# Supplementary material for: Penetration of the Stigma and Style Elicits a Novel Transcriptome in Pollen Tubes, Pointing to Genes Critical for Growth in a Pistil
Source: PLoS Genet. 2009 Aug 28;5(8):e1000621. doi: 10.1371/journal.pgen.1000621 (PMC2726614; doi:10.1371/journal.pgen.1000621)
Supplement: Table S2 — Raw gene expression data for 0.5 h PT (6.27 MB XLS) [file pgen.1000621.s007.xls]

## Sheet: 0.5h PT 4 replicates
sample ()*	AGI code	0.5hPT-1_Signal	0.5hPT-1_Detection	0.5hPT-2_Signal	0.5hPT-2_Detection	0.5hPT-3_Signal	0.5hPT-3_Detection	0.5hPT-4_Signal	0.5hPT-4_Detection	Descriptions
AFFX-TrpnX-M_at		15.7	A	7.6	A	16	A	16.5	A	B. subtilis GEN=trpD, trpC DB_XREF=gb:K01391.1 NOTE=SIF corresponding to nucleotides 2880-3359 of gb:K01391.1, not 100% identical DEF=B.subtilis tryptophan (trp) operon, complete cds.
AFFX-TrpnX-5_at		88.2	A	69	A	19	A	14.2	A	B. subtilis GEN=trpE, trpD DB_XREF=gb:K01391.1 NOTE=SIF corresponding to nucleotides 1953-2483 of gb:K01391.1, not 100% identical DEF=B.subtilis tryptophan (trp) operon, complete cds.
AFFX-TrpnX-3_at		36	A	6.9	A	35.7	A	13.5	A	B. subtilis GEN=trpC, trpF DB_XREF=gb:K01391.1 NOTE=SIF corresponding to nucleotides 3790-4368 of gb:K01391.1, not 100% identical DEF=B.subtilis tryptophan (trp) operon, complete cds.
AFFX-ThrX-M_at		58.2	A	13.8	A	5.3	A	23.4	A	B. subtilis GEN=thrC, thrB DB_XREF=gb:X04603.1 NOTE=SIF corresponding to nucleotides 995-1562 of gb:X04603.1, not 100% identical DEF=B. subtilis thrB and thrC genes for homoserine kinase and threonine synthase (EC 2.7.1.39 and EC 4.2.99.2, respectively).
AFFX-ThrX-5_at		8.3	A	15.6	A	9.9	A	9.3	A	B. subtilis GEN=thrC DB_XREF=gb:X04603.1 NOTE=SIF corresponding to nucleotides 288-932 of gb:X04603.1 DEF=B. subtilis thrB and thrC genes for homoserine kinase and threonine synthase (EC 2.7.1.39 and EC 4.2.99.2, respectively).
AFFX-ThrX-3_at		18.4	A	16.3	A	18.2	A	20.7	A	B. subtilis GEN=thrB DB_XREF=gb:X04603.1 NOTE=SIF corresponding to nucleotides 1689-2151 of gb:X04603.1 DEF=B. subtilis thrB and thrC genes for homoserine kinase and threonine synthase (EC 2.7.1.39 and EC 4.2.99.2, respectively).
AFFX-r2-P1-cre-5_at		48137.3	P	50226.7	P	67069.9	P	73757.4	P	Bacteriophage P1 GEN=cre DB_XREF=gb:X03453.1 NOTE=SIF corresponding to nucleotides 581-1001 of gb:X03453.1 DEF=Bacteriophage P1 cre gene for recombinase protein.
AFFX-r2-P1-cre-3_at		47299	P	47509.3	P	74952.3	P	71326.9	P	Bacteriophage P1 GEN=cre DB_XREF=gb:X03453.1 NOTE=SIF corresponding to nucleotides 1032-1270 of gb:X03453.1 DEF=Bacteriophage P1 cre gene for recombinase protein.
AFFX-r2-Ec-bioD-5_at		12582	P	15385.3	P	19989.8	P	21086.2	P	E. coli GEN=bioD DB_XREF=gb:J04423.1 NOTE=SIF corresponding to nucleotides 5024-5244 of gb:J04423.1 DEF=E.coli 7,8-diamino-pelargonic acid (bioA), biotin synthetase (bioB), 7-keto-8-amino-pelargonic acid synthetase (bioF), bioC protein, and dethiobiotin synthetase (bioD), complete cds.
AFFX-r2-Ec-bioD-3_at		17376.1	P	22108.3	P	22012.4	P	21404.7	P	E. coli GEN=bioD DB_XREF=gb:J04423.1 NOTE=SIF corresponding to nucleotides 5312-5559 of gb:J04423.1, not 100% identical DEF=E.coli 7,8-diamino-pelargonic acid (bioA), biotin synthetase (bioB), 7-keto-8-amino-pelargonic acid synthetase (bioF), bioC protein, and dethiobiotin synthetase (bioD), complete cds.
AFFX-r2-Ec-bioC-5_at		4306.4	P	4575.7	P	6343.7	P	6328.7	P	E. coli GEN=bioC DB_XREF=gb:J04423.1 NOTE=SIF corresponding to nucleotides 4257-4573 of gb:J04423.1 DEF=E.coli 7,8-diamino-pelargonic acid (bioA), biotin synthetase (bioB), 7-keto-8-amino-pelargonic acid synthetase (bioF), bioC protein, and dethiobiotin synthetase (bioD), complete cds.
AFFX-r2-Ec-bioC-3_at		5475.8	P	5778.4	P	7522.6	P	7155.2	P	E. coli GEN=bioC DB_XREF=gb:J04423.1 NOTE=SIF corresponding to nucleotides 4608-4883 of gb:J04423.1 DEF=E.coli 7,8-diamino-pelargonic acid (bioA), biotin synthetase (bioB), 7-keto-8-amino-pelargonic acid synthetase (bioF), bioC protein, and dethiobiotin synthetase (bioD), complete cds.
AFFX-r2-Ec-bioB-M_at		1921.9	P	2277.5	P	2251.3	P	2172.5	P	E. coli GEN=bioB DB_XREF=gb:J04423.1 NOTE=SIF corresponding to nucleotides 2393-2682 of gb:J04423.1 DEF=E.coli 7,8-diamino-pelargonic acid (bioA), biotin synthetase (bioB), 7-keto-8-amino-pelargonic acid synthetase (bioF), bioC protein, and dethiobiotin synthetase (bioD), complete cds.
AFFX-r2-Ec-bioB-5_at		1669.3	P	1813.6	P	1865.5	P	1768.7	P	E. coli GEN=bioB DB_XREF=gb:J04423.1 NOTE=SIF corresponding to nucleotides 2071-2304 of gb:J04423.1 DEF=E.coli 7,8-diamino-pelargonic acid (bioA), biotin synthetase (bioB), 7-keto-8-amino-pelargonic acid synthetase (bioF), bioC protein, and dethiobiotin synthetase (bioD), complete cds.
AFFX-r2-Ec-bioB-3_at		1341	P	1674.6	P	1962.3	P	1971.7	P	E. coli GEN=bioB DB_XREF=gb:J04423.1 NOTE=SIF corresponding to nucleotides 2772-3004 of gb:J04423.1 DEF=E.coli 7,8-diamino-pelargonic acid (bioA), biotin synthetase (bioB), 7-keto-8-amino-pelargonic acid synthetase (bioF), bioC protein, and dethiobiotin synthetase (bioD), complete cds.
AFFX-r2-Bs-thr-M_s_at		19.8	A	7.7	A	21.7	A	16.2	A	B. subtilis GEN=thrC, thrB DB_XREF=gb:X04603.1 NOTE=SIF corresponding to nucleotides 1045-1556 of gb:X04603.1 DEF=B. subtilis thrB and thrC genes for homoserine kinase and threonine synthase.
AFFX-r2-Bs-thr-5_s_at		18	A	48.4	A	14.5	A	43	A	B. subtilis GEN=thrC DB_XREF=gb:X04603.1 NOTE=SIF corresponding to nucleotides 290-888 of gb:X04603.1 DEF=B. subtilis thrB and thrC genes for homoserine kinase and threonine synthase.
AFFX-r2-Bs-thr-3_s_at		18.9	A	7.1	A	60.4	A	22	A	B. subtilis GEN=thrB DB_XREF=gb:X04603.1 NOTE=SIF corresponding to nucleotides 1735-2143 of gb:X04603.1 DEF=B. subtilis thrB and thrC genes for homoserine kinase and threonine synthase.
AFFX-r2-Bs-phe-M_at		4.4	A	39.8	A	12.7	A	155.3	A	B. subtilis GEN=pheA DB_XREF=gb:M24537.1 NOTE=SIF corresponding to nucleotides 2484-2875 of gb:M24537.1 DEF=Bacillus subtillis sporulation protein (spoOB), GTP-binding protein (obg), phenylalanine biosynthesis associated protein (pheB), and monofunctional prephenate dehydratase (pheA) genes, complete cds.
AFFX-r2-Bs-phe-5_at		37.4	A	61.7	A	77.3	A	123.9	A	B. subtilis GEN=pheA DB_XREF=gb:M24537.1 NOTE=SIF corresponding to nucleotides 2116-2382 of gb:M24537.1 DEF=Bacillus subtillis sporulation protein (spoOB), GTP-binding protein (obg), phenylalanine biosynthesis associated protein (pheB), and monofunctional prephenate dehydratase (pheA) genes, complete cds.
AFFX-r2-Bs-phe-3_at		112	A	100.1	A	145	A	68.3	A	B. subtilis GEN=pheB DB_XREF=gb:M24537.1 NOTE=SIF corresponding to nucleotides 2897-3200 of gb:M24537.1, not 100% identical DEF=Bacillus subtillis sporulation protein (spoOB), GTP-binding protein (obg), phenylalanine biosynthesis associated protein (pheB), and monofunctional prephenate dehydratase (pheA) genes, complete cds.
AFFX-r2-Bs-lys-M_at		6.6	A	73.5	A	46	A	32.5	A	B. subtilis GEN=lys DB_XREF=gb:X17013.1 NOTE=SIF corresponding to nucleotides 673-1002 of gb:X17013.1, not 100% identical DEF=B subtilis lys gene for diaminopimelate decarboxylase (EC 4.1.1.20).
AFFX-r2-Bs-lys-5_at		60.7	P	96.7	A	45.7	A	5	A	B. subtilis GEN=lys DB_XREF=gb:X17013.1 NOTE=SIF corresponding to nucleotides 411-659 of gb:X17013.1, not 100% identical DEF=B subtilis lys gene for diaminopimelate decarboxylase (EC 4.1.1.20).
AFFX-r2-Bs-lys-3_at		45.6	A	37.2	A	25	A	46.5	A	B. subtilis GEN=lys DB_XREF=gb:X17013.1 NOTE=SIF corresponding to nucleotides 1008-1263 of gb:X17013.1, not 100% identical DEF=B subtilis lys gene for diaminopimelate decarboxylase (EC 4.1.1.20).
AFFX-r2-Bs-dap-M_at		29.1	A	2.7	A	110.7	M	77.8	A	B. subtilis GEN=dapB, jojF DB_XREF=gb:L38424.1 NOTE=SIF corresponding to nucleotides 2055-2578 of gb:L38424.1, not 100% identical DEF=Bacillus subtilis dihydropicolinate reductase (jojE) gene, complete cds; poly(A) polymerase (jojI) gene, complete cds; biotin acetyl-CoA-carboxylase ligase (birA) gene, complete cds; jojC, jojD, jojF, jojG, jojH genes, complete cds s.
AFFX-r2-Bs-dap-5_at		39.7	A	65.4	A	6	A	33.9	A	B. subtilis GEN=dapB DB_XREF=gb:L38424.1 NOTE=SIF corresponding to nucleotides 1439-1846 of gb:L38424.1 DEF=Bacillus subtilis dihydropicolinate reductase (jojE) gene, complete cds; poly(A) polymerase (jojI) gene, complete cds; biotin acetyl-CoA-carboxylase ligase (birA) gene, complete cds; jojC, jojD, jojF, jojG, jojH genes, complete cds s.
AFFX-r2-Bs-dap-3_at		3.1	A	5.5	A	4.1	A	84.2	A	B. subtilis GEN=jojG DB_XREF=gb:L38424.1 NOTE=SIF corresponding to nucleotides 2634-3089 of gb:L38424.1 DEF=Bacillus subtilis dihydropicolinate reductase (jojE) gene, complete cds; poly(A) polymerase (jojI) gene, complete cds; biotin acetyl-CoA-carboxylase ligase (birA) gene, complete cds; jojC, jojD, jojF, jojG, jojH genes, complete cds s.
AFFX-r2-At-Ubq-5_x_at		18351	P	22636.3	P	27757.9	P	23124.2	P	Arabidopsis thaliana /REF=U84969 /DEF=ubiquitin (UBQ11) gene, complete cds /LEN=1140 (-5, -3 represent transcript regions 5 prime and 3 prime respectively)
AFFX-r2-At-Ubq-3_x_at		19061.7	P	23135.8	P	21661.2	P	20910.3	P	Arabidopsis thaliana /REF=U84969 /DEF=ubiquitin (UBQ11) gene, complete cds /LEN=1140 (-5, -3 represent transcript regions 5 prime and 3 prime respectively)
AFFX-r2-At-U12639_at		36.5	A	6.9	A	5.8	A	150.3	A	Bacillus subtilis /REF=U12639 /FEATURE=cds-2 /GENE= /LABEL= /PRODUCT= /STRAND=forward /DEF=GUS gene fusion vector pBI101 T-DNA region
AFFX-r2-At-GAPDH-5_s_at		574.9	P	460.4	P	617.8	P	722.7	P	Arabidopsis thaliana /REF=M64116 /DEF=glyceraldehyde 3-phosphate dehydrogenase C subunit (GapC) gene, complete cds /LEN=1295 (-5, -3 represent transcript regions 5 prime and 3 prime respectively)
AFFX-r2-At-GAPDH-3_s_at		474.4	P	447.5	P	422.6	P	595.5	P	Arabidopsis thaliana /REF=M64116 /DEF=glyceraldehyde 3-phosphate dehydrogenase C subunit (GapC) gene, complete cds /LEN=1295 (-5, -3 represent transcript regions 5 prime and 3 prime respectively)
AFFX-r2-At-Actin-M_s_at		322.8	P	301.3	P	432.8	P	383.6	M	Arabidopsis thaliana /REF=U37281 /DEF=actin-2 mRNA, complete cds /LEN=1637 (-5, -M, -3 represent transcript regions 5 prime, Middle, and 3 prime respectively)
AFFX-r2-At-Actin-5_s_at		101.1	A	30.2	A	71.5	A	129.1	A	Arabidopsis thaliana /REF=U37281 /DEF=actin-2 mRNA, complete cds /LEN=1637 (-5, -M, -3 represent transcript regions 5 prime, Middle, and 3 prime respectively)
AFFX-r2-At-Actin-3_s_at		35.3	A	281.2	A	31.4	A	415	A	Arabidopsis thaliana /REF=U37281 /DEF=actin-2 mRNA, complete cds /LEN=1637 (-5, -M, -3 represent transcript regions 5 prime, Middle, and 3 prime respectively)
AFFX-PheX-M_at		20.4	A	5.3	A	7.7	A	7.2	A	B. subtilis GEN=pheA DB_XREF=gb:M24537.1 NOTE=SIF corresponding to nucleotides 2437-2828 of gb:M24537.1 DEF=Bacillus subtillis sporulation protein (spoOB), GTP-binding protein (obg), phenylalanine biosynthesis associated protein (pheB), and monofunctional prephenate dehydratase (pheA) genes, complete cds.
AFFX-PheX-5_at		3.2	A	14.2	A	6.2	A	13.1	A	B. subtilis GEN=pheA DB_XREF=gb:M24537.1 NOTE=SIF corresponding to nucleotides 2028-2375 of gb:M24537.1, not 100% identical DEF=Bacillus subtillis sporulation protein (spoOB), GTP-binding protein (obg), phenylalanine biosynthesis associated protein (pheB), and monofunctional prephenate dehydratase (pheA) genes, complete cds.
AFFX-PheX-3_at		23.4	A	23.6	A	66.9	A	26.3	A	B. subtilis GEN=pheB DB_XREF=gb:M24537.1 NOTE=SIF corresponding to nucleotides 2885-3326 of gb:M24537.1, not 100% identical DEF=Bacillus subtillis sporulation protein (spoOB), GTP-binding protein (obg), phenylalanine biosynthesis associated protein (pheB), and monofunctional prephenate dehydratase (pheA) genes, complete cds.
AFFX-LysX-M_at		14.7	A	86.2	A	16.1	A	122.2	A	B. subtilis GEN=lys DB_XREF=gb:X17013.1 NOTE=SIF corresponding to nucleotides 720-990 of gb:X17013.1, not 100% identical DEF=B subtilis lys gene for diaminopimelate decarboxylase (EC 4.1.1.20).
AFFX-LysX-5_at		5.4	A	39.3	A	8	A	6.9	A	B. subtilis GEN=lys DB_XREF=gb:X17013.1 NOTE=SIF corresponding to nucleotides 387-658 of gb:X17013.1, not 100% identical DEF=B subtilis lys gene for diaminopimelate decarboxylase (EC 4.1.1.20).
AFFX-LysX-3_at		32.7	A	4.2	A	4.3	A	82.6	A	B. subtilis GEN=lys DB_XREF=gb:X17013.1 NOTE=SIF corresponding to nucleotides 1061-1343 of gb:X17013.1, not 100% identical DEF=B subtilis lys gene for diaminopimelate decarboxylase (EC 4.1.1.20).
AFFX-DapX-M_at		40.2	A	38.7	A	48.8	A	69.1	A	B. subtilis GEN=dapB, jojF DB_XREF=gb:L38424.1 NOTE=SIF corresponding to nucleotides 2020-2580 of gb:L38424.1, not 100% identical DEF=Bacillus subtilis dihydropicolinate reductase (jojE) gene, complete cds; poly(A) polymerase (jojI) gene, complete cds; biotin acetyl-CoA-carboxylase ligase (birA) gene, complete cds; jojC, jojD, jojF, jojG, jojH genes, complete cds s.
AFFX-DapX-5_at		63.9	A	9	A	85.3	M	75.7	A	B. subtilis GEN=dapB DB_XREF=gb:L38424.1 NOTE=SIF corresponding to nucleotides 1428-1926 of gb:L38424.1 DEF=Bacillus subtilis dihydropicolinate reductase (jojE) gene, complete cds; poly(A) polymerase (jojI) gene, complete cds; biotin acetyl-CoA-carboxylase ligase (birA) gene, complete cds; jojC, jojD, jojF, jojG, jojH genes, complete cds s.
AFFX-DapX-3_at		3.6	A	7.2	A	4.6	A	6.8	A	B. subtilis GEN=jojG DB_XREF=gb:L38424.1 NOTE=SIF corresponding to nucleotides 2684-3130 of gb:L38424.1 DEF=Bacillus subtilis dihydropicolinate reductase (jojE) gene, complete cds; poly(A) polymerase (jojI) gene, complete cds; biotin acetyl-CoA-carboxylase ligase (birA) gene, complete cds; jojC, jojD, jojF, jojG, jojH genes, complete cds s.
AFFX-CreX-5_at		26005.2	P	27735.1	P	28139.5	P	24957.1	P	Bacteriophage P1 GEN=cre DB_XREF=gb:X03453.1 NOTE=SIF corresponding to nucleotides 513-1047 of gb:X03453.1 DEF=Bacteriophage P1 cre gene for recombinase protein.
AFFX-CreX-3_at		36525.5	P	47168.7	P	49324.8	P	53930.3	P	Bacteriophage P1 GEN=cre DB_XREF=gb:X03453.1 NOTE=SIF corresponding to nucleotides 1089-1495 of gb:X03453.1 DEF=Bacteriophage P1 cre gene for recombinase protein.
AFFX-BioDn-5_at		8077.4	P	9027.2	P	8717.1	P	8305.2	P	E. coli GEN=bioD DB_XREF=gb:J04423.1 NOTE=SIF corresponding to nucleotides 4980-5256 of gb:J04423.1, not 100% identical DEF=E.coli 7,8-diamino-pelargonic acid (bioA), biotin synthetase (bioB), 7-keto-8-amino-pelargonic acid synthetase (bioF), bioC protein, and dethiobiotin synthetase (bioD), complete cds.
AFFX-BioDn-3_at		10594.4	P	11840.1	P	13523.4	P	12931.8	P	E. coli GEN=bioD DB_XREF=gb:J04423.1 NOTE=SIF corresponding to nucleotides 5286-5570 of gb:J04423.1, not 100% identical DEF=E.coli 7,8-diamino-pelargonic acid (bioA), biotin synthetase (bioB), 7-keto-8-amino-pelargonic acid synthetase (bioF), bioC protein, and dethiobiotin synthetase (bioD), complete cds.
AFFX-BioC-5_at		3701.8	P	4132.4	P	4259.8	P	4298.2	P	E. coli GEN=bioC DB_XREF=gb:J04423.1 NOTE=SIF corresponding to nucleotides 4218-4566 of gb:J04423.1 DEF=E.coli 7,8-diamino-pelargonic acid (bioA), biotin synthetase (bioB), 7-keto-8-amino-pelargonic acid synthetase (bioF), bioC protein, and dethiobiotin synthetase (bioD), complete cds.
AFFX-BioC-3_at		2948.1	P	3321	P	3405.2	P	3569.9	P	E. coli GEN=bioC DB_XREF=gb:J04423.1 NOTE=SIF corresponding to nucleotides 4626-4878 of gb:J04423.1 DEF=E.coli 7,8-diamino-pelargonic acid (bioA), biotin synthetase (bioB), 7-keto-8-amino-pelargonic acid synthetase (bioF), bioC protein, and dethiobiotin synthetase (bioD), complete cds.
AFFX-BioB-M_at		1668.8	P	1563.5	P	1662.7	P	1692.4	P	E. coli GEN=bioB DB_XREF=gb:J04423.1 NOTE=SIF corresponding to nucleotides 2482-2739 of gb:J04423.1 DEF=E.coli 7,8-diamino-pelargonic acid (bioA), biotin synthetase (bioB), 7-keto-8-amino-pelargonic acid synthetase (bioF), bioC protein, and dethiobiotin synthetase (bioD), complete cds.
AFFX-BioB-5_at		1345	P	1314.1	P	1372.5	P	1426.7	P	E. coli GEN=bioB DB_XREF=gb:J04423.1 NOTE=SIF corresponding to nucleotides 2032-2305 of gb:J04423.1 DEF=E.coli 7,8-diamino-pelargonic acid (bioA), biotin synthetase (bioB), 7-keto-8-amino-pelargonic acid synthetase (bioF), bioC protein, and dethiobiotin synthetase (bioD), complete cds.
AFFX-BioB-3_at		1149.3	P	1359.6	P	1361.5	P	1526.2	P	E. coli GEN=bioB DB_XREF=gb:J04423.1 NOTE=SIF corresponding to nucleotides 2755-3052 of gb:J04423.1 DEF=E.coli 7,8-diamino-pelargonic acid (bioA), biotin synthetase (bioB), 7-keto-8-amino-pelargonic acid synthetase (bioF), bioC protein, and dethiobiotin synthetase (bioD), complete cds.
AFFX-Athal-Ubq_M_f_at		3277.3	P	3474.4	P	2915.9	P	2171.6	P	Arabidopsis thaliana /REF=U84969 /DEF=ubiquitin (UBQ11) gene, complete cds /LEN=1140 (_5, _M, _3 represent transcript regions 5 prime, Middle, and 3 prime respectively)
AFFX-Athal-Ubq_5_f_at		6346.9	P	8163	P	6910	P	5972.8	P	Arabidopsis thaliana /REF=U84969 /DEF=ubiquitin (UBQ11) gene, complete cds /LEN=1140 (_5, _M, _3 represent transcript regions 5 prime, Middle, and 3 prime respectively)
AFFX-Athal-Ubq_3_f_at		24477.7	P	28468.3	P	24940.2	P	21994.2	P	Arabidopsis thaliana /REF=U84969 /DEF=ubiquitin (UBQ11) gene, complete cds /LEN=1140 (_5, _M, _3 represent transcript regions 5 prime, Middle, and 3 prime respectively)
AFFX-Athal-GAPDH_M_s_at		274.3	A	158.8	A	383.9	A	184.7	A	Arabidopsis thaliana /REF=M64116 /DEF=glyceraldehyde 3-phosphate dehydrogenase C subunit (GapC) gene, complete cds /LEN=1295 (_5, _M, _3 represent transcript regions 5 prime, Middle, and 3 prime respectively)
AFFX-Athal-GAPDH_5_s_at		140.5	A	107.9	A	169.5	P	337.4	P	Arabidopsis thaliana /REF=M64116 /DEF=glyceraldehyde 3-phosphate dehydrogenase C subunit (GapC) gene, complete cds /LEN=1295 (_5, _M, _3 represent transcript regions 5 prime, Middle, and 3 prime respectively)
AFFX-Athal-GAPDH_3_s_at		404.7	P	234	P	299.7	P	421.9	P	Arabidopsis thaliana /REF=M64116 /DEF=glyceraldehyde 3-phosphate dehydrogenase C subunit (GapC) gene, complete cds /LEN=1295 (_5, _M, _3 represent transcript regions 5 prime, Middle, and 3 prime respectively)
AFFX-Athal-Actin_M_at		9.6	A	33.5	A	75.2	A	16.4	A	Arabidopsis thaliana /REF=U37281.1 /DEF=actin-2 mRNA, complete cds /LEN=1637 (_5, _M, _3 represent transcript regions 5 prime, Middle, and 3 prime respectively)
AFFX-Athal-Actin_5_r_at		361.8	P	399.7	P	389.7	P	316.5	P	Arabidopsis thaliana /REF=U37281.1 /DEF=actin-2 mRNA, complete cds /LEN=1637 (_5, _M, _3 represent transcript regions 5 prime, Middle, and 3 prime respectively)
AFFX-Athal-Actin_3_f_at		105.8	A	124.3	A	31.6	A	113.1	A	Arabidopsis thaliana /REF=U37281 /DEF=actin-2 mRNA, complete cds /LEN=1637 (_5, _M, _3 represent transcript regions 5 prime, Middle, and 3 prime respectively)
AFFX-Athal-5SrRNA_at		556.9	P	270.7	P	295	P	356.7	P	Arabidopsis thaliana /REF=M65137 /DEF=5S ribosomal RNA gene, complete cds /LEN=497
AFFX-Athal-25SrRNA_s_at	AFFX-r2-At-U12639	791.2	P	775.2	P	328.9	P	284.9	P	Arabidopsis thaliana /REF=X52320 /DEF=25S rRNA /LEN=4310
267646_at	At2g32830	235.5	A	285.5	P	293.8	P	271.6	A	putative phosphate transporter
267645_at	At2g32860	3.8	A	56.2	A	5.8	A	125.6	A	putative beta-glucosidase
267644_s_at	At2g32880	52	A	128.6	A	148.1	A	95.8	A	unknown protein highly similar to T21L14.19; similar to GP|2191153|AF007269 and GP|2252859|AF013294
267643_at	At2g32890	114.6	A	226.8	M	180.9	P	185	P	hypothetical protein predicted by genefinder
267642_at	At2g32910	1041.4	P	834.9	P	878.9	P	945.9	P	unknown protein
267641_at	At2g32940	170.5	A	114.5	A	111.9	A	161.4	A	Argonaute (AGO1)-like protein
267640_at	At2g32950	141.1	P	165.1	P	126	A	220.8	P	photomorphogenesis repressor (COP1) identical to GB:L24437; supported by cDNA: gi_402684_gb_L24437.1_ATHCOP1A
267639_at	At2g42200	37.2	A	29	A	32.5	A	13.6	A	putative squamosa-promoter binding protein ; supported by cDNA: gi_15028114_gb_AY046007.1_
267638_at	At2g42210	1786.3	P	1595.3	P	1288	P	1957.9	P	unknown protein ; supported by full-length cDNA: Ceres: 28982.
267637_at	At2g42190	11.6	A	32.3	A	14.5	A	44.1	A	unknown protein predicted by genscan; similar to GP|9826|X07453; supported by full-length cDNA: Ceres: 12267.
267636_at	At2g42110	5.1	A	9.9	A	11.8	A	5.7	A	hypothetical protein predicted by genscan
267635_at	At2g42220	14.5	A	35.7	A	16	A	19.7	A	rhodanese-like family protein ;supported by full-length cDNA: Ceres:1382.
267634_at	At2g42100	99.2	A	83.8	A	28.9	A	186.4	A	putative actin
267633_at	At2g42180	13	A	24.8	A	99.1	A	26.9	A	hypothetical protein predicted by genefinder
267632_at	At2g42160	187.1	A	105.9	A	137.4	A	129.3	A	hypothetical protein predicted by genscan; similar to SP|Q09298|YQO9_CAEEL
267631_at	At2g42150	7.1	A	8.9	A	29	A	40.4	A	hypothetical protein predicted by genefinder; similar to GP|2443880|AC002294
267630_at	At2g42130	110.1	A	76.2	A	9.3	A	17.7	A	unknown protein predicted by genefinder
267629_at	At2g42120	42.3	A	27.4	A	25.6	A	34.1	A	putative DNA polymerase delta small subunit
267628_at	At2g42280	9.9	A	5.2	A	19.7	A	127.2	A	unknown protein similar to GP|2262147|AC002330
267627_at	At2g42270	1330.3	P	789.9	P	805.6	P	813.6	P	putative ATP-dependent RNA helicase
267626_at	At2g42250	126.4	A	62.8	A	83	A	82.9	A	putative cytochrome P450
267625_at	At2g42240	105.6	A	82.1	A	19.4	A	10.5	A	putative RNA-binding protein
267624_at	At2g39660	53.7	A	140.9	A	40.6	A	123.6	A	putative protein kinase
267623_at	At2g39650	1710.8	P	2100	P	1873.3	P	2034.8	P	unknown protein
267622_at	At2g39690	117.3	A	39	A	90.6	A	26.2	A	hypothetical protein predicted by genscan; similar to hypothetical protein GP|2464873|gnl|PID|e353156|Z99707
267621_at	At2g39680	56.5	A	15.4	A	83.1	A	14.6	A	unknown protein
267620_at	At2g39640	106.4	A	102	A	159.2	A	21.2	A	putative beta-1,3-glucanase
267619_at	At2g26730	41.9	A	76.8	A	8.6	A	16.5	A	putative receptor-like protein kinase ; supported by cDNA: gi_15292872_gb_AY050870.1_
267618_at	At2g26760	4.6	A	5.8	A	5.9	A	17.7	A	putative cyclin ; supported by cDNA: gi_15292694_gb_AY050781.1_
267617_at	At2g26670	6	A	45	A	17.3	A	93.6	A	heme oxygenase 1 (HO1) identical to GB:AF132475; annotation updated per Seth J. Davis at University of Wisconsin-Madison; supported by full-length cDNA: Ceres: 33692.
267616_at	At2g26680	63.3	A	9.2	A	53.7	A	14.3	A	unknown protein ;supported by full-length cDNA: Ceres:41755.
267615_at	At2g26720	3.7	A	4.4	A	17.3	A	30.3	A	putative phytocyanin
267614_at	At2g26710	3.7	A	4.4	A	4.2	A	4.3	A	putative cytochrome P450
267613_at	At2g26700	9.2	A	12.4	A	10	A	17.1	A	putative second messenger-dependent protein kinase
267612_at	At2g26690	65.3	A	44.9	A	14.1	A	26.7	A	putative nitrate transporter
267611_at	At2g26660	443.8	P	312.7	P	311	P	378.6	A	unknown protein
267610_at	At2g26650	15.3	A	17.5	A	10	A	5.7	A	K+ transporter, AKT1 identical to GB:U06745; supported by cDNA: gi_2569932_emb_X62907.1_ATAKT1
267609_at	At2g26780	39.1	A	30.3	A	49.2	A	140.8	A	unknown protein similar to GP|522127|gnl|PID|e349073|Z35639 and GP|2224677|gnl|PID|d1021664|AB002366
267608_at	At2g26770	159.3	A	79.5	P	25.4	A	4.5	A	hypothetical protein predicted by genscan; similar to GP|2623296|AC002409
267607_s_at	At2g26740	12.3	A	15.6	A	42.2	A	7.1	A	epoxide hydrolase (ATsEH) identical to GB:D16628; supported by cDNA: gi_1109599_dbj_D16628.1_ATHATSEH
267606_at	At2g26640	93.8	A	156.9	A	68.8	A	23.9	A	putative beta-ketoacyl-CoA synthase
267605_at	At2g32920	6	A	60.7	A	104.3	A	174.9	A	putative protein disulfide isomerase ; supported by cDNA: gi_15810003_gb_AY054270.1_
267604_at	At2g32930	922.7	P	1242.2	P	1599.6	P	1419.5	P	hypothetical protein predicted by genefinder; supported by cDNA: gi_4928918_gb_AF138744.1_AF138744
267603_at	At2g32900	2017.1	P	1958.8	P	2155	P	2128.7	P	unknown protein ; supported by cDNA: gi_2661178_gb_U80984.1_ATU80984
267602_at	At2g32970	2577.3	P	2785.2	P	2617.5	P	2431.7	P	unknown protein ; supported by cDNA: gi_15293114_gb_AY050991.1_
267601_at	At2g32980	1194.8	P	1305.2	P	1413.3	P	1699.9	P	hypothetical protein predicted by genefinder;supported by full-length cDNA: Ceres:38147.
267600_at	At2g33040	1626.3	P	1255.8	P	1586.8	P	1569.7	P	mitochondrial F1-ATPase, gamma subunit (ATP3_ARATH) ;supported by full-length cDNA: Ceres:26812.
267599_at	At2g32850	146.8	A	133.5	A	302.4	A	172.6	A	putative serine/threonine protein kinase ;supported by full-length cDNA: Ceres:18783.
267598_at	At2g33010	9.3	A	6.6	A	7.2	A	9.3	A	hypothetical protein predicted by genefinder
267597_at	At2g33020	58.6	A	124.8	A	21.1	A	238.9	A	putative leucine-rich repeat disease resistance protein
267596_s_at	At2g33050	7.8	A	7.6	A	9.8	A	11.8	A	putative leucine-rich repeat disease resistance protein
267595_at	At2g32990	50.8	A	67	A	21.8	A	31.6	A	putative glucanse
267594_at	At2g33000	196.5	P	190.6	P	104.5	A	234.6	P	hypothetical protein predicted by genefinder
267593_at	At2g33030	9.1	A	54	A	26.6	A	88.4	A	similar to disease resistance protein (Cf-2.2)
267592_at	At2g39710	96.3	A	16.2	A	39.5	A	10.3	A	unknown protein similar to GP 2245012|gnl|PID|e327000|Z97341; supported by cDNA: gi_15293230_gb_AY051049.1_
267591_at	At2g39705	2.7	A	6.7	A	12.7	A	32.5	A	Expressed protein ; supported by full-length cDNA: Ceres: 27620.
267590_at	At2g39700	72242.8	P	74266.9	P	81144.4	P	82628.2	P	putative expansin ;supported by full-length cDNA: Ceres:17353.
267589_at	At2g42050	16.6	A	3.4	A	3.3	A	19.1	A	hypothetical protein
267588_at	At2g42060	22.9	A	81	A	99.5	A	118.4	A	unknown protein
267587_at	At2g42080	2602.3	P	2844.8	P	2672	P	2085.4	P	unknown protein
267586_at	At2g41950	17.9	A	97	A	150.2	A	98.1	A	hypothetical protein predicted by genfinder
267585_s_at	At2g42090	16.2	A	14.5	A	11.9	A	22.5	A	putative actin
267584_at	At2g41930	34.6	A	169.6	A	148.3	A	277.8	A	putative protein kinase contains a protein kinase domain profile (PDOC00100)
267583_at	At2g41960	445.4	P	404	P	481.1	P	541	P	unknown protein
267582_at	At2g41970	6025.7	P	8299.5	P	6664.9	P	7355.6	P	putative protein kinase contains a protein kinase domain profile (PDOC00100)
267581_at	At2g41980	5478.2	P	5712	P	5391.7	P	5126.4	P	putative RING zinc finger protein
267580_at	At2g41990	130.5	A	72.2	A	51.7	A	21.4	A	unknown protein
267579_at	At2g42000	46.6	A	8.9	A	73.6	A	58.7	A	metallothionein-like protein
267578_at	At2g30695	84.2	A	14.8	A	11.6	A	16.7	A	Expressed protein ; supported by cDNA: gi_15724149_gb_AF411777.1_AF411777
267577_at	At2g30710	20.3	A	142.4	A	135.7	A	176.7	A	unknown protein ; supported by cDNA: gi_13877620_gb_AF370511.1_AF370511
267576_at	At2g30640	494.5	P	462.4	P	402.5	P	524.3	P	putative Mutator-like transposase
267575_at	At2g30690	2866.1	P	2824.7	P	2855.7	P	2405.2	P	unknown protein predicted by genscan; similar to yeast Sec7p protein
267574_at	At2g30680	74.5	M	56.3	A	5.8	A	120.2	A	hypothetical protein predicted by genscan
267573_at	At2g30670	25	A	97	A	107.9	A	60.5	A	putative tropinone reductase
267572_at	At2g30660	91.4	A	119.2	A	46.2	A	74.3	A	3-hydroxyisobutyryl-coenzyme A hydrolase
267571_at	At2g30650	50.1	A	18.4	A	71.9	A	8.3	A	3-hydroxyisobutyryl-coenzyme A hydrolase
267570_at	At2g30800	317.1	P	321.6	P	321.3	P	362.2	P	putative RNA helicase A identical to GB:U10245; sequence 75421..75444 and sequence 75397..75420 are identical, only one copy of them is present in GB:U10245.
267569_at	At2g30790	151.5	A	137.1	A	30.8	A	115.6	A	putative photosystem II oxygen-evolving complex 23K protein Non-identical EST and protein matches suggested a possible frameshift in exon 1 (a 4 base deletion between 73745 and 73746) and a different start for exon 2 (base 73645).
267568_at	At2g30780	147.4	A	77.1	A	15.7	A	108.9	A	hypothetical protein predicted by genscan and genefinder
267567_at	At2g30770	127	A	22.4	A	43.3	A	68.3	A	putative cytochrome P450
267566_at	At2g30760	131.6	A	142.2	A	14	A	50.5	A	unknown protein predicted by genscan
267565_at	At2g30750	14.3	A	59.9	A	31	A	38.3	A	putative cytochrome P450
267564_at	At2g30740	20	A	8	A	21.9	A	71	A	putative protein kinase contains a protein kinase domain profile (PDOC00100)
267563_at	At2g30730	73.6	A	60.5	A	62.3	A	301	P	putative protein kinase contains a protein kinase domain profile (PDOC00100)
267562_at	At2g39670	11.8	A	10.3	A	8	A	51.8	A	unknown protein similar to hypothetical protein PIR|S76698|S76698; supported by cDNA: gi_15809963_gb_AY054250.1_
267561_at	At2g45590	66.9	A	129.4	A	212.7	A	126.9	A	putative protein kinase contains a protein kinase domain profile (PDOC00100)
267560_at	At2g45580	173.1	A	55.7	A	143.7	P	215.5	A	putative cytochrome P450
267559_at	At2g45570	8.6	A	10.2	A	7.5	A	10.3	A	putative cytochrome P450
267558_at	At2g32700	183	A	178.9	A	447.6	A	254.2	A	unknown protein ; supported by cDNA: gi_13605814_gb_AF367306.1_AF367306
267557_at	At2g32710	78.2	A	88.6	A	110.3	A	216.8	A	unknown protein ; supported by cDNA: gi_11907565_gb_AF123315.1_AF123315
267556_at	At2g32810	93.2	A	35.8	A	12.7	A	10.2	A	putative beta-galactosidase ; supported by cDNA: gi_14517398_gb_AY039534.1_
267555_at	At2g32765	64.4	A	37	A	65.9	A	199.1	A	Expressed protein ; supported by full-length cDNA: Ceres: 30472.
267554_at	At2g32790	8.8	A	7.6	A	19.5	A	16	A	E2, ubiquitin-conjugating enzyme, putative ;supported by full-length cDNA: Ceres:27602.
267553_s_at	At2g32650	5.5	A	5.5	A	8.6	A	11.3	A	hypothetical protein predicted by genefinder and genscan;supported by full-length cDNA: Ceres:23742.
267552_at	At2g32770	78.2	A	5.8	A	9	A	18.7	A	putative purple acid phosphatase precursor
267551_at	At2g32780	91.1	A	167	P	119.5	A	229.2	P	ubiquitin-specific protease 1 (UBP1), putative similar to GI:11993461
267550_at	At2g32800	11.2	A	27.2	A	7.1	A	16	A	putative protein kinase contains a protein kinase domain profile (PDOC00100)
267549_at	At2g32640	21.2	A	21.6	A	8.5	A	22.5	A	hypothetical protein predicted by genscan
267548_at	At2g32660	12.8	A	58.1	A	39.5	A	37.1	A	putative disease resistance protein
267547_at	At2g32670	886.9	P	1042.4	P	1063.8	P	803.5	P	putative synaptobrevin
267546_at	At2g32680	155.5	A	127.9	P	137.8	M	221.5	A	putative disease resistance protein
267545_at	At2g32690	71.1	A	34.7	A	71.9	A	22.2	A	unknown protein
267544_at	At2g32720	14.5	A	72	A	30.8	A	132.2	A	putative cytochrome b5
267543_at	At2g32730	242.6	A	189.8	A	284.4	A	220.2	A	26S proteasome regulatory subunit
267542_at	At2g32740	12.4	A	39.7	A	14.9	A	8.8	A	hypothetical protein predicted by genefinder and genscan
267541_at	At2g32750	99.2	M	66	A	120.5	A	86.7	A	hypothetical protein predicted by genefinder and genscan
267540_at	At2g32760	895.9	P	1170	P	1137.2	P	1285.6	P	hypothetical protein predicted by genscan
267539_at	At2g42030	1923.8	P	2189.4	P	1990.2	P	1737	P	putative RING zinc finger protein ; supported by cDNA: gi_16648813_gb_AY058184.1_
267538_at	At2g41870	15.7	A	7.6	A	8.5	A	5.8	A	putative DNA binding protein ; supported by cDNA: gi_11908071_gb_AF326883.1_AF326883
267537_at	At2g41880	5467.1	P	6721.3	P	5857.6	P	5573.8	P	putative guanylate kinase ; supported by cDNA: gi_7861794_gb_AF204675.1_AF204675
267536_at	At2g42010	1092.9	P	1005.8	P	880.3	P	298.2	P	phospholipase D ; supported by cDNA: gi_15284210_gb_U84568.2_ATU84568
267535_at	At2g41940	170.8	A	26	A	50.3	A	35.2	A	putative C2H2-type zinc finger protein likely a nucleic acid binding protein; supported by cDNA: gi_14517523_gb_AY039597.1_
267534_at	At2g41900	9.4	A	23.4	A	19.7	A	44.1	A	putative CCCH-type zinc finger protein also an ankyrin-repeat protein; supported by cDNA: gi_14335105_gb_AY037232.1_
267533_at	At2g42070	86.3	A	131.1	A	144.5	A	179.1	A	unknown protein ;supported by full-length cDNA: Ceres:38610.
267532_at	At2g42040	7.7	A	74.1	A	5.5	A	76	A	unknown protein ;supported by full-length cDNA: Ceres:116236.
267531_at	At2g41860	26633.3	P	31198.7	P	28673.4	P	25330.9	P	putative calcium-dependent protein kinase
267530_at	At2g41890	84.9	A	37.4	A	15.8	A	37.4	A	putative receptor-like protein kinase
267529_at	At2g45490	1507.3	P	1588.8	P	1885.7	P	1775.1	P	putative protein kinase contains a protein kinase domain profile (PDOC00100)
267528_at	At2g45650	7.3	A	5.9	A	7.4	A	47.1	A	MADS-box protein (AGL6) ; supported by cDNA: gi_1019924_gb_M55554.1_ATHAGL6A
267527_at	At2g45610	3536.7	P	4359	P	4610.5	P	3663.1	P	unknown protein
267526_at	At2g30570	94.4	A	44.5	A	97.7	A	15.2	A	photosystem II reaction center 6.1KD protein ;supported by full-length cDNA: Ceres:34999.
267525_at	At2g30560	162.3	A	72.3	A	68	A	178.2	A	putative glycine-rich protein
267524_at	At2g30600	43.2	A	111.7	A	30.6	A	14.4	A	unknown protein
267523_at	At2g30610	16.3	A	8.4	A	9.9	A	6.5	A	unknown protein
267522_at	At2g30430	14.9	A	5.6	A	5.1	A	10.4	A	hypothetical protein predicted by genscan
267521_at	At2g30480	16	A	121.4	A	110.3	A	103.5	A	hypothetical protein predicted by genfinder
267520_at	At2g30460	1249.4	P	1272.1	P	1397.6	P	1135.3	P	putative integral membrane protein
267519_at	At2g30470	135.5	A	61.3	A	84.4	A	96.6	A	putative VP1/ABI3 family regulatory protein
267518_at	At2g30500	70	A	141.2	P	37.1	A	119.6	A	unknown protein
267517_at	At2g30510	192.2	A	181.3	A	20.5	A	138.7	A	unknown protein
267516_at	At2g30520	59.1	A	38.9	A	20.4	A	8.7	A	unknown protein
267515_at	At2g45680	41.1	A	46.2	A	56.5	A	129.2	A	putative PCF2-like DNA binding protein ; supported by cDNA: gi_15810350_gb_AY056214.1_
267514_at	At2g45630	32	A	26.4	A	61	A	10.4	A	putative glycerate dehydrogenase ; supported by cDNA: gi_15724345_gb_AF412113.1_AF412113
267513_at	At2g45620	541.7	P	630.4	P	483.5	P	527.5	P	unknown protein ; supported by cDNA: gi_13430537_gb_AF360181.1_AF360181
267512_at	At2g45690	375.7	A	628.2	P	454.3	A	395.9	A	hypothetical protein predicted by genscan and genefinder; supported by cDNA: gi_4837732_gb_AF085354.1_AF085354
267511_at	At2g45670	1728.7	P	1753	P	1964.3	P	1427.8	P	unknown protein
267510_at	At2g45640	286.9	A	262.8	A	314.8	A	236.4	A	unknown protein ; supported by full-length cDNA: Ceres: 9990.
267509_at	At2g45660	4	A	14.8	A	6.1	A	24.5	A	MADS-box protein (AGL20) ; supported by full-length cDNA: Ceres: 5467.
267508_at	At2g45700	16.3	A	11.8	A	4.7	A	6.4	A	hypothetical protein predicted by genscan
267507_at	At2g45710	157.9	A	58.5	A	139.2	A	41.9	A	putative ribosomal protein S27 ;supported by full-length cDNA: Ceres:18662.
267506_at	At2g45520	34.2	A	18	A	16.3	A	41.2	A	unknown protein ;supported by full-length cDNA: Ceres:8220.
267505_at	At2g45560	20.8	A	60.8	A	10	A	10.4	A	putative cytochrome P450 ;supported by full-length cDNA: Ceres:12830.
267504_at	At2g45530	135.4	A	69	A	31.5	A	51.8	A	unknown protein ;supported by full-length cDNA: Ceres:35578.
267503_at	At2g45600	150.8	A	164.6	A	242.3	A	14.5	A	unknown protein ; supported by full-length cDNA: Ceres:36855.
267502_at	At2g45550	7	A	15.3	A	5.2	A	29	A	putative cytochrome P450
267501_at	At2g45540	392.8	P	393.8	P	484.2	P	515.1	P	unknown protein
267500_s_at	At2g45510	18.3	A	3.9	A	5.5	A	7.7	A	putative cytochrome P450
267499_at	At2g45500	150.9	A	83.1	A	263.8	P	86.3	A	hypothetical protein predicted by genscan
267498_at	At2g45720	178.1	A	101.2	A	37.6	A	23.8	A	unknown protein
267497_at	At2g30540	16.1	A	14.7	A	22.5	A	33.5	A	putative glutaredoxin ;supported by full-length cDNA: Ceres:39560.
267496_at	At2g30550	283.6	A	92	A	170.8	A	273.9	A	putative lipase ; supported by full-length cDNA: Ceres: 207043.
267495_at	At2g30420	83	A	96.9	A	27	A	103.4	A	myb-like protein isolog
267494_at	At2g30410	3238.6	P	3238.8	P	2868	P	3535.1	P	TCP1-chaperonin cofactor A isolog ;supported by full-length cDNA: Ceres:1853.
267493_at	At2g30400	88.5	A	20.5	A	3.9	A	70	A	unknown protein
267492_at	At2g30620	81.7	A	127.9	A	137.8	A	14.5	A	histone H1 ;supported by full-length cDNA: Ceres:1820.
267491_at	At2g19140	30.6	A	42	A	23.9	A	35.1	A	unknown protein predicted by genscan
267490_at	At2g19130	58.6	A	32	A	31.6	A	161.5	A	putative receptor-like protein kinase
267489_s_at	At2g19120	1368.9	P	1891.1	P	1356.9	P	1124.5	P	putative DNA2-NAM7 helicase family protein
267488_at	At2g19110	8.1	A	134.7	A	112.4	A	126.9	A	putative cadmium-transporting ATPase T20K24.13 has been merged with T20K24.12 per suggestion of Dr. Kristian Axelsen (axe@biobase.dk)
267487_at	At2g19100	81.3	A	15.2	A	23.7	A	41.9	A	putative non-LTR retroelement reverse transcriptase
267486_at	At2g02800	158.6	A	20	A	25.7	A	68.9	A	putative protein kinase contains a protein kinase domain profile (PDOC00100); supported by cDNA: gi_2852448_dbj_D88207.1_D88207
267485_at	At2g02820	114.7	P	191.3	P	106.9	M	324.5	P	putative MYB family transcription factor ; supported by cDNA: gi_15375278_gb_AF175994.2_AF175994
267484_at	At2g02760	6331.7	P	5486.8	P	6078.8	P	7200.7	P	E2, ubiquitin-conjugating enzyme 2 (UBC2) identical to gi:2689242, SP:P42745; supported by cDNA: gi_12083309_gb_AF332451.1_AF332451
267483_at	At2g02810	7549.8	P	7676.9	P	7293.6	P	6572.3	P	unknown protein ;supported by full-length cDNA: Ceres:35441.
267482_s_at	At2g02770	3.5	A	10.2	A	4.8	A	102.8	A	unknown protein
267481_at	At2g02780	7.8	A	2.8	A	4.9	A	6.3	A	putative receptor-like protein kinase
267480_at	At2g02830	19.7	A	16.1	A	28.1	A	7.1	A	putative retroelement pol polyprotein
267479_at	At2g02690	38.8	A	9.5	A	16.8	A	18.9	A	hypothetical protein
267478_at	At2g02700	149.5	A	77.6	A	54.7	A	22	A	hypothetical protein predicted by genscan
267477_at	At2g02710	288.3	P	196.7	A	156.1	P	223.4	P	putative receptor-like protein kinase
267476_at	At2g02720	63916.6	P	72444.2	P	66773.9	P	75613	P	putative pectate lyase
267475_at	At2g02730	5.5	A	13.3	A	10.5	A	9.8	A	expressed protein ; supported by full-length cDNA: Ceres: 93828.
267474_at	At2g02740	59.5	A	16.3	A	40.2	A	66.1	A	hypothetical protein predicted by genscan
267473_at	At2g02750	16.3	A	13.8	A	93.8	A	210.7	A	hypothetical protein predicted by genefinder and genscan
267472_at	At2g02850	5.1	A	5.9	A	79.9	A	57.6	A	putative basic blue protein (plantacyanin) ; supported by full-length cDNA: Ceres: 10750.
267471_at	At2g30390	102.6	A	260.5	A	155.1	A	36.9	A	putative ferrochelatase precusor ; supported by cDNA: gi_16226930_gb_AF428371.1_AF428371
267470_at	At2g30490	12.1	A	24.7	A	29.9	A	7.5	A	cinnamate-4-hydroxylase molecular marker C4H (GB:U71080); supported by cDNA: gi_1773288_gb_U71081.1_ATU71081
267469_at	At2g30590	356.2	P	284.9	P	281.9	A	392.6	P	unknown protein ; supported by cDNA: gi_13507098_gb_AF272747.1_AF272747
267468_at	At2g30530	2481	P	3265	P	3108	P	3421.1	P	unknown protein ; supported by cDNA: gi_15450620_gb_AY052678.1_
267467_at	At2g30580	1618.1	P	1980.9	P	2083	P	1687.5	P	putative C3HC4 zinc finger protein ; supported by cDNA: gi_15010633_gb_AY045618.1_
267466_at	At2g19010	6498.7	P	7378	P	7701.4	P	8555.1	P	putative GDSL-motif lipase/hydrolase similar to APG proteins; pFAM domain PF00657
267465_at	At2g19170	227.7	P	133.1	A	317.6	P	301.8	P	subtilisin-like serine protease contains similarity to meiotic serine proteinase TMP GI:6468325 from [Lycopersicon esculentum]
267464_at	At2g19150	76.6	A	81	A	82.9	A	147.5	A	putative pectinesterase
267463_at	At2g33845	46.4	A	51.3	A	20.1	A	162.6	A	Expressed protein ; supported by full-length cDNA: Ceres: 32001.
267462_at	At2g33735	4.7	A	8.9	A	4.8	A	101.8	A	Expressed protein ; supported by full-length cDNA: Ceres: 269036.
267461_at	At2g33830	160.6	A	67.4	A	90.3	A	168.5	A	putative auxin-regulated protein ;supported by full-length cDNA: Ceres:1711.
267460_at	At2g33810	68.2	A	61	A	16.6	A	5.3	A	putative squamosa-promoter binding protein ;supported by full-length cDNA: Ceres:10375.
267459_at	At2g33850	19.6	A	198.4	A	18.4	A	19.5	A	unknown protein ;supported by full-length cDNA: Ceres:101081.
267458_at	At2g33670	2150.7	P	2546.4	P	3207.2	P	2539.1	P	similar to Mlo proteins from H. vulgare ; supported by cDNA: gi_14091579_gb_AF369566.1_AF369566
267457_at	At2g33790	140	A	129.5	A	34.8	A	209.9	A	putative proline-rich protein
267456_at	At2g33770	81.4	A	146.4	P	113.4	A	161.2	A	E2, ubiquitin-conjugating enzyme, putative
267455_at	At2g33760	90.6	A	9.5	A	102.3	A	211	A	hypothetical protein predicted by genscan and genefinder, similar to GP|1402883|gnl|PID|e248504|X98130
267454_at	At2g33730	532	P	472.9	P	598.2	P	528.8	P	putative U5 small nuclear ribonucleoprotein, an RNA helicase
267453_at	At2g33880	83.5	A	58.9	A	35.5	A	47.2	A	putative homeodomain transcription factor
267452_at	At2g33860	35.3	A	21.1	A	14.1	A	71.8	A	auxin response transcription factor 3 (ETTIN/ARF3) identical to GB:AF007788; supported by cDNA: gi_12484198_gb_AF336917.1_AF336917
267451_at	At2g33710	8.7	A	60.2	A	6.1	A	105.7	A	putative AP2 domain transcription factor
267450_at	At2g33720	39.1	A	37.9	A	96.3	A	75.9	A	hypothetical protein predicted by genscan and genefinder
267449_at	At2g33690	331.1	M	258.5	P	207.9	P	413.9	P	hypothetical protein predicted by genscan and genefinder
267448_at	At2g33700	654.5	P	290.5	P	346.3	P	414.7	P	putative protein phosphatase 2C
267447_at	At2g33870	8914	P	7960.8	P	9838.7	P	9837.6	P	putative GTP-binding protein
267446_s_at	At2g33840	252.8	P	208.7	P	225.2	P	265.9	P	putative tyrosyl-tRNA synthetase
267445_at	At2g33680	147.7	P	93.6	P	149.3	P	35.8	A	hypothetical protein predicted by genscan and genefinder, similar to GP|1402883|gnl|PID|e248504|X98130
267444_at	At2g19180	4569.8	P	5898.4	P	4766.3	P	3764.8	P	hypothetical protein predicted by genscan;supported by full-length cDNA: Ceres:39441.
267443_at	At2g19000	42925.7	P	38825.6	P	40374.8	P	47045.4	P	hypothetical protein predicted by genefinder;supported by full-length cDNA: Ceres:248560.
267442_at	At2g19080	9	A	14.5	A	57.8	A	54.3	A	unknown protein ;supported by full-length cDNA: Ceres:37338.
267441_at	At2g19210	16	A	6.4	A	13	A	41	A	putative receptor-like protein kinase
267440_at	At2g19070	120.9	A	136.7	A	117.6	A	21.4	A	putative anthranilate N-hydroxycinnamoyl/benzoyltransferase
267439_at	At2g19060	91.3	A	148.4	M	19.5	A	27.9	A	putative GDSL-motif lipase/hydrolase similar to APG proteins; pFAM domain PF00657
267438_at	At2g19050	12892.7	P	13082.3	P	14307.1	P	11658.3	P	putative GDSL-motif lipase/hydrolase similar to APG proteins; pFAM domain PF00657
267437_at	At2g19200	5	A	5.5	A	11.3	A	9	A	hypothetical protein predicted by genefinder
267436_at	At2g19190	10.2	A	16.2	A	8.8	A	112.7	A	putative receptor-like protein kinase
267435_at	At2g33800	198	A	64.3	A	40.7	A	133.8	A	30S ribosomal protein S5 ; supported by full-length cDNA: Ceres: 38063.
267434_at	At2g26260	40.9	A	169.6	A	170.5	A	21.2	A	3-beta-hydroxysteroid dehydrogenase
267433_at	At2g26350	47	A	41.4	A	15.9	A	27.4	A	putative peroxisome assembly protein PER8 ; supported by full-length cDNA: Ceres: 31774.
267432_at	At2g35020	81.9	A	109.3	A	7.7	A	190.7	A	putative UDP-N-acetylglucosamine pyrophosphorylase ;supported by full-length cDNA: Ceres:5509.
267431_at	At2g34870	26.8	A	38.5	A	85	A	61.6	A	unknown protein ;supported by full-length cDNA: Ceres:29605.
267430_at	At2g34860	12.7	A	64.8	A	26.1	A	8.7	A	unknown protein
267429_at	At2g34850	17.9	A	10.7	A	10.4	A	19.6	A	putative UDP-galactose-4-epimerase
267428_at	At2g34840	15.1	A	106.5	A	17.6	A	10.4	A	putative coatomer epsilon subunit
267427_at	At2g34830	4.2	A	12.9	A	26.1	A	10.7	A	putative WRKY-type DNA binding protein ; supported by cDNA: gi_15384228_gb_AF404863.1_AF404863
267426_at	At2g34820	22.8	A	23.2	A	29.6	A	13.1	A	hypothetical protein predicted by genscan
267425_at	At2g34810	15.3	A	4.4	A	18.8	A	18.2	A	putative berberine bridge enzyme
267424_at	At2g34800	105.1	A	70.3	A	110.1	A	56	A	hypothetical protein predicted by genscan
267423_at	At2g35060	18.1	A	22.7	A	10.1	A	109.3	A	putative potassium transporter
267422_at	At2g35050	56.4	A	42.6	A	61	A	139.5	A	putative protein kinase contains a protein kinase domain profile (PDOC00100)
267421_at	At2g35040	20.4	A	94.1	A	122.2	A	87.9	A	putative phosphoribosylaminoimidazolecarboxamide formyltransferase
267420_at	At2g35030	6.5	A	62.9	A	7.6	A	8.8	A	hypothetical protein predicted by grail
267419_at	At2g35010	37.4	A	78.5	A	79.9	A	82.6	A	putative thioredoxin
267418_at	At2g35000	97.7	A	90.9	A	8.4	A	129.5	A	putative RING zinc finger protein
267417_at	At2g34990	131.9	A	13	A	50.2	A	237.7	A	putative RING zinc finger protein
267416_at	At2g34980	61.3	A	6.5	A	11.5	A	8.9	A	putative phosphatidylinositol-glycan synthase
267415_at	At2g34970	105	A	135.3	M	29.6	A	79.2	A	putative translation initiation factor eIF-2B epsilon subunit
267414_at	At2g34790	16.5	A	61.2	A	13.4	A	33.8	A	putative berberine bridge enzyme
267413_at	At2g34960	21.6	A	21	A	235.9	A	37.8	A	putative amino acid transporter
267412_at	At2g34940	44.6	A	165.6	A	124.3	A	233.1	A	putative vacuolar sorting receptor
267411_at	At2g34930	20.3	A	15.5	A	17.8	A	22.7	A	putative disease resistance protein
267410_at	At2g34920	347.3	P	374.2	P	270.5	P	378.9	P	hypothetical protein predicted by genscan
267409_at	At2g34910	10.4	A	22	A	9.3	A	30.3	A	hypothetical protein predicted by genefinder
267408_at	At2g34890	11.2	A	9.3	A	13.2	A	30.8	A	putative CTP synthase
267407_at	At2g34880	42.1	A	131.8	A	158.5	A	130.5	A	unknown protein
267406_at	At2g34780	63.5	A	52.7	A	8.4	A	103.4	A	unknown protein
267405_at	At2g33740	89.7	A	26.2	A	20.8	A	107.5	A	putative related to microbial divalent cation tolerance proteins ; supported by cDNA: gi_12963360_gb_AF327524.1_AF327524
267404_at	At2g33980	173.7	A	22	A	23.7	A	23.2	A	hypothetical protein predicted by genefinder; supported by cDNA: gi_15293224_gb_AY051046.1_
267403_at	At2g26320	7.5	A	18.1	A	114.7	A	18.6	A	MADS-box protein (AGL33)
267402_at	At2g26180	286.3	P	83.7	A	185.4	A	217.8	A	putative SF16 protein {Helianthus annuus}
267401_at	At2g26210	311.2	A	488.7	P	453.8	P	397.2	P	unknown protein
267400_at	At2g26240	31.9	A	79.4	A	107.9	P	204.9	A	unknown protein
267399_at	At2g44195	5	A	10.9	A	8.9	A	5.9	A	hypothetical protein predicted by genscan
267398_at	At2g44560	41588.4	P	42082.9	P	39752.3	P	43115.2	P	putative glucanase
267397_at	At1g76170	21.7	A	12	A	17.2	A	20.5	A	hypothetical protein predicted by genscan+
267396_at	At2g44270	54.1	A	20.2	A	39	A	97.6	A	hypothetical protein predicted by grail and genscan
267395_at	At2g44250	13.3	A	10.1	A	41.7	A	28.6	A	unknown protein
267394_s_at	At2g44540	580.4	P	631.1	P	594.2	P	618.9	P	putative cellulase
267393_at	At2g44500	113.6	A	115.9	A	105.4	P	139.1	A	similar to axi 1 protein from Nicotiana tabacum
267392_at	At2g44490	15.9	A	112.7	A	32.3	A	106.1	A	putative beta-glucosidase
267391_at	At2g44480	32.3	A	3.7	A	5.5	A	116.1	A	putative beta-glucosidase
267390_at	At2g44470	4.5	A	79.5	A	6.1	A	67.5	A	putative beta-glucosidase
267389_at	At2g44460	42	A	28.1	A	117.9	A	15.5	A	putative beta-glucosidase
267388_at	At2g44450	87.1	A	113.1	A	208.6	A	74.7	A	putative beta-glucosidase
267387_at	At2g44440	97.3	A	28.9	A	112	A	57.2	A	hypothetical protein predicted by genscan
267386_at	At2g44430	21.9	A	25.8	A	18.7	A	175.5	A	unknown protein
267385_at	At2g44380	9.9	A	4	A	6.5	A	14.5	A	unknown protein highly similar to GP|2435515|AF024504
267384_at	At2g44370	15.9	A	5.8	A	76.9	A	16.9	A	unknown protein highly similar to GP|2435515|AF024504
267383_at	At2g44360	23	A	18	A	85.2	A	31	A	unknown protein
267382_at	At2g44300	149.8	P	75.2	A	55.9	A	111.3	A	unknown protein
267381_at	At2g26190	176	P	163.8	A	53.9	A	15.7	A	unknown protein ; supported by cDNA: gi_16930468_gb_AF419588.1_AF419588
267380_at	At2g26170	122.3	A	13.1	A	15.6	A	28.5	A	putative thromboxane-A synthase ; supported by cDNA: gi_15810029_gb_AY054283.1_
267379_at	At2g26340	13.8	A	137.3	P	43.6	A	115	A	unknown protein ; supported by cDNA: gi_13899086_gb_AF370538.1_AF370538
267378_at	At2g26200	36.9	A	184.9	A	5	A	122.9	A	hypothetical protein
267377_at	At2g26250	17.5	A	25.9	A	17.2	A	37.1	A	beta-ketoacyl-CoA synthase (FIDDLEHEAD) identical to GB:AJ010713; contains a chalcone and stilbene synthase active site (PF00195); supported by cDNA: gi_14517455_gb_AY039563.1_
267376_at	At2g26330	30.4	A	20.6	A	18.6	A	23.2	A	putative receptor-like protein kinase, ERECTA identical to GB:U47029 and GB:D83257; contains a protein kinase domain profile (PDOC00100); contains LRR Leucine Rich Repeat domains; supported by cDNA: gi_14334873_gb_AY035110.1_
267375_at	At2g26300	14.5	A	9.5	A	92.6	A	6.2	A	G protein alpha subunit 1 (GPA1) identical to GB:M32887; supported by cDNA: gi_14326501_gb_AF385704.1_AF385704
267374_at	At2g26230	255.5	P	221.1	A	312.8	A	188.3	A	putative uricase subunit similar to nodulin-35; identical to GB:Y11120;supported by full-length cDNA: Ceres:38538.
267373_at	At2g26280	227.1	A	113.4	A	378.1	P	78.7	A	unknown protein
267372_at	At2g26290	8.1	A	42.7	A	9.7	A	12.8	A	putative protein kinase contains a protein kinase domain profile (PDOC00100)
267371_at	At2g44510	60	A	39.4	A	27.6	A	9.3	A	Expressed protein ; supported by cDNA: gi_15010573_gb_AY045588.1_
267370_at	At2g44525	441.9	P	441.6	P	388.8	P	429.6	P	unknown protein ;supported by full-length cDNA: Ceres:8402.
267369_at	At2g44420	22.3	A	41.7	A	12.1	A	62.7	A	unknown protein ;supported by full-length cDNA: Ceres:21043.
267368_at	At2g44350	3157.5	P	3849	P	3380.5	P	3580.8	P	citrate synthase similar to GB:X17528, 10 possible frameshifts in that submission.;supported by full-length cDNA: Ceres:16528.
267367_at	At2g44210	25.5	A	65.5	A	5.6	A	10.2	A	unknown protein ;supported by full-length cDNA: Ceres:39057.
267366_at	At2g44310	93.2	A	152.6	M	115.8	A	120.9	A	unknown protein ;supported by full-length cDNA: Ceres:26701.
267365_at	At2g44530	59.9	A	6	A	76.9	A	85.2	A	putative phosphoribosyl pyrophosphate synthetase
267364_at	At2g40080	39.8	A	85.2	A	116.7	A	59.3	A	unknown protein ;supported by full-length cDNA: Ceres:9398.
267363_at	At2g39970	1174.6	P	1018.5	P	831.8	P	1116.9	P	putative peroxisomal membrane carrier protein ;supported by full-length cDNA: Ceres:5504.
267362_at	At2g39910	24.9	A	30	A	8.4	A	38.1	A	hypothetical protein predicted by genefinder;supported by full-length cDNA: Ceres:155438.
267361_at	At2g39920	32	A	77.5	A	135.5	A	91.1	A	hypothetical protein predicted by genscan;supported by full-length cDNA: Ceres:33701.
267360_at	At2g40060	178.2	A	31.4	A	182.3	A	79.4	A	unknown protein ;supported by full-length cDNA: Ceres:5046.
267359_at	At2g40020	37.2	A	76.6	A	81.6	A	206.2	A	hypothetical protein predicted by genefinder;supported by full-length cDNA: Ceres:32440.
267358_at	At2g39890	27089.4	P	32796.7	P	30360.1	P	28123.7	P	proline transporter 1 ;supported by full-length cDNA: Ceres:39048.
267357_at	At2g40000	490.7	P	594.5	P	588.3	P	265.8	P	putative nematode-resistance protein ;supported by full-length cDNA: Ceres:35056.
267356_at	At2g39930	70.8	A	99.8	A	31	A	16.5	A	putative isoamylase
267355_at	At2g39900	666.3	P	689.6	P	898.6	P	718.2	P	putative LIM-domain protein
267354_at	At2g39880	151.8	A	89.6	A	120.5	A	50.9	A	putative MYB family transcription factor ; supported by cDNA: gi_5823308_gb_AF175988.1_AF175988
267353_at	At2g40070	26.4	A	52.6	A	36.4	A	28.5	A	En/Spm-like transposon protein related to En/Spm transposon family of maize
267352_at	At2g40050	5.3	A	49.3	A	20.3	A	5.5	A	hypothetical protein predicted by genscan
267351_at	At2g40040	128.6	P	74.5	A	171.7	A	164.6	A	unknown protein
267350_at	At2g40030	6.5	A	77.4	A	13	A	128.3	A	putative DNA-directed RNA polymerase II subunit
267349_at	At2g40010	672.2	P	527.4	P	833	P	1218.2	P	60S acidic ribosomal protein P0
267348_at	At2g39960	24	A	7.3	A	32.9	A	62.2	A	unknown protein
267347_at	At2g39950	2540.8	P	2461.1	P	2481.6	P	2022.3	P	hypothetical protein predicted by genefinder and genscan
267346_at	At2g39940	172.8	P	58.9	A	117.9	A	86.9	A	coronatine-insensitive 1 (COI1), AtFBL2 identical to LRR-containing F-box protein GI:3158394 from [Arabidopsis thaliana]
267345_at	At2g44240	11.5	A	5.8	A	10.2	A	12.3	A	unknown protein ; supported by cDNA: gi_16226494_gb_AF428414.1_AF428414
267344_at	At2g44230	90.7	A	170.7	A	153.2	P	214.3	A	hypothetical protein predicted by genefinder; supported by cDNA: gi_15450386_gb_AY052294.1_
267343_at	At2g44260	5	A	11.1	A	23.9	A	162	A	hypothetical protein predicted by grail; supported by cDNA: gi_15293038_gb_AY050953.1_
267342_at	At2g44520	142.9	A	161.2	A	251.2	A	300.7	P	putative heme A:farnesyltransferase ; supported by cDNA: gi_15028298_gb_AY045952.1_
267341_at	At2g44200	380.7	A	330.1	A	460.8	A	496.5	P	hypothetical protein predicted by genscan; supported by cDNA: gi_15010703_gb_AY045653.1_
267340_at	At2g34690	6660.2	P	6746.7	P	7236.6	P	5816.3	P	unknown protein
267339_at	At2g39870	14.5	A	17	A	9.8	A	60.7	A	unknown protein ; supported by cDNA: gi_13877742_gb_AF370134.1_AF370134
267338_at	At2g39990	583.8	P	666.3	P	545	P	536.9	P	26S proteasome regulatory subunit ; supported by cDNA: gi_15027934_gb_AY045824.1_
267337_at	At2g39980	9.1	A	7.3	A	123	A	32.4	A	putative anthocyanin 5-aromatic acyltransferase ; supported by cDNA: gi_13937225_gb_AF372968.1_AF372968
267336_at	At2g19310	260.5	P	8	A	62.9	A	224.8	A	putative small heat shock protein ;supported by full-length cDNA: Ceres:99763.
267335_s_at	At2g19440	163.1	P	114.6	P	60.3	A	13.1	A	putative beta-1,3-glucanase
267334_at	At2g19420	6.1	A	43	A	3.8	A	49	A	hypothetical protein predicted by genscan
267333_at	At2g19430	82.8	A	76	A	68.9	A	139.9	A	putative WD-40 repeat protein contains a Trp-Asp (WD-40) repeat signature
267332_at	At2g19290	44.6	A	15.2	A	59.2	A	104.5	A	hypothetical protein predicted by genscan
267331_at	At2g19280	117.1	A	198.9	P	201.7	A	93.6	A	putative salt-inducible protein
267330_at	At2g19270	441.4	P	413.1	P	284	P	341	P	unknown protein
267329_at	At2g19250	26	A	7	A	38.9	A	12.1	A	hypothetical protein
267328_at	At2g19230	7.4	A	13.1	A	7.2	A	76.8	A	putative receptor-like protein kinase
267327_at	At2g19410	6.4	A	6.5	A	11.1	A	11.2	A	putative protein kinase contains a protein kinase domain profile (PDOC00100)
267326_at	At2g19380	134.8	A	160.7	M	320.6	P	457.4	P	putative RNA-binding protein
267325_at	At2g19370	5.8	A	6.5	A	68	A	72.4	A	unknown protein predicted by genscan and genefinder
267324_at	At2g19360	10.5	A	65.9	A	3	A	10.6	A	hypothetical protein predicted by genscan
267323_at	At2g19340	1459.4	P	1174.3	P	1237	P	1330.3	P	unknown protein
267322_at	At2g19330	6580.5	P	6498.6	P	7932.6	P	6278.2	P	putative leucine-rich-repeat protein
267321_at	At2g19320	100.2	A	32.6	A	140	A	43.2	A	hypothetical protein predicted by genefinder
267320_at	At2g19300	42.4	A	12.9	A	8.3	A	6.5	A	hypothetical protein predicted by genscan
267319_at	At2g34660	122.8	A	71.7	A	153.8	A	182.6	M	ABC transporter (AtMRP2) identical to GB:AF014960; transports glutathione conjugates; supported by cDNA: gi_2909780_gb_AF020288.1_AF020288
267318_at	At2g34770	30452.7	P	33682.3	P	32733.3	P	28219.7	P	fatty acid hydroxylase (FAH1) identical to GB:AF021804; supported by cDNA: gi_15215595_gb_AY050326.1_
267317_at	At2g34700	19.4	A	6.5	A	10.7	A	24.5	A	putative proline-rich glycoprotein
267316_at	At2g34710	18	A	113.2	A	103	A	19.5	A	homeodomain transcription factor (ATHB-14) identical to GB:Y11122
267315_at	At2g34720	191	A	226.2	A	169.8	A	175.2	A	putative CCAAT-binding transcription factor subunit
267314_at	At2g34730	91	A	44.9	A	61.5	A	130.9	A	putative myosin heavy chain
267313_at	At2g34740	8.5	A	6.6	A	7.5	A	5.6	A	putative protein phosphatase 2C
267312_at	At2g34750	73.6	A	8.5	A	85.5	A	15.7	A	unknown protein
267311_at	At2g34670	27.6	A	41.9	A	117	A	88.9	A	hypothetical protein
267310_at	At2g34680	132.3	A	66.8	A	75.9	A	158.9	A	unknown protein
267309_at	At2g19385	20.9	A	60.7	A	160.9	A	128.6	A	Expressed protein ; supported by full-length cDNA: Ceres: 114879.
267308_at	At2g30200	87.3	A	85.1	A	22.8	A	80.7	A	putative malonyl-CoA:Acyl carrier protein transacylase ;supported by full-length cDNA: Ceres:299.
267307_at	At2g30210	145.8	P	116.3	A	103.8	A	96.4	A	putative laccase
267306_at	At2g30060	256.4	P	140	M	304.1	A	307.5	A	Ran binding protein (AtRanBP1b) identical to GB:X97378
267305_at	At2g30070	76.8	A	70.5	A	9.6	A	26.9	A	high affinity K+ transporter (AtKUP1/AtKT1p) identical to GB:AF029876; supported by cDNA: gi_2654087_gb_AF033118.1_AF033118
267304_at	At2g30080	217.8	A	242.2	P	173.1	A	431.1	A	putative Fe(II) transport protein
267303_at	At2g30090	187	M	9.1	A	23.6	A	70	A	hookless1-like protein
267302_at	At2g30100	16.7	A	76.4	A	140.5	A	147.5	A	putative unknown protein, leucine-rich repeat
267301_at	At2g30110	845.5	P	1052.2	P	1085.4	P	1110.7	P	ubiquitin activating enzyme 1 (UBA1) identical to GB:U80808
267300_at	At2g30140	10.6	A	54.9	A	24.2	A	17	A	putative glucosyltransferase
267299_at	At2g30150	102.1	A	75.7	A	7.3	A	73.5	A	putative glucosyltransferase
267298_at	At2g23760	87.5	A	11.7	A	73.9	A	80.6	A	putative homeodomain transcription factor ; supported by cDNA: gi_13877512_gb_AF353092.1_AF353092
267297_at	At2g23780	826.3	P	1042.9	P	932.4	P	997.9	P	putative RING zinc finger protein ;supported by full-length cDNA: Ceres:17402.
267296_at	At2g23660	2781.7	P	2205.4	P	2727.7	P	2831.4	P	hypothetical protein predicted by genefinder
267295_at	At2g23800	27	A	28.3	A	6.3	A	8.4	A	pregeranylgeranyl pyrophosphate synthase identical to GB:U44876; sequence disagrees at N-Terminus, sequence submitted has been confirmed from three electropherograms.;supported by full-length cDNA: Ceres:36311.
267294_at	At2g23670	9.4	A	6.3	A	7.6	A	8.3	A	hypothetical protein predicted by genscan and genefinder;supported by full-length cDNA: Ceres:20125.
267293_at	At2g23810	60.6	A	213.9	P	213	P	141.8	A	hypothetical protein
267292_at	At2g23730	46.6	A	38.1	A	19.4	A	138.8	A	hypothetical protein predicted by genefinder
267291_at	At2g23740	336.9	P	237.2	P	186.1	A	271.2	M	putative C2H2-type zinc finger protein likely a nucleic acid binding protein
267290_at	At2g23750	166.9	A	201	A	141.8	A	248.1	A	putative SET-domain transcriptional regulator
267289_at	At2g23770	14.5	A	25.1	A	25.2	A	29.9	A	putative protein kinase contains a protein kinase domain profile (PDOC00100)
267288_at	At2g23680	26.4	A	7.7	A	90	A	11	A	similar to cold acclimation protein WCOR413 [Triticum aestivum]
267287_at	At2g23630	133.4	A	186.4	P	86.7	A	208.7	P	putative pectinesterase
267286_at	At2g23640	89	A	21.6	A	129.3	A	167.4	A	putative seed maturation protein
267285_at	At2g23690	268.9	A	255.6	A	125.7	A	155.3	A	unknown protein
267284_at	At2g23700	23.6	A	24.2	A	21.4	A	92.2	A	unknown protein predicted by genscan
267283_at	At2g23720	112.5	A	4.7	A	77.5	A	80.2	A	Mutator-like transposase similar to MURA transposase of maize Mutator transposon
267282_at	At2g19390	21.9	A	63.1	A	22.8	A	33.2	A	unknown protein ; supported by cDNA: gi_16604626_gb_AY059758.1_
267281_at	At2g19400	5956.2	P	6630.5	P	6044.8	P	5609.1	P	putative protein kinase contains a protein kinase domain profile (PDOC00100); supported by cDNA: gi_13877630_gb_AF370516.1_AF370516
267280_at	At2g19450	19213.9	P	18800.8	P	21877.6	P	18492.4	P	diacylglycerol O-acyltransferase ; supported by cDNA: gi_15450799_gb_AY054480.1_
267279_at	At2g19460	19.1	A	6.6	A	130.4	A	6.4	A	hypothetical protein predicted by genefinder; supported by cDNA: gi_14334633_gb_AY034990.1_
267278_at	At2g19350	165.4	A	267.6	P	87.8	A	204.9	A	unknown protein ; supported by full-length cDNA: Ceres: 37787.
267277_at	At2g30050	1538.3	P	2002.9	P	1314.5	P	1668.7	P	putative protein transport protein SEC13 ;supported by full-length cDNA: Ceres:36577.
267276_at	At2g30130	9.5	A	24.5	A	8.1	A	18.9	A	hypothetical protein predicted by genscan and genefinder; supported by full-length cDNA: Ceres: 29970.
267275_at	At2g30240	207.8	P	137.5	M	157.2	P	199.7	P	putative Na H antiporter
267274_at	At2g30160	908.8	P	889.1	P	724.8	P	682.1	P	putative mitochondrial carrier protein ;supported by full-length cDNA: Ceres:150522.
267273_at	At2g02520	8.7	A	6.3	A	55.4	A	119.2	A	putative non-LTR retroelement reverse transcriptase
267272_at	At2g02530	106.9	A	59.1	A	64.4	A	14.4	A	hypothetical protein predicted by genscan
267271_at	At2g02540	8.4	A	18.1	A	24.4	A	17.8	A	hypothetical protein predicted by genscan and genefinder
267270_at	At2g02550	28.6	A	15.4	A	90	A	100.4	A	hypothetical protein predicted by genscan
267269_at	At2g02560	184.2	A	198.1	A	11	A	140	A	unknown protein
267268_at	At2g02570	339.4	P	264.2	P	229.9	P	323.4	P	hypothetical protein predicted by genscan
267267_at	At2g02580	118.3	A	24.3	A	86.6	A	63.8	A	putative cytochrome P450
267266_at	At2g23150	118.8	A	53.5	A	243.9	P	144.5	A	putative metal ion transporter (NRAMP) similar to natural resistance-associated macrophage protein; supported by cDNA: gi_6468011_gb_AF202539.1_AF202539
267265_at	At2g22980	31.3	A	41	A	12	A	45.6	A	putative serine carboxypeptidase I ; supported by cDNA: gi_15294269_gb_AF410326.1_AF410326
267264_at	At2g22970	7.3	A	97.2	A	3.8	A	85.7	A	putative serine carboxypeptidase II ; supported by cDNA: gi_14517521_gb_AY039596.1_
267263_at	At2g23110	11.2	A	82.5	A	8.5	A	44.2	A	similar to late embryogenesis abundant proteins ; supported by cDNA: gi_14423503_gb_AF386989.1_AF386989
267262_at	At2g22990	28.5	A	2.6	A	5.5	A	5.9	A	putative serine carboxypeptidase I ; supported by cDNA: gi_14334757_gb_AY035052.1_
267261_at	At2g23120	587	P	430.5	P	466	A	1200.3	P	unknown protein ;supported by full-length cDNA: Ceres:9284.
267260_at	At2g23130	12.4	A	155.3	A	120.2	A	121.9	A	putative proline-rich protein ; supported by full-length cDNA: Ceres: 28853.
267259_at	At2g23090	9126.1	P	9162.5	P	8669.2	P	9290	P	Expressed protein ; supported by full-length cDNA: Ceres: 14468.
267258_at	At2g23140	904.7	P	1417.1	P	1054.4	P	1178.3	P	hypothetical protein predicted by genscan; similar to GP 2462822 AF000657
267257_at	At2g23080	321.8	P	474.5	P	475.9	P	499.4	P	putative casein kinase II catalytic (alpha) subunit ;supported by full-length cDNA: Ceres:38084.
267256_s_at	At2g23000	128	A	70	A	217.8	A	109	A	putative serine carboxypeptidase I ;supported by full-length cDNA: Ceres:33165.
267255_at	At2g22950	845.1	P	984.7	P	844.9	P	1364.7	P	putative Ca2+-ATPase
267254_at	At2g23030	140.8	A	95	A	65.2	A	141.8	A	putative protein kinase contains a protein kinase domain profile (PDOC00100)
267253_at	At2g22960	8.3	A	8	A	30	A	14	A	putative serine carboxypeptidase I
267252_at	At2g23100	131.3	A	18.1	A	176.8	A	85	A	hypothetical protein predicted by genscan
267251_at	At2g23070	32477.7	P	31840.3	P	35899.8	P	34907	P	putative casein kinase II catalytic (alpha) subunit
267250_at	At2g23060	11.3	A	7.9	A	6.6	A	10.3	A	similar to hookless1 (HLS1)
267249_at	At2g23040	28.7	A	9.4	A	6	A	3.7	A	hypothetical protein predicted by genscan
267248_at	At2g30120	36	A	26.1	A	105.1	A	14.2	A	hypothetical protein predicted by genefinder; supported by cDNA: gi_16323181_gb_AY057695.1_
267247_at	At2g30170	1354.7	P	1478.9	P	1699.3	P	1405	P	hypothetical protein predicted by genscan; supported by cDNA: gi_13878070_gb_AF370298.1_AF370298
267246_at	At2g30250	107.1	M	136	P	90.1	A	193.4	P	putative WRKY-type DNA binding protein ; supported by cDNA: gi_15027912_gb_AY045813.1_
267245_at	At2g02640	34.9	A	5.8	A	5.2	A	4.6	A	hypothetical protein
267244_at	At2g02650	92.4	A	63.2	A	69.4	A	149.3	A	putative reverse transcriptase
267243_at	At2g02660	5	A	51.3	A	77.2	A	5.8	A	hypothetical protein predicted by genscan
267242_at	At2g02670	53	A	11.3	A	64.9	A	68.5	A	hypothetical protein predicted by grail
267241_at	At2g02490	49.5	A	51.4	A	84.5	A	12.2	A	hypothetical protein predicted by genscan and genefinder
267240_at	At2g02680	13.5	A	17.8	A	8.6	A	9.8	A	hypothetical protein predicted by genscan
267239_at	At2g02510	621.8	P	735.1	P	484.2	P	485.8	P	unknown protein
267238_at	At2g44130	468.8	P	356	P	279.6	A	395	P	unknown protein ;supported by full-length cDNA: Ceres:6950.
267237_s_at	At2g44040	98.8	A	77.7	A	110.2	A	15	A	unknown protein ;supported by full-length cDNA: Ceres:10293.
267236_at	At2g44100	26.9	A	8.8	A	22.6	A	16.2	A	GDP dissociation inhibitor identical to GB:D83531;supported by full-length cDNA: Ceres:29536.
267235_at	At2g43940	157	A	122.4	A	138.5	P	123.6	A	unknown protein
267234_x_at	At2g43930	19.1	A	30.8	A	17.6	A	21.7	A	putative protein kinase contains a protein kinase domain profile (PDOC00100)
267233_s_at	At2g43920	42.5	A	33.9	A	29.3	A	20.8	A	unknown protein
267232_at	At2g44190	2972.7	P	2484	P	2166.2	P	1748.7	P	hypothetical protein predicted by genscan
267231_at	At2g43900	2447	P	2214.3	P	2342.6	P	2554.4	P	putative inositol polyphosphate 5 -phosphatase
267230_at	At2g44080	119.6	A	127.7	A	13.4	A	38.1	A	unknown protein
267229_s_at	At2g44070	35.8	A	62.6	A	22.5	A	5	A	putative translation initiation factor eIF-2B delta subunit
267228_at	At2g43890	12.8	A	14.5	A	8.2	A	16.8	A	putative polygalacturonase
267227_at	At2g44030	88.6	A	31.8	A	18.6	A	69.3	A	hypothetical protein predicted by genscan
267226_at	At2g44010	5.5	A	12.8	A	22.6	A	27.9	A	unknown protein
267225_at	At2g44000	5.5	A	9.7	A	8.3	A	5.3	A	hypothetical protein predicted by genscan
267224_at	At2g43990	25.9	A	7.8	A	105.8	A	5.1	A	hypothetical protein predicted by genscan
267223_at	At2g43980	183.5	A	136.5	A	20.7	A	105.5	A	hypothetical protein predicted by grail
267222_at	At2g43880	51.6	A	30	A	25.7	A	6.8	A	putative polygalacturonase
267221_at	At2g02480	20.9	A	17.1	A	9.6	A	175.9	A	similar to prokaryotic DNA polymerase III gamma subunit ; supported by cDNA: gi_8980709_gb_AF264023.1_AF264023
267220_at	At2g02500	135.8	A	15	A	38.7	A	14	A	putative sugar nucleotide phosphorylase ; supported by cDNA: gi_12697582_dbj_AB037876.1_AB037876
267219_at	At2g02590	12.2	A	12.8	A	58	A	88.2	A	putative transport protein ;supported by full-length cDNA: Ceres:26825.
267218_at	At2g02515	32.1	A	14.3	A	37.5	A	7	A	Expressed protein ; supported by full-length cDNA: Ceres: 12948.
267217_at	At2g02610	107.2	P	79.7	A	88.9	A	125.3	A	hypothetical protein
267216_at	At2g02620	8.1	A	27.4	A	54.8	A	59.3	A	hypothetical protein
267215_at	At2g02630	6.8	A	11.6	A	23.3	A	131.1	A	hypothetical protein
267214_at	At2g43970	11.1	A	48.5	A	46.6	A	11.9	A	unknown protein ; supported by cDNA: gi_14194142_gb_AF367277.1_AF367277
267213_at	At2g44120	99.4	A	188.3	P	198.6	A	203	A	60S ribosomal protein L7 ;supported by full-length cDNA: Ceres:36813.
267212_at	At2g44060	113.6	A	134.4	P	20.8	A	278.7	A	similar to late embryogenesis abundant proteins ; supported by full-length cDNA: Ceres: 2450.
267211_at	At2g44065	43.9	A	101.1	A	203.3	P	161	A	Expressed protein ; supported by full-length cDNA: Ceres: 24003.
267210_at	At2g30920	190.2	A	41.4	A	120.6	A	256.6	A	dihydroxypolyprenylbenzoate methyltransferase identical to GB:Y15055;supported by full-length cDNA: Ceres:108529. Contains CLAVATA3/ESR-Related 4 (CLE4)
267209_at	At2g30930	29.2	A	16.6	A	23.4	A	15.3	A	unknown protein ;supported by full-length cDNA: Ceres:125631.
267208_at	At2g30980	132.7	P	15.3	A	116	A	121	M	putative shaggy-like protein kinase dzeta identical to GB:X94938;supported by full-length cDNA: Ceres:36479.
267207_at	At2g30840	88.6	A	29.7	A	122.4	A	19.9	A	putative dioxygenase
267206_at	At2g30830	14.1	A	19.4	A	95.7	A	11.5	A	putative dioxygenase
267205_at	At2g30820	93.4	A	165.7	A	4.4	A	70.6	A	unknown protein
267204_at	At2g31050	288.3	A	206.3	A	224.3	A	502.6	A	putative blue copper-binding protein
267203_at	At2g31035	29.3	A	4.5	A	2.6	A	5	A	hypothetical protein predicted by genefinder
267202_s_at	At2g31030	85.7	A	53.2	A	188.6	A	143.8	A	putative oxysterol-binding protein
267201_at	At2g31010	594.6	P	628.2	P	814.5	P	590.3	P	putative protein kinase contains a protein kinase domain profile (PDOC00100)
267200_at	At2g31000	468.1	P	565.2	P	617	P	594.8	P	hypothetical protein predicted by genefinder
267199_at	At2g30990	9.3	A	9.4	A	57.4	A	4.4	A	hypothetical protein predicted by genefinder
267198_at	At2g30810	75.8	A	97.3	A	94.6	A	127.6	A	putative gibberellin-regulated protein
267197_at	At2g30960	164.3	A	30.1	A	24.4	A	14.2	A	hypothetical protein predicted by genscan
267196_at	At2g30950	157.3	A	227.5	P	271.3	P	184.1	A	FtsH protease (VAR2) identical to zinc dependent protease VAR2 GI:7650138 from [Arabidopsis thaliana]
267195_at	At2g30940	56.1	A	20.6	A	16.1	A	122.4	A	putative protein kinase contains a protein kinase domain profile (PDOC00100)
267194_s_at	At2g30910	136.3	A	90.1	A	72.9	A	29.7	A	putative ARP2/3 protein complex subunit p41
267193_at	At2g30900	118.1	A	137	A	51.8	A	22.6	A	hypothetical protein predicted by grail
267192_at	At2g30890	66.1	A	66	A	95.1	A	42.9	A	hypothetical protein predicted by grail
267191_at	At2g44110	14	A	10.4	A	7.2	A	25.6	A	similar to Mlo proteins from H. vulgare ; supported by cDNA: gi_14091599_gb_AF369576.1_AF369576
267190_at	At2g44170	16.5	A	11.1	A	40.6	A	14.2	A	putative N-myristoyltransferase ; supported by cDNA: gi_13924515_gb_AF250957.1_AF250957
267189_at	At2g44180	79.3	A	6.8	A	281.6	A	33.4	A	putative methionine aminopeptidase ; supported by cDNA: gi_11320961_gb_AF250964.1_AF250964
267188_at	At2g44050	5.7	A	27	A	17.5	A	22.9	A	6,7-dimethyl-8-ribityllumazine synthase precursor ; supported by cDNA: gi_15292958_gb_AY050913.1_
267187_s_at	At2g44160	644.5	P	514.3	P	648.1	P	764.8	P	putative methylenetetrahydrofolate reductase ; supported by cDNA: gi_15215809_gb_AY050434.1_
267186_at	At2g44090	5425.4	P	4812.7	P	4730	P	4573.4	P	unknown protein ; supported by cDNA: gi_15081724_gb_AY048255.1_
267185_at	At2g43950	14.2	A	17.3	A	49.1	A	16.7	A	unknown protein ; supported by cDNA: gi_15028228_gb_AY045937.1_
267184_at	At2g44150	118.4	A	218.1	P	77.3	A	32.7	A	unknown protein ; supported by cDNA: gi_15028058_gb_AY045886.1_
267183_at	At2g44020	18.1	A	47.3	A	7.2	A	88.6	A	hypothetical protein predicted by genscan; supported by cDNA: gi_14532591_gb_AY039920.1_
267182_at	At2g23360	133.8	A	105.5	A	16.7	A	104.9	A	unknown protein
267181_at	At2g37760	563.2	P	575.7	P	552.7	P	819.7	P	putative alcohol dehydrogenase ; supported by cDNA: gi_16604706_gb_AY059798.1_
267180_at	At2g37570	273.1	P	154	A	188.2	P	183.9	A	unknown protein ; supported by cDNA: gi_15451173_gb_AY054667.1_
267179_at	At2g37550	2506.8	P	2914.8	P	2110.8	P	2069	P	putative ADP ribosylation factor 1 GTPase activating protein ; supported by cDNA: gi_14334619_gb_AY034983.1_
267178_at	At2g37750	13	A	9.8	A	172.7	A	11.8	A	unknown protein ; supported by full-length cDNA: Ceres: 28529.
267177_at	At2g37580	49.1	A	24.3	A	11.1	A	8.4	A	Expressed protein ; supported by full-length cDNA: Ceres: 116968.
267176_at	At2g37730	744.2	P	659.4	P	453.1	P	549.4	P	putative zinc finger protein
267175_s_at	At2g37620	38154.4	P	43462.1	P	47318.6	P	53654.4	P	actin 3 identical to GB:U29480;supported by full-length cDNA: Ceres:19581.
267174_at	At2g37600	7.8	A	22.9	A	12.8	A	143.8	A	60S ribosomal protein L36 ;supported by full-length cDNA: Ceres:23114.
267173_at	At2g37560	454.7	P	542.4	P	623.9	P	317.3	P	origin recognition complex protein identical to GB:U40269;supported by full-length cDNA: Ceres:42701.
267172_at	At2g37660	97.5	A	153.4	A	21.4	A	42.6	A	unknown protein ;supported by full-length cDNA: Ceres:13797.
267171_at	At2g37590	150.5	P	190.1	P	172.6	A	123.5	P	putative DOF zinc finger protein
267170_at	At2g37585	453.9	P	350.3	P	269.8	P	348.9	P	putative RING zinc finger protein
267169_at	At2g37540	283.3	P	267.2	A	369.8	P	425.3	P	putative oxidoreductase
267168_at	At2g37770	109.8	A	222.6	A	38	A	71.5	A	putative alcohol dehydrogenase
267167_at	At2g37740	37.6	A	56.5	A	57.7	A	9	A	putative C2H2-type zinc finger protein likely a nucleic acid binding protein
267166_at	At2g37720	157.9	A	103.7	A	198.7	A	127.5	A	unknown protein
267165_at	At2g37710	310.1	A	126.6	A	256	M	201.6	A	putative receptor-like protein kinase same as GB:X95909 (polymorphism exists at a GA repeat. We found 6 copies in our sequence whereas only 5 copies exist in GB:X95909)
267164_at	At2g37700	20.6	A	5.1	A	19.5	A	9	A	CER1-like protein may be involved in wax biosynthesis; contains a SUR2-type hydroxylase/desaturase catalytic domain (PS50242)
267163_at	At2g37520	336.2	P	326.9	P	293.7	P	196.8	P	unknown protein
267162_s_at	At2g37690	19.3	A	11.8	A	29.3	A	12.6	A	putative phosphoribosylaminoimidazole carboxylase
267161_at	At2g37680	63.7	A	106.7	A	141.8	A	91.1	A	hypothetical protein predicted by genefinder
267160_at	At2g37670	3354.4	P	3367.1	P	3406.2	P	3143.7	P	putative WD-40 repeat protein
267159_at	At2g37650	91.7	A	71.8	A	96.3	A	12.7	A	putative SCARECROW gene regulator
267158_at	At2g37640	156.7	A	28.2	A	13	A	24.2	A	putative expansin
267157_at	At2g37630	196.3	A	77.2	A	35	A	24.9	A	putative MYB family transcription factor ; supported by cDNA: gi_5823324_gb_AF175996.1_AF175996
267156_at	At2g37610	178.7	M	126.5	A	89.2	A	116.1	A	hypothetical protein predicted by genscan
267155_at	At2g30925	71.1	A	15.1	A	11	A	70.2	A	CLE7, putative CLAVATA3/ESR-related 7 (CLE7)
267154_at	At2g30870	76.2	A	32.9	A	77.2	A	67.5	A	glutathione S-transferase identical to GB:D17673; supported by cDNA: gi_443698_dbj_D17673.1_ATHERD13
267153_at	At2g30860	174.4	A	148.5	A	167.6	A	229.8	A	glutathione S-transferase identical to GB:Y12295; supported by cDNA: gi_13926309_gb_AF372905.1_AF372905
267152_at	At2g31040	225.3	P	57.8	A	78.4	A	208.4	A	hypothetical protein predicted by grail; supported by full-length cDNA: Ceres: 35095.
267151_at	At2g30970	362.1	A	357.6	A	476.8	M	453.5	A	aspartate aminotransferase (AAT1) identical to GB:U15026;supported by full-length cDNA: Ceres:34360.
267150_at	At2g23510	47.4	A	13.9	A	8.6	A	19.1	A	putative anthranilate N-hydroxycinnamoyl/benzoyltransferase
267149_s_at	At2g23500	63	A	3.9	A	29.6	A	4.9	A	Mutator-like transposase similar to MURA transposase of maize Mutator transposon
267148_at	At2g23470	127.4	A	33.3	A	33.4	A	25.2	A	hypothetical protein predicted by genscan
267147_at	At2g38240	42.3	A	105.1	A	22.8	A	40.6	A	putative anthocyanidin synthase ;supported by full-length cDNA: Ceres:256433.
267146_at	At2g38160	12.3	A	16.9	A	16.7	A	13.8	A	hypothetical protein predicted by genscan and genefinder
267145_at	At2g38130	134.9	P	93.9	A	138.1	M	186.3	A	putative acetyltransferase
267144_at	At2g38110	96	A	38.1	A	123.1	A	48.7	A	unknown protein
267143_at	At2g38100	97.4	A	166.1	A	16.2	A	27.7	A	putative peptide/amino acid transporter
267142_at	At2g38290	91.2	A	27.6	A	86.7	A	189	A	putative ammonium transporter
267141_at	At2g38090	21.4	A	42.2	A	37.2	A	21.3	A	putative MYB family transcription factor
267140_at	At2g38250	11.2	A	7.7	A	8.7	A	29.5	A	putative GT-1-like transcription factor
267139_s_at	At2g38220	84.8	A	4.8	A	7	A	7	A	hypothetical protein predicted by genefinder
267138_s_at	At2g38210	91.4	A	78.2	A	123.7	A	165	A	similar to SOR1 from the fungus Cercospora nicotianae
267137_at	At2g23410	25.5	A	24.2	A	15.9	A	13.1	A	hypothetical protein predicted by genscan; supported by cDNA: gi_6651293_gb_AF162441.1_AF162441
267136_at	At2g23460	317.2	P	173	P	154.6	P	205.5	P	putative GTP-binding protein (extra large) ; supported by cDNA: gi_15451169_gb_AY054665.1_
267135_at	At2g23430	28	A	62.1	A	97.2	A	23	A	cyclin-dependent kinase inhibitor protein identical to GB:U94772;supported by full-length cDNA: Ceres:17682.
267134_at	At2g23450	21.7	A	125.8	A	18.8	A	123.7	A	putative protein kinase contains a protein kinase domain profile (PDOC00100);supported by full-length cDNA: Ceres:19958.
267133_at	At2g23440	7.5	A	13.8	A	16.2	A	92	A	unknown protein
267132_at	At2g23420	153	A	30.5	A	122.4	A	41.1	A	unknown protein
267131_at	At2g23400	3.3	A	7.5	A	5.4	A	3.6	A	hypothetical protein predicted by genscan
267130_at	At2g23390	84.2	A	32.1	A	113.8	A	97.9	P	hypothetical protein predicted by genscan
267129_at	At2g23380	393.6	A	298.1	A	369.9	A	167.2	A	curly leaf protein (polycomb-group) identical to GB:Y10580; contains a transcriptional regulator SET domain (PS50280)
267128_at	At2g23620	73	A	56.9	A	13.2	A	23.2	A	putative acetone-cyanohydrin lyase
267127_at	At2g23610	7.9	A	120.9	A	102.7	A	8.9	A	putative acetone-cyanohydrin lyase
267126_s_at	At2g23590	84.2	A	68.7	A	14.6	A	5.2	A	putative acetone-cyanohydrin lyase
267125_at	At2g23580	18.3	A	133.1	A	7.5	A	147.1	A	putative acetone-cyanohydrin lyase
267124_at	At2g23570	34.8	A	12.2	A	175.6	A	118.9	A	putative acetone-cyanohydrin lyase
267123_at	At2g23560	40.6	A	97	A	26.8	A	17	A	putative acetone-cyanohydrin lyase
267122_at	At2g23550	6.6	A	10.6	A	17.6	A	89.6	A	putative acetone-cyanohydrin lyase
267121_at	At2g23540	2.6	A	15.9	A	10.8	A	3.8	A	putative GDSL-motif lipase/hydrolase similar to APG proteins; pFAM domain PF00657
267120_at	At2g23530	46.2	A	59.9	A	30	A	6.8	A	hypothetical protein predicted by genefinder
267119_at	At2g32610	4.8	A	75.1	A	69.5	A	15.4	A	putative cellulose synthase
267118_at	At2g32590	139.9	A	101.4	A	87.2	A	204.9	A	hypothetical protein
267117_at	At2g32570	2.2	A	6.7	A	44.5	A	11.2	A	unknown protein
267116_at	At2g32560	83.4	A	112.2	A	47.8	A	134.8	A	unknown protein
267115_s_at	At2g32540	20.7	A	21.5	A	21.9	A	131.4	A	putative cellulose synthase
267114_at	At2g14835	3578.1	P	4075.1	P	3420.4	P	3637.2	P	Expressed protein ; supported by full-length cDNA: Ceres: 40603.
267113_at	At2g14850	28.7	A	56.6	A	164.3	A	75.7	A	hypothetical protein predicted by genscan and genefinder
267112_at	At2g14750	18304.3	P	20545.2	P	19702.8	P	18378.7	P	putative adenosine phosphosulfate kinase identical to GB:U05238;supported by full-length cDNA: Ceres:14216.
267111_s_at	At2g14770	97.1	A	97.8	A	118.4	A	83.5	A	hypothetical protein predicted by genscan
267110_at	At2g14800	1228.8	P	922	P	1087.3	P	1374.8	P	hypothetical protein predicted by genscan
267109_at	At2g14810	6.5	A	32.6	A	7.6	A	29.1	A	hypothetical protein predicted by genscan
267108_at	At2g14830	16.2	A	71.2	A	59	A	5.8	A	hypothetical protein predicted by genscan
267107_at	At2g14730	13.3	A	7.6	A	11.9	A	13.8	A	hypothetical protein predicted by genscan
267106_s_at	At2g14740	65	A	9.3	A	12.5	A	19.7	A	putative vacuolar sorting receptor identical to GB:U79960; contains a calcium-binding EGF-like domain signature
267105_at	At2g14760	21.2	A	98.7	A	22.8	A	98.4	A	hypothetical protein predicted by genscan
267104_at	At2g41430	88.1	A	23.4	A	19.5	A	94	A	ERD15 protein identical to GB D30719; supported by full-length cDNA: Ceres: 31388.
267103_at	At2g41490	1987.7	P	1506.2	P	1373.9	P	1262.2	P	putative UDP-N-acetylglucosamine--dolichyl-phosphate N-acetylglucosaminephosphotransferase ;supported by full-length cDNA: Ceres:111048.
267102_at	At2g41500	234.1	P	179.3	P	24.9	A	218.9	A	putative small nuclear ribonucleoprotein Prp4p
267101_at	At2g41480	233.1	M	81	A	251.3	A	197.3	A	putative peroxidase
267100_at	At2g41470	10.4	A	10.2	A	7	A	11	A	unknown protein
267099_at	At2g41460	107.2	A	67.1	A	86.7	A	167.2	A	DNA-(apurinic or apyrimidinic site) lyase (ARP) identical to GB:X76912
267098_at	At2g41450	3.7	A	3.7	A	16.6	A	4.4	A	hypothetical protein predicted by genscan
267097_at	At2g41440	3192.3	P	3687.9	P	3087.2	P	3107.9	P	unknown protein predicted by genscan
267096_at	At2g38180	185.3	M	88.9	A	230	A	74.7	A	unknown protein ; supported by cDNA: gi_16974630_gb_AY060593.1_
267095_at	At2g38280	64.2	A	53.8	A	5.9	A	243	A	putative AMP deaminase ; supported by cDNA: gi_15810524_gb_AY056301.1_
267094_at	At2g38080	160.5	A	133.5	A	78.5	A	115.8	A	putative diphenol oxidase ; supported by cDNA: gi_15450602_gb_AY052669.1_
267093_at	At2g38170	107.8	A	89.8	A	60.2	A	209.6	A	high affinity Ca2+ antiporter identical to GB:U57411, except a possible frameshift at base 58008. Sequence has been confirmed with 5 sequencing reads.; supported by cDNA: gi_13937168_gb_AF372938.1_AF372938
267092_at	At2g38120	135.4	A	135.6	A	217.5	A	55.9	A	unknown protein ;supported by full-length cDNA: Ceres:31586.
267091_at	At2g38185	136.5	A	34.7	A	176.4	A	62.6	A	Expressed protein ; supported by full-length cDNA: Ceres: 25934.
267090_at	At2g38270	6908.9	P	6854.5	P	6541.5	P	6828.1	P	unknown protein ; supported by full-length cDNA: Ceres: 23238.
267089_at	At2g38300	82.6	A	4.3	A	2.2	A	12.7	A	unknown protein
267088_at	At2g38140	9.6	A	5.2	A	12.5	A	12.7	A	30S ribosomal protein S31 ;supported by full-length cDNA: Ceres:4723.
267087_at	At2g32460	23192.4	P	21360.6	P	26195.7	P	29202	P	putative MYB family transcription factor
267086_at	At2g32630	23.1	A	16.5	A	26.1	A	8.3	A	putative salt-inducible protein
267085_at	At2g32620	33.1	A	50.2	A	101.9	A	122.2	A	putative cellulose synthase
267084_at	At2g41180	76.3	A	56.9	A	125.7	A	115.4	A	unknown protein ; supported by cDNA: gi_16323164_gb_AY057686.1_
267083_at	At2g41100	38.3	A	23.4	A	35.2	A	39.4	A	calmodulin-like protein identical to GB:D45848; supported by cDNA: gi_15983405_gb_AF424577.1_AF424577
267082_at	At2g41140	11.7	A	22.1	A	12.5	A	118.9	A	CPDK-related protein kinase CDPK:calcium dependent protein kinase; supported by cDNA: gi_5020365_gb_AF153351.1_AF153351
267081_at	At2g41210	9138.5	P	10082.6	P	9213.7	P	8978.7	P	putative phosphatidylinositol-4-phosphate 5-kinase ; supported by cDNA: gi_13925628_gb_AF260903.1_AF260903
267080_at	At2g41190	142.1	P	222.1	P	274.1	P	163.5	P	unknown protein ; supported by cDNA: gi_14532707_gb_AY039978.1_
267079_at	At2g41200	124.6	A	38.4	A	57.4	A	140.9	A	hypothetical protein predicted by genscan; supported by full-length cDNA: Ceres: 7469.
267078_at	At2g40960	103.6	M	93.4	A	14.9	A	92	A	unknown protein ;supported by full-length cDNA: Ceres:2337.
267077_at	At2g40970	20.9	A	32.3	A	8.6	A	187.1	A	unknown protein similar to cytoskeletal protein gb U62741 ATU62741
267076_at	At2g41090	8.4	A	22.7	A	101.3	A	19.2	A	calcium binding protein (CaBP-22) identical to GB:Z12136;supported by full-length cDNA: Ceres:123659.
267075_at	At2g41070	274.7	A	37.9	A	176.6	A	163.4	A	putative bZIP transcription factor contains a bZIP transcription factor basic domain signature (PDOC00036);supported by full-length cDNA: Ceres:114632.
267074_s_at	At2g40955	13.8	A	16.3	A	14.6	A	10.3	A	hypothetical protein predicted by genscan
267073_at	At2g41160	674.4	P	616.4	P	864.3	P	656.7	P	unknown protein
267072_at	At2g41170	408.3	P	195.2	A	283.3	A	208.8	P	unknown protein
267071_at	At2g40980	140.3	A	44.7	A	147.6	A	213.8	A	unknown protein
267070_at	At2g41000	1104	P	944.5	P	1041.7	P	818.3	P	putative DnaJ protein
267069_at	At2g41010	13.9	A	7.1	A	8.2	A	11.2	A	unknown protein
267068_at	At2g41020	81.8	A	56.6	A	126.4	A	52.7	A	unknown protein
267067_at	At2g41030	64.6	A	19.8	A	22.4	A	15.7	A	unknown protein
267066_at	At2g41040	14.2	A	44.1	A	18.5	A	25.3	A	hypothetical protein predicted by genefinder
267065_at	At2g41080	7	A	73.6	A	32.8	A	87.9	A	hypothetical protein predicted by genefinder
267064_at	At2g41110	13389.9	P	13195.4	P	8820	P	8547.5	P	calmodulin (cam2)
267063_at	At2g41120	98.9	A	120.9	A	8.2	A	19.9	A	hypothetical protein predicted by genefinder
267062_at	At2g32600	167.6	A	111	A	165.1	A	135.5	A	putative spliceosome associated protein ; supported by cDNA: gi_15450714_gb_AY052725.1_
267061_at	At2g32480	5.9	A	58.2	A	8.5	A	134.3	A	unknown protein ;supported by full-length cDNA: Ceres:18983.
267060_at	At2g32580	10.5	A	3.7	A	37.3	A	16.3	A	unknown protein ; supported by full-length cDNA: Ceres: 16625.
267059_at	At2g32520	59.5	A	131.1	A	91.4	A	104	A	putative carboxymethylenebutenolidase ;supported by full-length cDNA: Ceres:2114.
267058_at	At2g32510	38.5	A	75.8	A	24.9	A	119.4	A	putative protein kinase contains a protein kinase domain profile (PDOC00100)
267057_at	At2g32500	201.9	A	129.7	P	165.9	P	146.2	A	hypothetical protein predicted by genscan
267056_at	At2g32470	4.3	A	48	A	13.9	A	18.9	A	hypothetical protein predicted by genscan
267055_at	At2g38360	6136.8	P	7854.1	P	5851	P	5280.3	P	unknown protein
267054_at	At2g38370	548.1	P	455.7	P	331.5	P	342.8	A	hypothetical protein
267053_s_at	At2g38390	77.2	A	87	A	13.3	A	67.4	A	peroxidase
267052_at	At2g38410	1820.5	P	2224.2	P	2325	P	2319.1	P	unknown protein
267051_at	At2g38500	19556.9	P	20056.3	P	18740	P	18399.6	P	hypothetical protein predicted by genefinder
267050_at	At2g41060	441.2	P	707.1	P	1069.7	P	436.4	P	putative RNA-binding protein ; supported by cDNA: gi_16612301_gb_AF439844.1_AF439844
267049_at	At2g34210	153.4	A	237.7	A	206.4	A	243.9	A	putative transcription elongation factor
267048_at	At2g34200	58.6	A	5	A	6.8	A	6.2	A	hypothetical protein predicted by genefinder
267047_at	At2g34370	109	A	17	A	162.3	A	87.5	A	putative selenium-binding protein
267046_at	At2g34360	36.1	A	172.8	A	55	A	93	A	hypothetical protein
267045_at	At2g34180	4.7	A	9.1	A	72.8	A	5.5	A	putative protein kinase contains a protein kinase domain profile (PDOC00100); supported by cDNA: gi_13249124_gb_AF295668.1_AF295668
267044_at	At2g34350	4.1	A	9.2	A	7.4	A	4.6	A	nodulin-like protein
267043_at	At2g34330	74.9	A	93.4	A	119.5	A	25.9	A	unknown protein
267042_at	At2g34320	205.4	A	154	A	15.8	A	153.1	A	putative non-LTR retroelement reverse transcriptase
267041_at	At2g34315	51.7	A	43.1	A	85.2	P	21	A	unknown protein
267040_at	At2g34300	185.5	A	47.7	A	145.5	A	123.6	A	unknown protein
267039_at	At2g34270	22.9	A	21.1	A	15.7	A	21.8	A	hypothetical protein predicted by genefinder and genscan
267038_at	At2g38480	197.9	P	156.5	P	100.6	P	154	A	expressed protein supported by cDNA: Ceres:16674; supported by cDNA: gi_13878170_gb_AF370348.1_AF370348
267037_at	At2g38320	38	A	71.9	A	133.6	A	122	A	hypothetical protein ; supported by cDNA: gi_13878094_gb_AF370310.1_AF370310
267036_at	At2g38465	69.6	A	3.6	A	6	A	12.6	A	Expressed protein ; supported by full-length cDNA: Ceres: 123915.
267035_at	At2g38400	29039.8	P	31417.4	P	29470.6	P	27828.8	P	putative beta-alanine-pyruvate aminotransferase ;supported by full-length cDNA: Ceres:147543.
267034_at	At2g38310	70.6	A	101.2	A	226.4	A	222.7	A	unknown protein ;supported by full-length cDNA: Ceres:32244.
267033_at	At2g38450	560.9	P	437	P	461.8	P	462.9	P	unknown protein ;supported by full-length cDNA: Ceres:14329.
267032_at	At2g38490	122.9	A	171.1	A	101.7	A	18.9	A	putative protein kinase contains a protein kinase domain profile (PDOC00100)
267031_at	At2g38420	7.1	A	2.7	A	53.6	A	10.3	A	hypothetical protein predicted by genscan
267030_at	At2g38440	12.8	A	13.3	A	25.8	A	109.1	A	unknown protein
267029_at	At2g38460	186.5	A	157.7	A	267	A	263	A	unknown protein
267028_at	At2g38470	28.7	A	10.3	A	12.6	A	9.9	A	putative WRKY-type DNA binding protein
267027_at	At2g38330	189.4	A	176.5	A	129.6	A	137.8	A	hypothetical protein
267026_at	At2g38340	44.7	A	75.7	A	4.6	A	9	A	DREB-like AP2 domain transcription factor DRE binding proteins may be involved in dehydration or low temp response
267025_at	At2g38350	52.1	A	7.1	A	145.4	A	119.3	A	unknown protein predicted by genscan
267024_s_at	At2g34390	212.9	A	79.7	A	201.1	A	146.1	A	putative aquaporin (plasma membrane intrinsic protein)
267023_at	At2g34250	3471.5	P	4166.8	P	4133.8	P	3835.8	P	putative protein transport protein SEC61 alpha subunit ;supported by full-length cDNA: Ceres:4598.
267022_at	At2g34230	148.5	A	83.9	A	100.6	A	145.9	A	hypothetical protein predicted by genscan
267021_at	At2g39300	235.3	A	11.7	A	4.4	A	189.9	A	hypothetical protein predicted by genefinder
267020_at	At2g39320	85	A	148.5	A	105.6	A	135.3	A	hypothetical protein predicted by genscan
267019_at	At2g39130	1963.6	P	1922.2	P	2011.8	P	1851.2	P	hypothetical protein predicted by genscan
267018_at	At2g39140	87.6	A	18	A	64.2	A	12.9	A	unknown protein
267017_at	At2g39150	97.3	A	10.2	A	40	A	83.5	A	unknown protein
267016_at	At2g39160	123.2	A	141.7	A	126.1	A	161.4	A	hypothetical protein predicted by genscan
267015_at	At2g39340	677.8	P	667.8	P	669.1	P	678.5	P	unknown protein
267014_at	At2g39170	363.1	P	559.9	P	652.6	P	456.6	P	unknown protein
267013_at	At2g39180	13.1	A	111.8	P	74.5	A	144.6	M	putative protein kinase contains a protein kinase domain profile (PDOC00100)
267012_at	At2g39220	105.3	A	6.6	A	8.8	A	17.2	A	similar to latex allergen from Hevea brasiliensis
267011_at	At2g39230	15.4	A	85	A	86.3	A	9.8	A	unknown protein
267010_at	At2g39250	38.9	A	16.8	A	6.2	A	78.5	A	putative AP2 domain transcription factor pFAM domain (PF00847)
267009_at	At2g39260	72.7	A	216.1	A	59.3	A	124.1	A	unknown protein
267008_at	At2g39350	18.6	A	54	A	27.4	A	22.7	A	putative ABC transporter
267007_at	At2g34480	163.7	A	47.4	A	170.7	A	246.3	A	60S ribosomal protein L18A ; supported by cDNA: gi_14596030_gb_AY042803.1_
267006_at	At2g34190	99.6	A	18.7	A	131.2	A	188.1	A	putative membrane transporter ; supported by cDNA: gi_14334907_gb_AY035127.1_
267005_at	At2g34460	19.1	A	98.7	A	89.4	A	67.3	A	unknown protein ; supported by cDNA: gi_14334607_gb_AY034977.1_
267004_at	At2g34260	10.1	A	18	A	5	A	5.9	A	hypothetical protein predicted by genefinder and genscan;supported by full-length cDNA: Ceres:37499.
267003_at	At2g34340	147.3	A	90.4	A	105.2	A	178.2	A	hypothetical protein predicted by genefinder; supported by full-length cDNA: Ceres: 29146.
267002_s_at	At2g34430	5.1	A	28.3	A	4	A	109.2	A	putative photosystem II type I chlorophyll a b binding protein. ; supported by full-length cDNA: Ceres: 23727.
267001_at	At2g34470	64.2	A	53.2	A	27.2	A	18.6	A	putative urease accessory protein ; supported by full-length cDNA: Ceres: 18513.
267000_at	At2g34310	113.9	M	67	A	85.5	A	134.2	A	Expressed protein ; supported by full-length cDNA: Ceres: 16411.
266999_at	At2g34450	124.8	A	22.9	A	79.3	A	41.5	A	putative HMG protein ; supported by full-length cDNA: Ceres: 113582.
266998_at	At2g34400	15.3	A	148.3	A	11.5	A	11.7	A	hypothetical protein predicted by genscan
266997_at	At2g34410	116.1	M	127.1	A	109.4	A	84.9	A	hypothetical protein predicted by genefinder and genscan
266996_at	At2g34490	40	A	143	A	69.5	A	10.8	A	putative cytochrome P450 ;supported by full-length cDNA: Ceres:158108.
266995_at	At2g34500	180.9	A	127.9	A	112.7	A	261.6	A	putative cytochrome P450
266994_at	At2g34440	2671	P	2766.4	P	3521.6	P	3496.4	P	MADS-box protein (AGL29)
266993_at	At2g39210	50.8	A	6.3	A	202	A	67.2	A	nodulin-like protein ; supported by cDNA: gi_16930478_gb_AF419593.1_AF419593
266992_at	At2g39200	42.5	A	153.1	A	40.4	A	117.7	A	similar to Mlo proteins from H. vulgare ; supported by cDNA: gi_14091593_gb_AF369573.1_AF369573
266991_at	At2g39290	13.9	A	46.5	A	30.6	A	90.4	A	putative CDP-diacylglycerol--glycerol-3-phosphate 3-phosphatidyltransferase ; supported by cDNA: gi_13365518_dbj_AB048535.1_AB048535
266990_at	At2g39190	23.6	A	52	A	32	A	26	A	putative ABC transporter
266989_at	At2g39330	86.2	A	14	A	76.9	A	108.8	A	putative myrosinase-binding protein ;supported by full-length cDNA: Ceres:39069.
266988_at	At2g39310	94.8	A	81.7	A	9.8	A	35.3	A	putative myrosinase-binding protein ;supported by full-length cDNA: Ceres:33545.
266987_at	At2g39280	93.8	A	153	A	52.6	A	27.3	A	unknown protein
266986_at	At2g39630	22.1	A	21.7	A	22.9	A	11.4	A	putative dolichyl-phosphate beta-glucosyltransferase ; supported by cDNA: gi_15810210_gb_AY056120.1_
266985_at	At2g39550	292.6	A	147.3	A	266.8	A	272.5	A	putative geranylgeranyl transferase type I beta subunit ; supported by cDNA: gi_11878246_gb_AF311225.1_AF311225
266984_at	At2g39570	26111.6	P	25142.9	P	28015.5	P	26063.9	P	unknown protein ; supported by cDNA: gi_15010737_gb_AY045670.1_
266983_at	At2g39400	125.7	A	173.4	A	131	A	287	P	putative phospholipase ; supported by cDNA: gi_14532651_gb_AY039950.1_
266982_at	At2g39500	15.8	A	5.8	A	6.1	A	43.2	A	unknown protein ; supported by cDNA: gi_14335015_gb_AY037187.1_
266981_at	At2g39460	97	A	145.1	A	27.1	A	93.5	A	60S ribosomal protein L23A identical to GB:AF034694;supported by full-length cDNA: Ceres:22479.
266980_at	At2g39390	111.2	A	131.1	A	6	A	8.2	A	60S ribosomal protein L35 ;supported by full-length cDNA: Ceres:11583.
266979_at	At2g39470	11.6	A	64.1	A	16.4	A	59	A	unknown protein ;supported by full-length cDNA: Ceres:16403.
266978_at	At2g39430	180.4	A	135.3	A	99.6	A	271.3	P	putative disease resistance response protein
266977_at	At2g39420	14718.9	P	18961.8	P	15832.5	P	13016.5	P	putative phospholipase
266976_at	At2g39410	30.2	A	124.8	A	5.4	A	4.9	A	putative phospholipase
266975_at	At2g39380	71.6	A	15.9	A	132.4	A	41.6	A	hypothetical protein predicted by grail
266974_at	At2g39370	19.9	A	17.6	A	22.1	A	14.3	A	unknown protein
266973_at	At2g39620	101.1	A	20.1	A	5.4	A	87.3	P	hypothetical protein predicted by grail
266972_at	At2g39590	109.8	A	4.3	A	89.2	A	3.8	A	40S ribosomal protein S15A
266971_at	At2g39580	154.2	A	136	P	137.7	A	126.3	A	unknown protein
266970_at	At2g39560	144.4	A	8.1	A	9	A	151.5	A	hypothetical protein predicted by genefinder
266969_at	At2g39540	87.9	A	64.3	A	144.7	A	73	A	similar to gibberellin-regulated proteins
266968_at	At2g39360	34.6	A	58.3	A	45.8	A	7	A	putative protein kinase contains a protein kinase domain profile (PDOC00100)
266967_at	At2g39530	12	A	8.7	A	75.5	A	11.3	A	unknown protein
266966_at	At2g39520	50.6	A	58.7	A	4.8	A	25	A	hypothetical protein predicted by genscan
266965_at	At2g39510	63.3	A	55.5	A	13.8	A	11	A	nodulin-like protein
266964_at	At2g39480	746.9	P	779.4	P	650.4	P	534.3	P	putative ABC transporter related to multi drug resistance proteins and P-glycoproteins
266963_at	At2g39450	27.7	A	32.3	A	82.2	A	83.7	A	unknown protein
266962_at	At2g39440	151.1	A	259.8	P	214.8	A	223.9	A	hypothetical protein predicted by genscan
266961_at	At2g07720	94.7	A	5.6	A	59.9	A	15.4	A	Athila retroelement ORF1-like protein
266960_at	At2g07700	41.1	A	10.6	A	23.9	A	140.9	A	putative retroelement pol polyprotein
266959_at	At2g07690	196.3	P	147.4	P	199.1	P	187	A	putative DNA replication licensing factor, mcm5
266958_at	At2g34630	39.8	A	178.8	A	98.2	A	130.2	A	putative trans-prenyltransferase
266957_at	At2g34640	44	A	52	A	27.1	A	92	A	unknown protein
266956_at	At2g34510	22.7	A	125.3	A	9.1	A	26	A	unknown protein
266955_at	At2g34520	129.5	P	113.4	A	192.8	A	186.6	A	mitochondrial ribosomal protein S14
266954_at	At2g34530	8.3	A	5	A	7.6	A	13.1	A	hypothetical protein predicted by genefinder
266953_at	At2g34540	166.9	A	98.4	A	103	A	190.2	A	hypothetical protein predicted by genscan
266952_at	At2g34555	80	A	86.7	A	76.3	A	206.2	A	putative gibberellin 2-oxidase
266951_at	At2g18940	204.2	A	147.8	A	289.8	A	359.6	A	putative salt-inducible protein ; supported by cDNA: gi_15983784_gb_AY056798.1_
266950_at	At2g18910	89.3	A	6.3	A	10.1	A	50.7	A	expressed protein supported by full-length cDNA: Ceres:3350
266949_s_at	At2g18840	1090.4	P	1287.4	P	802.5	P	908.1	P	unknown protein ;supported by full-length cDNA: Ceres:150205.
266948_at	At2g18850	94.4	A	13.7	A	48.3	A	86.9	A	unknown protein
266947_at	At2g18830	3.7	A	10.7	A	3.6	A	7.2	A	hypothetical protein predicted by genscan
266946_at	At2g18890	154.9	A	94.9	A	9	A	85.8	A	putative protein kinase contains a protein kinase domain profile (PDOC00100)
266945_at	At2g18880	19.2	A	45.6	A	11.5	A	9.6	A	hypothetical protein predicted by genefinder
266944_at	At2g18870	93.8	A	83.4	A	130	P	255.4	P	unknown protein predicted by genefinder
266943_at	At2g18820	170.9	A	180.6	P	160.3	P	262.7	P	putative reverse transcriptase
266942_at	At2g18990	722.7	P	858.4	P	712.9	P	772.4	P	putative ATP binding protein
266941_at	At2g18980	73.9	A	6.3	A	88	A	152.8	A	peroxidase (ATP22a) identical to GB:Y08781
266940_at	At2g18970	178.4	A	78.1	A	8.9	A	158.5	A	unknown protein
266939_at	At2g18960	1526.6	P	1348.4	P	1318.2	P	1148.2	P	plasma membrane proton ATPase (PMA) identical to GB:M24107; supported by cDNA: gi_166745_gb_M24107.1_ATHHATPA
266938_at	At2g18950	51.4	A	62.1	A	91.3	A	142.1	A	hypothetical protein predicted by genefinder
266937_at	At2g18930	8	A	73.8	A	70.4	A	8.2	A	hypothetical protein predicted by genefinder
266936_at	At2g18920	4.9	A	10	A	10	A	7.8	A	hypothetical protein predicted by genefinder
266935_at	At2g18915	216.6	A	190.4	A	243.7	A	234.7	A	F-box protein LKP2/ADO2, AtFBX2c identical to Adagio 2 GI:13487070 from [Arabidopsis thaliana]
266934_at	At2g18900	35	A	32.4	A	19.2	A	41.4	A	unknown protein
266933_at	At2g07760	40.2	A	48.4	A	9.2	A	83.1	A	putative Ta11-like non-LTR retroelement protein similar to GB:AAA75253; some members of this protein family have a weak CCHC zinc fingers that is mostly from retroviral gag proteins (nucleocapsid)
266932_s_at	At2g07750	76.2	A	8	A	9	A	5.5	A	putative RNA helicase
266931_at	At2g07730	7.7	A	8.7	A	81.2	A	6.6	A	putative non-LTR retroelement reverse transcriptase
266930_at	At2g45930	32.2	A	13.8	A	35.5	A	75.3	A	hypothetical protein predicted by genscan; supported by cDNA: gi_14334519_gb_AY034951.1_
266929_at	At2g45850	145.1	A	105.7	A	67.9	A	91.7	A	putative AT-hook DNA-binding protein ; supported by cDNA: gi_14194130_gb_AF367271.1_AF367271
266928_at	At2g45790	69.8	A	39	A	41.1	A	100.5	A	putative phosphomannomutase ;supported by full-length cDNA: Ceres:998.
266927_at	At2g45960	13.1	A	39.5	A	18.8	A	5.6	A	aquaporin (plasma membrane intrinsic protein 1B) identical to GB:Z17399, GB:Z17424, and GB:68293;supported by full-length cDNA: Ceres:108944.
266926_at	At2g46000	694.8	P	615.9	P	657.5	P	849.1	P	unknown protein predicted by genscan and genefinder;supported by full-length cDNA: Ceres:19844.
266925_at	At2g45740	200.2	A	173.3	A	131	A	178.1	A	unknown protein ;supported by full-length cDNA: Ceres:12250.
266924_at	At2g45730	282.6	P	412.5	P	661.3	P	370.2	P	unknown protein ;supported by full-length cDNA: Ceres:9000.
266923_at	At2g45980	2333	P	2173.3	P	2265.6	P	2327	P	unknown protein ;supported by full-length cDNA: Ceres:13925.
266922_s_at	At2g45950	1359.9	P	1167.8	P	1404.4	P	1538	P	SKP1/ASK1-related, putative similar to glycoprotein FP21 SP:P52285 from [Dictyostelium discoideum]
266921_at	At2g45970	360.6	A	510.2	A	249.4	A	59.7	A	putative cytochrome P450
266920_at	At2g45750	721.4	A	865.5	M	870.8	P	780.4	P	hypothetical protein predicted by genscan and genefinder
266919_at	At2g45780	117	A	31.5	A	175.7	A	131.6	A	hypothetical protein predicted by genscan
266918_at	At2g45800	104903	P	99045.8	P	126582	P	128356	P	putative LIM-domain protein
266917_at	At2g45830	8.8	A	61.9	A	122.7	A	62.8	A	unknown protein
266916_at	At2g45860	33.6	A	4.3	A	3.7	A	12.3	A	hypothetical protein predicted by genscan
266915_at	At2g45870	27.4	A	9.2	A	106.8	A	27.1	A	hypothetical protein predicted by genscan
266914_at	At2g45880	33.7	A	8.7	A	74.5	A	116	A	putative beta-amylase
266913_at	At2g45890	28.8	A	80.3	A	40	A	7.3	A	hypothetical protein predicted by genscan
266912_at	At2g45900	62.6	A	16.7	A	141.1	A	81.1	A	hypothetical protein predicted by genefinder
266911_at	At2g45910	58.3	A	36.1	A	49.3	A	244	P	putative protein kinase contains a protein kinase domain profile (PDOC00100)
266910_at	At2g45920	26.8	A	68.8	A	41.5	A	15.1	A	unknown protein
266909_at	At2g46010	134.9	A	111.4	A	40	A	128.3	A	hypothetical protein predicted by genscan and genefinder
266908_at	At2g34650	17.9	A	11.5	A	9.2	A	13.6	A	putative protein kinase contains a protein kinase domain profile (PDOC00100); supported by cDNA: gi_7208441_gb_AF232236.1_AF232236
266907_at	At2g34550	143.5	A	82	A	185	A	47.6	A	Expressed protein ; supported by full-length cDNA: Ceres: 2187.
266906_at	At2g34585	184.8	A	309	A	269.1	P	468.1	P	Expressed protein ; supported by full-length cDNA: Ceres: 19349.
266905_at	At2g34560	9.4	A	7.1	A	8.3	A	9.5	A	putative katanin ;supported by full-length cDNA: Ceres:119620.
266904_at	At2g34590	179.7	A	164	A	82.3	A	287.4	A	putative pyruvate dehydrogenase E1 beta subunit ;supported by full-length cDNA: Ceres:38439.
266903_at	At2g34570	29.4	A	20.6	A	40.1	A	4.9	A	hypothetical protein predicted by genscan
266902_at	At2g34580	119.3	A	68	A	84.4	A	71.7	A	hypothetical protein predicted by genscan
266901_at	At2g34600	29.7	A	18.3	A	23.3	A	17.6	A	hypothetical protein predicted by genscan
266900_at	At2g34610	7.4	A	6.4	A	4.2	A	56.2	A	hypothetical protein predicted by genscan
266899_at	At2g34620	70.4	A	45	A	130.6	A	7.9	A	hypothetical protein predicted by genefinder
266898_at	At2g45990	102.6	A	112.4	A	48.8	A	28.5	A	unknown protein ; supported by cDNA: gi_15292712_gb_AY050790.1_
266897_at	At2g45820	11258.5	P	10049	P	10740.3	P	11620.9	P	remorin identical to GB:M25268, a non-specific DNA binding protein; may be involved in intercellular communication; supported by cDNA: gi_15028386_gb_AY045996.1_
266896_at	At2g45810	129.3	A	9.9	A	55.8	A	60.5	A	putative ATP-dependent RNA helicase ; supported by cDNA: gi_14532475_gb_AY039862.1_
266895_at	At2g26040	130.5	A	47.2	A	35.7	A	60.1	A	hypothetical protein predicted by genscan and genefinder
266894_at	At2g26050	89.7	A	51.1	A	111.2	A	213.4	A	hypothetical protein predicted by genscan
266893_at	At2g26070	30.8	A	13.9	A	20.4	A	122.9	A	hypothetical protein predicted by genscan
266892_at	At2g26080	2071.5	P	2325.4	P	1962.1	P	2281.7	P	putative glycine dehydrogenase
266891_at	At2g44690	12	A	67.2	A	98.1	A	103.2	A	putative GTP-binding protein ; supported by cDNA: gi_5381419_gb_AF156896.1_AF156896
266890_at	At2g44620	832.5	P	787.2	P	959.8	P	908.4	P	acyl carrier protein identical to GB:L23574; supported by cDNA: gi_15450374_gb_AY052288.1_
266889_at	At2g44640	27.9	A	7.5	A	30.3	A	18.8	A	hypothetical protein predicted by genscan; supported by cDNA: gi_15146245_gb_AY049264.1_
266888_s_at	At2g44750	335.6	P	317.6	P	318.5	P	477.6	P	putative thiamin pyrophosphokinase ; supported by cDNA: gi_14596220_gb_AY042898.1_
266887_at	At2g44650	136.5	A	11.9	A	54.3	A	81	A	unknown protein ; supported by cDNA: gi_14423465_gb_AF386970.1_AF386970
266886_at	At2g44745	133.1	A	35.5	A	97.8	A	25.6	A	Expressed protein ; supported by full-length cDNA: Ceres: 42237.
266885_at	At2g44610	1578.8	P	1596.4	P	1656.1	P	1638	P	putative small GTP-binding protein contains an ATP/GTP-binding site motif A (P-loop); contains an ADP-ribosylation factors family signature for proteins involved in protein trafficking;supported by full-length cDNA: Ceres:39499.
266884_at	At2g44790	132.4	A	109.3	A	167	M	107.6	A	phytocyanin identical to GB:U90428; supported by full-length cDNA: Ceres: 19760.
266883_at	At2g44810	31.3	A	43.5	A	30	A	25.4	A	putative triacylglycerol lipase
266882_at	At2g44670	82.4	A	139.5	A	5.9	A	11.3	A	unknown protein ;supported by full-length cDNA: Ceres:40641.
266881_at	At2g44680	31.6	A	127.6	A	116.9	A	213.7	A	putative casein kinase II beta subunit ;supported by full-length cDNA: Ceres:40953.
266880_at	At2g44770	503.5	P	513.1	P	700.6	P	275.4	P	hypothetical protein predicted by genefinder;supported by full-length cDNA: Ceres:36996.
266879_at	At2g44590	330.2	P	258.2	P	284.9	P	374	P	putative phragmoplastin
266878_at	At2g44580	30.9	A	32.9	A	29.3	A	111.6	A	putative RING zinc finger protein
266877_at	At2g44570	244.5	A	265	P	374.7	P	391.7	P	putative glucanase
266876_at	At2g44820	150.8	P	150.6	P	167.7	P	197.5	P	hypothetical protein predicted by genefinder
266875_at	At2g44800	54.7	A	112.5	A	105.7	A	38.2	A	putative flavonol synthase
266874_at	At2g44760	9.7	A	6	A	48.4	A	85.5	A	unknown protein
266873_at	At2g44740	23.1	A	55.4	A	20	A	14.9	A	putative PREG1-like negative regulator
266872_at	At2g44730	836.2	A	930.8	P	716.3	A	682.8	M	unknown protein
266871_at	At2g44720	2562.7	P	2413.6	P	2089.2	P	2208.6	P	unknown protein
266870_at	At2g44710	413.7	P	593.5	P	356	P	303.9	P	putative heterogeneous nuclear ribonucleoprotein
266869_at	At2g44660	2491.8	P	2315.1	P	2509.7	P	2229.9	P	putative glucosyltransferase
266868_at	At2g44630	76.4	A	3.9	A	90.1	A	64.9	A	hypothetical protein predicted by genscan
266867_at	At2g45770	10	A	9.1	A	31.4	A	8.6	A	putative signal recognition particle receptor (alpha subunit) ; supported by cDNA: gi_15293184_gb_AY051026.1_
266866_at	At2g29940	742.4	P	982.3	P	793.9	P	1012.7	P	putative ABC transporter
266865_at	At2g29980	4844.7	P	4014.8	P	5596.5	P	5247.4	P	omega-3 fatty acid desaturase identical to GB:D26508 and GB:D17579; supported by cDNA: gi_1030693_dbj_D17579.1_ATHFADIER2
266864_at	At2g26800	8252.3	P	8323.8	P	7954.6	P	7448.7	P	putative hydroxymethylglutaryl-CoA lyase ; supported by cDNA: gi_11935188_gb_AF327420.1_AF327420
266863_at	At2g26930	105.9	A	76.3	A	17.8	A	70.7	A	putative ripening-associated protein ; supported by cDNA: gi_12697584_dbj_AB037877.1_AB037877
266862_at	At2g26950	60.9	A	48.3	A	10.2	A	89.8	A	putative MYB family transcription factor
266861_at	At2g26830	1568	P	1354.4	P	1464.9	P	1428.1	P	putative choline kinase ;supported by full-length cDNA: Ceres:37620.
266860_at	At2g26870	181.3	A	28	A	30.1	A	67.3	A	putative phospholipase C
266859_at	At2g26880	7.9	A	6.6	A	14.2	A	5.4	A	putative MADS-box protein
266858_at	At2g26890	473.7	P	279.8	P	456.8	P	455.6	P	unknown protein
266857_at	At2g26900	87	A	141.1	A	36.6	A	203.1	A	putative Na+ dependent ileal bile acid transporter
266856_at	At2g26910	90.4	A	16.2	A	185	A	20.9	A	putative ABC transporter related to multi drug resistance proteins and P-glycoproteins
266855_at	At2g26920	360.7	P	434	P	320.1	P	464.5	P	unknown protein
266854_at	At2g26940	225	A	150.8	A	182.5	A	166.3	P	putative C2H2-type zinc finger protein likely a nucleic acid binding protein
266853_at	At2g26790	18.8	A	6.8	A	10.6	A	13.3	A	putative salt-inducible protein
266852_at	At2g26810	16.7	A	5.5	A	11.4	A	8.4	A	hypothetical protein predicted by genscan and genefinder
266851_at	At2g26820	11.7	A	4.1	A	12.7	A	18.5	A	similar to avrRpt2-induced protein 1
266850_at	At2g26850	71491.8	P	67537.8	P	80914.1	P	78470.5	P	unknown protein
266849_at	At2g25940	218.3	A	47.1	A	165.5	A	110.2	A	putative vacuolar processing enzyme identical to GB:D61393; supported by cDNA: gi_16604313_gb_AY058055.1_
266848_at	At2g25950	114.5	A	136.9	A	11.3	A	138.2	P	unknown protein ;supported by full-length cDNA: Ceres:39666.
266847_at	At2g26060	16	A	23.6	A	97.2	A	11	A	hypothetical protein predicted by grail;supported by full-length cDNA: Ceres:142426.
266846_at	At2g25970	36.8	A	141.7	A	49.3	A	34.2	A	unknown protein
266845_at	At2g26110	107.8	A	55.6	A	26.8	A	45.2	A	unknown protein
266844_at	At2g26120	15.3	A	155.4	A	125.1	A	83.4	A	hypothetical protein predicted by genefinder
266843_at	At2g26130	149.2	M	123.4	P	112.4	A	69.5	A	hypothetical protein predicted by genscan
266842_at	At2g26140	797.9	P	705.6	P	895.1	P	864.8	P	FtsH protease, putative contains similarity to YME1 GI:295582, a member of the ftsH-SEC18-PAS1-CDC48 family of putative ATPase-encoding genes from [Saccharomyces cerevisiae]
266841_at	At2g26150	52.5	A	7.8	A	7.3	A	13.4	A	putative heat shock transcription factor
266840_at	At2g26160	7.1	A	13.6	A	53.4	A	6.5	A	hypothetical protein predicted by genscan
266839_at	At2g25930	92.6	A	35	A	96.5	A	35	A	unknown protein
266838_at	At2g25980	246.8	A	137.6	A	78.6	A	227	A	similar to jasmonate-inducible proteins from Brassica napus
266837_x_at	At2g25990	136.6	A	63.2	A	158.3	P	214.6	P	unknown protein
266836_at	At2g26000	5	A	18.2	A	20	A	132.7	A	hypothetical protein predicted by grail
266835_at	At2g29990	155.5	P	61.4	A	36.1	A	138.4	A	putative NADH dehydrogenase (ubiquinone oxidoreductase)
266834_s_at	At2g30020	1021.7	P	1007	P	875.9	P	903.3	P	putative protein phosphatase 2C
266833_at	At2g30030	3.4	A	25.9	A	23.9	A	1.7	A	hypothetical protein predicted by genscan
266832_at	At2g30040	15.3	A	99.6	A	68	A	75.6	A	putative protein kinase contains a protein kinase domain profile (PDOC00100)
266831_at	At2g22830	128	A	131.7	A	156	A	102.7	A	putative squalene epoxidase
266830_at	At2g22810	85.2	A	79.2	A	8.9	A	34.4	A	1-aminocyclopropane-1-carboxylate synthase (ACS4) identical to GB:U23481; supported by cDNA: gi_12083215_gb_AF332404.1_AF332404
266829_at	At2g22940	10.5	A	119.3	A	18.4	A	81.6	A	hypothetical protein predicted by genscan
266828_at	At2g22930	38.7	A	11	A	14.8	A	8.5	A	putative flavonol 3-O-glucosyltransferase
266827_at	At2g22920	123.6	A	52	A	73.1	A	15.2	A	putative serine carboxypeptidase I
266826_at	At2g22910	40.2	A	145.8	P	145.3	A	91.4	A	putative amino acid acetyltransferase
266825_at	At2g22890	74.4	A	83.6	A	20	A	27.1	A	unknown protein
266824_at	At2g22800	7.9	A	3.9	A	109.6	A	15.7	A	homeodomain transcription factor (HAT9) identical to GB:U09341; supported by cDNA: gi_527638_gb_U09341.1_ATU09341
266823_at	At2g44930	17.9	A	30.4	A	71.3	A	135.6	A	hypothetical protein predicted by genscan; supported by cDNA: gi_15810320_gb_AY056199.1_
266822_at	At2g44860	21.2	A	66.2	A	37.3	A	157.9	A	60S ribosomal protein L30 ;supported by full-length cDNA: Ceres:34564.
266821_at	At2g44840	7.7	A	14.5	A	7	A	7.4	A	putative ethylene response element binding protein (EREBP) ;supported by full-length cDNA: Ceres:6397.
266820_at	At2g44940	118.7	A	11.9	A	78.2	A	235.3	A	putative AP2 domain transcription factor pFAM domain (PF00847)supported by full-length cDNA: Ceres:31044.
266819_at	At2g44870	390.4	P	501.3	P	598.9	P	432.1	P	unknown protein ;supported by full-length cDNA: Ceres:33789.
266818_at	At2g44950	98.1	M	244.9	P	140.7	P	152.4	A	unknown protein
266817_at	At2g44960	7.2	A	89.3	A	74.4	A	20.1	A	hypothetical protein similar to hypothetical protein GB:AAC31828
266816_at	At2g44970	7241.3	P	7424	P	8197.4	P	8968.6	P	unknown protein identical to GB:AAC31827
266815_at	At2g44900	767.8	P	611.2	P	811.5	P	778.2	P	F-box protein family, AtFBX5 contains similarity to F-box protein FBL2 GI:6010699 from [Rattus norvegicus]
266814_at	At2g44910	17.2	A	12.1	A	14.5	A	54.9	A	homeodomain transcription factor (ATHB-4)
266813_at	At2g44920	388.4	A	393.5	A	278	P	315.1	A	unknown protein
266812_at	At2g44830	49.7	A	24.8	A	30.1	A	39.6	A	putative protein kinase contains a protein kinase domain profile (PDOC00100)
266811_at	At2g44850	454.6	P	551.1	P	509.4	P	635.9	P	unknown protein
266810_at	At2g44880	18.1	A	30.7	A	22.1	A	7.4	A	hypothetical protein predicted by genscan;similar to GP|2244839|Z97337
266809_at	At2g29970	66.3	A	119.8	A	13.8	A	15.9	A	unknown protein ; supported by cDNA: gi_14532595_gb_AY039922.1_
266808_at	At2g29995	16.6	A	7.7	A	19.7	A	16.5	A	Expressed protein ; supported by full-length cDNA: Ceres: 124634.
266807_at	At2g29920	118.1	P	5.7	A	183	A	36.1	A	hypothetical protein
266806_at	At2g30000	242.7	P	177.3	P	322.6	P	105	A	unknown protein ;supported by full-length cDNA: Ceres:35872.
266805_at	At2g30010	8.5	A	30.1	A	8.3	A	8.7	A	hypothetical protein ;supported by full-length cDNA: Ceres:38891.
266804_at	At2g29960	7.5	A	49	A	27.6	A	13.1	A	cyclophilin identical to GB:AF020433; polymorphism exists downstream of this gene, sequence from 72278 to 72369 is not in GB:AF020433 (from ecotype Ler);supported by full-length cDNA: Ceres:19211.
266803_at	At2g28930	28	A	108	A	20.7	A	12.3	A	putative protein kinase contains a protein kinase domain profile (PDOC00100)
266802_at	At2g22900	507.8	P	369.4	P	337.8	P	331.6	P	Expressed protein ; supported by cDNA: gi_14334701_gb_AY035024.1_
266801_at	At2g22870	79.2	A	10.1	A	4	A	36.5	A	putative nucleotide-binding protein ;supported by full-length cDNA: Ceres:33511.
266800_at	At2g22880	7.4	A	7.3	A	19.9	A	12	A	hypothetical protein predicted by genefinder
266799_at	At2g22860	3701.7	P	3691.1	P	3034.9	P	3106	P	unknown protein
266798_at	At2g22850	30.3	A	21.8	A	40.6	A	20.9	A	putative embryo-abundant protein contains a bZIP transcription factor basic domain signature (PDOC00036)
266797_at	At2g22840	5.8	A	10.7	A	21.9	A	82.5	A	unknown protein
266796_at	At2g02880	84.6	A	81.2	A	177.2	A	142.9	A	predicted by genscan
266795_at	At2g03070	120.3	A	192.7	M	178.9	P	76.3	A	unknown protein
266794_at	At2g02980	7.2	A	19.9	A	29.7	A	33.7	A	hypothetical protein
266793_at	At2g03060	5557.2	P	5791.3	P	5162.1	P	6105	P	homeotic protein AGL30
266792_at	At2g02860	315.3	P	292.8	M	327.9	P	302.3	P	putative sucrose/H+ symporter
266791_at	At2g02960	10719.5	P	11033.5	P	12125.3	P	10280.5	P	unknown protein
266790_at	At2g28950	199.5	A	128.2	A	136.8	A	112.5	A	expansin AtEx6 identical to GB U30480; supported by full-length cDNA: Ceres: 17914.
266789_at	At2g29020	650.6	P	670	P	636.8	P	687.2	P	unknown protein ; supported by full-length cDNA: Ceres: 10164.
266788_at	At2g29000	18.3	A	8.8	A	20.3	A	16.2	A	putative receptor-like protein kinase
266787_at	At2g28990	143.5	A	13.1	A	17.2	A	80.7	A	putative receptor-like protein kinase
266786_at	At2g28980	171.9	P	141.9	P	195.9	P	230.1	P	putative non-LTR retroelement reverse transcriptase
266785_at	At2g28970	27.7	A	10.2	A	22.9	A	23.7	A	putative receptor-like protein kinase
266784_at	At2g28960	73.1	A	4.4	A	198.3	A	71.1	A	putative receptor-like protein kinase
266783_at	At2g29130	13	A	19.8	A	25.8	A	16.2	A	putative laccase (diphenol oxidase)
266782_at	At2g29120	5.3	A	7.9	A	6.5	A	24.2	A	putative ligand-gated ion channel protein
266781_at	At2g28940	10.9	A	36.3	A	10.5	A	53.9	A	putative protein kinase contains a protein kinase domain profile (PDOC00100)
266780_at	At2g29110	185.2	A	19.5	A	139.7	A	33.1	A	putative ligand-gated ion channel protein
266779_at	At2g29100	12.6	A	8.8	A	6.4	A	80.5	A	putative ligand-gated ion channel protein
266778_at	At2g29090	11.9	A	15.8	A	31.9	A	12.7	A	putative cytochrome P450
266777_at	At2g29080	161.1	A	179.8	A	224	A	207.2	A	putative AAA-type ATPase
266776_at	At2g29070	19.6	A	16.6	A	14.5	A	22.9	A	putative ubiquitin fusion-degradation protein
266775_at	At2g29060	38.1	A	94.8	A	103.5	A	115.9	A	putative SCARECROW gene regulator
266774_at	At2g29050	20538.4	P	20574.8	P	17425.1	P	17679.5	P	hypothetical protein predicted by genefinder
266773_at	At2g29040	2065.1	P	2194.9	P	1664.9	P	1437.4	P	hypothetical protein predicted by genscan and genefinder
266772_s_at	At2g03020	87	A	43.5	A	6.5	A	11.4	A	predicted by genefinder
266771_s_at	At2g03010	192.7	M	327.8	P	155.8	M	190	A	unknown protein
266770_at	At2g03090	125.5	A	110	A	127.4	A	193.4	A	putative expansin Experimental evidence from Dr. Daniel Cosgrove at Penn State Univ. <dCosgrove@psu.edu>
266769_s_at	At2g03080	88.2	A	121.7	A	91	A	210.2	A	putative reverse transcriptase
266768_s_at	At2g47110	593.3	P	560.6	P	469.1	P	380.1	P	ubiquitin extension protein (UBQ6) identical to GB:166936;supported by full-length cDNA: Ceres:6247.
266767_at	At2g46910	1352.6	P	1116.2	P	1539.7	P	1092.3	P	Expressed protein ; supported by full-length cDNA: Ceres: 17422.
266766_at	At2g46880	180.2	A	11.9	A	166	A	109.8	A	hypothetical protein predicted by genscan
266765_at	At2g46860	52285.8	P	55370.8	P	57323.4	P	67529.5	P	putative inorganic pyrophosphatase
266764_at	At2g47050	98164.9	P	108283	P	141056	P	160223	P	putative pectinesterase ;supported by full-length cDNA: Ceres:34113.
266763_at	At2g47080	19.6	A	9.6	A	126.7	A	19.4	A	unknown protein
266762_at	At2g47120	959.3	P	845.4	P	726	P	780.9	P	putative alcohol dehydrogenase
266761_at	At2g47130	157.7	A	198.2	A	34.6	A	184	A	putative alcohol dehydrogenase
266760_at	At2g46870	65.4	A	17.6	A	121.8	A	154.2	A	putative RAV-like B3 domain DNA binding protein
266759_at	At2g46915	160.9	P	68.8	A	129	P	133.7	A	unknown protein predicted by genefinder and genscan
266758_at	At2g46920	378.3	P	240	P	315.7	P	403.2	P	unknown protein
266757_at	At2g46940	6.7	A	11.7	A	5.7	A	7.9	A	unknown protein
266756_at	At2g46950	10.5	A	34.7	A	65.9	A	195.6	A	putative cytochrome P450
266755_at	At2g47150	7.8	A	55.8	A	11.4	A	70.5	A	putative alcohol dehydrogenase
266754_at	At2g46980	6.6	A	6.5	A	6.1	A	5.4	A	hypothetical protein
266753_at	At2g46990	8.5	A	25.3	A	10.6	A	98.9	A	auxin-induced protein (IAA20) identical to GB:2618729
266752_at	At2g47000	80.4	A	63.7	A	22.6	A	5.9	A	putative ABC transporter related to multi drug resistance proteins and P-glycoproteins
266751_at	At2g47020	1220.4	P	1228.6	P	1267.9	P	1421.7	P	putative peptide chain release factor
266750_s_at	At2g47040	124500	P	121885	P	164584	P	184961	P	putative pectinesterase
266749_at	At2g47060	90.6	A	5.2	A	15	A	10.4	A	putative protein kinase contains a protein kinase domain profile (PDOC00100)
266748_at	At2g47070	67.9	A	21.5	A	141.4	A	106.1	A	putative squamosa-promoter binding protein
266747_at	At2g02870	605.7	P	798.7	P	976.2	P	831.3	P	predicted by genefinder and genscan ; supported by cDNA: gi_16974559_gb_AY060567.1_
266746_s_at	At2g02930	63.5	A	11.3	A	64.2	A	74.8	A	putative glutathione S-transferase ;supported by full-length cDNA: Ceres:27915.; supported by cDNA: gi_11095995_gb_AF288181.1_AF288181
266745_at	At2g02950	127.7	M	103.3	A	68.8	A	120	A	unknown protein ; supported by cDNA: gi_15450680_gb_AY052708.1_
266744_at	At2g02970	40370.7	P	37109.5	P	38546.2	P	39088.7	P	putative nucleoside triphosphatase ; supported by cDNA: gi_14423549_gb_AF387012.1_AF387012
266743_at	At2g02990	55.7	A	69	A	6.6	A	44.4	A	ribonuclease, RNS1 identical to ribonuclease SP:P42813, GI:561998 from [Arabidopsis thaliana]; supported by full-length cDNA: Ceres:27242.
266742_at	At2g03050	499.1	P	437	P	193.7	P	450.5	P	predicted by genefinder and genscan
266741_s_at	At2g03300	113.5	A	53.6	A	106.4	A	60.9	A	putative disease resistance protein
266740_at	At2g46840	105.4	A	42.5	A	99.4	A	180.7	M	hypothetical protein predicted by genefinder and genscan
266739_at	At2g46730	10.1	A	13.9	A	25.6	A	22	A	unknown protein predicted by genscan
266738_at	At2g47010	176.4	P	202.1	P	200.6	P	247.7	P	unknown protein predicted by genefinder and genscan; supported by cDNA: gi_16612270_gb_AF439832.1_AF439832
266737_at	At2g47140	172	P	88.3	M	35	A	11.5	A	putative alcohol dehydrogenase ; supported by cDNA: gi_13878112_gb_AF370319.1_AF370319
266736_at	At2g46960	11.4	A	7.7	A	59.1	A	8.9	A	putative cytochrome P450 ; supported by cDNA: gi_13605860_gb_AF367329.1_AF367329
266735_at	At2g46930	54.8	A	22.8	A	16.7	A	20.4	A	putative pectinesterase ; supported by cDNA: gi_15450606_gb_AY052671.1_
266734_at	At2g46900	3807.4	P	4730.2	P	4566.4	P	4359.3	P	hypothetical protein predicted by genefinder and genscan; supported by cDNA: gi_14532607_gb_AY039928.1_
266733_at	At2g03280	38.2	A	8.1	A	112.8	A	32.2	A	similar to axi 1 protein from Nicotiana tabacum
266732_at	At2g03240	129.8	A	93.9	A	12.8	A	29.6	A	unknown protein
266731_at	At2g03260	22.1	A	151.8	A	20.2	A	32.3	A	unknown protein
266730_at	At2g03110	35.3	A	136.2	A	5.3	A	7	A	putative RNA-binding protein
266729_at	At2g03130	152.8	A	41.8	A	71.2	A	62.4	A	50S ribosomal protein L7/L12
266728_at	At2g03140	233.2	P	267.1	M	196.1	P	361.3	P	similar to late embryogenesis abundant proteins
266727_at	At2g03150	208.5	P	130.4	P	138.5	P	162.1	A	putative calmodulin
266726_at	At2g03160	3.7	A	6	A	7	A	7.4	A	SKP1/ASK1 (At19), putative similar to Skp1 GI:4959710 from [Medicago sativa]
266725_at	At2g03170	283.6	M	193.1	P	225.9	A	314.1	A	SKP1/ASK1 (At14), putative similar to Skp1 homolog Skp1b GI:3068809, UIP2 GI:3719211 from [Arabidopsis thaliana]
266724_at	At2g03180	16.7	A	12.7	A	77.3	A	93.1	A	hypothetical protein predicted by genscan
266723_at	At2g03190	5.8	A	5.6	A	77.5	A	7.3	A	SKP1/ASK1 (At16), putative similar to Skp1 homolog Skp1a GI:3068807 from [Arabidopsis thaliana]
266722_at	At2g03210	17.8	A	100.8	A	41	A	203.7	A	unknown protein
266721_at	At2g03220	68.1	A	17.3	A	8.7	A	28.4	A	unknown protein
266720_s_at	At2g46790	10.4	A	7.9	A	10.7	A	61.4	A	hypothetical protein predicted by genefinder; supported by cDNA: gi_10280999_dbj_AB046953.1_AB046953
266719_at	At2g46830	303.5	P	405.6	P	462.3	P	338.3	P	MYB-related transcription factor (CCA1)
266718_at	At2g46800	6281.9	P	6273.6	P	6873.8	P	6809.2	P	putative zinc transporter ;supported by full-length cDNA: Ceres:207558.
266717_at	At2g46735	118.6	A	191.2	M	178.9	A	130.9	A	Expressed protein ; supported by full-length cDNA: Ceres: 105240.
266716_at	At2g46820	128.1	A	134.5	A	19.9	A	136.3	A	unknown protein ;supported by full-length cDNA: Ceres:26967.
266715_at	At2g46780	75.7	A	158	P	166.7	P	294.3	P	putative RNA-binding protein
266714_at	At2g46770	15.1	A	10	A	15.8	A	12.1	A	NAM (no apical meristem)-like protein
266713_at	At2g46760	148.5	A	272.3	A	226.3	A	45.3	A	unknown protein
266712_at	At2g46750	38.2	A	66.1	A	12.1	A	58.9	A	unknown protein
266711_at	At2g46740	42.9	A	79.7	A	17.8	A	23.8	A	unknown protein
266710_at	At2g46850	56.7	A	86.7	A	20.6	A	143.6	A	putative Ser/Thr protein kinase
266709_at	At2g03120	4116.6	P	4312.8	P	4257.1	P	3435.1	P	unknown protein ;supported by full-length cDNA: Ceres:37655.
266708_at	At2g03200	175.2	A	158.8	A	253.3	A	154.6	A	putative chloroplast nucleoid DNA binding protein ;supported by full-length cDNA: Ceres:39349.
266707_at	At2g03310	17.9	A	12.7	A	11.8	A	14.2	A	hypothetical protein predicted by genscan
266706_at	At2g03320	4.4	A	8	A	8.6	A	6.7	A	hypothetical protein predicted by genscan
266705_at	At2g19750	6	A	36.6	A	100	A	71.2	A	40S ribosomal protein S30 ; supported by cDNA: gi_16974466_gb_AY061910.1_
266704_at	At2g19940	275.3	P	276.9	P	227.9	P	343.2	P	putative N-acetyl-gamma-glutamyl-phosphate reductase ; supported by cDNA: gi_16604367_gb_AY058082.1_
266703_at	At2g19880	18680.6	P	21012.4	P	21419.1	P	18070.2	P	unknown protein predicted by genscan and genefinder; supported by cDNA: gi_15983421_gb_AF424585.1_AF424585
266702_at	At2g19860	7.3	A	6.2	A	175.3	A	127.7	A	hexokinase (ATHXK2) ; supported by cDNA: gi_1899024_gb_U28215.1_ATU28215
266701_at	At2g19760	3149.9	P	3129.9	P	3030.1	P	2963.1	P	profilin 1 ; supported by cDNA: gi_1353769_gb_U43325.1_ATU43325
266700_at	At2g19740	102.3	A	157.3	A	110.7	A	92.3	A	60S ribosomal protein L31 ; supported by cDNA: gi_15450424_gb_AY052313.1_
266699_at	At2g19730	161.6	A	106.7	A	40.9	A	10.7	A	putative ribosomal protein L28 ; supported by cDNA: gi_15292670_gb_AY050769.1_
266698_at	At2g19830	2276.1	P	2482	P	2002.9	P	2029.6	P	copia-like retroelement pol polyprotein ; supported by cDNA: gi_15028176_gb_AY045911.1_
266697_at	At2g19770	43285.5	P	43882.3	P	32015.7	P	41849	P	profilin 4 ; supported by full-length cDNA: Ceres: 16515.
266696_at	At2g19680	58.3	A	61.1	A	5.3	A	69	A	copia-like retroelement pol polyprotein ; supported by full-length cDNA: Ceres: 14718.
266695_at	At2g19810	258.5	A	123.9	A	105.9	A	124.3	A	putative CCCH-type zinc finger protein ;supported by full-length cDNA: Ceres:101255.
266694_at	At2g19790	358.4	P	430.8	P	397	P	492.1	P	putative clathrin assembly protein ;supported by full-length cDNA: Ceres:5064.
266693_at	At2g19800	6361.8	P	10362.4	P	8766.2	P	6931.2	P	unknown protein predicted by genscan;supported by full-length cDNA: Ceres:254633.
266692_at	At2g19960	3.3	A	55.9	A	22.2	A	11.2	A	Ac-like transposase related to Ac Ds transposon family of maize
266691_at	At2g19890	494	P	250.4	P	263.7	P	622.5	P	hypothetical protein predicted by genscan and genefinder
266690_at	At2g19900	134.9	A	144.1	A	193.7	A	324.9	A	malate oxidoreductase (malic enzyme)
266689_at	At2g19930	4.3	A	27.3	A	6.1	A	8.2	A	hypothetical protein predicted by genscan and genefinder
266688_at	At2g19660	72.7	A	4.1	A	6.4	A	4.8	A	hypothetical protein
266687_at	At2g19670	22.2	A	14.8	A	30.3	A	15.3	A	putative arginine N-methyltransferase
266686_at	At2g19700	18.9	A	34.5	A	101.4	A	34.7	A	hypothetical protein
266685_at	At2g19710	1488.7	P	1321.6	P	1394.7	P	1400.6	P	hypothetical protein
266684_at	At2g19720	274.7	P	18.5	A	93.8	A	91.1	A	40S ribosomal protein S15A
266683_at	At2g19950	163.2	A	130	A	45.6	A	213.8	A	hypothetical protein predicted by genscan
266682_at	At2g19780	42.7	A	20.4	A	113.5	A	20.6	A	putative disease resistance protein
266681_at	At2g19840	3.6	A	65.5	A	4.3	A	16.7	A	copia-like retroelement pol polyprotein
266680_s_at	At2g19850	19.7	A	9.1	A	22.4	A	18.1	A	hypothetical protein predicted by genefinder
266679_at	At2g03270	2524.1	P	2539.7	P	2365.8	P	2532.1	P	putative helicase ; supported by cDNA: gi_15027926_gb_AY045820.1_
266678_at	At2g25870	7808.9	P	6655.6	P	7878.8	P	8136.9	P	hypothetical protein predicted by grail
266677_at	At2g29820	21.2	A	21.6	A	7.4	A	87.3	A	hypothetical protein predicted by genscan and genefinder
266676_s_at	At2g29605	39.3	A	214.4	A	21.4	A	210.1	A	hypothetical protein predicted by grail
266675_s_at	At2g29610	14.9	A	8.7	A	9.2	A	99.7	A	hypothetical protein predicted by genscan
266674_at	At2g29620	1075.5	P	1142.1	P	1095.1	P	1208	P	hypothetical protein predicted by genscan
266673_at	At2g29630	16.8	A	47.9	A	18.7	A	14.2	A	putative thiamin biosynthesis protein
266672_at	At2g29650	80.2	A	42.8	A	43.9	A	37.4	A	putative Na+-dependent inorganic phosphate cotransporter
266671_at	At2g29690	6.9	A	6	A	7.6	A	9.1	A	anthranilate synthase, alpha subunit identical to GB:M92354
266670_at	At2g29740	6.8	A	67.9	A	10.5	A	150.1	A	putative flavonol 3-O-glucosyltransferase
266669_at	At2g29750	59.3	A	12.9	A	20.2	A	7.5	A	putative flavonol 3-O-glucosyltransferase
266668_at	At2g29760	40.5	A	4.6	A	11.3	A	12.7	A	hypothetical protein predicted by grail
266667_at	At2g29770	60.1	A	11.8	A	83.2	A	25.3	A	hypothetical protein predicted by genscan and genefinder
266666_at	At2g29780	157.8	M	183	P	156.9	P	156.9	A	hypothetical protein predicted by genscan and genefinder
266665_at	At2g29790	2828.9	P	1947.4	P	2394	P	2866.6	P	unknown protein
266664_at	At2g29800	199.2	A	42.6	A	180	A	38.9	A	hypothetical protein predicted by grail
266663_at	At2g25790	1388.4	P	1395.8	P	1495.5	P	1665.2	P	putative receptor-like protein kinase ; supported by cDNA: gi_17063166_gb_AY062104.1_
266662_at	At2g25830	17.4	A	13.2	A	17.3	A	5.9	A	hypothetical protein predicted by genscan; supported by cDNA: gi_15810382_gb_AY056230.1_
266661_at	At2g25820	27.6	A	24.5	A	10.1	A	202.5	A	TINY-like AP2 domain transcription factor ; supported by cDNA: gi_13878156_gb_AF370341.1_AF370341
266660_at	At2g25920	344.4	P	163.8	A	343.3	M	338.2	P	hypothetical protein predicted by genscan; supported by cDNA: gi_15294291_gb_AF410337.1_AF410337
266659_at	At2g25850	497	P	609.7	P	644.7	P	449	P	putative poly(A) polymerase ; supported by cDNA: gi_14532699_gb_AY039974.1_
266658_at	At2g25735	10.6	A	14.1	A	11.5	A	21.2	A	Expressed protein ; supported by full-length cDNA: Ceres: 7152.
266657_at	At2g25910	1748.2	P	1672.4	P	1728.4	P	2035.1	P	unknown protein ;supported by full-length cDNA: Ceres:26655.
266656_at	At2g25900	10.6	A	18.5	A	13.9	A	31.1	A	putative CCCH-type zinc finger protein identical to GB:U81238;supported by full-length cDNA: Ceres:39893.
266655_at	At2g25880	17979.9	P	17547.3	P	17322.9	P	14362.6	P	putative protein kinase contains a protein kinase domain profile (PDOC00100)
266654_at	At2g25890	231.8	A	196.9	A	127.9	A	194.6	A	putative oleosin protein
266653_at	At2g25740	96	A	95.4	A	18.4	A	119.9	A	hypothetical protein predicted by genscan
266652_at	At2g25750	244.1	P	217.3	P	282	P	346.3	P	unknown protein
266651_at	At2g25760	287	P	292.7	P	374.6	P	248.6	P	putative casein kinase I
266650_at	At2g25800	41.9	A	15.1	A	129.8	A	21.5	A	unknown protein
266649_at	At2g25810	16.2	A	29.9	A	12.8	A	10.2	A	putative aquaporin (tonoplast intrinsic protein)
266648_at	At2g25840	182.3	P	150.9	A	141.7	A	133.4	A	putative trytophanyl-tRNA synthetase
266647_at	At2g25860	1275.2	P	1122	P	1009.8	P	1352.2	P	hypothetical protein predicted by grail
266646_at	At2g29700	412.8	M	255	P	360.8	P	195.2	A	unknown protein ;supported by full-length cDNA: Ceres:12086.
266645_at	At2g29880	150.7	P	198.6	P	206.2	P	197.3	A	hypothetical protein
266644_at	At2g29660	14	A	18.1	A	36.1	A	11.5	A	unknown protein ;supported by full-length cDNA: Ceres:106148.
266643_s_at	At2g29730	36.8	A	57.1	A	8.5	A	126.6	A	putative flavonol 3-O-glucosyltransferase ;supported by full-length cDNA: Ceres:29796.
266642_at	At2g35410	96.7	A	174.1	A	145.9	A	78.1	A	putative chloroplast RNA binding protein precursor ; supported by cDNA: gi_14596022_gb_AY042799.1_
266641_at	At2g35605	183.3	A	150.9	P	182.2	A	125.2	P	Expressed protein ; supported by full-length cDNA: Ceres: 9670.
266640_at	At2g35585	68.7	A	87.4	A	45	A	10.8	A	Expressed protein ; supported by full-length cDNA: Ceres: 5901.
266639_at	At2g35520	515.3	P	456.2	P	501.9	P	456.1	P	defender against cell death protein identical to (but predicted longer than) GB: 2623638;supported by full-length cDNA: Ceres:3992.
266638_at	At2g35490	351.3	A	395	A	391.5	A	328.9	A	putative fibrillin ;supported by full-length cDNA: Ceres:38584.
266637_at	At2g35600	254.7	P	206.2	P	142.3	A	215.9	A	hypothetical protein ;supported by full-length cDNA: Ceres:36332.
266636_at	At2g35370	4.8	A	19.8	A	9.5	A	6.8	A	glycine decarboxylase complex H-protein identical to GB:U27144;supported by full-length cDNA: Ceres:24194.
266635_at	At2g35470	51.1	A	76.8	A	85.4	A	169.2	A	unknown protein ;supported by full-length cDNA: Ceres:13821.
266634_at	At2g35530	174.4	A	151.5	A	137.4	A	146.7	A	putative G-box binding bZIP transcription factor
266633_at	At2g35540	106.6	A	19.9	A	12.6	A	213.2	A	putative DnaJ protein
266632_at	At2g35560	13.2	A	25.7	A	22.9	A	23.3	A	putative serpin
266631_at	At2g35570	8.3	A	15.3	A	10.3	A	128.4	A	putative serpin
266630_at	At2g35580	138.8	A	16	A	58.1	A	133.5	A	putative serpin
266629_at	At2g35590	5.8	A	11.2	A	39.9	A	17.8	A	putative serpin
266628_at	At2g35330	249.4	A	72.4	A	111	A	196.3	A	unknown protein
266627_at	At2g35340	159.7	A	207	M	141.1	A	211.7	A	putative pre-mRNA splicing factor RNA helicase
266626_at	At2g35360	145.2	P	134.5	A	134.9	P	208.5	A	hypothetical protein predicted by genscan
266625_at	At2g35380	61	A	66.7	A	94.7	A	56.6	A	putative peroxidase
266624_s_at	At2g35390	1720.6	P	1940.4	P	1352.9	P	1490.3	P	phosphoribosyl pyrophosphate synthetase identical to GenBank acc. X83764
266623_at	At2g35400	21.1	A	196.6	A	114.6	A	37.6	A	unknown protein
266622_at	At2g35430	17.1	A	23.6	A	43.5	A	55.3	A	hypothetical protein predicted by genscan and genefinder
266621_at	At2g35440	167.4	A	20.4	A	23	A	29.2	A	unknown protein
266620_at	At2g35450	64.6	A	58.8	A	159.7	A	18.3	A	unknown protein
266619_at	At2g35460	113.8	P	125.3	A	156.7	P	259.9	A	similar to harpin-induced protein hin1 from tobacco
266618_at	At2g35480	43.8	A	15.8	A	93.9	A	24.4	A	unknown protein
266617_at	At2g29670	176.1	P	180.3	A	188.6	A	174.7	P	unknown protein ; supported by cDNA: gi_14030738_gb_AF375460.1_AF375460
266616_at	At2g29680	550.8	P	763.4	P	450.3	P	585.4	P	putative CDC6 protein ; supported by cDNA: gi_14578036_gb_AF275940.1_AF275940
266615_s_at	At2g29720	117	A	120.5	A	54	A	84	A	putative monooxygenase ;supported by full-length cDNA: Ceres:34214.
266614_at	At2g14910	4413.3	P	3648.6	P	4524.8	P	3947.2	P	unknown protein
266613_at	At2g14900	4.8	A	18.7	A	21.3	A	52.3	A	similar to gibberellin-regulated proteins
266612_at	At2g14860	21.4	A	9.4	A	49.7	A	16	A	22 kDa peroxisomal membrane protein
266611_at	At2g14960	72.5	A	46.9	A	5.4	A	12.7	A	putative auxin-regulated protein
266610_at	At2g14950	8.5	A	46	A	39.5	A	10.4	A	Ac-like transposase related to Ac/Ds transposon family of maize
266609_at	At2g35510	549.9	P	566.1	P	676.1	P	701	P	unknown protein ; supported by cDNA: gi_15810142_gb_AY056136.1_
266608_at	At2g35500	195.3	A	12.1	A	121.2	A	205.2	A	hypothetical protein predicted by genefinder and genscan; supported by cDNA: gi_15724241_gb_AF412061.1_AF412061
266607_at	At2g46300	15227.8	P	17842.2	P	15940.1	P	12272.4	P	hypothetical protein predicted by genefinder
266606_at	At2g46310	125.8	A	273.3	P	332.5	A	152.2	A	putative AP2 domain transcription factor
266605_at	At2g46020	248.4	A	33.7	A	283.5	P	23.4	A	putative SNF2 subfamily transcriptional activator
266604_at	At2g46030	537.6	P	766.4	P	622.9	P	694.3	P	E2, ubiquitin-conjugating enzyme 6 (UBC6) identical to gi|431267, SP:P42750, PIR:S52661; contains a ubiquitin-conjugating enzymes active site (PDOC00163)
266603_at	At2g46040	1138.3	P	1281.6	P	1403.3	P	1127.7	P	hypothetical protein predicted by genscan and genefinder
266602_at	At2g46050	12.2	A	7.4	A	6.4	A	11	A	hypothetical protein predicted by genscan and genefinder
266601_at	At2g46060	22.6	A	139.5	A	24	A	25.8	A	hypothetical protein predicted by genscan
266600_at	At2g46070	117.1	A	73.3	A	109.5	A	112	A	putative mitogen-activated protein kinase
266599_at	At2g46100	92	A	19.3	A	27.6	A	48.2	A	unknown protein
266598_at	At2g46110	175.2	A	154.3	A	26.3	A	42.8	A	3-methyl-2-oxobutanoate hydroxy-methyl-transferase
266597_at	At2g46130	62.1	A	130.9	A	4	A	14.5	A	putative WRKY-type DNA binding protein ;supported by cDNA: gi:15384224
266596_at	At2g46150	44.4	A	20.3	A	197	A	13.3	A	hypothetical protein predicted by genscan and genefinder
266595_at	At2g46180	186.3	A	283	A	322.3	A	207.2	A	hypothetical protein predicted by genscan and genefinder
266594_at	At2g46190	16.2	A	14.7	A	11.6	A	11	A	hypothetical protein
266593_at	At2g46200	25.2	A	41.9	A	20.3	A	22.8	A	hypothetical protein predicted by genscan and genefinder
266592_at	At2g46210	78972.7	P	80041.1	P	79103.8	P	85397.7	P	putative fatty acid desaturase/cytochrome b5 fusion protein
266591_at	At2g46225	80	A	11.8	A	23.7	A	21.2	A	expressed protein supported by cDNA: Ceres:13319
266590_at	At2g46240	124.6	P	89.3	A	142.7	M	200.1	P	hypothetical protein predicted by genscan and genefinder
266589_at	At2g46250	4.1	A	8.7	A	54.4	A	47.5	A	hypothetical protein predicted by genscan and genefinder
266588_at	At2g14890	81.6	A	16	A	91.7	A	109.5	A	putative proline-rich protein ; supported by cDNA: gi_13265425_gb_AF324669.2_AF324669
266587_at	At2g14880	19.3	A	9.6	A	18.1	A	13.1	A	unknown protein ; supported by full-length cDNA: Ceres: 41621.
266586_s_at	At4g08060	9.6	A	2	A	3.2	A	134.1	A	putative protein
266585_at	At2g14930	7.8	A	10.9	A	7.7	A	7.8	A	putative retroelement pol polyprotein
266584_s_at	At2g14920	82.7	A	3.4	A	13.6	A	16.7	A	putative steroid sulfotransferase
266583_at	At2g46220	195.7	P	255.3	P	170.7	P	196.3	P	Expressed protein ; supported by cDNA: gi_15215834_gb_AY050447.1_
266582_at	At2g46090	6.4	A	13.5	A	125.8	A	13.7	A	unknown protein ; supported by cDNA: gi_14423553_gb_AF387014.1_AF387014
266581_at	At2g46140	11008.4	P	11060.1	P	10826.8	P	11254.2	P	putative desiccation related protein ; supported by full-length cDNA: Ceres: 2747.
266580_at	At2g46260	39086.3	P	42003	P	45144.3	P	45859.3	P	unknown protein ;supported by full-length cDNA: Ceres:111153.
266579_at	At2g23930	21.8	A	128.2	A	27	A	6.5	A	putative small nuclear ribonucleoprotein E ; supported by full-length cDNA: Ceres: 4850.
266578_at	At2g23910	173.2	A	122.3	A	33.8	A	26.5	A	putative cinnamoyl CoA reductase ;supported by full-length cDNA: Ceres:14133.
266577_at	At2g23945	5.9	A	15.2	A	149.7	A	159.2	A	predicted protein
266576_at	At2g23940	173.6	A	185	P	138.3	A	104.9	A	hypothetical protein predicted by genscan and genefinder;supported by full-length cDNA: Ceres:13580.
266575_at	At2g24060	21.2	A	10.5	A	12.6	A	10.1	A	putative chloroplast initiation factor 3 ;supported by full-length cDNA: Ceres:41558.
266574_at	At2g23890	98.3	M	13.7	A	107	A	45.1	A	hypothetical protein predicted by genscan and genefinder
266573_at	At2g23860	5.3	A	17.8	A	10.4	A	15	A	unknown protein
266572_at	At2g23840	18.6	A	9.9	A	71.7	A	9.2	A	unknown protein
266571_at	At2g23830	12.5	A	5.7	A	6.2	A	53.5	A	unknown protein
266570_at	At2g24090	68.4	A	26.5	A	23.3	A	104.9	A	putative chloroplast ribosomal protein L35
266569_at	At2g24080	348.8	P	500.5	P	387.3	P	443.7	P	unknown protein
266568_at	At2g24070	22.9	A	20	A	16.4	A	29.5	A	unknown protein
266567_at	At2g24050	318.8	P	284.8	P	365.4	A	475.8	A	putative eukaryotic initiation factor 4, eIF4
266566_at	At2g24040	47.8	A	3.8	A	7.7	A	8.1	A	unknown protein
266565_at	At2g24010	9.2	A	18.4	A	8.9	A	8.4	A	putative serine carboxypeptidase II
266564_at	At2g24000	130.9	A	18.1	A	14.7	A	71.7	A	putative serine carboxypeptidase II
266563_at	At2g23990	97.8	A	13.8	A	75	A	137.2	A	nodulin-like protein
266562_at	At2g23970	113.5	A	76.3	A	231.8	P	24.2	A	unknown protein
266561_at	At2g23960	6.8	A	77.5	A	43	A	59.2	A	unknown protein
266560_at	At2g23950	8.5	A	23.9	A	9.5	A	10.8	A	putative LRR receptor protein kinase
266559_at	At2g23920	122.9	A	24.8	A	79.9	A	182.7	A	unknown protein
266558_at	At2g23900	63943.5	P	61278.6	P	60747	P	56991.5	P	putative polygalacturonase
266557_at	At2g46080	53.1	A	136.9	A	79.6	A	140.6	A	unknown protein ; supported by cDNA: gi_16604341_gb_AY058069.1_
266556_at	At2g46230	44.6	A	62.1	A	89	A	178.4	A	hypothetical protein predicted by genscan and genefinder; supported by cDNA: gi_13605903_gb_AF367351.1_AF367351
266555_at	At2g46270	665.7	P	631.4	P	781.1	P	634.2	P	G-box binding bZIP transcription factor identical to PIR:S20885; supported by cDNA: gi_600862_gb_U17891.1_ATU17891
266554_s_at	At2g46280	560.6	P	917.5	P	746.7	P	621.4	P	eukaryotic translation initiation factor 3 delta subunit ; supported by cDNA: gi_1036802_gb_U36765.1_ATU36765
266553_at	At2g46170	11359.1	P	12461.5	P	11967.8	P	12270.1	P	unknown protein ; supported by cDNA: gi_15450758_gb_AY053421.1_
266552_at	At2g46330	271.5	P	355.7	P	354.2	P	326	P	unknown protein ; supported by cDNA: gi_15294169_gb_AF410276.1_AF410276
266551_at	At2g35260	89.9	A	7.5	A	18.2	A	15	A	unknown protein ; supported by cDNA: gi_13605586_gb_AF361619.1_AF361619
266550_s_at	At2g35070	53	A	14.4	A	22.7	A	5.2	A	Expressed protein ; supported by cDNA: gi_14532529_gb_AY039889.1_
266549_at	At2g35150	86.7	A	12.5	A	204.8	A	159.6	A	Expressed protein ; supported by full-length cDNA: Ceres: 37897.
266548_at	At2g35210	13052.2	P	14046	P	15229.1	P	17839.7	P	unknown protein ;supported by full-length cDNA: Ceres:159093.
266547_at	At2g35320	128.9	A	172.2	A	227	A	212.2	A	similar to eyes absent protein ;supported by full-length cDNA: Ceres:37026.
266546_at	At2g35270	22.7	A	134	A	89.3	A	84.1	A	putative AT-hook DNA-binding protein
266545_at	At2g35290	55.7	A	77.1	A	93.7	A	20.6	A	hypothetical protein predicted by genefinder
266544_at	At2g35300	2.3	A	3.3	A	16.9	A	10.5	A	similar to late embryogenesis abundant proteins identical to GB:X91917
266543_at	At2g35075	10.2	A	60.4	A	34.2	A	31.3	A	hypothetical protein predicted by genscan
266542_at	At2g35100	69.3	A	16.9	A	192.1	A	142.3	A	unknown protein
266541_at	At2g35110	64.6	A	23.3	A	17.9	A	34.4	A	unknown protein
266540_at	At2g35310	20.6	A	75.1	A	98.3	A	187	A	hypothetical protein predicted by genscan
266539_at	At2g35160	481.8	P	386.2	P	382.8	P	363.8	P	similar to mammalian MHC III region protein G9a ; supported by cDNA: gi_13517750_gb_AF344448.1_AF344448
266538_at	At2g35230	192.3	A	149.8	A	288.6	A	363.5	A	hypothetical protein predicted by genscan
266537_at	At2g16860	266.6	P	376.3	P	328.2	P	404.1	P	Expressed protein ; supported by full-length cDNA: Ceres: 34622.
266536_at	At2g16900	135.9	A	72.9	A	13.4	A	149.9	P	hypothetical protein predicted by genefinder; supported by cDNA: gi_14532491_gb_AY039870.1_
266535_s_at	At2g16930	33	A	26	A	31.5	A	260.2	A	50S ribosomal protein L27 ;supported by full-length cDNA: Ceres:17067.
266534_at	At2g16940	52.1	A	19.1	A	21	A	168.3	A	putative splicing factor ;supported by full-length cDNA: Ceres:16224.
266533_s_at	At2g16850	20.9	A	19.9	A	7.8	A	23.8	A	putative plasma membrane intrinsic protein ;supported by full-length cDNA: Ceres:36296.
266532_at	At2g16890	59.2	A	73.5	A	22.2	A	96.8	A	putative glucosyltransferase ;supported by full-length cDNA: Ceres:153418.
266531_at	At2g16835	14.5	A	176.4	A	87.1	A	23.8	A	putative plasma membrane intrinsic protein, almost identical to aquaporin PIP3 (GB:U78297)
266530_at	At2g16910	128.7	A	92.5	A	108.8	A	167.2	A	bHLH transcription factor
266529_at	At2g16880	31.8	A	4.4	A	9.2	A	4	A	putative salt-inducible protein
266528_at	At2g16870	16.7	A	72.1	A	23.1	A	17.4	A	putative disease resistance protein
266527_at	At2g16840	9.6	A	21.5	A	92.9	A	24.6	A	hypothetical protein predicted by genscan
266526_at	At2g16980	396.6	A	577.6	P	588.9	P	506.8	A	putative tetracycline transporter protein
266525_at	At2g16970	190.6	A	78.6	A	121.2	M	96.6	A	putative tetracycline transporter protein
266524_at	At2g16960	17.2	A	74.1	A	8.2	A	90.2	A	putative importin, beta subunit
266523_at	At2g16950	709.5	P	764.7	P	825.2	P	631	P	putative transportin
266522_at	At2g16920	783.3	P	859.2	P	665.5	P	653.4	P	putative ubiquitin-conjugating enzyme
266521_at	At2g24020	9.6	A	22	A	17.7	A	33	A	unknown protein ; supported by cDNA: gi_15081683_gb_AY048234.1_
266520_at	At2g23980	113.7	A	18.1	A	41	A	26.9	A	cyclic nucleotide and calmodulin-regulated ion channel ; supported by cDNA: gi_14532659_gb_AY039954.1_
266519_at	At2g35155	71.3	A	92.5	A	185.3	M	68.8	A	unknown protein ; supported by cDNA: gi_16604658_gb_AY059774.1_
266518_at	At2g35170	376.3	M	536.8	P	545.3	P	377	P	hypothetical protein predicted by genscan and genefinder; supported by cDNA: gi_16604413_gb_AY058105.1_
266517_at	At2g35120	197.3	A	21.9	A	12.5	A	12.3	A	glycine decarboxylase complex H-protein ; supported by cDNA: gi_15810183_gb_AY056106.1_
266516_at	At2g47880	15.2	A	108.1	A	170.5	A	9.9	A	putative glutaredoxin ;supported by full-length cDNA: Ceres:21006.
266515_at	At2g47900	278.1	A	240.1	A	184	A	335.3	A	putative tubby protein
266514_at	At2g47890	109.6	A	19.2	A	16.4	A	11.8	A	putative zinc-finger protein (B-box zinc finger domain)
266513_at	At2g47700	3567.1	P	4095.7	P	4146.4	P	3818.5	P	unknown protein
266512_at	At2g47690	319	P	343.4	P	322.4	M	457.5	A	unknown protein
266511_at	At2g47680	60.6	A	50.2	A	78.1	A	16.4	A	putative ATP-dependent RNA helicase A
266510_at	At2g47990	50.2	A	91.1	A	88.5	A	33.9	A	unknown protein
266509_at	At2g47940	27.9	A	25.7	A	9.8	A	61.2	A	DegP2 protease identical to DegP2 protease GI:13172275 from [Arabidopsis thaliana]
266508_at	At2g47920	6.1	A	36	A	7.1	A	9.1	A	hypothetical protein predicted by genefinder
266507_at	At2g47860	4.7	A	6.3	A	6.9	A	9.3	A	unknown protein EST matches on the reverse strand, spliced into 68114...67772 and 67603...67453, but no ORFs on that strand.
266506_at	At2g47850	78.3	A	13.7	A	100	A	32	A	unknown protein
266505_at	At2g47830	34.2	A	16.2	A	10.8	A	7.9	A	unknown protein
266504_at	At2g47820	340.9	A	245.9	A	346.5	A	115.7	A	hypothetical protein predicted by genscan
266503_at	At2g47780	19.9	A	187.1	P	77.7	A	137.1	P	unknown protein
266502_at	At2g47720	37.3	A	85.9	A	23.7	A	189.4	M	hypothetical protein predicted by genscan
266501_at	At2g06990	20.2	A	13.7	A	21.1	A	14.5	A	unknown protein ; supported by cDNA: gi_16024935_gb_AY050658.1_
266500_at	At2g06925	11.9	A	5.9	A	16.7	A	25.8	A	Expressed protein ; supported by full-length cDNA: Ceres: 7600.
266499_at	At2g06970	130.2	A	58.2	A	83.8	A	9.9	A	hypothetical protein predicted by genscan and genefinder
266498_at	At2g06960	95.9	A	98.1	A	26.1	A	155.2	A	1-aminocyclopropane-1-carboxylate oxidase
266497_at	At2g06950	36.6	A	22.3	A	7.7	A	27.3	A	putative retroelement pol polyprotein
266496_at	At2g07070	127.6	A	272.9	P	118.9	A	261.8	P	putative zinc finger protein
266495_at	At2g07050	159.5	A	132	A	301.9	A	253.9	A	cycloartenol synthase identical to SP:P38605; supported by cDNA: gi_452445_gb_U02555.1_U02555
266494_at	At2g07040	45955.5	P	51627.7	P	48888.9	P	47394.5	P	putative receptor-like protein kinase
266493_at	At2g07030	109.6	A	25.8	A	83.5	A	164.4	A	Mutator-like transposase similar to MURA transposase of maize Mutator transposon
266492_at	At2g07020	19.3	A	16.7	A	18.6	A	134.2	A	putative protein kinase contains a protein kinase domain profile (PDOC00100)
266491_at	At2g07010	4.2	A	75	A	14.4	A	99.8	A	putative retroelement pol polyprotein
266490_at	At2g07000	6.5	A	9	A	7.3	A	102	A	unknown protein
266489_at	At2g35190	3976	P	3766.4	P	4485.8	P	3837.7	P	unknown protein ; supported by cDNA: gi_16612242_gb_AF439822.1_AF439822
266488_at	At2g47670	18.7	A	21.8	A	23.7	A	40.1	A	putative pectinesterase ; supported by full-length cDNA: Ceres: 25729.
266487_at	At2g47660	8.8	A	40.9	A	7.1	A	42.2	A	hypothetical protein predicted by genscan
266486_at	At2g47950	42	A	8.7	A	7.2	A	23.1	A	hypothetical protein predicted by genscan and genefinder;supported by full-length cDNA: Ceres:31153.
266485_at	At2g47630	22.8	A	64.6	A	23.7	A	15.9	A	putative phospholipase ;supported by full-length cDNA: Ceres:33373.
266484_at	At2g47980	34.1	A	177.3	A	170.8	A	133	A	putative putative sister-chromatide cohesion protein member of stromalin protein family;supported by full-length cDNA: Ceres:11935.
266483_at	At2g47910	15	A	81.8	A	8.9	A	126.3	A	unknown protein ;supported by full-length cDNA: Ceres:10341.
266482_at	At2g47640	44.3	A	91.6	A	44.7	A	51.8	A	putative small nuclear ribonucleoprotein D2 ;supported by full-length cDNA: Ceres:26123.
266481_at	At2g31070	102	A	91.1	A	215.4	M	78.2	A	unknown protein ; supported by cDNA: gi_16649150_gb_AY059945.1_
266480_at	At2g31130	8.1	A	8.5	A	12.5	A	19.1	A	unknown protein ; supported by cDNA: gi_16612316_gb_AF439849.1_AF439849
266479_at	At2g31160	24.5	A	134.6	A	122.2	A	191.7	A	unknown protein ; supported by cDNA: gi_15912210_gb_AY056383.1_
266478_at	At2g31170	98.1	A	17.6	A	169.5	A	140.1	A	putative cysteinyl-tRNA synthetase ; supported by cDNA: gi_15293250_gb_AY051059.1_
266477_at	At2g31085	43	A	49	A	115.3	A	69.6	A	CLE4 CLAVATA3/ESR-Related 4 (CLE4); supported by full-length cDNA: Ceres: 270513.
266476_at	At2g31090	249.9	M	88.2	A	164.4	A	102.1	A	unknown protein ;supported by full-length cDNA: Ceres:10986.
266475_at	At2g31100	165.7	M	32.4	A	15.1	A	34	A	putative lipase
266474_at	At2g31110	111.5	A	9.4	A	141.8	A	255.2	P	hypothetical protein predicted by grail
266473_at	At2g31120	34.4	A	18.8	A	25.9	A	60.6	A	unknown protein
266472_at	At2g31150	44	A	10.2	A	9.8	A	4.9	A	unknown protein
266471_at	At2g31060	38.6	A	31.8	A	25	A	23	A	putative GTP-binding protein
266470_at	At2g31080	17	A	186	A	100.2	A	25.8	A	putative non-LTR retroelement reverse transcriptase
266469_at	At2g31180	24.2	A	9.8	A	24.4	A	38.5	A	myb-related protein
266468_at	At2g47960	3698.2	P	3688.7	P	3402.4	P	3001.8	P	unknown protein ; supported by cDNA: gi_16226795_gb_AF428334.1_AF428334
266467_at	At2g47760	787	P	935.4	P	681.3	P	903.9	P	Not56-like protein ; supported by cDNA: gi_16226530_gb_AF428424.1_AF428424
266466_at	At2g47790	12.6	A	103.2	A	117.6	A	194.7	A	hypothetical protein The first 3 exons is identical to that of GB:AJ224957. This gene appears to be a truncated version of that in GB:AJ224957.; supported by cDNA: gi_15983389_gb_AF424569.1_AF424569
266465_at	At2g47750	7.3	A	59.5	A	22.3	A	66.1	A	putative auxin-responsive protein ; supported by cDNA: gi_15810039_gb_AY054288.1_
266464_at	At2g47800	74.7	A	87.8	A	5	A	36.1	A	glutathione-conjugate transporter AtMRP4 identical to GB:AJ002584; supported by cDNA: gi_7716582_gb_AF243509.1_AF243509
266463_at	At2g47840	190	A	113.6	A	65.6	A	62.3	A	hypothetical protein predicted by genefinder; supported by cDNA: gi_15215635_gb_AY050346.1_
266462_at	At2g47770	530.2	P	398.9	P	359.6	P	459.6	P	unknown protein ; supported by cDNA: gi_15028356_gb_AY045981.1_
266461_at	At2g47730	3281.1	P	3040.7	P	3540.3	P	4538.9	P	glutathione S-transferase (GST6) identical to GB:X95295. Based on identical cDNA hits, the translation is now 40 AAs longer at the N-terminal, and start of exon2 is also corrected.; supported by cDNA: gi_14532561_gb_AY039905.1_
266460_at	At2g47930	41.2	A	12.2	A	7.7	A	22.8	A	unknown protein ; supported by cDNA: gi_14326466_gb_AF385686.1_AF385686
266459_at	At2g47970	85.1	A	179.6	A	317.1	A	392.8	A	unknown protein supported by full-length cDNA: Ceres:7887.
266458_at	At2g47710	46.2	A	13.7	A	21.1	A	10.8	A	unknown protein ;supported by full-length cDNA: Ceres:2847.
266457_at	At2g22780	411.5	A	246.6	A	253	A	303.8	A	putative glyoxysomal malate dehydrogenase precursor ; supported by cDNA: gi_16226836_gb_AF428346.1_AF428346
266456_at	At2g22770	75.8	A	14.2	A	106.4	A	21.8	A	putative bHLH transcription factor
266455_at	At2g22760	84.9	A	44.4	A	39.5	A	61	A	putative bHLH transcription factor
266454_at	At2g22750	2.4	A	68.9	A	66.5	A	102.3	A	putative bHLH transcription factor
266453_at	At2g43230	47277.7	P	42016	P	45154.6	P	46352.8	P	putative protein kinase contains a protein kinase domain profile (PDOC00100); supported by cDNA: gi_15450905_gb_AY054533.1_
266452_at	At2g43320	497.7	A	480.6	A	667.6	A	645.5	M	hypothetical protein predicted by genscan; supported by cDNA: gi_14517475_gb_AY039573.1_
266451_at	At2g43090	33.6	A	12.2	A	64.1	A	15.3	A	3-isopropylmalate dehydratase, small subunit ;supported by full-length cDNA: Ceres:31507.
266450_s_at	At2g43190	68.7	A	124.5	A	30.3	A	132.4	A	hypothetical protein predicted by genscan;supported by full-length cDNA: Ceres:20820.
266449_at	At2g43080	692.6	P	943.6	P	1273	P	913.3	P	hypothetical protein predicted by genscan and genefinder
266448_s_at	At2g43210	74.7	A	55.4	A	14.4	A	58.8	A	unknown protein ;supported by full-length cDNA: Ceres:12017.
266447_at	At2g43290	15.7	A	36.4	A	4.6	A	7.7	A	putative calcium binding protein ;supported by full-length cDNA: Ceres:31535.
266446_at	At2g43310	28.8	A	10.7	A	79.2	A	11.9	A	hypothetical protein predicted by genscan
266445_at	At2g43105	110.2	A	58.1	A	101.7	A	118.5	A	unknown protein
266444_at	At2g43150	92.5	A	81.9	P	68.3	A	79.2	A	putative extensin
266443_at	At2g43270	274.3	P	273.6	P	296.8	P	333.4	P	putative myb-related transcription factor
266442_at	At2g43260	139.1	A	90.3	A	75.6	A	277.5	A	hypothetical protein
266441_at	At2g43250	269.5	A	155.3	A	124.7	A	9.2	A	hypothetical protein predicted by genscan and genefinder
266440_at	At2g43240	80.7	A	130.8	A	13.5	A	19	A	unknown protein
266439_s_at	At2g43200	119.7	A	92.1	A	93	A	172.7	P	hypothetical protein predicted by grail
266438_at	At2g43180	6.3	A	13.4	A	17.1	A	7.9	A	putative carboxyphosphonoenolpyruvate mutase
266437_at	At2g43170	6777.6	P	6834.8	P	7029.2	P	8939	P	unknown protein
266436_at	At2g43160	1384.9	P	1801.3	P	1378.4	P	1111.5	P	putative clathrin binding protein (epsin)
266435_s_at	At2g07130	168.6	P	183.3	A	158.2	A	23.4	A	hypothetical protein predicted by genscan and genefinder
266434_s_at	At2g07120	135.5	M	93.1	A	69.2	A	138.6	A	unknown protein
266433_at	At2g07110	10.3	A	17.4	A	76.8	A	37.6	A	unknown protein
266432_s_at	At2g07080	59.9	A	2.5	A	3.2	A	4.7	A	putative gag-protease polyprotein
266431_at	At2g07230	77.3	A	14.2	A	18.3	A	109.7	A	Mutator-like transposase similar to MURA transposase of maize Mutator transposon
266430_at	At2g07200	17.6	A	19	A	136.3	A	40.8	A	unknown protein
266429_at	At2g07190	150	M	117.7	A	92.3	A	34.7	A	hypothetical protein predicted by genscan and genefinder
266428_at	At2g07180	43296.7	P	35703.7	P	35919.7	P	39798.5	P	putative protein kinase contains a protein kinase domain profile (PDOC00100)
266427_at	At2g07170	104.9	A	41.2	A	6.4	A	13.9	A	hypothetical protein predicted by genscan and genefinder
266426_x_at	At2g07140	45.4	A	6.4	A	10.5	A	15.4	A	hypothetical protein predicted by genscan and genefinder
266425_at	At2g41300	98.3	A	14.4	A	17	A	91.3	A	putative strictosidine synthase
266424_at	At2g41330	14.5	A	9.1	A	23.4	A	4.9	A	unknown protein
266423_at	At2g41340	61.7	A	36.6	A	5	A	88.2	A	putative DNA-directed RNA polymerase 23kD subunit
266422_at	At2g38650	269.9	P	116.8	P	118	A	230.1	P	hypothetical protein predicted by genscan; supported by cDNA: gi_15293096_gb_AY050982.1_
266421_at	At2g38540	7.5	A	13.5	A	25.8	A	22.6	A	putative nonspecific lipid-transfer protein ; supported by cDNA: gi_15146309_gb_AY049296.1_
266420_at	At2g38610	13.3	A	16.1	A	68.5	A	6.4	A	putative RNA-binding protein ; supported by cDNA: gi_14596032_gb_AY042804.1_
266419_at	At2g38760	153.6	P	70.4	A	17.1	A	94.5	A	putative annexin ;supported by full-length cDNA: Ceres:3294.
266418_at	At2g38750	36.1	A	76.1	A	27.1	A	63.8	A	putative annexin ;supported by full-length cDNA: Ceres:32721.
266417_at	At2g38550	139.4	A	114.7	M	93.3	A	152.6	A	putative non-green plastid inner envelope membrane protein ;supported by full-length cDNA: Ceres:25626.
266416_at	At2g38710	190.9	A	113	A	147	A	127.9	A	unknown protein ; supported by full-length cDNA: Ceres: 17861.
266415_at	At2g38530	9.6	A	9.2	A	8.6	A	65.2	A	putative nonspecific lipid-transfer protein ;supported by full-length cDNA: Ceres:18328.
266414_at	At2g38700	247.7	A	219.1	A	491.3	P	387	P	mevalonate diphosphate decarboxylase identical to GB:Y14325;supported by full-length cDNA: Ceres:35493.
266413_at	At2g38740	657.4	P	591.8	P	582.1	P	432	P	unknown protein ;supported by full-length cDNA: Ceres:40283.
266412_at	At2g38720	15.6	A	17.9	A	66.1	A	112.9	A	hypothetical protein predicted by genscan
266411_at	At2g38730	552.8	P	560.9	P	689.1	P	774.5	P	putative peptidyl-prolyl cis-trans isomerase
266410_at	At2g38770	131.6	A	102.6	A	219.4	A	231.4	A	unknown protein
266409_at	At2g38510	16	A	20.9	A	84	A	16	A	hypothetical protein predicted by grail
266408_at	At2g38520	1197.6	P	1106.4	P	1009.6	P	769.5	P	putative retroelement pol polyprotein
266407_at	At2g38560	627.2	P	904.5	P	852.8	P	722.7	P	putative elongation factor
266406_at	At2g38570	87.2	A	7.5	A	12.6	A	10.3	A	hypothetical protein predicted by genscan
266405_at	At2g38580	488.2	P	390.2	P	366.7	A	502.3	P	hypothetical protein predicted by genscan
266404_at	At2g38590	99.7	A	82.6	A	116	A	143.1	A	hypothetical protein predicted by genefinder
266403_at	At2g38600	10.5	A	13.6	A	12.1	A	76.3	A	putative acid phosphatase contains metallo-phosphoesterase motif (PS50185)
266402_at	At2g38780	14.3	A	20.5	A	106	A	53.7	A	hypothetical protein predicted by genefinder
266401_s_at	At2g38620	617	P	480.7	P	422.5	P	580.3	P	putative cell division control protein kinase
266400_at	At2g38660	153.9	A	26.6	A	19.6	A	108.5	A	methylenetetrahydrofolate dehydrogenase
266399_at	At2g38670	891.5	P	899.9	P	766.3	P	813.8	P	putative phospholipid cytidylyltransferase
266398_at	At2g38680	505	P	273.7	P	1007.5	P	582	P	hypothetical protein predicted by genefinder
266397_at	At2g38690	72	A	66.7	A	67.7	A	99.6	A	unknown protein
266396_at	At2g38790	132.2	A	106	A	63.4	A	173.3	A	unknown protein
266395_at	At2g43100	48.8	A	17.6	A	81.8	A	38.7	A	3-isopropylmalate dehydratase, small subunit ; supported by cDNA: gi_16974632_gb_AY060594.1_
266394_at	At2g43130	60.3	A	29	A	58.8	A	196.9	A	Ras-related GTP-binding protein (ARA-4) identical to GB:D01026; supported by cDNA: gi_217838_dbj_D01026.1_ATHARA4
266393_at	At2g41260	18.4	A	3.2	A	1.6	A	3.2	A	late embryogenesis abundant M17 protein identical to GB:AF076979
266392_at	At2g41280	12.7	A	44.3	A	5.6	A	14.6	A	late embryogenesis abundant M10 protein identical to GB:AF076979
266391_at	At2g41290	20.6	A	131.5	A	122.7	A	107	A	putative strictosidine synthase identical to GB:AF076979; involved in alkaloid biosynthesis
266390_at	At2g32310	12.5	A	113.5	P	138	A	76.1	A	hypothetical protein predicted by genscan
266389_s_at	At2g32330	215.6	A	277	A	317.5	A	187.9	A	unknown protein
266388_at	At2g32340	99.1	A	96.1	A	52	A	35.7	A	hypothetical protein predicted by genscan and genefinder
266387_at	At2g32360	15.7	A	20.3	A	25.4	A	127.5	A	hypothetical protein predicted by genscan and genefinder
266386_at	At2g32370	16.6	A	19.2	A	19.4	A	36.7	A	putative homeodomain transcription factor
266385_at	At2g14610	35.4	A	70.2	A	36.2	A	276.4	A	pathogenesis-related PR-1-like protein identical to GB:M90508; supported by cDNA: gi_166860_gb_M90508.1_ATHRPRP1A
266384_at	At2g14660	98.8	A	72.6	A	15.1	A	144.1	A	hypothetical protein predicted by genscan and genefinder;supported by full-length cDNA: Ceres:248630.
266383_at	At2g14580	104	A	8.7	A	38.5	A	12.5	A	putative pathogenesis related-1 (PR1) protein
266382_at	At2g14595	10.4	A	19.4	A	142.8	A	55	A	hypothetical protein predicted by genscan
266381_at	At2g14670	19.8	A	14.3	A	10.7	A	13.3	A	putative sucrose-proton symporter
266380_at	At2g14680	719.2	P	686.2	P	622.2	P	622.7	P	unknown protein
266379_at	At2g14690	9.3	A	29.5	A	7.9	A	76.8	A	1,4-beta-xylan endohydrolase
266378_at	At2g14700	64.8	A	14.4	A	25	A	14.2	A	hypothetical protein predicted by genefinder
266377_at	At2g14590	4.8	A	7.4	A	16.3	A	7.9	A	Mutator-like transposase similar to MURA transposase of maize Mutator transposon
266376_at	At2g14620	23.6	A	19.1	A	6.5	A	9.9	A	putative endoxyloglucan glycosyltransferase
266375_at	At2g14630	56	A	68.2	A	110.1	A	143.8	A	En/Spm-like transposon protein related to En/Spm transposon family of maize
266374_at	At2g14640	132.1	A	60.3	A	37.5	A	83	A	putative retroelement pol polyprotein
266373_x_at	At2g14650	333.8	A	276.3	P	230.6	P	52.9	A	putative retroelement pol polyprotein
266372_at	At2g41310	46	A	102.7	A	98.9	A	98	A	putative two-component response regulator 3 protein identical to GB:AB010917, contains a response regulator receiver domain; supported by cDNA: gi_3273199_dbj_AB010917.1_AB010917
266371_at	At2g41410	567.3	P	578.5	P	515	P	441.4	P	calmodulin-like protein identical to GB:X68054;supported by full-length cDNA: Ceres:11537.
266370_at	At2g41350	36.6	A	110.9	A	143.5	M	349	P	hypothetical protein predicted by genscan and genefinder;supported by full-length cDNA: Ceres:11854.
266369_at	At2g41370	180.7	A	67.5	A	67.6	A	193.6	A	hypothetical protein predicted by genscan and genefinder
266368_at	At2g41380	9.6	A	37.4	A	13.3	A	7.6	A	putative embryo-abundant protein
266367_s_at	At2g41390	15.3	A	15	A	12.8	A	5.1	A	unknown protein
266366_at	At2g41420	870.8	P	812.5	P	800.2	P	1346.1	P	unknown protein
266365_at	At2g41220	178.4	M	16.2	A	19.6	A	46.9	A	ferredoxin-dependent glutamate synthase (GLU2)
266364_at	At2g41230	9.1	A	61	A	94.7	A	20.5	A	unknown protein
266363_at	At2g41250	2888.2	P	3030.4	P	3120.8	P	2450.2	P	hypothetical protein predicted by genscan and genefinder
266362_at	At2g32430	129.2	A	19.1	A	193.2	A	32.4	A	unknown protein
266361_at	At2g32450	186.7	A	249.8	P	202	A	240	A	putative O-GlcNAc transferase
266360_at	At2g32250	124.9	A	115.5	A	83.7	A	104.2	A	Mutator-like transposase similar to MURA transposase of maize Mutator transposon
266359_at	At2g32260	676.9	P	690.8	P	597.4	P	459.4	P	putative phospholipid cytidylyltransferase
266358_at	At2g32280	9.7	A	11.7	A	12.6	A	13.8	A	hypothetical protein predicted by genscan
266357_at	At2g32290	80.7	A	5.2	A	4.9	A	111.4	A	putative beta-amylase
266356_at	At2g32300	64.1	A	93.9	A	28.8	A	96.9	A	putative uclacyanin I identical to GP:U76298; member of blue copper protein family (Phytocyanins); contains a type-1 copper (blue) protein signature (PDOC00174); supported by cDNA: gi_3399766_gb_U76298.1_ATU76298
266355_at	At2g01400	14.1	A	112.4	A	92.1	A	98.5	A	hypothetical protein predicted by genscan; supported by full-length cDNA: Ceres: 2422.
266354_at	At2g01500	20.6	A	16.5	A	29.5	A	19.1	A	putative homeodomain transcription factor ;supported by full-length cDNA: Ceres:18820.
266353_at	At2g01520	7.2	A	6.2	A	5.2	A	3.4	A	unknown protein ;supported by full-length cDNA: Ceres:17603.
266352_at	At2g01610	83.4	A	16.9	A	103.4	A	31.3	A	unknown protein
266351_at	At2g01490	1142.8	P	1005.9	P	1202.7	P	1152.3	P	unknown protein ;supported by full-length cDNA: Ceres:41002.
266350_at	At2g01470	118.9	A	84	A	129.3	A	62.4	A	putative protein transport protein SEC12p identical to GB:M95796, contains a WD-40 repeat domain; supported by cDNA: gi_166877_gb_M95796.1_ATHSEC12PL
266349_at	At2g01460	5.7	A	15.8	A	24.7	A	13.9	A	unknown protein predicted by genscan
266348_at	At2g01450	43468.5	P	42625.8	P	45744.2	P	44689.1	P	putative MAP kinase
266347_at	At2g01440	23.7	A	9	A	10.6	A	20.7	A	putative ATP-dependent DNA helicase RECG
266346_at	At2g01430	7.5	A	19	A	32	A	176.4	A	putative homeodomain transcription factor
266345_at	At2g01410	343.5	P	591	P	452.7	P	421.1	P	hypothetical protein predicted by genefinder
266344_at	At2g01580	136.9	A	61.8	A	91.5	A	101.1	A	hypothetical protein predicted by genscan and genefinder
266343_at	At2g01550	269.2	P	144.2	A	95.7	A	162	A	putative non-LTR retroelement reverse transcriptase
266342_at	At2g01540	6277.5	P	5867.6	P	6778.8	P	5556	P	hypothetical protein predicted by grail
266341_at	At2g01510	93	A	107.4	A	5.3	A	58.4	A	hypothetical protein predicted by genscan
266340_at	At2g01480	2636.2	P	2431.9	P	2306.7	P	2249.6	P	similar to axi 1 protein from Nicotiana tabacum
266339_s_at	At2g01390	10.3	A	5.9	A	6.1	A	4.6	A	hypothetical protein predicted by genscan
266338_at	At2g32400	160.4	A	57	A	71.2	A	141.4	A	putative ligand-gated ion channel subunit ; supported by cDNA: gi_6644387_gb_AF210701.1_AF210701
266337_at	At2g32390	113.8	A	41.8	A	126.2	A	164.1	P	putative ligand-gated ion channel subunit ; supported by cDNA: gi_5759099_gb_AF170494.1_AF170494
266336_at	At2g32270	120.9	A	195	A	33.2	A	58.3	A	putative Fe(II) transporter identical to GB:AF033537; supported by cDNA: gi_3252869_gb_AF033537.1_AF033537
266335_at	At2g32440	711	P	828.3	P	663.4	P	828.1	P	putative cytochrome P450 ; supported by cDNA: gi_13021855_gb_AF318501.1_AF318501
266334_at	At2g32380	3590.5	P	4361.7	P	4001.6	P	3834.4	P	hypothetical protein predicted by genefinder;supported by full-length cDNA: Ceres:9671.
266333_at	At2g32410	58.3	A	98.5	A	97.9	A	9.5	A	putative ubiquitin activating enzyme
266332_at	At2g32420	27.4	A	56.2	A	122.9	A	89.8	A	hypothetical protein predicted by genscan
266331_at	At2g01570	41.6	A	4.9	A	48.7	A	72.1	A	putative RGA1, giberellin repsonse modulation protein identical to GB:Y11336, member of SCARECROW family; supported by cDNA: gi_15529229_gb_AY052239.1_
266330_at	At2g01530	46.4	A	66	A	14.8	A	147.4	A	unknown protein ; supported by cDNA: gi_15450398_gb_AY052300.1_
266329_at	At2g01590	238.8	P	173.7	M	205.9	A	127.3	A	unknown protein ; supported by cDNA: gi_14334561_gb_AY035185.1_
266328_at	At2g01600	4285.3	P	3633.6	P	4261.2	P	3142.1	P	unknown protein ; supported by full-length cDNA: Ceres: 32861.
266327_at	At2g46680	23.4	A	9.4	A	64.4	A	80.5	A	homeodomain transcription factor (ATHB-7) identical to SP:P46897; supported by cDNA: gi_15027938_gb_AY045826.1_
266326_at	At2g46650	22.9	A	129.5	A	99	A	24.6	A	putative cytochrome b5 ;supported by full-length cDNA: Ceres:3743.
266325_at	At2g46630	243.7	A	158.4	A	248.8	A	222.8	A	putative extensin
266324_at	At2g46710	83.8	A	3.8	A	104.3	A	97.8	A	putative rac GTPase activating protein
266323_at	At2g46700	5.5	A	21.9	A	18.6	A	18.2	A	putative calcium-dependent protein kinase
266322_at	At2g46690	33.5	A	34.4	A	65.4	A	18	A	putative auxin-regulated protein
266321_at	At2g46660	47.1	A	105.9	A	64.1	A	6.3	A	putative cytochrome P450
266320_at	At2g46640	91.8	A	128.1	P	98.7	A	187.9	M	hypothetical protein predicted by genscan and genefinder
266319_s_at	At2g46720	137.3	P	12.1	A	110.2	A	208.8	A	putative beta-ketoacyl-CoA synthase
266318_at	At2g27110	51.1	A	6.4	A	45.9	A	85.5	A	Mutator-like transposase similar to MURA transposase of maize Mutator transposon; supported by cDNA: gi_15982768_gb_AY057491.1_
266317_at	At2g27030	135.3	A	94.7	M	112.9	P	296.1	P	calmodulin identical to GB:L18912; supported by cDNA: gi_166650_gb_M38380.1_ATHCAM2
266316_at	At2g27080	7.7	A	13.2	A	12.9	A	55.3	A	unknown protein ; supported by cDNA: gi_15450380_gb_AY052291.1_
266315_at	At2g27100	244.4	A	224.9	A	199.9	A	182.5	A	unknown protein ; supported by cDNA: gi_14532581_gb_AY039915.1_
266314_at	At2g27040	82.9	A	6.3	A	86.6	A	17.6	A	Argonaute (AGO1)-like protein ; supported by cDNA: gi_14334815_gb_AY035081.1_
266313_at	At2g26980	11.5	A	31	A	15.7	A	6.6	A	putative protein kinase contains a protein kinase domain profile (PDOC00100); supported by cDNA: gi_14194166_gb_AF367290.1_AF367290
266312_at	At2g27020	129.6	A	45.1	A	46.1	A	125.3	A	20S proteasome subunit C8 (PAG1/PRC8_ARATH) identical to GB:Y13693;supported by full-length cDNA: Ceres:8342.
266311_at	At2g27130	5.9	A	16.8	A	52.7	A	93	A	hypothetical protein predicted by genscan;supported by full-length cDNA: Ceres:8450.
266310_at	At2g26990	13.2	A	51.2	A	54.4	A	89.2	A	putative PCI domain protein proteasome, COP9-complex and eIF3-domain protein; members of multi-protein complexes;supported by full-length cDNA: Ceres:37160.
266309_at	At2g27140	153.1	A	101.6	A	129.4	A	85.3	A	unknown protein ;supported by full-length cDNA: Ceres:30446.
266308_at	At2g27010	10.6	A	4.4	A	62.7	A	59.7	A	putative cytochrome P450
266307_at	At2g27000	74.1	A	3.9	A	7.6	A	8	A	putative cytochrome P450
266306_at	At2g26970	83.7	A	54.3	A	15.8	A	10.1	A	hypothetical protein predicted by grail
266305_at	At2g27120	377.3	P	461.4	P	389.4	P	451.8	P	putative DNA polymerase epsilon catalytic subunit
266304_at	At2g27090	40.8	A	33.9	A	40.7	A	34	A	hypothetical protein
266303_at	At2g27060	110.3	A	35.6	A	30.9	A	234	A	putative receptor-like protein kinase
266302_at	At2g27050	6092.5	P	6332.9	P	5301.6	P	5259.8	P	ethylene-insensitive3-like1 (EIL1) identical to GB:AF004213; related to ethylene-insensitive3 (ethylene signaling pathway)
266301_at	At2g26960	8.8	A	9.4	A	28.7	A	9.1	A	putative MYB family transcription factor
266300_at	At2g01420	206.2	P	160.2	A	318.9	P	255.9	P	putative auxin transport protein ; supported by cDNA: gi_7109714_gb_AF087016.1_AF087016
266299_at	At2g29450	11.9	A	9.5	A	47.7	A	9.4	A	glutathione S-transferase identical to GB:X89216;supported by full-length cDNA: Ceres:6528.
266298_at	At2g29590	105.9	A	252.4	A	144.8	A	157.7	A	unknown protein ;supported by full-length cDNA: Ceres:39038.
266297_at	At2g29570	12.7	A	6.8	A	6.3	A	5.7	A	putative proliferating cell nuclear antigen, PCNA ;supported by full-length cDNA: Ceres:342.
266296_at	At2g29420	35.1	A	61.8	A	19.3	A	103.5	A	putative glutathione S-transferase ;supported by full-length cDNA: Ceres:24361.
266295_at	At2g29550	479.9	P	231.4	P	220.9	P	149.9	P	tubulin beta-7 chain identical to GB:M84704;supported by full-length cDNA: Ceres:17240.
266294_at	At2g29500	367.5	P	267.1	P	293.4	P	184.8	P	putative small heat shock protein ;supported by full-length cDNA: Ceres:25828.
266293_at	At2g29360	635.8	P	555	P	382.4	P	526.2	P	putative tropinone reductase ;supported by full-length cDNA: Ceres:2618.
266292_at	At2g29350	6.5	A	17	A	9.2	A	12.8	A	putative tropinone reductase ;supported by full-length cDNA: Ceres:14555.
266291_at	At2g29320	10.4	A	69.2	A	80	A	124.4	A	putative tropinone reductase ;supported by full-length cDNA: Ceres:1637.
266290_at	At2g29490	43.5	A	3.4	A	103.8	A	13.9	A	putative glutathione S-transferase ;supported by full-length cDNA: Ceres:38727.
266289_at	At2g29390	232.5	A	288.1	A	154.2	A	208.3	A	putative C-4 sterol methyl oxidase ;supported by full-length cDNA: Ceres:23439.
266288_s_at	At2g29140	81.4	A	48.1	A	16.3	A	7.3	A	putative pumilio/Mpt5 family RNA-binding protein
266287_at	At2g29150	125.8	A	66.4	A	16.7	A	134.7	A	putative tropinone reductase
266286_at	At2g29170	99.7	A	93.6	A	188.1	P	147.4	A	putative tropinone reductase
266285_at	At2g29180	88.6	A	165.9	P	59.7	A	68.6	A	unknown protein
266284_at	At2g29190	78.4	A	89.8	A	47.7	A	68.5	A	putative pumilio/Mpt5 family RNA-binding protein
266283_at	At2g29210	48.4	A	138.7	A	23.3	A	8.8	A	putative proline-rich protein
266282_at	At2g29220	77.8	A	17.3	A	8.9	A	14.1	A	putative protein kinase contains a protein kinase domain profile (PDOC00100)
266281_at	At2g29250	3.9	A	3.7	A	8.7	A	11.7	A	putative protein kinase contains a protein kinase domain profile (PDOC00100)
266280_at	At2g29260	30.8	A	24.1	A	45.1	A	10.2	A	putative tropinone reductase
266279_at	At2g29290	50.6	A	37.7	A	99.9	A	122	A	putative tropinone reductase
266278_at	At2g29300	78.6	A	87.6	A	128.2	A	68.1	A	putative tropinone reductase
266277_at	At2g29310	134.5	A	104.7	A	18.6	A	138.2	A	putative tropinone reductase
266276_at	At2g29330	13.3	A	11.4	A	10.1	A	7	A	putative tropinone reductase
266275_at	At2g29370	122.2	A	129.6	P	221.6	P	253.5	P	putative tropinone reductase
266274_at	At2g29380	12.9	A	11.9	A	20.4	A	7.8	A	putative protein phosphatase 2C
266273_at	At2g29410	5667.4	P	4845.4	P	4324.6	P	4768.2	P	putative zinc transporter
266272_at	At2g29600	127	A	69.5	A	32.5	A	57.8	A	hypothetical protein predicted by genscan
266271_at	At2g29440	105.8	A	49.5	A	145.3	A	150.6	A	putative glutathione S-transferase ; supported by cDNA: gi_11096007_gb_AF288187.1_AF288187
266270_at	At2g29470	2.7	A	14.7	A	3.9	A	21	A	putative glutathione S-transferase ; supported by cDNA: gi_11096003_gb_AF288185.1_AF288185
266269_at	At2g29480	28.9	A	17.5	A	11.2	A	8.1	A	putative glutathione S-transferase ; supported by cDNA: gi_11096001_gb_AF288184.1_AF288184
266268_at	At2g29510	40.5	A	16.2	A	24	A	25.9	A	unknown protein predicted by genefinder
266267_at	At2g29460	7.6	A	23.2	A	6.4	A	5.3	A	putative glutathione S-transferase ; supported by cDNA: gi_14423533_gb_AF387004.1_AF387004
266266_at	At2g29560	307.1	A	386.7	P	221	P	248.6	M	putative enolase (2-phospho-D-glycerate hydroylase) ; supported by cDNA: gi_14334909_gb_AY035128.1_
266265_at	At2g29340	133.9	A	110	A	109.5	A	181.7	A	putative tropinone reductase ; supported by cDNA: gi_14334839_gb_AY035093.1_
266264_at	At2g27775	137.4	A	85.8	A	21.6	A	114.5	A	Expressed protein ; supported by full-length cDNA: Ceres: 112146.
266263_at	At2g27570	51.7	A	4.9	A	12.1	A	7.5	A	putative flavonol sulfotransferase
266262_at	At2g27590	8.4	A	7.9	A	10.2	A	23	A	hypothetical protein predicted by genscan and genefinder;supported by full-length cDNA: Ceres:112362.
266261_at	At2g27580	833.9	P	924.9	P	872.6	P	768.8	P	putative zinc finger protein ;supported by full-length cDNA: Ceres:14203.
266260_at	At2g27600	2123.8	P	2281.1	P	2657.5	P	2271.1	P	putative ATPase skd1 family; supported by full-length cDNA: Ceres:3818.
266259_at	At2g27830	162.4	A	88.1	A	184.4	A	108.6	A	unknown protein ;supported by full-length cDNA: Ceres:33700.
266258_at	At2g27720	322	A	280.3	P	78.8	A	210.6	A	60S acidic ribosomal protein P2 ;supported by full-length cDNA: Ceres:19986.
266257_at	At2g27820	103.2	A	89.4	A	24.9	A	160.4	A	putative chorismate mutase/prephenate dehydratase ;supported by full-length cDNA: Ceres:37739.
266256_at	At2g27710	146.7	A	91.5	A	99.9	A	234.5	A	60S acidic ribosomal protein P2 ;supported by full-length cDNA: Ceres:36076.
266255_at	At2g27610	24.8	A	4.4	A	10.3	A	25.6	A	putative selenium-binding protein
266254_at	At2g27810	24.7	A	81.6	A	98.5	A	112	A	putative membrane transporter
266253_at	At2g27840	37	A	57.7	A	64.2	A	76.7	A	unknown protein contains non-consensus donor splice site AT at exon2 and acceptor splice site AC at exon3.
266252_at	At2g27520	50.1	A	13.7	A	9.1	A	40	A	hypothetical protein predicted by genscan
266251_s_at	At2g27540	3.5	A	64.8	P	79.9	A	81.6	A	unknown protein
266250_at	At2g27870	19.2	A	12	A	7.1	A	12	A	putative reverse transcriptase
266249_at	At2g27620	13.3	A	4.2	A	2.1	A	9.9	A	hypothetical protein predicted by genscan
266248_at	At2g27650	126.3	A	74.2	A	29.3	A	123.5	A	hypothetical protein predicted by genscan
266247_at	At2g27660	54.9	A	55.8	A	52	A	49.1	A	hypothetical protein predicted by genscan
266246_at	At2g27690	13	A	7.9	A	11.3	A	17.8	A	putative cytochrome P450
266245_at	At2g27700	87.4	P	7	A	12	A	67.9	A	putative translation initiation factor IF2
266244_at	At2g27740	5.2	A	7.4	A	5.8	A	5	A	unknown protein
266243_at	At2g27750	68.7	A	21.3	A	12.8	A	5.7	A	hypothetical protein predicted by genscan and genefinder
266242_at	At2g27790	436.5	P	258.7	M	270.9	A	294.2	A	hypothetical protein predicted by genscan
266241_s_at	At2g27800	7.9	A	6.7	A	74.5	A	89.8	A	hypothetical protein predicted by genscan
266240_at	At2g29580	331.6	A	269.8	A	11.8	A	149	A	putative RNA-binding protein ; supported by cDNA: gi_16226862_gb_AF428354.1_AF428354
266239_at	At2g29530	102.3	A	21	A	68.2	A	188.5	A	unknown protein ; supported by cDNA: gi_5107173_gb_AF150093.1_AF150093
266238_at	At2g29400	73.2	A	150.7	P	206.9	P	284.5	P	phosphoprotein phosphatase, type 1 catalytic subunit identical to GB:X64328; supported by cDNA: gi_166571_gb_M93408.1_ATH1PPHA
266237_at	At2g29540	20	A	28.1	A	129.6	A	89.9	A	DNA-directed RNA polymerase 14 kDa subunit (AtRPAC14) identical to GB:U35049, contains RNA polymerases L / 13 to 16 Kd subunits signature; supported by cDNA: gi_1184687_gb_U35050.1_ATU35050
266236_at	At2g02380	74.2	A	9	A	6.8	A	206.1	A	putative glutathione S-transferase
266235_at	At2g02360	93.6	A	196.6	A	75.4	A	250.5	P	putative phloem-specific lectin
266234_at	At2g02350	859.8	P	558	P	735.4	P	559.3	P	SKP1 interacting partner 3 (SKIP3), putative almost identical to SKP1 interacting partner 3 GI:10716951 from [Arabidopsis thaliana]
266233_at	At2g02340	175.8	A	130.6	A	17.8	A	92.2	A	putative phloem-specific lectin
266232_at	At2g02310	24.5	A	101	A	65.2	A	212.5	P	putative phloem-specific lectin
266231_at	At2g02220	69.3	A	6.2	A	163	A	83.8	A	putative protein kinase
266230_at	At2g28830	28.5	A	52.1	A	68.1	A	12.9	A	hypothetical protein predicted by genscan and genefinder; supported by cDNA: gi_14334729_gb_AY035038.1_
266229_at	At2g28840	6809.3	P	6284.6	P	7317.1	P	7136.3	P	putative RING zinc finger ankyrin protein ; supported by cDNA: gi_13926221_gb_AF370581.1_AF370581
266228_at	At2g28910	7452.4	P	7364.2	P	6624.6	P	7199.9	P	unknown protein ; supported by full-length cDNA: Ceres: 948.
266227_at	At2g28870	54.1	A	10.2	A	2.8	A	17.9	A	unknown protein ;supported by full-length cDNA: Ceres:22382.
266226_at	At2g28740	271.2	P	233.7	P	96.4	A	180.8	P	histone H4 identical to GB:M17133 and GB:M17132;supported by full-length cDNA: Ceres:32642.
266225_at	At2g28900	295.8	A	140.6	A	189.3	A	107	A	putative membrane channel protein ;supported by full-length cDNA: Ceres:10159.
266224_at	At2g28800	347.3	P	250.4	P	267.8	P	457	P	chloroplast membrane protein (ALBINO3) identical to GB:U89272;supported by full-length cDNA: Ceres:31457.
266223_at	At2g28790	112	A	110.2	A	131.9	A	162.8	A	putative thaumatin ;supported by full-length cDNA: Ceres:2058.
266222_at	At2g28780	50.9	A	16.5	A	41	A	15.5	A	hypothetical protein predicted by genscan and genefinder
266221_at	At2g28760	202.8	A	111.3	A	165.6	A	126	A	putative nucleotide-sugar dehydratase
266220_at	At2g28755	7.1	A	16.4	A	52.3	A	71.2	A	putative dTDP-glucose 4-6-dehydratase
266219_at	At2g28880	373.7	P	451.8	P	447.6	P	399.3	P	putative para-aminobenzoate synthase and glutamine amidotransferase, a bifunctional enzyme
266218_s_at	At2g28850	28.5	A	17.3	A	49.9	A	209.7	A	putative cytochrome P450
266217_at	At2g28820	7.6	A	5.3	A	30.3	A	6.3	A	unknown protein
266216_at	At2g28810	179.9	P	138.2	A	223.6	P	222	A	putative DOF zinc finger protein
266215_at	At2g06850	44	A	202.1	A	197.6	A	138.2	A	putative endoxyloglucan glycosyltransferase identical to GB:D16454;supported by full-length cDNA: Ceres:15276.
266214_at	At2g06890	25.4	A	3.4	A	86	A	3.7	A	putative retroelement integrase
266213_s_at	At2g06870	6.1	A	19.3	A	8.4	A	16.9	A	Mutator-like transposase similar to MURA transposase of maize Mutator transposon
266212_at	At2g06840	26.3	A	54.4	A	81.1	A	9.4	A	putative retroelement pol polyprotein
266211_at	At2g06820	124.5	A	66.4	A	8.2	A	127.6	A	putative retroelement pol polyprotein
266210_at	At2g27530	305.7	A	253.3	A	373.7	A	475.2	A	60S ribosomal protein L10A ; supported by cDNA: gi_13430467_gb_AF360146.1_AF360146
266209_at	At2g27550	22.9	A	14.7	A	26.2	A	177.6	A	similar to terminal flower ; supported by cDNA: gi_4521162_dbj_AB024715.1_AB024715
266208_at	At2g27760	114.3	A	178.3	P	169.5	P	14.5	A	putative tRNA isopentenylpyrophosphate transferase ; supported by cDNA: gi_12383201_gb_AF109376.2_AF109376
266207_at	At2g27680	246.4	A	195	A	32.1	A	137.5	A	unknown protein ; supported by cDNA: gi_13358176_gb_AF324984.2_AF324984
266206_at	At2g27730	708.6	P	951.3	P	703.3	P	856.5	P	unknown protein ; supported by full-length cDNA: Ceres: 3359.
266205_s_at	At2g27860	7259.7	P	7935	P	8086	P	8880.7	P	putative dTDP-glucose 4-6-dehydratase ;supported by full-length cDNA: Ceres:28205.
266204_at	At2g02410	6.2	A	30.8	A	6.7	A	6.2	A	hypothetical protein predicted by genscan
266203_at	At2g02230	228.6	P	380	P	434.7	P	345.1	P	putative phloem-specific lectin
266202_at	At2g02400	1722.9	P	1374.2	P	1373.8	P	1732.4	P	putative cinnamoyl-CoA reductase
266201_at	At2g39060	66.9	A	104.6	A	95.4	A	206.9	P	similar to MtN3 protein ;supported by full-length cDNA: Ceres:20810.
266200_at	At2g38920	187.7	M	214.7	M	252.2	P	269	A	hypothetical protein predicted by genscan
266199_at	At2g38910	3480	P	3868.7	P	2809.8	P	2982	P	putative calcium-dependent protein kinase
266198_at	At2g38890	25.6	A	84.5	A	168.5	A	14	A	unknown protein predicted by genscan and genefinder
266197_at	At2g39120	26.9	A	15.7	A	66.6	A	10.5	A	hypothetical protein predicted by genscan and genefinder
266196_at	At2g39110	66.1	A	190.4	A	85.1	A	51.6	A	putative protein kinase contains a protein kinase domain profile (PDOC00100)
266195_at	At2g39100	200.2	A	164	A	71.1	A	66.3	A	putative RING zinc finger protein
266194_at	At2g39090	153.3	A	95.2	A	187	P	88.9	A	unknown protein
266193_at	At2g39080	139.5	A	262.9	P	247.9	P	254.4	A	unknown protein
266192_at	At2g39070	6.2	A	62.9	A	28	A	60.2	A	unknown protein
266191_at	At2g39040	10.5	A	13	A	152.1	A	157.3	A	putative peroxidase
266190_at	At2g38850	1372.2	P	1945.1	P	1193.2	P	922.4	P	unknown protein
266189_at	At2g39020	114.5	A	52.7	A	75.3	A	135.7	A	unknown protein
266188_at	At2g39000	92.8	A	159	A	35	A	12.6	A	unknown protein
266187_at	At2g38970	4.8	A	12.1	A	39.5	A	51.1	A	putative retroelement pol polyprotein
266186_at	At2g38960	40.1	A	85.1	A	20.8	A	68.1	A	unknown protein
266185_at	At2g38950	125	A	78.8	A	101.7	A	147.9	A	unknown protein
266184_s_at	At2g38940	2322	P	3835.4	P	3390.1	P	2949	P	phosphate transporter (AtPT2) identical to GB:U62331
266183_at	At2g38930	77.1	A	13.2	A	13.6	A	21.3	A	unknown protein
266182_at	At2g02370	12.8	A	157.4	A	10.6	A	8.3	A	hypothetical protein predicted by genscan and genefinder; supported by cDNA: gi_13605570_gb_AF361611.1_AF361611
266181_at	At2g02390	21.2	A	12.1	A	10.7	A	11.4	A	putative glutathione S-transferase ; supported by cDNA: gi_15450462_gb_AY052332.1_
266180_at	At2g02470	361.1	P	227.8	P	385.7	P	333.1	P	putative PHD-type zinc finger protein ;supported by full-length cDNA: Ceres:38635.
266179_at	At2g02300	21.8	A	10.5	A	3.8	A	9.8	A	putative phloem-specific lectin
266178_at	At2g02280	30.7	A	17.7	A	12	A	14.4	A	putative phloem-specific lectin
266177_at	At2g02270	59.2	A	34.9	A	23.5	A	24.5	A	putative phloem-specific lectin
266176_at	At2g02250	23.1	A	13.3	A	6.8	A	16.5	A	lectin-like protein
266175_at	At2g02450	60.1	A	15.7	A	12.8	A	10.8	A	NAM (no apical meristem)-like protein
266174_at	At2g02440	39	A	25.6	A	184.5	A	124.1	A	hypothetical protein predicted by genscan
266173_at	At2g02420	1.9	A	3.5	A	30.6	A	36.9	A	unknown protein
266172_at	At2g39010	9.9	A	88.9	A	6.6	A	97	A	putative aquaporin (water channel protein) ; supported by cDNA: gi_15010777_gb_AY045690.1_
266171_at	At2g38880	87.3	A	4.8	A	20	A	16.7	A	putative CCAAT-binding transcription factor subunit identical to GB:Y13723; contains a CBF/NF-Y subunit signature (PDOC00578) presernt in members of histone-like transcription factor family; supported by full-length cDNA: Ceres: 7805.
266170_at	At2g39050	313.9	P	163.7	A	293.3	P	304.5	P	unknown protein ;supported by full-length cDNA: Ceres:39558.
266169_at	At2g38900	14.4	A	14.3	A	10.3	A	15.3	A	putative protease inhibitor ;supported by full-length cDNA: Ceres:17830.
266168_at	At2g38870	63.7	A	138.8	A	41.1	A	178.2	A	putative protease inhibitor ;supported by full-length cDNA: Ceres:11662.
266167_at	At2g38860	198.3	A	62.4	A	149.1	P	177	A	unknown protein ;supported by full-length cDNA: Ceres:114031.
266166_at	At2g28080	3379.5	P	3484.7	P	3758.2	P	3486.7	P	putative glucosyltransferase ; supported by full-length cDNA: Ceres: 13761.
266165_at	At2g28190	313.6	P	244.8	P	263	P	296.1	P	putative copper/zinc superoxide dismutase identical to GP:3273753:AF061519;supported by full-length cDNA: Ceres:39796.
266164_at	At2g28050	167.3	P	61.1	A	38.8	A	163.1	A	putative salt-inducible protein
266163_at	At2g28130	256.2	P	210.5	P	76.6	A	203.7	P	hypothetical protein predicted by genscan
266162_at	At2g28160	20.1	A	20.5	A	25.8	A	5	A	putative bHLH transcription factor
266161_at	At2g28170	98.1	A	3.7	A	109	A	213	A	hypothetical protein
266160_at	At2g28180	25884.6	P	24901.8	P	19120.8	P	18646.5	P	hypothetical protein
266159_at	At2g28030	12.8	A	6.7	A	4.3	A	9.1	A	putative chloroplast nucleoid DNA binding protein
266158_at	At2g28070	264.1	A	69.7	A	104.9	A	307.2	A	putative ABC transporter
266157_at	At2g28100	5.2	A	18.1	A	27	A	21.4	A	unknown protein
266156_at	At2g28110	69.9	A	77.8	A	156.7	A	29.6	A	hypothetical protein predicted by genscan
266155_at	At1g64950	9.2	A	5.8	A	5	A	16.6	A	cytochrome p450, putative similar to cytochrome p450 GI:438242 from [Solanum melongena]; supported by cDNA: gi_14334809_gb_AY035078.1_
266154_at	At2g12190	36.2	A	369.3	A	258	A	623	A	putative cytochrome p450
266153_at	At2g12320	8.7	A	14.9	A	16.9	A	14	A	hypothetical protein
266152_s_at	At2g12050	211.6	A	188.9	A	225.9	A	315.9	A	hypothetical protein predicted by genscan
266151_x_at	At2g12300	16.3	A	20.6	A	32.4	A	56.6	A	En/Spm transposon protein (mosaic-like protein) related to En/Spm transposon family of maize
266150_s_at	At2g12290	5.1	A	4.1	A	4.4	A	12.8	A	hypothetical protein
266149_x_at	At2g12250	102.9	A	99.2	A	179.3	A	20.9	A	En/Spm-like transposon protein related to En/Spm transposon family of maize
266148_x_at	At2g12240	20	A	20.8	A	15	A	227.9	A	En/Spm-like transposon protein related to En/Spm transposon family of maize
266147_at	At2g12230	37.7	A	17.3	A	23.6	A	3.7	A	putative C-1-tetrahydrofolate synthase
266146_at	At2g12220	131.6	P	139.2	P	72.5	A	96.7	A	En/Spm-like transposon protein related to En/Spm transposon family of maize
266145_at	At2g12210	40.8	A	13.8	A	18.8	A	3.2	A	putative TNP2-like transposon protein
266144_at	At2g12170	8.6	A	15.4	A	46.3	A	11.3	A	hypothetical protein
266143_at	At2g38905	282.6	M	215.5	M	291.7	P	193.8	A	Expressed protein ; supported by cDNA: gi_15529213_gb_AY052231.1_
266142_at	At2g39030	167.3	A	110.4	A	161.1	A	134.4	A	unknown protein ; supported by cDNA: gi_15451161_gb_AY054661.1_
266141_at	At2g02120	76.6	A	11.9	A	107.1	A	98.6	A	protease inhibitor II contains a gamma-thionin family signature (PDOC00725)
266140_at	At2g28120	149.9	A	167.4	P	10.4	A	36.1	A	nodulin-like protein ; supported by cDNA: gi_16209713_gb_AY057618.1_
266139_at	At2g28085	22.5	A	17.4	A	16.9	A	14.9	A	Expressed protein ; supported by full-length cDNA: Ceres: 36243.
266138_at	At2g28060	48	A	102.1	A	156	A	124.7	A	unknown protein ; supported by full-length cDNA: Ceres: 17020.
266137_at	At2g45010	684.3	P	554.9	P	663.8	P	610.6	P	unknown protein ;supported by full-length cDNA: Ceres:34688.
266136_at	At2g45060	1737.5	P	1615.5	P	1776.9	P	1783	P	unknown protein ;supported by full-length cDNA: Ceres:151697.
266135_at	At2g45100	41.5	A	80.8	A	27.9	A	37	A	putative transcription factor IIIB 70 KD subunit (TFIIIB)
266134_s_at	At2g45110	55.6	A	5.3	A	84	A	70.9	A	putative beta-expansin
266133_at	At2g45120	10.6	A	8.5	A	134.7	A	77.1	A	putative C2H2-type zinc finger protein
266132_at	At2g45130	36.3	A	7.1	A	46.9	A	13.9	A	hypothetical protein predicted by genscan
266131_at	At2g45160	62.7	A	104.1	A	76.3	A	129.5	M	putative SCARECROW gene regulator
266130_at	At2g44980	498.8	P	537.6	P	481.9	P	586.5	P	putative transcription activator
266129_at	At2g44990	220	A	14	A	7.1	A	107.6	A	hypothetical protein predicted by genscan
266128_at	At2g45000	92	A	11.5	A	7.4	A	12.3	A	hypothetical protein predicted by genscan
266127_s_at	At2g45030	14.4	A	10.8	A	142.6	A	12.9	A	putative mitochondrial translation elongation factor G
266126_at	At2g45040	161	A	57.2	A	124.8	A	199	A	putative metalloproteinase ; supported by cDNA: gi_3128476_gb_AF062640.1_AF062640
266125_at	At2g45050	28.8	A	16.9	A	25.5	A	105	A	putative GATA-type zinc finger transcription factor
266124_at	At2g45080	153.8	A	206.5	A	122.5	A	34.3	A	putative PREG1-like negative regulator
266123_at	At2g45180	147.2	A	52.4	A	64.9	A	24.2	A	unknown protein identical to GB:AAB82643supported by full-length cDNA: Ceres:17187.
266122_at	At2g02090	7448.7	P	6596.1	P	5453.8	P	5625.4	P	putative helicase ; supported by cDNA: gi_16648974_gb_AY059857.1_
266121_at	At2g02160	217	A	284.3	A	243.9	P	290.1	A	unknown protein ; supported by cDNA: gi_16604650_gb_AY059770.1_
266120_at	At2g02070	125.8	A	102.5	A	163.4	A	72.4	A	putative C2H2-type zinc finger protein ; supported by cDNA: gi_15810270_gb_AY056174.1_
266119_at	At2g02100	8.3	A	20.1	A	21.1	A	67.5	A	protease inhibitor II identical to GB:X69139, contains a gamma-thionin family signature (PDOC00725); supported by cDNA: gi_13878184_gb_AF370355.1_AF370355
266118_at	At2g02130	3.7	A	36.7	A	64.8	A	155.3	A	protease inhibitor II ; supported by cDNA: gi_15293090_gb_AY050979.1_
266117_at	At2g02170	118.9	A	68.9	P	86.2	A	244	P	hypothetical protein ; supported by cDNA: gi_14326557_gb_AF385733.1_AF385733
266116_at	At2g02180	8012	P	10120	P	9015.8	P	8797.7	P	unknown protein ;supported by full-length cDNA: Ceres:12568.
266115_at	At2g02140	66748.5	P	76686.4	P	69481.1	P	73036.5	P	protease inhibitor II ;supported by full-length cDNA: Ceres:31175.
266114_at	At2g02150	12.5	A	59.7	A	79.3	A	9.2	A	hypothetical protein predicted by genscan
266113_x_at	At2g02200	15.2	A	21	A	17.6	A	14.8	A	hypothetical protein predicted by genscan
266112_x_at	At2g02210	27.8	A	195.7	A	195.2	P	335.3	A	hypothetical protein predicted by genscan
266111_at	At2g02060	30.1	A	53.1	A	175.3	A	181.5	A	unknown protein
266110_at	At2g02080	134	A	33	A	31.8	A	19.2	A	putative C2H2-type zinc finger protein
266109_at	At2g37890	66.9	A	103.3	A	141.3	P	147.8	A	putative mitochondrial carrier protein
266108_at	At2g37900	79	A	76.2	A	17.1	A	51.2	A	putative peptide/amino acid transporter
266107_at	At2g37910	121.7	A	26.2	A	117.2	A	203.3	A	hypothetical protein predicted by genscan
266106_at	At2g45170	98.6	A	91.8	A	183.8	P	237.8	P	putative microtubule-associated protein ; supported by cDNA: gi_15724331_gb_AF412106.1_AF412106
266105_at	At2g45070	4437.3	P	5356.9	P	3935.7	P	4223	P	putative transport protein SEC61 beta-subunit ; supported by cDNA: gi_13878102_gb_AF370314.1_AF370314
266104_at	At2g45150	214.5	P	67.9	A	30.4	A	270.3	P	putative phosphatidate cytidylyltransferase ; supported by cDNA: gi_15292688_gb_AY050778.1_
266103_at	At2g45140	725.1	P	777.5	P	777.2	P	663	P	putative VAMP-associated protein ;supported by full-length cDNA: Ceres:6457.
266102_at	At2g40720	113.6	A	32	A	103.3	M	34.8	A	unknown protein
266101_at	At2g37940	91.7	A	120.3	A	23.1	A	110.4	A	unknown protein ; supported by cDNA: gi_16604321_gb_AY058059.1_
266100_at	At2g37980	11175.8	P	10672.7	P	10766	P	10293.9	P	similar to axi 1 protein from Nicotiana tabacum ; supported by cDNA: gi_13430693_gb_AF360259.1_AF360259
266099_at	At2g38040	39.5	A	86	A	55.7	A	28.5	A	putative alpha-carboxyltransferase ; supported by cDNA: gi_6851090_gb_AF056969.1_AF056969
266098_at	At2g37870	51.3	A	105.8	A	24.3	A	58.5	A	hypothetical protein predicted by genscan; supported by cDNA: gi_15451109_gb_AY054635.1_
266097_at	At2g37970	661.8	P	739.7	P	554.4	P	463.9	P	unknown protein ; supported by cDNA: gi_15451063_gb_AY054612.1_
266096_at	At2g38020	378.6	P	525.2	P	351.1	P	694.5	P	putative vacuolar protein sorting-associated protein ; supported by cDNA: gi_15081710_gb_AY048248.1_
266095_at	At2g38050	91.5	A	55.4	A	101.2	A	126.4	A	3-oxo-5-alpha-steroid 4-dehydrogenase identical to GB:U53860; contains a steroid 5-alpha reductase, C-terminal domain; supported by cDNA: gi_15028206_gb_AY045926.1_
266094_at	At2g37975	104.4	A	16.3	A	103.8	A	56	A	Expressed protein ; supported by full-length cDNA: Ceres: 109069.
266093_at	At2g37990	87.4	A	99.8	A	8.8	A	64.1	A	unknown protein ;supported by full-length cDNA: Ceres:40538.
266092_at	At2g37880	42.8	A	10	A	17.2	A	22.6	A	hypothetical protein predicted by genscan and genefinder;supported by full-length cDNA: Ceres:34976.
266091_at	At2g37920	12	A	21.5	A	13	A	8.9	A	hypothetical protein predicted by genscan;supported by full-length cDNA: Ceres:10987.
266090_at	At2g38000	941.2	P	1117.5	P	1194.8	P	1135.3	P	unknown protein
266089_at	At2g38010	155.5	A	135	A	17.5	A	59.7	A	hypothetical protein predicted by genscan
266088_at	At2g37780	336	P	347.7	P	173.2	P	336.9	P	hypothetical protein predicted by genscan
266087_at	At2g37790	28.5	A	22.5	A	36.4	A	59.5	A	putative alcohol dehydrogenase
266086_at	At2g38060	169.7	A	133.7	A	181.6	A	16.3	A	putative Na+-dependent inorganic phosphate cotransporter
266085_at	At2g37800	14.3	A	9	A	49.7	A	120.3	A	hypothetical protein
266084_at	At2g37810	146.5	A	108.7	A	63.9	A	19.2	A	hypothetical protein predicted by genscan
266083_at	At2g37820	109.1	A	58.7	A	11.2	A	52.4	A	hypothetical protein predicted by genscan
266082_at	At2g37830	100.8	A	33.1	A	120.1	A	33.3	A	hypothetical protein predicted by genscan and genefinder
266081_at	At2g37840	1069.6	P	1374.8	P	1466.2	P	1327.2	P	putative protein kinase contains a protein kinase domain profile (PDOC00100)
266080_at	At2g37850	1893.3	P	1987.1	P	2705.6	P	2100.7	P	hypothetical protein predicted by genscan
266079_at	At2g37860	212.6	A	137	P	357.5	M	414.8	P	unknown protein
266078_at	At2g40670	105.1	P	30	A	4.8	A	5.2	A	putative two-component response regulator protein ; supported by cDNA: gi_11870067_gb_AF305721.1_AF305721
266077_at	At2g40680	188.5	P	21.5	A	96.4	A	170.5	A	putative non-LTR retroelement reverse transcriptase
266076_at	At2g40700	28.3	A	51.1	A	137.1	A	45.5	A	ATP-dependent RNA helicase identical to GB:CAA09207, contains a DEAD/DEAH box family ATP-dependent helicas signature
266075_s_at	At2g40710	22338.1	P	21991.1	P	25510.3	P	21036.6	P	unknown protein
266074_at	At2g18740	45.6	A	13.8	A	1.7	A	36.2	A	putative small nuclear ribonucleoprotein E ;supported by full-length cDNA: Ceres:24619.
266073_at	At2g18770	459.2	P	592	P	599.3	P	679.2	P	putative signal recognition particle receptor beta subunit ;supported by full-length cDNA: Ceres:14084.
266072_at	At2g18700	451.8	P	315.9	P	268.3	P	276.5	P	putative trehalose-6-phosphate synthase
266071_at	At2g18680	884	P	760.6	P	605.6	P	644	P	unknown protein
266070_at	At2g18660	9.8	A	11	A	6.3	A	5.4	A	hypothetical protein predicted by genscan
266069_at	At2g18650	9	A	23.1	A	21.3	A	23.1	A	putative RING zinc finger protein
266068_at	At2g18640	7.5	A	15.9	A	17.5	A	15.9	A	putative geranylgeranyl pyrophosphate synthase contains GB:L22347
266067_s_at	At2g18810	12.7	A	95.7	A	6.3	A	16	A	hypothetical protein predicted by genscan
266066_at	At2g18800	5.1	A	8.5	A	8	A	12.1	A	putative xyloglucan endo-transglycosylase
266065_at	At2g18790	542.1	P	609.3	P	371	P	563.6	P	phytochrome B Identical to GB:X17342
266064_at	At2g18780	96.3	A	87.8	A	160.2	A	51.5	A	expressed protein
266063_at	At2g18760	454.8	P	441.2	P	179.1	P	431.7	P	putative SNF2/RAD54 family DNA repair and recombination protein DNA excision repair protein ERCC6 (COCKAYNE SYNDROME PROTEIN CSB {Homo sapiens}; probable helicase RAD26 - yeast {Saccharomyces cerevisiae}
266062_at	At2g18730	957.7	P	850.9	P	787.6	P	967	P	putative diacylglycerol kinase
266061_at	At2g18720	131	A	23.7	A	105.6	A	33.5	A	putative translation initiation factor eIF-2B gamma subunit
266060_at	At2g18630	12.2	A	9.4	A	11.6	A	53.7	A	unknown protein unusual splice site at second intron; GA instead of conserved GT at donor site
266059_at	At2g40765	2088.1	P	1531.8	P	1794.8	P	1763.9	P	predicted protein ;supported by cDNA: Ceres:168
266058_at	At2g40690	211	A	138.4	A	192.2	A	187	A	glycerol-3-phosphate dehydrogenase ; supported by cDNA: gi_15293068_gb_AY050968.1_
266057_at	At2g40660	35.8	A	19	A	187.8	A	57	A	putative methionyl-tRNA synthetase ; supported by cDNA: gi_14334467_gb_AY034925.1_
266056_at	At2g40810	112	A	175.8	P	29.5	A	87.3	A	hypothetical protein predicted by genscan; similar to sp P43601 YFJ1 YEAST; similar to sp P50079 YG4Q YEAST
266055_at	At2g40650	16.6	A	140.7	M	100.3	P	19.2	A	hypothetical protein predicted by genscan;supported by full-length cDNA: Ceres:35168.
266054_at	At2g40640	62.6	A	79.5	A	127.8	A	95.7	A	hypothetical protein predicted by genefinder
266053_at	At2g40730	806.2	P	1157.3	P	915.8	P	994.6	P	unknown protein
266052_at	At2g40740	118.4	A	104.3	P	14.5	A	266	A	putative WRKY-type DNA binding protein
266051_at	At2g40760	86.4	A	25	A	43.6	A	14.8	A	rhodanese-like family protein
266050_at	At2g40770	76.5	A	160.1	A	141.1	A	114.1	A	putative SNF2/SWI2 family transcription factor
266049_at	At2g40780	15.4	A	11.6	A	8	A	18.9	A	putative translation initiation factor
266048_at	At2g40790	957.3	P	838.9	P	1124.8	P	1111.7	P	putative thioredoxin H contains a thioredoxin family active site (PDOC00172)
266047_at	At2g40800	136.7	A	115.5	A	13	A	157.1	A	unknown protein
266046_at	At2g07728	12.2	A	28.8	A	19.8	A	112.8	A	hypothetical protein
266045_s_at	At2g07727	105.6	A	43.6	A	45.6	A	35.5	A	hypothetical protein
266044_s_at	At2g07725	33.2	A	47	A	18.1	A	37.5	A	hypothetical protein
266043_at	At2g07724	122.1	A	199.3	A	116.9	A	112.2	A	hypothetical protein
266042_s_at	At2g07734	115.1	A	145.8	P	140	P	205.4	A	hypothetical protein
266041_s_at	At2g07736	115.2	A	6.7	A	14.3	A	113.6	A	hypothetical protein
266040_at	At2g07738	18.6	A	13.4	A	17.8	A	35.6	A	hypothetical protein
266039_s_at	At2g07739	113.6	A	16	A	47.2	A	63	A	hypothetical protein
266038_at	At2g07680	43.4	A	11.6	A	36.7	A	80.5	A	putative ABC transporter
266037_at	At2g05940	22	A	96.1	A	34.6	A	87.8	A	putative protein kinase contains a protein kinase domain profile (PDOC00100); supported by cDNA: gi_15810412_gb_AY056245.1_
266036_s_at	At2g05840	20.7	A	76.1	A	78.6	A	41.5	A	20S proteasome subunit (PAA2) identical to GB:AF043519; supported by cDNA: gi_15450622_gb_AY052679.1_
266035_at	At2g05990	81.4	A	15.5	A	217.6	A	9.4	A	enoyl-ACP reductase (enr-A)
266034_at	At2g06005	1631.4	P	1907.3	P	1743.2	P	1819.6	P	Expressed protein ; supported by full-length cDNA: Ceres: 253548.
266033_at	At2g05830	59.1	A	6.3	A	14.5	A	92.6	A	putative translation initiation factor eIF-2B alpha subunit ;supported by full-length cDNA: Ceres:36965.
266032_x_at	At2g05890	203.6	P	99.6	A	157.1	A	219.7	A	putative replication protein A1
266031_at	At2g05880	10.3	A	32.7	A	19.6	A	9.6	A	hypothetical protein predicted by genefinder
266030_x_at	At2g05870	102.9	A	9.6	A	143.7	A	151.7	A	hypothetical protein predicted by genscan
266029_at	At2g05850	56242.4	P	58969.9	P	61870	P	59202.8	P	putative serine carboxypeptidase II
266028_at	At2g06000	83.9	A	5.8	A	15.6	A	40.4	A	hypothetical protein predicted by genscan
266027_at	At2g05820	64.2	A	98.9	A	51.4	A	32.2	A	En/Spm-like transposon protein related to En/Spm transposon family of maize
266026_at	At2g05980	31.1	A	24.7	A	10.4	A	24.3	A	putative non-LTR retroelement reverse transcriptase
266025_at	At2g05960	8.1	A	6.3	A	5.9	A	6.5	A	putative retroelement pol polyprotein
266024_at	At2g05950	99.1	A	82.4	A	73.9	A	14.1	A	En/Spm-like transposon protein related to En/Spm transposon family of maize
266023_at	At2g05930	6.3	A	9.6	A	98.6	A	55.8	A	copia-like retroelement pol polyprotein
266022_at	At2g05920	148.9	A	90.3	P	89.6	A	34.3	A	subtilisin-like serine protease, putative contains similarity to cucumisin-like serine protease GI:3176874 from [Arabidopsis thaliana]
266021_at	At2g05910	16.8	A	73.2	A	19.4	A	50.3	A	unknown protein
266020_at	At2g05900	192.4	A	29.3	A	17.9	A	213	A	hypothetical protein
266019_at	At2g18750	123.4	A	99	A	20.4	A	14.9	A	putative calmodulin-binding protein ; supported by cDNA: gi_15983494_gb_AF424622.1_AF424622
266018_at	At2g18710	11.6	A	112	A	117.4	A	22	A	putative preprotein translocase SECY protein Identical to GB:U37247; targeted to the thylakoid membrane; the protein has a chloroplast targeting signal, but the processing site is not known {Arabidopsis thaliana}; supported by cDNA: gi_1049292_gb_U37247.1_ATU37247
266017_at	At2g18690	144.9	A	52.3	A	84.2	A	148	A	unknown protein ; supported by cDNA: gi_14517479_gb_AY039575.1_
266016_at	At2g18670	1045.8	P	1129.2	P	1014.7	P	837.1	A	putative RING zinc finger protein ; supported by full-length cDNA: Ceres: 92525.
266015_at	At2g24190	115.8	A	130.2	A	7.6	A	71.3	A	putative carbonyl reductase
266014_s_at	At2g07722	140.3	A	81.5	A	89.7	A	96	A	hypothetical protein
266013_s_at	At2g07702	77.9	A	29.6	A	151.4	A	14.4	A	hypothetical protein
266012_s_at	At2g07741	78	A	57.8	A	150.2	P	166.1	A	predicted protein
266011_at	At2g37440	15.3	A	15.6	A	17.7	A	23.3	A	unknown protein
266010_at	At2g37430	19.4	A	30.7	A	32.5	A	15.3	A	putative C2H2-type zinc finger protein likely a nucleic acid binding protein
266009_at	At2g37420	3.7	A	31.2	A	8.6	A	125.5	A	putative kinesin heavy chain
266008_at	At2g37390	7.9	A	69.1	A	7.4	A	21.3	A	hypothetical protein predicted by genscan and genefinder
266007_at	At2g37380	6.8	A	11.6	A	10.9	A	18.2	A	unknown protein
266006_at	At2g37360	8.3	A	57.7	A	66.9	A	8.4	A	putative ABC transporter
266005_at	At2g37340	1321.6	P	1293.5	P	1416	P	1564.3	P	unknown protein
266004_at	At2g37330	83.8	A	107.7	A	113.7	A	188.8	A	unknown protein predicted by genscan and genefinder
266003_at	At2g37320	100.5	A	32.6	A	28.1	A	22.4	A	hypothetical protein predicted by genscan and genefinder
266002_at	At2g37310	54.8	A	89.5	A	33.4	A	78.2	A	hypothetical protein predicted by genscan and genefinder
266001_at	At2g24150	150	A	142.9	A	292	A	38	A	hypothetical protein predicted by genefinder; supported by cDNA: gi_13877832_gb_AF370179.1_AF370179
266000_at	At2g24180	175.6	A	142.5	A	130	A	191	A	putative cytochrome P450 identical to GB:D78604; supported by cDNA: gi_15450907_gb_AY054534.1_
265999_at	At2g24100	5835.8	P	4957.1	P	6090.7	P	5926	P	unknown protein ; supported by cDNA: gi_14596216_gb_AY042896.1_
265998_at	At2g24270	39.6	A	74.8	A	123.3	A	76.3	A	putative NADP-dependent glyceraldehyde-3-phosphate dehydrogenase ; supported by cDNA: gi_14335051_gb_AY037205.1_
265997_at	At2g24250	11.5	A	22.4	A	26.6	A	13.4	A	Expressed protein ; supported by cDNA: gi_14335043_gb_AY037201.1_
265996_at	At2g24200	284	A	197.1	A	166.5	A	158.3	A	putative leucine aminopeptidase identical to GB:X63444; supported by cDNA: gi_14334665_gb_AY035006.1_
265995_at	At2g24140	3.4	A	2.4	A	3.7	A	6.9	A	hypothetical protein predicted by genscan;supported by full-length cDNA: Ceres:104717.
265994_at	At2g24170	224.3	P	143.3	P	112.6	A	198.7	A	putative multispanning membrane protein similar to MURA transposase of maize Mutator transposon
265993_at	At2g24160	41.3	A	58.9	A	18.9	A	26.3	A	putative disease resistance protein
265992_at	At2g24130	6.1	A	133.7	A	42.8	A	192.4	A	putative receptor-like protein kinase
265991_at	At2g24120	14.8	A	40.8	A	179	A	148	A	chloroplast single subunit DNA-dependent RNA polymerase identical to GB:Y08722
265990_at	At2g24280	99.9	A	215.4	M	87.6	A	176.8	A	putative prolylcarboxypeptidase
265989_at	At2g24260	146.9	A	12.7	A	46	A	166.3	A	unknown protein
265988_at	At2g24255	140.6	M	8.1	A	19.4	A	30.6	A	hypothetical protein predicted by genefinder
265987_at	At2g24240	1434.8	P	1658.3	P	1435.9	P	1336.1	P	unknown protein
265986_at	At2g24230	104.8	A	25.4	A	7.4	A	18.5	A	putative receptor-like protein kinase
265985_at	At2g24220	133.5	A	25.5	A	107.2	A	36.8	A	hypothetical protein predicted by genscan
265984_at	At2g24210	6.6	A	5.4	A	13.8	A	78.9	A	putative limonene cyclase
265983_at	At2g18550	118	A	124.3	M	145	A	93.5	A	putative homeodomain transcription factor
265982_at	At2g11190	119.9	A	6.3	A	4.9	A	6.1	A	putative retroelement pol polyprotein
265981_s_at	At2g11170	28.1	A	24.7	A	28.9	A	25.6	A	putative replication protein A1
265980_at	At2g11160	10.3	A	4.5	A	13.6	A	5	A	hypothetical protein predicted by genefinder
265979_at	At2g11150	114.4	A	99.2	A	6.9	A	23.7	A	putative replication protein A1
265978_at	At2g11140	80.8	A	23	A	5.8	A	12.1	A	putative retroelement pol polyprotein
265977_at	At2g11130	7.4	A	4.6	A	15.6	A	4.4	A	putative retroelement pol polyprotein
265976_at	At2g11120	13	A	5.4	A	13.5	A	5.7	A	putative Athila retroelement ORF1 protein
265975_at	At2g11270	91.7	A	34.5	A	120.9	A	3.5	A	putative citrate synthetase
265974_at	At2g11260	1343.7	P	616.7	P	949.8	P	776.8	P	unknown protein
265973_at	At2g11240	94.5	A	64.9	A	66.7	A	207.6	A	putative non-LTR retroelement reverse transcriptase
265972_at	At2g11230	45.4	A	82.3	A	29.5	A	64.9	A	putative retroelement pol polyprotein
265971_at	At2g11220	31.7	A	112	A	10.9	A	61.8	A	putative retroelement pol polyprotein
265970_at	At2g11210	22.2	A	19.3	A	10.8	A	46.7	A	Mutator-like transposase similar to MURA transposase of maize Mutator transposon
265969_at	At2g11110	30.7	A	14.8	A	34.8	A	8	A	En/Spm-like transposon protein related to En/Spm transposon family of maize
265968_at	At2g37410	2046.4	P	2498.8	P	1614.8	P	1853	P	putative protein translocase ; supported by cDNA: gi_13430691_gb_AF360258.1_AF360258
265967_at	At2g37450	143.4	A	323.2	P	283.7	P	84.2	A	nodulin-like protein ; supported by cDNA: gi_14994262_gb_AY044325.1_
265966_at	At2g37220	6	A	11.6	A	17.1	A	84.8	A	putative RNA-binding protein ; supported by full-length cDNA: Ceres: 8849.
265965_at	At2g37500	21.4	A	16.9	A	34.3	A	14	A	putative glutamate/ornithine acetyltransferase ;supported by full-length cDNA: Ceres:121873.
265964_at	At2g37510	38	A	7.9	A	64.4	A	10	A	putative RNA-binding protein ; supported by full-length cDNA: Ceres: 11642.
265963_s_at	At2g37270	382.8	P	298.7	P	243.7	A	486.4	P	40S ribosomal protein S5 identical to GP:3043428;supported by full-length cDNA: Ceres:8397.
265962_at	At2g37460	96.5	A	47.5	A	163	A	123.3	A	nodulin-like protein ;supported by full-length cDNA: Ceres:16393.
265961_at	At2g37400	3.7	A	6.3	A	6.5	A	5.1	A	unknown protein ;supported by full-length cDNA: Ceres:9001.
265960_at	At2g37470	4774.7	P	4475.4	P	4914.7	P	4318	P	putative histone H2B ;supported by full-length cDNA: Ceres:31973.
265959_at	At2g37240	448.5	P	443.1	P	242.9	P	402.5	P	unknown protein ;supported by full-length cDNA: Ceres:98881.
265958_at	At2g37250	407	P	355.5	P	277.5	M	769.5	P	putative adenylate kinase ;supported by full-length cDNA: Ceres:15831.
265957_at	At2g37300	22.7	A	45.1	A	98	A	5.7	A	hypothetical protein predicted by genscan and genefinder
265956_at	At2g37290	483.7	P	239.6	P	347	P	190.2	M	hypothetical protein predicted by genscan and genefinder
265955_at	At2g37280	23.1	A	8.5	A	21.1	A	11.5	A	putative ABC transporter
265954_at	At2g37260	34.3	A	7.4	A	13.3	A	21.7	A	putative WRKY-type DNA binding protein ; supported by cDNA: gi_15384226_gb_AF404862.1_AF404862
265953_at	At2g37490	5952.6	P	6462.3	P	6513.3	P	5597.6	P	unknown protein
265952_at	At2g37480	2106.8	P	2174.2	P	1674.9	P	1181.6	P	unknown protein supported by cDNA: gi:13926173
265951_at	At2g18500	41.9	A	32.5	A	20.2	A	53.2	A	hypothetical protein predicted by genefinder and genscan
265950_s_at	At2g18530	201.5	P	179.7	P	77.5	A	133.6	A	putative protein kinase contains a protein kinase domain profile (PDOC00100)
265949_at	At2g18540	79.9	A	12.1	A	56.7	A	6.1	A	putative vicilin storage protein (globulin-like)
265948_at	At2g19590	65.2	A	73.9	A	67.1	A	37.7	A	1-aminocyclopropane-1-carboxylate oxidase ; supported by cDNA: gi_13877864_gb_AF370195.1_AF370195
265947_at	At2g19540	812.2	P	978.7	P	1118.7	P	760	P	putative WD-40 repeat protein ; supported by cDNA: gi_13877610_gb_AF370506.1_AF370506
265946_s_at	At2g19520	123.9	A	36.1	A	62.7	A	18.9	A	putative WD-40 repeat protein, MSI4 almost identical to GB:2599091; contains a Trp-Asp (WD-40) repeat signature; supported by cDNA: gi_2599091_gb_AF028711.1_AF028711
265945_at	At2g19500	282.8	A	311.9	A	290.9	A	233.2	A	putative cytokinin oxidase ; supported by cDNA: gi_11120507_gb_AF303978.1_AF303978
265944_at	At2g19640	20.6	A	10.3	A	29.1	A	38.2	A	putative SET-domain transcriptional regulator ; supported by cDNA: gi_14334523_gb_AY034953.1_
265943_at	At2g19570	1374.5	P	1312.7	P	1436.8	P	1348.6	P	putative cytidine deaminase ;supported by full-length cDNA: Ceres:152285.
265942_at	At2g19470	200.8	M	209.7	P	147.5	P	8.5	A	putative casein kinase I ;supported by full-length cDNA: Ceres:2312.
265941_s_at	At3g32920	872.3	P	798.8	P	829.5	P	659.7	P	recA, putative similar to GB:CAA39098 GI:48781 recA from [Legionella pneumophila]
265940_at	At2g19480	6279.6	P	6779.7	P	6805.9	P	6136.9	P	putative nucleosome assembly protein
265939_at	At2g19650	94.6	A	89.6	A	116.3	A	18.3	A	putative Ta11-like non-LTR retroelement protein similar to GB:AAA75253; some members of this protein family have a weak CCHC zinc fingers that is mostly from retroviral gag proteins (nucleocapsid)
265938_at	At2g19620	81.4	A	77.6	A	17	A	63.5	A	putative SF21 protein {Helianthus annuus}
265937_at	At2g19610	12.2	A	21.2	A	16.8	A	44.8	A	putative RING zinc finger protein
265936_at	At2g19600	156.3	A	167.7	A	59.1	A	314.8	A	putative potassium/proton antiporter
265935_at	At2g19580	17	A	17.1	A	32.5	A	51.4	A	putative senescence-associated protein 5 contains a transmembrane 4 family signature; rare (GC) splice donor consensus found instead of (GT) at intron 2.
265934_at	At2g19560	194.5	A	151.6	A	201.9	A	132.3	A	unknown protein
265933_at	At2g19550	18.2	A	21.5	A	25.5	A	180.4	A	putative esterase contains esterase/lipase/thioesterase active site serine (PS50187) and alpha/beta hydrolase fold (PF00561).
265932_at	At2g19510	5	A	16.1	A	9	A	5.2	A	hypothetical protein predicted by grail
265931_at	At2g18520	7.7	A	82.7	A	6.9	A	13.1	A	unknown protein ;supported by full-length cDNA: Ceres:8441.
265930_at	At2g18510	427.9	P	460.9	P	417.3	P	465.8	P	putative spliceosome associated protein ;supported by full-length cDNA: Ceres:38968.
265929_s_at	At2g18570	14.7	A	5.5	A	8.5	A	7.1	A	putative flavonol 3-O-glucosyltransferase
265928_at	At2g18580	61.2	A	90.6	A	22	A	39.8	A	Ac-like transposase related to Ac/Ds transposon family of maize
265927_at	At2g18590	104.5	A	51.8	A	207.4	A	51.6	A	hypothetical protein
265926_at	At2g18600	761.7	P	750.7	P	663.6	P	641.4	P	RUB1-conjugating enzyme, putative similar to gi:6635457
265925_at	At2g18610	89.4	A	14.4	A	8.7	A	59.4	A	hypothetical protein predicted by genscan
265924_at	At2g18620	78	A	6.5	A	4	A	12.6	A	putative geranylgeranyl pyrophosphate synthase
265923_at	At2g18470	44805.1	P	49564.2	P	53492.2	P	51952	P	putative protein kinase contains a protein kinase domain profile (PDOC00100)
265922_at	At2g18480	65.1	A	19.7	A	90.3	A	34	A	putative sugar transporter
265921_at	At2g18490	74.3	A	6.6	A	5.1	A	20.2	A	putative C2H2-type zinc finger protein likely a nucleic acid binding protein
265920_s_at	At2g15120	9.3	A	12.1	A	54.1	A	49.6	A	unknown protein
265919_at	At2g15100	8.3	A	16.9	A	25.2	A	105.7	A	putative retroelement pol polyprotein
265918_at	At2g15090	109.4	A	103.5	A	90.5	A	125.7	A	putative fatty acid elongase
265917_at	At2g15080	7.9	A	12.5	A	12.5	A	21.5	A	putative disease resistance protein
265916_at	At3g31920	174.7	M	92.4	A	128.1	P	82.4	A	hypothetical protein similar to En/Spm-like transposon protein GB:AAD03364 from [Arabidopsis thaliana]
265915_at	At2g15070	3.3	A	4.1	A	3.3	A	64.1	A	En/Spm-like transposon protein related to En/Spm transposon family of maize
265914_at	At2g15060	170.8	A	56.3	A	17.3	A	11.4	A	En/Spm-like transposon protein related to En/Spm transposon family of maize
265913_at	At2g25625	8.8	A	30	A	49.1	A	77.1	A	Expressed protein ; supported by full-length cDNA: Ceres: 465.
265912_at	At2g25570	137	A	77.9	A	119.9	A	150.2	A	hypothetical protein predicted by genscan;supported by full-length cDNA: Ceres:21954.
265911_at	At2g25670	754.7	P	655.9	P	433.7	P	739.8	P	unknown protein ;supported by full-length cDNA: Ceres:12261.
265910_at	At2g25610	3661.6	P	3987	P	2869.3	P	3118.7	P	putative vacuolar ATP synthase proteolipid subunit ;supported by full-length cDNA: Ceres:11111.
265909_at	At2g25720	128	A	77.9	A	89.7	A	13.7	A	unknown protein ;supported by full-length cDNA: Ceres:21040.
265908_at	At4g00270	82.8	A	30.4	A	11.4	A	53.6	A	contains similarity to S. cerevisiae ADR1 gene (PID:g924931) ; supported by cDNA: gi_13605528_gb_AF361590.1_AF361590
265907_at	At2g25650	71.1	A	14.1	A	79.6	A	162.5	A	unknown protein ;supported by full-length cDNA: Ceres:100283.
265906_at	At2g25565	51	A	238.1	A	81.3	A	192.6	A	hypothetical protein predicted by genscan
265905_at	At2g25640	86.6	A	41.8	A	58.8	A	29.6	A	putative transcription elongation factor S-II
265904_at	At2g25630	595.2	P	817.8	P	872.2	P	637.9	P	putative beta-glucosidase
265903_at	At2g25600	25212	P	25018.1	P	22863.4	P	21393.2	P	putative potassium transporter/channel annotation assisted by Dr. Guillaume Pilot <pilot@ensam.inra.fr>
265902_at	At2g25590	281.8	P	330.2	P	432.3	P	214	P	hypothetical protein predicted by genscan
265901_at	At2g25580	13.2	A	4.6	A	19.4	A	25.1	A	putative selenium-binding protein
265900_at	At2g25730	1192.1	P	972.1	P	855.9	P	665.5	P	unknown protein
265899_s_at	At2g25700	161.7	A	311	A	261.5	A	121.9	A	SKP1/ASK1 (At3), putative similar to fimbriata-associated protein fap1 GI:2673868 from [Antirrhinum majus]
265898_at	At2g25690	166.9	P	125.4	A	73.6	A	213.5	A	hypothetical protein predicted by genscan
265897_at	At2g25680	107.3	A	70.2	A	70.8	A	36.4	A	hypothetical protein predicted by genscan
265896_at	At2g25660	150.1	A	92	A	119.2	A	202.5	A	unknown protein
265895_at	At2g15000	78.4	A	81.9	A	133.6	A	10.6	A	unknown protein ;supported by full-length cDNA: Ceres:19338.
265894_at	At2g15050	6.6	A	21.3	A	8.2	A	9.1	A	putative lipid transfer protein
265893_at	At2g15040	51.7	A	5.9	A	18.4	A	95.2	A	putative disease resistance protein
265892_at	At2g15020	7.8	A	7.3	A	11.1	A	7.3	A	hypothetical protein predicted by genscan and genefinder
265891_at	At2g15010	65.7	A	7.9	A	6.5	A	72.8	A	putative thionin
265890_s_at	At2g14980	5.2	A	13	A	5.9	A	79.3	A	En/Spm-like transposon protein related to En/Spm transposon family of maize
265889_at	At2g15130	54.4	A	74	A	27.5	A	95	A	hypothetical protein predicted by genefinder
265888_at	At2g01730	134.8	A	78.2	A	152	A	122.6	A	putative cleavage and polyadenylation specifity factor
265887_at	At2g25710	121.3	A	42.7	A	52.1	A	39.5	A	biotin holocarboxylase synthetase identical to GB:U41369; supported by cDNA: gi_1688071_gb_U41369.1_ATU41369
265886_at	At2g25620	181.6	P	335.4	P	296.1	P	343	P	putative protein phosphatase 2C ; supported by cDNA: gi_14517519_gb_AY039595.1_
265885_at	At2g42330	761.5	P	695.1	P	678.3	P	411.2	P	hypothetical protein predicted by genefinder
265884_at	At2g42320	190.4	A	94.8	A	22.8	A	198.6	A	unknown protein
265883_at	At2g42310	435.1	A	321.6	A	338.1	A	494.8	A	unknown protein
265882_at	At2g42490	168.2	A	191	A	156.4	A	51.9	A	putative copper amine oxidase
265881_at	At2g42480	51	A	7.1	A	129.1	A	20.2	A	hypothetical protein predicted by genscan
265880_at	At2g42300	51.1	A	95.2	A	146.1	A	70.8	A	unknown protein
265879_at	At2g42450	59.8	A	17.8	A	49.9	A	14.6	A	hypothetical protein predicted by genscan
265878_at	At2g42410	89.7	A	15.2	A	4.2	A	42.4	A	putative SUPERMAN-like C2H2 zinc finger transcription factor
265877_at	At2g42380	1030.4	P	1130.8	P	948.3	P	991.7	P	unknown protein ; supported by cDNA: gi_15100052_gb_AF401299.1_AF401299
265876_at	At2g42290	39.9	A	101.4	A	124.6	A	14.7	A	putative receptor-like protein kinase
265875_at	At2g01690	141	A	220.4	P	294.5	P	278.6	P	unknown protein ; supported by cDNA: gi_15810154_gb_AY056142.1_
265874_at	At2g01640	215.6	A	6.9	A	160.2	A	218.7	A	hypothetical protein predicted by genefinder and genscan;supported by full-length cDNA: Ceres:9469.
265873_at	At2g01630	63.6	A	14.2	A	121.1	A	146.5	A	putative beta-1,3-glucanase ;supported by full-length cDNA: Ceres:154469.
265872_at	At2g01670	5133.4	P	5953.4	P	5860.4	P	5041.5	P	unknown protein ;supported by full-length cDNA: Ceres:8247.
265871_at	At2g01680	9.5	A	8.6	A	19.7	A	12.4	A	unknown protein ;supported by full-length cDNA: Ceres:121540.
265870_at	At2g01660	8.9	A	8	A	6.3	A	7.7	A	hypothetical protein predicted by genefinder;supported by full-length cDNA: Ceres:207066.
265869_at	At2g01760	15.7	A	4.5	A	91	A	32.7	A	putative two-component response regulator protein ;supported by full-length cDNA: Ceres:41875.
265868_at	At2g01650	1002.9	P	1087	P	1134.4	P	1070.4	P	unknown protein ;supported by full-length cDNA: Ceres:103882.
265867_at	At2g01620	1167.6	P	1450.4	P	1489.3	P	1668.7	P	unknown protein ;supported by full-length cDNA: Ceres:104853.
265866_at	At2g01710	206.2	A	22.6	A	9.5	A	59.6	A	unknown protein ;supported by full-length cDNA: Ceres:19157.
265865_at	At2g01740	6.1	A	17.8	A	27.6	A	6.6	A	hypothetical protein predicted by genscan
265864_at	At2g01750	47.1	A	4.5	A	5.4	A	57.4	A	putative myosin heavy chain-like protein
265863_at	At2g01770	126.3	A	138.8	A	56.5	A	120.8	A	putative membrane protein
265862_at	At2g01780	21.3	A	6.7	A	12.5	A	16.5	A	putative S-locus glycoprotein
265861_at	At2g01790	13.3	A	178.7	A	8.8	A	20.5	A	hypothetical protein predicted by genscan and genefinder
265860_at	At2g01810	476.8	P	404	P	246.1	P	276.9	P	hypothetical protein predicted by genscan
265859_at	At2g01700	7.2	A	45	A	16.8	A	67.2	A	hypothetical protein predicted by genscan
265858_at	At2g01720	207	A	78.8	A	244.9	P	301	A	putative ribophorin I
265857_s_at	At2g42500	4922	P	4772.9	P	4904.2	P	4129.9	P	serine threonine protein phosphatase PP2A-3 catalytic subunit ; supported by cDNA: gi_466442_gb_M96841.1_ATHPRPHC
265856_at	At2g42430	89.5	A	196.2	A	111.9	A	86.1	A	hypothetical protein predicted by genefinder; supported by cDNA: gi_15294285_gb_AF410334.1_AF410334
265855_at	At2g42390	5.8	A	11.3	A	8.4	A	13.7	A	unknown protein ;supported by full-length cDNA: Ceres:123234.
265854_at	At2g42370	10.4	A	3.2	A	4.8	A	72.6	A	hypothetical protein predicted by genscan and genefinder
265853_at	At2g42360	178.2	A	19.6	A	29.4	A	118.6	A	putative RING zinc finger protein
265852_at	At2g42350	148.5	A	30	A	213.4	A	87.3	A	putative RING zinc finger protein
265851_at	At2g42340	85.7	A	10.7	A	51.4	A	102.8	A	hypothetical protein predicted by genscan
265850_at	At2g35720	60.4	A	62.9	A	53	A	77.9	A	putative DnaJ protein
265849_at	At2g35736	8.6	A	202.6	A	202.2	A	78.8	A	hypothetical protein predicted by genscan
265848_at	At2g35740	197.4	P	99.3	A	196	A	40.1	A	putative sugar transporter
265847_at	At2g35750	104.3	A	108.5	A	66.9	A	121.4	A	unknown protein
265846_at	At2g35770	15.5	A	9	A	23.8	A	18.8	A	putative serine carboxypeptidase II
265845_at	At2g35610	425.7	P	341.4	P	291.6	A	243.3	A	unknown protein
265844_at	At2g35620	19.4	A	27.9	A	12	A	11.1	A	putative receptor-like protein kinase
265843_at	At2g35690	230	A	418.8	P	287.6	A	429.5	P	putative acyl-CoA oxidase possibly a peroxisomal component
265842_at	At2g35700	129.9	A	25	A	96.6	A	80.3	A	putative AP2 domain transcription factor pFAM domain (PF00847)
265841_at	At2g35710	150.8	A	56.9	A	21.2	A	74.4	A	putative glycogenin
265840_at	At2g14530	264.8	A	28.6	A	27.7	A	224.4	A	hypothetical protein predicted by genscan
265839_at	At2g14540	81.7	A	26.1	A	22.8	A	27.5	A	putative serpin
265838_at	At2g14550	82	A	68.2	A	13.1	A	42.3	A	putative spliceosome associated protein
265837_at	At2g14560	29.8	A	25.1	A	8.3	A	206.3	A	unknown protein
265836_at	At2g14570	5	A	5.1	A	10.2	A	7.7	A	Mutator-like transposase similar to MURA transposase of maize Mutator transposon
265835_at	At2g14400	13.9	A	78.6	A	13.1	A	19.2	A	putative retroelement pol polyprotein
265834_at	At2g14410	22	A	21.4	A	10.9	A	11.9	A	hypothetical protein predicted by genscan
265833_at	At2g14420	13.3	A	6.6	A	9.8	A	42.4	A	Mutator-like transposase similar to MURA transposase of maize Mutator transposon
265832_at	At2g14450	43.8	A	69.4	A	19.7	A	97.3	A	putative replication protein A1
265831_at	At2g14460	2.6	A	69.5	A	13.2	A	9.1	A	unknown protein
265830_at	At2g14470	54.7	A	8.4	A	4.1	A	13.3	A	putative helicase
265829_at	At2g14490	5562	P	4309.8	P	4473.9	P	5132.6	P	unknown protein
265828_at	At2g14520	99.6	A	76.1	A	65.5	A	213.6	P	hypothetical protein predicted by genscan
265827_at	At2g42400	941.5	P	1079.4	P	950.5	P	1065.5	P	hypothetical protein predicted by genefinder; supported by cDNA: gi_13605699_gb_AF361831.1_AF361831
265826_at	At2g35795	164.5	P	250.6	P	196.9	A	167.9	A	hypothetical protein predicted by genefinder and genscan;supported by full-length cDNA: Ceres:112110.
265825_at	At2g35635	187.1	P	196	A	116.2	A	33.4	A	ubiquitin-like (UBQ7), putative similar to GI:304119
265824_at	At2g35650	320.3	P	363.8	P	395.6	P	347.1	M	putative glucosyltransferase ;supported by full-length cDNA: Ceres:113140.
265823_at	At2g35760	25.5	A	55.4	A	26.1	A	22.6	A	hypothetical protein predicted by genscan;supported by full-length cDNA: Ceres:9149.
265822_at	At2g17980	263.4	P	225.1	P	163.9	P	29	A	putative SEC1 family transport protein similar to SLY1 proteins and vesicle transport proteins; supported by cDNA: gi_15215769_gb_AY050414.1_
265821_at	At2g17950	71.6	A	10.2	A	158	A	153.3	A	putative homeodomain transcription factor (WUSCHEL, WUS) ;supported by full-length cDNA: Ceres:248156.
265820_at	At2g17940	65.5	A	12.8	A	7.8	A	111.5	A	hypothetical protein predicted by genscan; supported by full-length cDNA: Ceres: 18625.
265819_at	At2g17972	235.3	A	27	A	151.1	P	172.5	A	Expressed protein ; supported by full-length cDNA: Ceres: 18284.
265818_at	At2g18040	50.7	A	28.6	A	53.5	A	79.4	A	putative peptidyl-prolyl cis-trans isomerase similar to ESS1 (S.cerevisiae) and dodo (D.melanogaster.); supported by full-length cDNA: Ceres: 12602.
265817_at	At2g18050	162.4	A	87.8	A	31.1	A	5.2	A	histone H1 ;supported by full-length cDNA: Ceres:112970.
265816_s_at	At2g18110	512.7	P	453.3	P	433.9	P	383.5	P	putative elongation factor beta-1 ;supported by full-length cDNA: Ceres:35337.
265815_at	At2g17975	329.4	A	370.6	P	341.9	M	373.5	A	predicted protein
265814_at	At2g17930	192.5	A	68.7	A	234	A	261.9	A	hypothetical protein similar to hypothetical proteins from S. pombe (C1F5.11C, PID:g1351684), S. cerevisiae (YHP9, PID:g731689), and C. elegans (C47D12.1, PID:g1216120
265813_at	At2g18060	76	A	51.5	A	10.8	A	93.3	A	putative NAM (no apical meristem)-like protein similar to ATAF1, CUC2 and NAM
265812_at	At2g18070	26.8	A	6.7	A	11.6	A	10	A	hypothetical protein predicted by genscan
265811_at	At2g18080	2836.5	P	2771.4	P	3696.3	P	3083.3	P	unknown protein possibly related to thymus-specific serine peptidase from Homo sapiens
265810_at	At2g18090	53.4	A	16.3	A	48.1	A	106.5	A	unknown protein
265809_at	At2g18100	479.2	P	488.1	P	473.6	P	454	P	unknown protein
265808_at	At2g17960	81	A	12.9	A	16.9	A	104.7	A	hypothetical protein predicted by genscan
265807_at	At2g17990	2053.4	P	2005.5	P	1772.1	P	1737.8	P	unknown protein
265806_at	At2g18010	82.2	A	60.2	A	58.5	A	5.2	A	putative auxin-regulated protein
265805_s_at	At2g18020	699.7	P	775.2	P	1077.1	P	1121.8	P	60S ribosomal protein L2
265804_at	At2g18030	334.3	P	206.9	P	256.4	P	196.6	P	putative peptide methionine sulfoxide reductase
265803_at	At2g18115	52.4	A	96	A	240.3	A	171.6	A	hypothetical protein predicted by genscan
265802_at	At2g35733	88.8	A	74.6	A	74.9	A	68.2	A	predicted protein
265801_at	At2g35670	81.4	A	71.1	A	61.7	A	38.3	A	fertilization-independent seed 2 protein identical to GB:AF096095; supported by cDNA: gi_4185500_gb_AF096096.1_AF096096
265800_at	At2g35630	2225	P	2126.6	P	2529.9	P	2905.8	P	similar to ch-TOG protein from Homo sapiens ; supported by cDNA: gi_14317952_gb_AF367246.1_AF367246
265799_at	At2g35680	1434.4	P	1502.2	P	1609.1	P	1585.7	P	unknown protein ; supported by cDNA: gi_15450955_gb_AY054558.1_
265798_at	At2g35790	119.5	A	29.2	A	112.5	A	171.3	A	unknown protein ; supported by cDNA: gi_14596214_gb_AY042895.1_
265797_at	At2g35715	128.9	A	7.1	A	70.4	A	23.8	A	Expressed protein ; supported by full-length cDNA: Ceres: 9996.
265796_at	At2g35730	5.7	A	41.6	A	7.3	A	14	A	Expressed protein ; supported by full-length cDNA: Ceres: 5598.
265795_at	At2g35780	96.8	A	89.2	A	91.9	A	26.6	A	putative serine carboxypeptidase II ;supported by full-length cDNA: Ceres:40628.
265794_at	At2g01310	11.6	A	6.3	A	9	A	72	A	unknown protein
265793_at	At2g01220	381.3	P	360.3	P	378.5	P	485.7	P	unknown protein
265792_at	At2g01380	110.3	A	108	A	30.8	A	54.3	A	predicted by genscan and genefinder
265791_at	At2g01280	47.2	A	8.6	A	5.8	A	14.7	A	putative transcription factor
265790_at	At2g01170	21.4	A	64.7	A	20.2	A	118.5	A	putative amino acid or GABA permease identical to GP|AF019637
265789_at	At2g01210	9.2	A	102.9	A	15.7	A	119.1	A	putative receptor-like protein kinase
265788_at	At2g01200	25.8	A	51.7	A	19.8	A	7.2	A	putative auxin-induced protein
265787_at	At2g07320	14.3	A	83.8	A	26.6	A	80.4	A	Mutator-like transposase similar to MURA transposase of maize Mutator transposon
265786_at	At2g07300	23.1	A	13.8	A	81	A	41.8	A	putative replication protein A1
265785_at	At2g07290	12.2	A	38.8	A	35.1	A	84.6	A	hypothetical protein predicted by genscan
265784_at	At2g07280	18.9	A	5.9	A	6.7	A	22.8	A	hypothetical protein predicted by genscan
265783_at	At2g07450	95	A	30.9	A	41.2	A	97.2	A	putative Athila retroelement ORF1 protein
265782_at	At2g07440	13.8	A	25.8	A	7.7	A	14.4	A	putative two-component response regulator protein non-consensus (GC) donor site at intron 1
265781_at	At2g07430	19.4	A	7.3	A	18.8	A	45.6	A	putative Athila retroelement ORF1 protein
265780_at	At2g07380	120.2	A	106.5	A	136.7	A	27.8	A	Mutator-like transposase similar to MURA transposase of maize Mutator transposon
265779_at	At2g07370	468.8	P	997.4	P	500.2	P	477.4	P	unknown protein
265778_at	At2g07360	2826.5	P	2877.8	P	2662.3	P	2919.5	P	unknown protein
265777_at	At2g07350	75.9	A	73.4	A	21.2	A	99.2	A	hypothetical protein predicted by genefinder
265776_at	At2g07340	4.5	A	4.7	A	5.1	A	10.5	A	hypothetical protein predicted by genefinder
265775_at	At2g07330	114.6	A	26.9	A	57.7	A	73.7	A	Mutator-like transposase similar to MURA transposase of maize Mutator transposon
265774_at	At2g07240	182.5	P	16.1	A	139	P	121.2	A	hypothetical protein predicted by genscan
265773_at	At2g48070	1330.1	P	1500.8	P	1518.6	P	964.2	P	unknown protein ; supported by cDNA: gi_15027852_gb_AY045783.1_
265772_at	At2g48010	20.9	A	12.9	A	57.7	A	14	A	putative protein kinase contains a protein kinase domain profile (PDOC00100); supported by cDNA: gi_14335115_gb_AY037237.1_
265771_at	At2g48030	11.3	A	128.4	A	87.7	A	14.9	A	unknown protein ;supported by full-length cDNA: Ceres:38690.
265770_at	At2g48100	196.7	P	152.3	P	145.7	A	177.2	P	Expressed protein ; supported by full-length cDNA: Ceres: 157460.
265769_at	At2g48090	7.7	A	7.9	A	12	A	9.4	A	unknown protein weak similarity to protein kinase;supported by full-length cDNA: Ceres:39971.
265768_at	At2g48020	131.8	A	363.2	P	220.2	P	303.1	P	putative sugar transporter ;supported by full-length cDNA: Ceres:114959.
265767_at	At2g48110	25.2	A	6.6	A	133.3	A	87.1	A	putative exonuclease contains zinc-finger C2H2-type domain; similar to X.laevis XPMC2 protein (XPMC2 prevents mitotic catastrophe in fission yeast)
265766_at	At2g48080	9.2	A	9.2	A	125.5	A	14.9	A	unknown protein
265765_at	At2g48060	205.6	A	260	A	127.9	A	78.5	A	hypothetical protein predicted by genscan
265764_at	At2g48050	857.3	P	722.8	P	765.2	P	579.1	P	hypothetical protein predicted by genscan and genefinder
265763_at	At2g48040	1659.9	P	1603.1	P	1539.2	P	1667.9	P	unknown protein
265762_at	At2g01240	135.5	A	19.7	A	151.2	A	33.2	A	hypothetical protein
265761_at	At2g01330	2901.4	P	3276	P	3383.1	P	2673.6	P	putative stress protein
265760_at	At2g01230	419.5	P	423.5	P	190.4	A	311.3	M	unknown protein
265759_at	At2g13100	6911.7	P	7382.6	P	5631.5	P	5213.8	P	putative membrane transporter
265758_at	At2g13070	33.3	A	20.6	A	37.2	A	69.3	A	hypothetical protein similar to myosin-like protein GP:3377830
265757_x_at	At2g13160	37.2	A	27.2	A	20	A	59.5	A	putative PttA2-like transposon protein related to En/Spm transposon family of maize
265756_at	At2g13150	45.3	A	74.4	A	115.7	A	7.5	A	putative bZIP transcription factor similar to vsf-1 transcription factors; contains a bZIP transcription factor basic domain signature (PDOC00036)
265755_at	At2g10630	140.4	A	186.8	P	44.4	A	115.5	A	En/Spm transposon hypothetical protein 1 related to the Tam1 transposon protein (TNP2) of Antirrhinum majus
265754_x_at	At2g10640	18.1	A	54.6	A	103.1	A	120.2	A	En/Spm transposon protein (mosaic-like protein) related to the Tam1 transposon protein (TNP1) of Antirrhinum majus and the Ptt transposon proteins of Petunia hybrida
265753_at	At2g10650	55.3	A	61.2	A	65.1	A	80.3	A	putative Athila retroelement ORF1 protein
265752_at	At2g10660	5.2	A	5.6	A	22.4	A	8.8	A	putative Athila retroelement ORF1 protein
265751_at	At2g10690	13.6	A	12	A	127.1	P	11.3	A	putative retroelement pol polyprotein
265750_x_at	At2g10740	190.2	A	63.6	A	187.1	A	39.2	A	putative Athila retroelement ORF1 protein appears to be truncated version of ORF1
265749_at	At2g10610	72.6	A	6.4	A	11.6	A	12.3	A	putative retroelement pol polyprotein
265748_at	At2g10620	30	A	32.8	A	2.7	A	13	A	putative Athila retroelement ORF1 protein
265747_s_at	At2g06645	15.7	A	11.3	A	29	A	89.2	A	hypothetical protein predicted by genefinder
265746_at	At2g06630	1.5	A	82.1	A	1.9	A	1	A	hypothetical protein predicted by genscan
265745_at	At2g06640	30.6	A	7.3	A	32.9	A	74.5	A	hypothetical protein predicted by genscan
265744_at	At2g06660	105.6	A	35.3	A	104.7	A	27.7	A	putative CENP-B/ARS binding protein-like protein also related to Drosophila pogo transposon proein
265743_s_at	At2g06730	12.6	A	9.9	A	8.4	A	18.9	A	En/Spm-like transposon protein related to En/Spm transposon family of maize
265742_at	At2g01290	1101.2	P	1406.8	P	824.1	P	1040.5	P	putative ribose 5-phosphate isomerase ; supported by cDNA: gi_15809809_gb_AY054172.1_
265741_at	At2g01320	264.6	A	290.9	A	241.8	A	122.6	A	putative membrane transporter ; supported by cDNA: gi_13605838_gb_AF367318.1_AF367318
265740_at	At2g01150	92.7	A	154	A	144.2	A	225.2	A	RING-H2 finger protein RHA2b identical to GP|AF078823; supported by cDNA: gi_3790570_gb_AF078823.1_AF078823
265739_at	At2g01270	692.4	P	560.5	P	745.5	A	493.1	M	unknown protein ; supported by cDNA: gi_14334541_gb_AY035175.1_
265738_at	At2g01350	15.6	A	86.3	A	7.4	A	118	A	NADC homolog identical to GP|1216074|gnl|PID|e225599|F20096;supported by full-length cDNA: Ceres:2877.
265737_at	At2g01180	766	A	759.7	A	649.1	A	707.4	A	putative phosphatidic acid phosphatase ;supported by full-length cDNA: Ceres:19163.
265736_at	At2g01250	20.6	A	20.4	A	8.1	A	25.4	A	putative ribosomal protein L7 ;supported by full-length cDNA: Ceres:13298.
265735_at	At2g01140	500.6	P	615.5	P	498.6	P	626.8	P	putative aldolase ;supported by full-length cDNA: Ceres:22418.
265734_at	At2g01260	2424.9	P	2196.3	P	2237	P	2193.5	P	predicted by genscan and genefinder ;supported by full-length cDNA: Ceres:8949.
265733_at	At2g01190	47.6	A	24.1	A	16.5	A	24.4	A	unknown protein ;supported by full-length cDNA: Ceres:17996.
265732_at	At2g01300	51.3	A	100.8	A	26.4	A	124.6	A	predicted by genscan and genefinder ;supported by full-length cDNA: Ceres:120459.
265731_at	At2g01130	7.7	A	14.3	A	7.9	A	9.7	A	putative RNA helicase A 3 end of this gene is located at the beginning of F10A8, GB:AAD14515
265730_at	At2g32220	120.2	A	143	A	60.3	A	90.2	A	60S ribosomal protein L27
265729_at	At2g31960	425.2	P	351.4	P	296.1	P	358.2	P	putative glucan synthase
265728_at	At2g31990	49.1	A	4.2	A	6.7	A	64.5	A	hypothetical protein predicted by genscan
265727_at	At2g32000	56.6	A	151.7	A	224.6	A	95	A	putative DNA topoisomerase III beta
265726_at	At2g32010	22	A	14.7	A	51.4	A	12.3	A	putative inositol polyphosphate 5 -phosphatase
265725_at	At2g32030	18.1	A	12.1	A	123.9	A	17.1	A	putative alanine acetyl transferase
265724_at	At2g32100	124.2	A	146.2	P	122.8	P	176.3	P	hypothetical protein predicted by genscan
265723_at	At2g32140	59.1	A	14.5	A	6.7	A	11.3	A	putative disease resistance protein
265722_at	At2g40100	126.8	A	114.5	A	140.6	A	124	A	putative chlorophyll a/b binding protein ; supported by full-length cDNA: Ceres: 6454.
265721_at	At2g40090	14084.5	P	15219.7	P	15890.8	P	14632.5	P	putative ABC1 protein identical to EGAD|110384|118464supported by full-length cDNA: Ceres:141861.
265720_at	At2g40110	27.7	A	149.5	A	35.5	A	130.3	A	unknown protein
265719_at	At2g03500	15.9	A	75.8	A	12.5	A	18.3	A	unknown protein related to putative two-component response regulator protein ARR1 (GB: 4210449); supported by cDNA: gi_16974543_gb_AY060559.1_
265718_at	At2g03340	51.2	A	31.3	A	4.5	A	9.2	A	putative WRKY DNA-binding protein ; supported by cDNA: gi_13506736_gb_AF224701.1_AF224701
265717_at	At2g03510	373.4	P	252.2	A	187.5	M	416.3	A	unknown protein ;supported by full-length cDNA: Ceres:41585.
265716_at	At2g03350	182.5	A	205.4	A	185.4	A	336.4	A	unknown protein ;supported by full-length cDNA: Ceres:1697.
265715_s_at	At2g03480	1263.9	P	1401.8	P	1555.5	P	1300.3	P	expressed protein non-consensus GA donor site at exon 4
265714_at	At2g03520	141.2	A	308.4	M	322.6	A	257	P	putative integral membrane protein
265713_at	At2g03530	135.9	A	57.3	A	50.3	A	31.7	A	putative integral membrane protein
265712_s_at	At2g03330	124	A	142.4	A	27.9	A	251.2	A	unknown protein
[truncated: 20,811 more rows]
