# Supplementary material for: Penetration of the Stigma and Style Elicits a Novel Transcriptome in Pollen Tubes, Pointing to Genes Critical for Growth in a Pistil
Source: PLoS Genet. 2009 Aug 28;5(8):e1000621. doi: 10.1371/journal.pgen.1000621 (PMC2726614; doi:10.1371/journal.pgen.1000621)
Supplement: Table S3 — Raw gene expression data for 4 h PT (6.27 MB XLS) [file pgen.1000621.s008.xls]

## Sheet: 4h PT 4 replicates
sample ()*	AGI code	4h PT-1_Signal	4h PT-1_Detection	4h PT-2_Signal	4h PT-2_Detection	4h PT-3_Signal	4h PT-3_Detection	4h PT-4_Signal	4h PT-4_Detection	Descriptions
AFFX-TrpnX-M_at		6.8	A	13.7	A	10.2	A	68.2	A	B. subtilis GEN=trpD, trpC DB_XREF=gb:K01391.1 NOTE=SIF corresponding to nucleotides 2880-3359 of gb:K01391.1, not 100% identical DEF=B.subtilis tryptophan (trp) operon, complete cds.
AFFX-TrpnX-5_at		58.6	A	41.3	A	13.4	A	60.7	A	B. subtilis GEN=trpE, trpD DB_XREF=gb:K01391.1 NOTE=SIF corresponding to nucleotides 1953-2483 of gb:K01391.1, not 100% identical DEF=B.subtilis tryptophan (trp) operon, complete cds.
AFFX-TrpnX-3_at		8.8	A	60.9	A	40.2	A	110.3	A	B. subtilis GEN=trpC, trpF DB_XREF=gb:K01391.1 NOTE=SIF corresponding to nucleotides 3790-4368 of gb:K01391.1, not 100% identical DEF=B.subtilis tryptophan (trp) operon, complete cds.
AFFX-ThrX-M_at		6.5	A	41.6	A	7	A	12.9	A	B. subtilis GEN=thrC, thrB DB_XREF=gb:X04603.1 NOTE=SIF corresponding to nucleotides 995-1562 of gb:X04603.1, not 100% identical DEF=B. subtilis thrB and thrC genes for homoserine kinase and threonine synthase (EC 2.7.1.39 and EC 4.2.99.2, respectively).
AFFX-ThrX-5_at		59	A	8.4	A	5.8	A	15.4	A	B. subtilis GEN=thrC DB_XREF=gb:X04603.1 NOTE=SIF corresponding to nucleotides 288-932 of gb:X04603.1 DEF=B. subtilis thrB and thrC genes for homoserine kinase and threonine synthase (EC 2.7.1.39 and EC 4.2.99.2, respectively).
AFFX-ThrX-3_at		9.6	A	20.3	A	34.4	A	129.5	A	B. subtilis GEN=thrB DB_XREF=gb:X04603.1 NOTE=SIF corresponding to nucleotides 1689-2151 of gb:X04603.1 DEF=B. subtilis thrB and thrC genes for homoserine kinase and threonine synthase (EC 2.7.1.39 and EC 4.2.99.2, respectively).
AFFX-r2-P1-cre-5_at		65279.1	P	59871.4	P	91641	P	67037.7	P	Bacteriophage P1 GEN=cre DB_XREF=gb:X03453.1 NOTE=SIF corresponding to nucleotides 581-1001 of gb:X03453.1 DEF=Bacteriophage P1 cre gene for recombinase protein.
AFFX-r2-P1-cre-3_at		56340.9	P	54306.3	P	83175.3	P	66050.8	P	Bacteriophage P1 GEN=cre DB_XREF=gb:X03453.1 NOTE=SIF corresponding to nucleotides 1032-1270 of gb:X03453.1 DEF=Bacteriophage P1 cre gene for recombinase protein.
AFFX-r2-Ec-bioD-5_at		17597.5	P	18006.1	P	26031.5	P	17748.2	P	E. coli GEN=bioD DB_XREF=gb:J04423.1 NOTE=SIF corresponding to nucleotides 5024-5244 of gb:J04423.1 DEF=E.coli 7,8-diamino-pelargonic acid (bioA), biotin synthetase (bioB), 7-keto-8-amino-pelargonic acid synthetase (bioF), bioC protein, and dethiobiotin synthetase (bioD), complete cds.
AFFX-r2-Ec-bioD-3_at		21750.1	P	18611.4	P	36411.7	P	22916.9	P	E. coli GEN=bioD DB_XREF=gb:J04423.1 NOTE=SIF corresponding to nucleotides 5312-5559 of gb:J04423.1, not 100% identical DEF=E.coli 7,8-diamino-pelargonic acid (bioA), biotin synthetase (bioB), 7-keto-8-amino-pelargonic acid synthetase (bioF), bioC protein, and dethiobiotin synthetase (bioD), complete cds.
AFFX-r2-Ec-bioC-5_at		5479.1	P	4757.7	P	7405	P	5356.6	P	E. coli GEN=bioC DB_XREF=gb:J04423.1 NOTE=SIF corresponding to nucleotides 4257-4573 of gb:J04423.1 DEF=E.coli 7,8-diamino-pelargonic acid (bioA), biotin synthetase (bioB), 7-keto-8-amino-pelargonic acid synthetase (bioF), bioC protein, and dethiobiotin synthetase (bioD), complete cds.
AFFX-r2-Ec-bioC-3_at		5735.5	P	6768.2	P	9468.2	P	7970.1	P	E. coli GEN=bioC DB_XREF=gb:J04423.1 NOTE=SIF corresponding to nucleotides 4608-4883 of gb:J04423.1 DEF=E.coli 7,8-diamino-pelargonic acid (bioA), biotin synthetase (bioB), 7-keto-8-amino-pelargonic acid synthetase (bioF), bioC protein, and dethiobiotin synthetase (bioD), complete cds.
AFFX-r2-Ec-bioB-M_at		1988.1	P	1964.6	P	3600.1	P	2495.4	P	E. coli GEN=bioB DB_XREF=gb:J04423.1 NOTE=SIF corresponding to nucleotides 2393-2682 of gb:J04423.1 DEF=E.coli 7,8-diamino-pelargonic acid (bioA), biotin synthetase (bioB), 7-keto-8-amino-pelargonic acid synthetase (bioF), bioC protein, and dethiobiotin synthetase (bioD), complete cds.
AFFX-r2-Ec-bioB-5_at		1426	P	1678.1	P	2881.5	P	1635.4	P	E. coli GEN=bioB DB_XREF=gb:J04423.1 NOTE=SIF corresponding to nucleotides 2071-2304 of gb:J04423.1 DEF=E.coli 7,8-diamino-pelargonic acid (bioA), biotin synthetase (bioB), 7-keto-8-amino-pelargonic acid synthetase (bioF), bioC protein, and dethiobiotin synthetase (bioD), complete cds.
AFFX-r2-Ec-bioB-3_at		1912.6	P	1860.1	P	3342.7	P	2361.6	P	E. coli GEN=bioB DB_XREF=gb:J04423.1 NOTE=SIF corresponding to nucleotides 2772-3004 of gb:J04423.1 DEF=E.coli 7,8-diamino-pelargonic acid (bioA), biotin synthetase (bioB), 7-keto-8-amino-pelargonic acid synthetase (bioF), bioC protein, and dethiobiotin synthetase (bioD), complete cds.
AFFX-r2-Bs-thr-M_s_at		148.5	A	21.6	A	15.2	A	15.9	A	B. subtilis GEN=thrC, thrB DB_XREF=gb:X04603.1 NOTE=SIF corresponding to nucleotides 1045-1556 of gb:X04603.1 DEF=B. subtilis thrB and thrC genes for homoserine kinase and threonine synthase.
AFFX-r2-Bs-thr-5_s_at		8	A	22.9	A	8	A	81.1	A	B. subtilis GEN=thrC DB_XREF=gb:X04603.1 NOTE=SIF corresponding to nucleotides 290-888 of gb:X04603.1 DEF=B. subtilis thrB and thrC genes for homoserine kinase and threonine synthase.
AFFX-r2-Bs-thr-3_s_at		24.1	A	12	A	13.4	A	93.3	A	B. subtilis GEN=thrB DB_XREF=gb:X04603.1 NOTE=SIF corresponding to nucleotides 1735-2143 of gb:X04603.1 DEF=B. subtilis thrB and thrC genes for homoserine kinase and threonine synthase.
AFFX-r2-Bs-phe-M_at		183.6	A	74.2	A	66.9	A	201.3	A	B. subtilis GEN=pheA DB_XREF=gb:M24537.1 NOTE=SIF corresponding to nucleotides 2484-2875 of gb:M24537.1 DEF=Bacillus subtillis sporulation protein (spoOB), GTP-binding protein (obg), phenylalanine biosynthesis associated protein (pheB), and monofunctional prephenate dehydratase (pheA) genes, complete cds.
AFFX-r2-Bs-phe-5_at		83.5	A	40.6	A	18.1	A	157.1	A	B. subtilis GEN=pheA DB_XREF=gb:M24537.1 NOTE=SIF corresponding to nucleotides 2116-2382 of gb:M24537.1 DEF=Bacillus subtillis sporulation protein (spoOB), GTP-binding protein (obg), phenylalanine biosynthesis associated protein (pheB), and monofunctional prephenate dehydratase (pheA) genes, complete cds.
AFFX-r2-Bs-phe-3_at		153.5	A	12	A	20.6	A	19.9	A	B. subtilis GEN=pheB DB_XREF=gb:M24537.1 NOTE=SIF corresponding to nucleotides 2897-3200 of gb:M24537.1, not 100% identical DEF=Bacillus subtillis sporulation protein (spoOB), GTP-binding protein (obg), phenylalanine biosynthesis associated protein (pheB), and monofunctional prephenate dehydratase (pheA) genes, complete cds.
AFFX-r2-Bs-lys-M_at		3	A	5.4	A	5.3	A	80.1	A	B. subtilis GEN=lys DB_XREF=gb:X17013.1 NOTE=SIF corresponding to nucleotides 673-1002 of gb:X17013.1, not 100% identical DEF=B subtilis lys gene for diaminopimelate decarboxylase (EC 4.1.1.20).
AFFX-r2-Bs-lys-5_at		41	A	68.3	A	55.8	A	31	A	B. subtilis GEN=lys DB_XREF=gb:X17013.1 NOTE=SIF corresponding to nucleotides 411-659 of gb:X17013.1, not 100% identical DEF=B subtilis lys gene for diaminopimelate decarboxylase (EC 4.1.1.20).
AFFX-r2-Bs-lys-3_at		20.8	A	110	A	4.7	A	108.5	A	B. subtilis GEN=lys DB_XREF=gb:X17013.1 NOTE=SIF corresponding to nucleotides 1008-1263 of gb:X17013.1, not 100% identical DEF=B subtilis lys gene for diaminopimelate decarboxylase (EC 4.1.1.20).
AFFX-r2-Bs-dap-M_at		71.9	A	49.7	A	6.7	A	5.4	A	B. subtilis GEN=dapB, jojF DB_XREF=gb:L38424.1 NOTE=SIF corresponding to nucleotides 2055-2578 of gb:L38424.1, not 100% identical DEF=Bacillus subtilis dihydropicolinate reductase (jojE) gene, complete cds; poly(A) polymerase (jojI) gene, complete cds; biotin acetyl-CoA-carboxylase ligase (birA) gene, complete cds; jojC, jojD, jojF, jojG, jojH genes, complete cds s.
AFFX-r2-Bs-dap-5_at		7.3	A	82.8	A	21.5	A	15.8	A	B. subtilis GEN=dapB DB_XREF=gb:L38424.1 NOTE=SIF corresponding to nucleotides 1439-1846 of gb:L38424.1 DEF=Bacillus subtilis dihydropicolinate reductase (jojE) gene, complete cds; poly(A) polymerase (jojI) gene, complete cds; biotin acetyl-CoA-carboxylase ligase (birA) gene, complete cds; jojC, jojD, jojF, jojG, jojH genes, complete cds s.
AFFX-r2-Bs-dap-3_at		44.6	A	13.6	A	5.7	A	4.7	A	B. subtilis GEN=jojG DB_XREF=gb:L38424.1 NOTE=SIF corresponding to nucleotides 2634-3089 of gb:L38424.1 DEF=Bacillus subtilis dihydropicolinate reductase (jojE) gene, complete cds; poly(A) polymerase (jojI) gene, complete cds; biotin acetyl-CoA-carboxylase ligase (birA) gene, complete cds; jojC, jojD, jojF, jojG, jojH genes, complete cds s.
AFFX-r2-At-Ubq-5_x_at		39172.1	P	41556.4	P	35277.4	P	71635.1	P	Arabidopsis thaliana /REF=U84969 /DEF=ubiquitin (UBQ11) gene, complete cds /LEN=1140 (-5, -3 represent transcript regions 5 prime and 3 prime respectively)
AFFX-r2-At-Ubq-3_x_at		28824	P	29412.1	P	31315.2	P	36041.6	P	Arabidopsis thaliana /REF=U84969 /DEF=ubiquitin (UBQ11) gene, complete cds /LEN=1140 (-5, -3 represent transcript regions 5 prime and 3 prime respectively)
AFFX-r2-At-U12639_at		8.7	A	40	A	10.6	A	14.1	A	Bacillus subtilis /REF=U12639 /FEATURE=cds-2 /GENE= /LABEL= /PRODUCT= /STRAND=forward /DEF=GUS gene fusion vector pBI101 T-DNA region
AFFX-r2-At-GAPDH-5_s_at		754.2	P	847.5	P	350.2	A	419	P	Arabidopsis thaliana /REF=M64116 /DEF=glyceraldehyde 3-phosphate dehydrogenase C subunit (GapC) gene, complete cds /LEN=1295 (-5, -3 represent transcript regions 5 prime and 3 prime respectively)
AFFX-r2-At-GAPDH-3_s_at		328.2	P	689.8	P	311.8	P	507.8	P	Arabidopsis thaliana /REF=M64116 /DEF=glyceraldehyde 3-phosphate dehydrogenase C subunit (GapC) gene, complete cds /LEN=1295 (-5, -3 represent transcript regions 5 prime and 3 prime respectively)
AFFX-r2-At-Actin-M_s_at		689.2	P	247.7	A	200.9	A	370.6	M	Arabidopsis thaliana /REF=U37281 /DEF=actin-2 mRNA, complete cds /LEN=1637 (-5, -M, -3 represent transcript regions 5 prime, Middle, and 3 prime respectively)
AFFX-r2-At-Actin-5_s_at		131.1	A	70.6	A	59.1	A	20.2	A	Arabidopsis thaliana /REF=U37281 /DEF=actin-2 mRNA, complete cds /LEN=1637 (-5, -M, -3 represent transcript regions 5 prime, Middle, and 3 prime respectively)
AFFX-r2-At-Actin-3_s_at		169.1	A	66.6	A	81.6	A	174.2	A	Arabidopsis thaliana /REF=U37281 /DEF=actin-2 mRNA, complete cds /LEN=1637 (-5, -M, -3 represent transcript regions 5 prime, Middle, and 3 prime respectively)
AFFX-PheX-M_at		15.9	A	17.2	A	30.6	A	8.6	A	B. subtilis GEN=pheA DB_XREF=gb:M24537.1 NOTE=SIF corresponding to nucleotides 2437-2828 of gb:M24537.1 DEF=Bacillus subtillis sporulation protein (spoOB), GTP-binding protein (obg), phenylalanine biosynthesis associated protein (pheB), and monofunctional prephenate dehydratase (pheA) genes, complete cds.
AFFX-PheX-5_at		8.2	A	7.3	A	5.3	A	44.3	A	B. subtilis GEN=pheA DB_XREF=gb:M24537.1 NOTE=SIF corresponding to nucleotides 2028-2375 of gb:M24537.1, not 100% identical DEF=Bacillus subtillis sporulation protein (spoOB), GTP-binding protein (obg), phenylalanine biosynthesis associated protein (pheB), and monofunctional prephenate dehydratase (pheA) genes, complete cds.
AFFX-PheX-3_at		71.3	A	10.7	A	25.9	A	52.1	A	B. subtilis GEN=pheB DB_XREF=gb:M24537.1 NOTE=SIF corresponding to nucleotides 2885-3326 of gb:M24537.1, not 100% identical DEF=Bacillus subtillis sporulation protein (spoOB), GTP-binding protein (obg), phenylalanine biosynthesis associated protein (pheB), and monofunctional prephenate dehydratase (pheA) genes, complete cds.
AFFX-LysX-M_at		16.6	A	114.8	A	16.7	A	158.6	A	B. subtilis GEN=lys DB_XREF=gb:X17013.1 NOTE=SIF corresponding to nucleotides 720-990 of gb:X17013.1, not 100% identical DEF=B subtilis lys gene for diaminopimelate decarboxylase (EC 4.1.1.20).
AFFX-LysX-5_at		29.4	A	38.9	A	7	A	19.9	A	B. subtilis GEN=lys DB_XREF=gb:X17013.1 NOTE=SIF corresponding to nucleotides 387-658 of gb:X17013.1, not 100% identical DEF=B subtilis lys gene for diaminopimelate decarboxylase (EC 4.1.1.20).
AFFX-LysX-3_at		21.4	A	11.3	A	105.8	A	4.4	A	B. subtilis GEN=lys DB_XREF=gb:X17013.1 NOTE=SIF corresponding to nucleotides 1061-1343 of gb:X17013.1, not 100% identical DEF=B subtilis lys gene for diaminopimelate decarboxylase (EC 4.1.1.20).
AFFX-DapX-M_at		72	A	89.4	A	126.9	A	84.8	A	B. subtilis GEN=dapB, jojF DB_XREF=gb:L38424.1 NOTE=SIF corresponding to nucleotides 2020-2580 of gb:L38424.1, not 100% identical DEF=Bacillus subtilis dihydropicolinate reductase (jojE) gene, complete cds; poly(A) polymerase (jojI) gene, complete cds; biotin acetyl-CoA-carboxylase ligase (birA) gene, complete cds; jojC, jojD, jojF, jojG, jojH genes, complete cds s.
AFFX-DapX-5_at		54.1	A	63.9	A	67.9	A	100.1	A	B. subtilis GEN=dapB DB_XREF=gb:L38424.1 NOTE=SIF corresponding to nucleotides 1428-1926 of gb:L38424.1 DEF=Bacillus subtilis dihydropicolinate reductase (jojE) gene, complete cds; poly(A) polymerase (jojI) gene, complete cds; biotin acetyl-CoA-carboxylase ligase (birA) gene, complete cds; jojC, jojD, jojF, jojG, jojH genes, complete cds s.
AFFX-DapX-3_at		25.5	A	8.3	A	7.2	A	15.4	A	B. subtilis GEN=jojG DB_XREF=gb:L38424.1 NOTE=SIF corresponding to nucleotides 2684-3130 of gb:L38424.1 DEF=Bacillus subtilis dihydropicolinate reductase (jojE) gene, complete cds; poly(A) polymerase (jojI) gene, complete cds; biotin acetyl-CoA-carboxylase ligase (birA) gene, complete cds; jojC, jojD, jojF, jojG, jojH genes, complete cds s.
AFFX-CreX-5_at		27681.4	P	26633.9	P	48931.7	P	35520.4	P	Bacteriophage P1 GEN=cre DB_XREF=gb:X03453.1 NOTE=SIF corresponding to nucleotides 513-1047 of gb:X03453.1 DEF=Bacteriophage P1 cre gene for recombinase protein.
AFFX-CreX-3_at		55550.3	P	41421.2	P	75104.3	P	53601.1	P	Bacteriophage P1 GEN=cre DB_XREF=gb:X03453.1 NOTE=SIF corresponding to nucleotides 1089-1495 of gb:X03453.1 DEF=Bacteriophage P1 cre gene for recombinase protein.
AFFX-BioDn-5_at		8152.8	P	8653.2	P	16511.3	P	10322.8	P	E. coli GEN=bioD DB_XREF=gb:J04423.1 NOTE=SIF corresponding to nucleotides 4980-5256 of gb:J04423.1, not 100% identical DEF=E.coli 7,8-diamino-pelargonic acid (bioA), biotin synthetase (bioB), 7-keto-8-amino-pelargonic acid synthetase (bioF), bioC protein, and dethiobiotin synthetase (bioD), complete cds.
AFFX-BioDn-3_at		12699.5	P	12397.4	P	22721.2	P	15125.1	P	E. coli GEN=bioD DB_XREF=gb:J04423.1 NOTE=SIF corresponding to nucleotides 5286-5570 of gb:J04423.1, not 100% identical DEF=E.coli 7,8-diamino-pelargonic acid (bioA), biotin synthetase (bioB), 7-keto-8-amino-pelargonic acid synthetase (bioF), bioC protein, and dethiobiotin synthetase (bioD), complete cds.
AFFX-BioC-5_at		4332.5	P	3933.8	P	6481.6	P	5361.1	P	E. coli GEN=bioC DB_XREF=gb:J04423.1 NOTE=SIF corresponding to nucleotides 4218-4566 of gb:J04423.1 DEF=E.coli 7,8-diamino-pelargonic acid (bioA), biotin synthetase (bioB), 7-keto-8-amino-pelargonic acid synthetase (bioF), bioC protein, and dethiobiotin synthetase (bioD), complete cds.
AFFX-BioC-3_at		3814.9	P	3229.6	P	5375.4	P	4150.5	P	E. coli GEN=bioC DB_XREF=gb:J04423.1 NOTE=SIF corresponding to nucleotides 4626-4878 of gb:J04423.1 DEF=E.coli 7,8-diamino-pelargonic acid (bioA), biotin synthetase (bioB), 7-keto-8-amino-pelargonic acid synthetase (bioF), bioC protein, and dethiobiotin synthetase (bioD), complete cds.
AFFX-BioB-M_at		1890.9	P	1716.5	P	3444.9	P	2682	P	E. coli GEN=bioB DB_XREF=gb:J04423.1 NOTE=SIF corresponding to nucleotides 2482-2739 of gb:J04423.1 DEF=E.coli 7,8-diamino-pelargonic acid (bioA), biotin synthetase (bioB), 7-keto-8-amino-pelargonic acid synthetase (bioF), bioC protein, and dethiobiotin synthetase (bioD), complete cds.
AFFX-BioB-5_at		1289.9	P	1152.4	P	2295.4	P	1700.1	P	E. coli GEN=bioB DB_XREF=gb:J04423.1 NOTE=SIF corresponding to nucleotides 2032-2305 of gb:J04423.1 DEF=E.coli 7,8-diamino-pelargonic acid (bioA), biotin synthetase (bioB), 7-keto-8-amino-pelargonic acid synthetase (bioF), bioC protein, and dethiobiotin synthetase (bioD), complete cds.
AFFX-BioB-3_at		1524.9	P	1324.3	P	2772.3	P	1947.7	P	E. coli GEN=bioB DB_XREF=gb:J04423.1 NOTE=SIF corresponding to nucleotides 2755-3052 of gb:J04423.1 DEF=E.coli 7,8-diamino-pelargonic acid (bioA), biotin synthetase (bioB), 7-keto-8-amino-pelargonic acid synthetase (bioF), bioC protein, and dethiobiotin synthetase (bioD), complete cds.
AFFX-Athal-Ubq_M_f_at		3609.6	P	5384	P	5248.8	P	11083.9	P	Arabidopsis thaliana /REF=U84969 /DEF=ubiquitin (UBQ11) gene, complete cds /LEN=1140 (_5, _M, _3 represent transcript regions 5 prime, Middle, and 3 prime respectively)
AFFX-Athal-Ubq_5_f_at		12048	P	11898.4	P	9537.6	P	16000.7	P	Arabidopsis thaliana /REF=U84969 /DEF=ubiquitin (UBQ11) gene, complete cds /LEN=1140 (_5, _M, _3 represent transcript regions 5 prime, Middle, and 3 prime respectively)
AFFX-Athal-Ubq_3_f_at		25437.5	P	33077.7	P	32461.1	P	43970.9	P	Arabidopsis thaliana /REF=U84969 /DEF=ubiquitin (UBQ11) gene, complete cds /LEN=1140 (_5, _M, _3 represent transcript regions 5 prime, Middle, and 3 prime respectively)
AFFX-Athal-GAPDH_M_s_at		388	A	452.2	P	122.4	A	379.1	A	Arabidopsis thaliana /REF=M64116 /DEF=glyceraldehyde 3-phosphate dehydrogenase C subunit (GapC) gene, complete cds /LEN=1295 (_5, _M, _3 represent transcript regions 5 prime, Middle, and 3 prime respectively)
AFFX-Athal-GAPDH_5_s_at		140.4	M	200.7	P	181.9	A	200.9	A	Arabidopsis thaliana /REF=M64116 /DEF=glyceraldehyde 3-phosphate dehydrogenase C subunit (GapC) gene, complete cds /LEN=1295 (_5, _M, _3 represent transcript regions 5 prime, Middle, and 3 prime respectively)
AFFX-Athal-GAPDH_3_s_at		217.3	P	340.1	P	454	P	332	P	Arabidopsis thaliana /REF=M64116 /DEF=glyceraldehyde 3-phosphate dehydrogenase C subunit (GapC) gene, complete cds /LEN=1295 (_5, _M, _3 represent transcript regions 5 prime, Middle, and 3 prime respectively)
AFFX-Athal-Actin_M_at		14.1	A	39.9	A	22	A	8.8	A	Arabidopsis thaliana /REF=U37281.1 /DEF=actin-2 mRNA, complete cds /LEN=1637 (_5, _M, _3 represent transcript regions 5 prime, Middle, and 3 prime respectively)
AFFX-Athal-Actin_5_r_at		462.1	P	225.8	P	283	P	509.6	P	Arabidopsis thaliana /REF=U37281.1 /DEF=actin-2 mRNA, complete cds /LEN=1637 (_5, _M, _3 represent transcript regions 5 prime, Middle, and 3 prime respectively)
AFFX-Athal-Actin_3_f_at		19.1	A	154.5	A	26.2	A	24.3	A	Arabidopsis thaliana /REF=U37281 /DEF=actin-2 mRNA, complete cds /LEN=1637 (_5, _M, _3 represent transcript regions 5 prime, Middle, and 3 prime respectively)
AFFX-Athal-5SrRNA_at		205	P	421	P	293.9	P	523.8	P	Arabidopsis thaliana /REF=M65137 /DEF=5S ribosomal RNA gene, complete cds /LEN=497
AFFX-Athal-25SrRNA_s_at	AFFX-r2-At-U12639	294.2	P	301.3	P	550	P	672.1	P	Arabidopsis thaliana /REF=X52320 /DEF=25S rRNA /LEN=4310
267646_at	At2g32830	247	A	76.2	A	201.7	A	103.7	A	putative phosphate transporter
267645_at	At2g32860	12.1	A	67.6	A	33.5	A	4	A	putative beta-glucosidase
267644_s_at	At2g32880	190.7	P	180	A	58.9	A	237.7	P	unknown protein highly similar to T21L14.19; similar to GP|2191153|AF007269 and GP|2252859|AF013294
267643_at	At2g32890	166.3	P	96.8	A	239.3	P	167	A	hypothetical protein predicted by genefinder
267642_at	At2g32910	1074.8	P	1027.7	P	1255.9	P	991.3	P	unknown protein
267641_at	At2g32940	10.6	A	43.7	A	116.9	A	299.6	P	Argonaute (AGO1)-like protein
267640_at	At2g32950	317.9	M	99.6	A	34.5	A	199.4	A	photomorphogenesis repressor (COP1) identical to GB:L24437; supported by cDNA: gi_402684_gb_L24437.1_ATHCOP1A
267639_at	At2g42200	15.5	A	29.9	A	86.2	A	41.2	A	putative squamosa-promoter binding protein ; supported by cDNA: gi_15028114_gb_AY046007.1_
267638_at	At2g42210	1403.4	P	1481.1	P	913.5	P	800.2	P	unknown protein ; supported by full-length cDNA: Ceres: 28982.
267637_at	At2g42190	6.3	A	12.7	A	23.7	A	146.2	A	unknown protein predicted by genscan; similar to GP|9826|X07453; supported by full-length cDNA: Ceres: 12267.
267636_at	At2g42110	33.1	A	9.3	A	12.9	A	7.8	A	hypothetical protein predicted by genscan
267635_at	At2g42220	9.8	A	16.6	A	20.4	A	9.4	A	rhodanese-like family protein ;supported by full-length cDNA: Ceres:1382.
267634_at	At2g42100	83.7	A	119.6	A	30.9	A	11.4	A	putative actin
267633_at	At2g42180	6.4	A	88.7	A	135.3	A	9.3	A	hypothetical protein predicted by genefinder
267632_at	At2g42160	116.2	A	89.8	M	219.6	A	173.5	A	hypothetical protein predicted by genscan; similar to SP|Q09298|YQO9_CAEEL
267631_at	At2g42150	67.8	A	5.2	A	21.8	A	10.4	A	hypothetical protein predicted by genefinder; similar to GP|2443880|AC002294
267630_at	At2g42130	5.7	A	12.8	A	18.2	A	18.2	A	unknown protein predicted by genefinder
267629_at	At2g42120	78.2	A	17.1	A	172.3	A	75	A	putative DNA polymerase delta small subunit
267628_at	At2g42280	66.1	A	5.1	A	121.6	M	34.7	A	unknown protein similar to GP|2262147|AC002330
267627_at	At2g42270	686.6	P	758.3	P	1575.1	P	1991.3	P	putative ATP-dependent RNA helicase
267626_at	At2g42250	64	A	32	A	82.9	A	232.5	A	putative cytochrome P450
267625_at	At2g42240	14.8	A	93.6	A	12.4	A	57.7	A	putative RNA-binding protein
267624_at	At2g39660	52.9	A	117.7	P	214.3	A	157.5	A	putative protein kinase
267623_at	At2g39650	2929.1	P	2927.2	P	2222.6	P	3357.8	P	unknown protein
267622_at	At2g39690	108.3	A	13.9	A	110.2	A	152.5	A	hypothetical protein predicted by genscan; similar to hypothetical protein GP|2464873|gnl|PID|e353156|Z99707
267621_at	At2g39680	109.9	P	39.4	A	30.5	A	61.9	A	unknown protein
267620_at	At2g39640	174.7	A	136.1	A	105.3	A	132	A	putative beta-1,3-glucanase
267619_at	At2g26730	9.3	A	16.8	A	8.5	A	9.2	A	putative receptor-like protein kinase ; supported by cDNA: gi_15292872_gb_AY050870.1_
267618_at	At2g26760	6.8	A	9.6	A	7.2	A	210	A	putative cyclin ; supported by cDNA: gi_15292694_gb_AY050781.1_
267617_at	At2g26670	23.2	A	69	A	107.7	A	79.5	A	heme oxygenase 1 (HO1) identical to GB:AF132475; annotation updated per Seth J. Davis at University of Wisconsin-Madison; supported by full-length cDNA: Ceres: 33692.
267616_at	At2g26680	15.9	A	4.5	A	6	A	33.4	A	unknown protein ;supported by full-length cDNA: Ceres:41755.
267615_at	At2g26720	4	A	4.8	A	4.8	A	8.4	A	putative phytocyanin
267614_at	At2g26710	4.3	A	4.8	A	6.1	A	9	A	putative cytochrome P450
267613_at	At2g26700	55.3	A	50.1	A	13.4	A	9	A	putative second messenger-dependent protein kinase
267612_at	At2g26690	8.5	A	7.3	A	7.4	A	13.6	A	putative nitrate transporter
267611_at	At2g26660	491.3	P	366.6	P	361.8	P	302.6	A	unknown protein
267610_at	At2g26650	9.4	A	8.2	A	9	A	9.6	A	K+ transporter, AKT1 identical to GB:U06745; supported by cDNA: gi_2569932_emb_X62907.1_ATAKT1
267609_at	At2g26780	11.3	A	6.3	A	77.6	A	87.7	A	unknown protein similar to GP|522127|gnl|PID|e349073|Z35639 and GP|2224677|gnl|PID|d1021664|AB002366
267608_at	At2g26770	4.4	A	77.5	M	9.8	A	181.4	A	hypothetical protein predicted by genscan; similar to GP|2623296|AC002409
267607_s_at	At2g26740	12.3	A	22.6	A	8	A	9.2	A	epoxide hydrolase (ATsEH) identical to GB:D16628; supported by cDNA: gi_1109599_dbj_D16628.1_ATHATSEH
267606_at	At2g26640	131.5	A	250.8	A	124.6	A	161.7	A	putative beta-ketoacyl-CoA synthase
267605_at	At2g32920	94.8	A	76.3	A	104.6	A	137.6	A	putative protein disulfide isomerase ; supported by cDNA: gi_15810003_gb_AY054270.1_
267604_at	At2g32930	1854.4	P	1689.7	P	1176	P	1238.3	P	hypothetical protein predicted by genefinder; supported by cDNA: gi_4928918_gb_AF138744.1_AF138744
267603_at	At2g32900	1544.8	P	1740.7	P	1720.2	P	1044.6	P	unknown protein ; supported by cDNA: gi_2661178_gb_U80984.1_ATU80984
267602_at	At2g32970	2396.1	P	2392.3	P	2363.3	P	2093.4	P	unknown protein ; supported by cDNA: gi_15293114_gb_AY050991.1_
267601_at	At2g32980	1204.6	P	1068.4	P	952.4	P	514.4	P	hypothetical protein predicted by genefinder;supported by full-length cDNA: Ceres:38147.
267600_at	At2g33040	1591.7	P	1740.3	P	1170.8	P	1523.4	P	mitochondrial F1-ATPase, gamma subunit (ATP3_ARATH) ;supported by full-length cDNA: Ceres:26812.
267599_at	At2g32850	216	A	314.6	A	226.1	A	194.3	A	putative serine/threonine protein kinase ;supported by full-length cDNA: Ceres:18783.
267598_at	At2g33010	8.9	A	5.6	A	11.1	A	23.1	A	hypothetical protein predicted by genefinder
267597_at	At2g33020	34.4	A	53.4	A	149.1	A	28.5	A	putative leucine-rich repeat disease resistance protein
267596_s_at	At2g33050	53.7	A	9.3	A	15.9	A	13	A	putative leucine-rich repeat disease resistance protein
267595_at	At2g32990	11.3	A	5.2	A	7.7	A	24.2	A	putative glucanse
267594_at	At2g33000	218.3	A	132.7	P	209.9	P	163.8	A	hypothetical protein predicted by genefinder
267593_at	At2g33030	7.3	A	9.8	A	145.7	A	4.6	A	similar to disease resistance protein (Cf-2.2)
267592_at	At2g39710	17.8	A	5.7	A	6.7	A	15.2	A	unknown protein similar to GP 2245012|gnl|PID|e327000|Z97341; supported by cDNA: gi_15293230_gb_AY051049.1_
267591_at	At2g39705	310.5	P	151.9	A	149.4	P	82.7	A	Expressed protein ; supported by full-length cDNA: Ceres: 27620.
267590_at	At2g39700	82073.8	P	85736.7	P	78539.3	P	72008.4	P	putative expansin ;supported by full-length cDNA: Ceres:17353.
267589_at	At2g42050	9.6	A	11.4	A	5.2	A	3.5	A	hypothetical protein
267588_at	At2g42060	26.1	A	107.8	A	24.4	A	150.1	A	unknown protein
267587_at	At2g42080	2050.6	P	2363.3	P	1994	P	1909	P	unknown protein
267586_at	At2g41950	112.4	A	10.2	A	32.7	A	38.7	A	hypothetical protein predicted by genfinder
267585_s_at	At2g42090	43.7	A	35.4	A	115.1	A	131.1	A	putative actin
267584_at	At2g41930	93.9	A	37.5	A	21.2	A	241.3	A	putative protein kinase contains a protein kinase domain profile (PDOC00100)
267583_at	At2g41960	586.7	P	513.4	P	597.4	P	574.2	P	unknown protein
267582_at	At2g41970	9978.9	P	7277	P	6961.2	P	6621.6	P	putative protein kinase contains a protein kinase domain profile (PDOC00100)
267581_at	At2g41980	5013.9	P	4278.8	P	3864.3	P	4066	P	putative RING zinc finger protein
267580_at	At2g41990	113.9	A	73.7	A	94.9	A	139	A	unknown protein
267579_at	At2g42000	30	A	111.9	A	21.3	A	32.3	A	metallothionein-like protein
267578_at	At2g30695	78.5	A	7.6	A	113.6	A	60.3	A	Expressed protein ; supported by cDNA: gi_15724149_gb_AF411777.1_AF411777
267577_at	At2g30710	141.3	A	109.1	A	68	A	221.1	M	unknown protein ; supported by cDNA: gi_13877620_gb_AF370511.1_AF370511
267576_at	At2g30640	821.8	P	518.3	P	417.9	P	862.2	P	putative Mutator-like transposase
267575_at	At2g30690	2416.2	P	2546	P	2596.4	P	2975	P	unknown protein predicted by genscan; similar to yeast Sec7p protein
267574_at	At2g30680	77.2	A	97.3	A	23.3	A	11.4	A	hypothetical protein predicted by genscan
267573_at	At2g30670	180.1	P	51.3	A	16.8	A	277.7	M	putative tropinone reductase
267572_at	At2g30660	168.5	A	184.7	A	131.9	A	292.2	A	3-hydroxyisobutyryl-coenzyme A hydrolase
267571_at	At2g30650	45.4	A	90.5	A	46.7	A	51	A	3-hydroxyisobutyryl-coenzyme A hydrolase
267570_at	At2g30800	234.7	P	287.4	P	279.5	P	293	P	putative RNA helicase A identical to GB:U10245; sequence 75421..75444 and sequence 75397..75420 are identical, only one copy of them is present in GB:U10245.
267569_at	At2g30790	171.4	A	106.3	A	55.4	A	177.7	A	putative photosystem II oxygen-evolving complex 23K protein Non-identical EST and protein matches suggested a possible frameshift in exon 1 (a 4 base deletion between 73745 and 73746) and a different start for exon 2 (base 73645).
267568_at	At2g30780	64.4	A	69.6	A	97.5	A	150.8	A	hypothetical protein predicted by genscan and genefinder
267567_at	At2g30770	45.1	A	6.8	A	112.8	A	17.2	A	putative cytochrome P450
267566_at	At2g30760	61.7	A	94.6	A	30.1	A	63.7	A	unknown protein predicted by genscan
267565_at	At2g30750	5.5	A	4.7	A	4.3	A	14.5	A	putative cytochrome P450
267564_at	At2g30740	17.9	A	2.5	A	63.4	A	139.2	A	putative protein kinase contains a protein kinase domain profile (PDOC00100)
267563_at	At2g30730	153.3	A	117.7	A	121.2	A	97.1	A	putative protein kinase contains a protein kinase domain profile (PDOC00100)
267562_at	At2g39670	48.4	A	67.1	A	107.3	A	9.1	A	unknown protein similar to hypothetical protein PIR|S76698|S76698; supported by cDNA: gi_15809963_gb_AY054250.1_
267561_at	At2g45590	220.3	A	168.3	A	30	A	154	A	putative protein kinase contains a protein kinase domain profile (PDOC00100)
267560_at	At2g45580	113.2	A	136.2	A	74.7	A	50.7	A	putative cytochrome P450
267559_at	At2g45570	18.6	A	4.2	A	10.5	A	22.1	A	putative cytochrome P450
267558_at	At2g32700	247.1	A	173.7	A	273.6	A	126.5	A	unknown protein ; supported by cDNA: gi_13605814_gb_AF367306.1_AF367306
267557_at	At2g32710	156.9	A	61.6	A	15.3	A	13	A	unknown protein ; supported by cDNA: gi_11907565_gb_AF123315.1_AF123315
267556_at	At2g32810	67.9	A	6.4	A	57.9	A	91.5	A	putative beta-galactosidase ; supported by cDNA: gi_14517398_gb_AY039534.1_
267555_at	At2g32765	114.1	A	13.3	A	154.3	A	243.8	A	Expressed protein ; supported by full-length cDNA: Ceres: 30472.
267554_at	At2g32790	71.9	A	18.5	A	13.9	A	18.9	A	E2, ubiquitin-conjugating enzyme, putative ;supported by full-length cDNA: Ceres:27602.
267553_s_at	At2g32650	4.6	A	6.9	A	5.3	A	28.7	A	hypothetical protein predicted by genefinder and genscan;supported by full-length cDNA: Ceres:23742.
267552_at	At2g32770	3.6	A	28.6	A	15.6	A	70.6	A	putative purple acid phosphatase precursor
267551_at	At2g32780	112.5	A	40.4	A	95.9	A	144.6	A	ubiquitin-specific protease 1 (UBP1), putative similar to GI:11993461
267550_at	At2g32800	9.3	A	18.8	A	11.2	A	12	A	putative protein kinase contains a protein kinase domain profile (PDOC00100)
267549_at	At2g32640	51.4	A	60.5	A	44.4	A	119	A	hypothetical protein predicted by genscan
267548_at	At2g32660	19.4	A	147.8	A	151.9	A	173.3	A	putative disease resistance protein
267547_at	At2g32670	435.3	P	1042.7	P	634.2	P	902.5	P	putative synaptobrevin
267546_at	At2g32680	173.4	M	108.5	A	29.3	A	150.1	A	putative disease resistance protein
267545_at	At2g32690	55.1	A	27	A	35.6	A	11.7	A	unknown protein
267544_at	At2g32720	10	A	23.3	A	27.1	A	6.7	A	putative cytochrome b5
267543_at	At2g32730	336.1	A	343.5	A	277	A	235.4	A	26S proteasome regulatory subunit
267542_at	At2g32740	10.2	A	14.8	A	13.1	A	73.7	A	hypothetical protein predicted by genefinder and genscan
267541_at	At2g32750	119.4	A	114.9	A	14.3	A	29.8	A	hypothetical protein predicted by genefinder and genscan
267540_at	At2g32760	904	P	1043.9	P	1028.7	P	1003.6	P	hypothetical protein predicted by genscan
267539_at	At2g42030	1707.4	P	1777.8	P	2742.8	P	2108.4	P	putative RING zinc finger protein ; supported by cDNA: gi_16648813_gb_AY058184.1_
267538_at	At2g41870	10.2	A	5.7	A	28.9	A	7.3	A	putative DNA binding protein ; supported by cDNA: gi_11908071_gb_AF326883.1_AF326883
267537_at	At2g41880	5161.3	P	3993.8	P	5345.2	P	3545.9	P	putative guanylate kinase ; supported by cDNA: gi_7861794_gb_AF204675.1_AF204675
267536_at	At2g42010	1867.8	P	1587.2	P	2127.4	P	2936.2	P	phospholipase D ; supported by cDNA: gi_15284210_gb_U84568.2_ATU84568
267535_at	At2g41940	228.1	A	125.3	A	123.5	A	186.3	A	putative C2H2-type zinc finger protein likely a nucleic acid binding protein; supported by cDNA: gi_14517523_gb_AY039597.1_
267534_at	At2g41900	24.2	A	32	A	23.6	A	21.1	A	putative CCCH-type zinc finger protein also an ankyrin-repeat protein; supported by cDNA: gi_14335105_gb_AY037232.1_
267533_at	At2g42070	232.5	A	112.6	A	69.4	A	24.3	A	unknown protein ;supported by full-length cDNA: Ceres:38610.
267532_at	At2g42040	65.6	A	19.2	A	134.4	A	12.7	A	unknown protein ;supported by full-length cDNA: Ceres:116236.
267531_at	At2g41860	22537.9	P	23912.3	P	34028.9	P	26829.7	P	putative calcium-dependent protein kinase
267530_at	At2g41890	113.4	A	59.2	A	35.7	A	85.1	A	putative receptor-like protein kinase
267529_at	At2g45490	1581.7	P	1628.6	P	1902.4	P	2192	P	putative protein kinase contains a protein kinase domain profile (PDOC00100)
267528_at	At2g45650	18.4	A	5.6	A	37	A	17.7	A	MADS-box protein (AGL6) ; supported by cDNA: gi_1019924_gb_M55554.1_ATHAGL6A
267527_at	At2g45610	3166.3	P	3200.9	P	2799.3	P	1298.1	P	unknown protein
267526_at	At2g30570	100.3	A	57.8	A	7	A	13.6	A	photosystem II reaction center 6.1KD protein ;supported by full-length cDNA: Ceres:34999.
267525_at	At2g30560	79.3	A	149.2	A	164.4	M	238.4	A	putative glycine-rich protein
267524_at	At2g30600	7.7	A	20.6	A	107.8	A	133.8	A	unknown protein
267523_at	At2g30610	19.2	A	67.2	A	35.2	A	26.3	A	unknown protein
267522_at	At2g30430	7.8	A	5.8	A	3.5	A	29	A	hypothetical protein predicted by genscan
267521_at	At2g30480	78.2	A	55.9	A	40.4	A	128.9	A	hypothetical protein predicted by genfinder
267520_at	At2g30460	948.2	P	1112	P	898.9	P	1115.5	P	putative integral membrane protein
267519_at	At2g30470	165.2	P	141.8	P	134.1	A	59.7	A	putative VP1/ABI3 family regulatory protein
267518_at	At2g30500	142.1	P	192.4	P	316.8	P	316.3	P	unknown protein
267517_at	At2g30510	83.4	A	12.3	A	32.4	A	69.5	A	unknown protein
267516_at	At2g30520	217.6	A	35.8	A	22.3	A	92.3	A	unknown protein
267515_at	At2g45680	7.2	A	9.8	A	154.5	P	71.3	A	putative PCF2-like DNA binding protein ; supported by cDNA: gi_15810350_gb_AY056214.1_
267514_at	At2g45630	23.8	A	27	A	101.2	A	9.6	A	putative glycerate dehydrogenase ; supported by cDNA: gi_15724345_gb_AF412113.1_AF412113
267513_at	At2g45620	499	P	470.2	P	538.9	P	333.6	P	unknown protein ; supported by cDNA: gi_13430537_gb_AF360181.1_AF360181
267512_at	At2g45690	606.6	M	472.7	A	524.9	A	369.8	A	hypothetical protein predicted by genscan and genefinder; supported by cDNA: gi_4837732_gb_AF085354.1_AF085354
267511_at	At2g45670	1612.4	P	1579.8	P	816	P	1333.4	P	unknown protein
267510_at	At2g45640	267.5	A	416.9	A	240.8	A	157	A	unknown protein ; supported by full-length cDNA: Ceres: 9990.
267509_at	At2g45660	8.4	A	9.5	A	39.7	A	10.5	A	MADS-box protein (AGL20) ; supported by full-length cDNA: Ceres: 5467.
267508_at	At2g45700	15.7	A	6.9	A	82.3	A	46.5	A	hypothetical protein predicted by genscan
267507_at	At2g45710	124.3	A	243.7	A	332.2	P	306.7	A	putative ribosomal protein S27 ;supported by full-length cDNA: Ceres:18662.
267506_at	At2g45520	17.1	A	8.8	A	62.3	A	26	A	unknown protein ;supported by full-length cDNA: Ceres:8220.
267505_at	At2g45560	15.2	A	29.3	A	146.5	A	55.5	A	putative cytochrome P450 ;supported by full-length cDNA: Ceres:12830.
267504_at	At2g45530	8.3	A	52.9	A	84.4	A	11.3	A	unknown protein ;supported by full-length cDNA: Ceres:35578.
267503_at	At2g45600	284.6	P	247.9	P	80	A	306.3	P	unknown protein ; supported by full-length cDNA: Ceres:36855.
267502_at	At2g45550	7	A	58.1	A	77.3	A	5.7	A	putative cytochrome P450
267501_at	At2g45540	583.6	P	505.1	P	321.5	P	403.4	P	unknown protein
267500_s_at	At2g45510	44.4	A	3.9	A	12.4	A	60	A	putative cytochrome P450
267499_at	At2g45500	179.2	A	176.1	P	40.3	A	211.8	P	hypothetical protein predicted by genscan
267498_at	At2g45720	216.6	A	120.8	A	35.9	A	243	A	unknown protein
267497_at	At2g30540	65.7	A	21.1	A	11.1	A	146.4	A	putative glutaredoxin ;supported by full-length cDNA: Ceres:39560.
267496_at	At2g30550	307.6	A	293.5	P	430.3	A	942	P	putative lipase ; supported by full-length cDNA: Ceres: 207043.
267495_at	At2g30420	8.4	A	16.9	A	5.6	A	132.7	A	myb-like protein isolog
267494_at	At2g30410	3307.9	P	3978.8	P	3571.9	P	3183.6	P	TCP1-chaperonin cofactor A isolog ;supported by full-length cDNA: Ceres:1853.
267493_at	At2g30400	6.9	A	12.2	A	33.5	A	310.4	M	unknown protein
267492_at	At2g30620	27.3	A	171.9	A	34.6	A	12	A	histone H1 ;supported by full-length cDNA: Ceres:1820.
267491_at	At2g19140	177.4	A	28.2	A	36.4	A	35.2	A	unknown protein predicted by genscan
267490_at	At2g19130	142.4	A	52.7	A	136.3	A	202	A	putative receptor-like protein kinase
267489_s_at	At2g19120	988.8	P	1075.9	P	1252.7	P	1067.5	P	putative DNA2-NAM7 helicase family protein
267488_at	At2g19110	103.8	A	6.2	A	211.1	A	20.3	A	putative cadmium-transporting ATPase T20K24.13 has been merged with T20K24.12 per suggestion of Dr. Kristian Axelsen (axe@biobase.dk)
267487_at	At2g19100	7.9	A	8.9	A	26.3	A	49.9	A	putative non-LTR retroelement reverse transcriptase
267486_at	At2g02800	11.2	A	94.4	A	80.8	A	37.8	A	putative protein kinase contains a protein kinase domain profile (PDOC00100); supported by cDNA: gi_2852448_dbj_D88207.1_D88207
267485_at	At2g02820	183.3	P	249.8	P	201.2	P	126.7	A	putative MYB family transcription factor ; supported by cDNA: gi_15375278_gb_AF175994.2_AF175994
267484_at	At2g02760	7551.6	P	6938.7	P	6014.5	P	4820.6	P	E2, ubiquitin-conjugating enzyme 2 (UBC2) identical to gi:2689242, SP:P42745; supported by cDNA: gi_12083309_gb_AF332451.1_AF332451
267483_at	At2g02810	5284.5	P	6219.5	P	5344.6	P	4864.4	P	unknown protein ;supported by full-length cDNA: Ceres:35441.
267482_s_at	At2g02770	111.8	A	9.3	A	6.7	A	59.7	A	unknown protein
267481_at	At2g02780	6.9	A	100.1	A	48.5	A	28.6	A	putative receptor-like protein kinase
267480_at	At2g02830	57.1	A	14	A	13.4	A	8.3	A	putative retroelement pol polyprotein
267479_at	At2g02690	9.2	A	20.5	A	208.6	A	20.2	A	hypothetical protein
267478_at	At2g02700	67.1	A	28.4	A	114.4	A	117.4	A	hypothetical protein predicted by genscan
267477_at	At2g02710	170.3	M	227.5	P	335.3	P	243.5	A	putative receptor-like protein kinase
267476_at	At2g02720	67390.5	P	67486.4	P	81694	P	59169.7	P	putative pectate lyase
267475_at	At2g02730	14.9	A	19.2	A	9.7	A	32.2	A	expressed protein ; supported by full-length cDNA: Ceres: 93828.
267474_at	At2g02740	41.6	A	18.3	A	59.4	A	125.1	A	hypothetical protein predicted by genscan
267473_at	At2g02750	186.5	A	44.9	A	5.6	A	81.7	A	hypothetical protein predicted by genefinder and genscan
267472_at	At2g02850	18.7	A	13.8	A	6.4	A	13	A	putative basic blue protein (plantacyanin) ; supported by full-length cDNA: Ceres: 10750.
267471_at	At2g30390	125.5	A	35.4	A	30.7	A	36.3	A	putative ferrochelatase precusor ; supported by cDNA: gi_16226930_gb_AF428371.1_AF428371
267470_at	At2g30490	36.4	A	183.7	A	18.2	A	42.6	A	cinnamate-4-hydroxylase molecular marker C4H (GB:U71080); supported by cDNA: gi_1773288_gb_U71081.1_ATU71081
267469_at	At2g30590	309.5	M	202.4	P	247	A	208	A	unknown protein ; supported by cDNA: gi_13507098_gb_AF272747.1_AF272747
267468_at	At2g30530	3533.8	P	3153	P	3685.9	P	1893.8	P	unknown protein ; supported by cDNA: gi_15450620_gb_AY052678.1_
267467_at	At2g30580	1531.9	P	1663.3	P	2018.5	P	2771	P	putative C3HC4 zinc finger protein ; supported by cDNA: gi_15010633_gb_AY045618.1_
267466_at	At2g19010	6711.6	P	8824.8	P	3688.8	P	2489.3	P	putative GDSL-motif lipase/hydrolase similar to APG proteins; pFAM domain PF00657
267465_at	At2g19170	241	A	219.5	P	177.5	A	184.4	A	subtilisin-like serine protease contains similarity to meiotic serine proteinase TMP GI:6468325 from [Lycopersicon esculentum]
267464_at	At2g19150	147	A	26.7	A	46.4	A	80.6	A	putative pectinesterase
267463_at	At2g33845	131.3	A	56.9	A	244.3	A	46.6	A	Expressed protein ; supported by full-length cDNA: Ceres: 32001.
267462_at	At2g33735	4.9	A	77.8	A	27.7	A	76	A	Expressed protein ; supported by full-length cDNA: Ceres: 269036.
267461_at	At2g33830	183.9	A	190.4	A	126	A	76.9	A	putative auxin-regulated protein ;supported by full-length cDNA: Ceres:1711.
267460_at	At2g33810	155	A	15.5	A	19.2	A	9.1	A	putative squamosa-promoter binding protein ;supported by full-length cDNA: Ceres:10375.
267459_at	At2g33850	181.1	A	14	A	53.9	A	29.9	A	unknown protein ;supported by full-length cDNA: Ceres:101081.
267458_at	At2g33670	1943.9	P	2308	P	1642.9	P	1703.4	P	similar to Mlo proteins from H. vulgare ; supported by cDNA: gi_14091579_gb_AF369566.1_AF369566
267457_at	At2g33790	11.7	A	31.3	A	156.7	A	156.4	A	putative proline-rich protein
267456_at	At2g33770	231.2	A	66	A	80.8	A	30.8	A	E2, ubiquitin-conjugating enzyme, putative
267455_at	At2g33760	175.4	P	109	A	77.2	A	69.5	A	hypothetical protein predicted by genscan and genefinder, similar to GP|1402883|gnl|PID|e248504|X98130
267454_at	At2g33730	605.7	P	653.4	P	894.4	P	816.4	P	putative U5 small nuclear ribonucleoprotein, an RNA helicase
267453_at	At2g33880	110.6	A	107.8	A	64.3	A	158.7	A	putative homeodomain transcription factor
267452_at	At2g33860	6.4	A	58.6	A	108.8	A	34.7	A	auxin response transcription factor 3 (ETTIN/ARF3) identical to GB:AF007788; supported by cDNA: gi_12484198_gb_AF336917.1_AF336917
267451_at	At2g33710	84.2	A	21.8	A	22.5	A	6.3	A	putative AP2 domain transcription factor
267450_at	At2g33720	69	A	98.3	A	79.8	A	101.8	A	hypothetical protein predicted by genscan and genefinder
267449_at	At2g33690	494.6	P	389.4	P	356.4	A	20.6	A	hypothetical protein predicted by genscan and genefinder
267448_at	At2g33700	543.9	P	555.9	P	306.9	P	558.1	P	putative protein phosphatase 2C
267447_at	At2g33870	7158.3	P	8036.7	P	8719.6	P	3885.2	P	putative GTP-binding protein
267446_s_at	At2g33840	222.1	P	149	P	203.8	P	441.5	P	putative tyrosyl-tRNA synthetase
267445_at	At2g33680	78	A	41.4	A	144.6	A	73.5	A	hypothetical protein predicted by genscan and genefinder, similar to GP|1402883|gnl|PID|e248504|X98130
267444_at	At2g19180	4097.3	P	3070	P	3570.1	P	3905.6	P	hypothetical protein predicted by genscan;supported by full-length cDNA: Ceres:39441.
267443_at	At2g19000	34421	P	46539.6	P	30762.5	P	18662.5	P	hypothetical protein predicted by genefinder;supported by full-length cDNA: Ceres:248560.
267442_at	At2g19080	64.7	A	7.4	A	22.8	A	30.6	A	unknown protein ;supported by full-length cDNA: Ceres:37338.
267441_at	At2g19210	7.7	A	11.2	A	9.3	A	10.1	A	putative receptor-like protein kinase
267440_at	At2g19070	116.1	A	25	A	95.8	A	99	A	putative anthranilate N-hydroxycinnamoyl/benzoyltransferase
267439_at	At2g19060	24.9	A	139.9	M	85	A	91.5	A	putative GDSL-motif lipase/hydrolase similar to APG proteins; pFAM domain PF00657
267438_at	At2g19050	15947.1	P	14724.9	P	17119.3	P	13176.7	P	putative GDSL-motif lipase/hydrolase similar to APG proteins; pFAM domain PF00657
267437_at	At2g19200	7.2	A	89.2	A	77.5	A	44	A	hypothetical protein predicted by genefinder
267436_at	At2g19190	111.2	A	12.7	A	9.6	A	36	A	putative receptor-like protein kinase
267435_at	At2g33800	120.5	A	131.3	A	47.5	A	123.2	A	30S ribosomal protein S5 ; supported by full-length cDNA: Ceres: 38063.
267434_at	At2g26260	311.3	A	69	A	12.6	A	231.3	A	3-beta-hydroxysteroid dehydrogenase
267433_at	At2g26350	77.1	A	17.6	A	16.3	A	74.4	A	putative peroxisome assembly protein PER8 ; supported by full-length cDNA: Ceres: 31774.
267432_at	At2g35020	57.1	A	28.6	A	8.4	A	23	A	putative UDP-N-acetylglucosamine pyrophosphorylase ;supported by full-length cDNA: Ceres:5509.
267431_at	At2g34870	233.5	A	16.9	A	88	A	43.4	A	unknown protein ;supported by full-length cDNA: Ceres:29605.
267430_at	At2g34860	48.7	A	111.5	A	6	A	85.6	A	unknown protein
267429_at	At2g34850	10.5	A	19	A	104.9	A	6.4	A	putative UDP-galactose-4-epimerase
267428_at	At2g34840	6.5	A	4.8	A	7.9	A	93.7	A	putative coatomer epsilon subunit
267427_at	At2g34830	13.4	A	4.4	A	71.8	A	16	A	putative WRKY-type DNA binding protein ; supported by cDNA: gi_15384228_gb_AF404863.1_AF404863
267426_at	At2g34820	17.8	A	11.7	A	18.2	A	31.8	A	hypothetical protein predicted by genscan
267425_at	At2g34810	13	A	14.9	A	6	A	7.3	A	putative berberine bridge enzyme
267424_at	At2g34800	75.2	A	45.7	A	41.9	A	82	A	hypothetical protein predicted by genscan
267423_at	At2g35060	8.1	A	4.6	A	16	A	8.6	A	putative potassium transporter
267422_at	At2g35050	195.3	A	72.5	A	23.5	A	57.9	A	putative protein kinase contains a protein kinase domain profile (PDOC00100)
267421_at	At2g35040	87	A	163.7	P	54.9	A	256.1	A	putative phosphoribosylaminoimidazolecarboxamide formyltransferase
267420_at	At2g35030	5.9	A	6.1	A	7	A	60	A	hypothetical protein predicted by grail
267419_at	At2g35010	117.9	A	105.6	A	5.8	A	10.7	A	putative thioredoxin
267418_at	At2g35000	97.6	A	71.7	A	27.2	A	134.2	A	putative RING zinc finger protein
267417_at	At2g34990	11.6	A	18.6	A	56.2	A	14.3	A	putative RING zinc finger protein
267416_at	At2g34980	20	A	8.3	A	5.8	A	120.3	A	putative phosphatidylinositol-glycan synthase
267415_at	At2g34970	134.8	A	89.2	A	226.1	A	135	A	putative translation initiation factor eIF-2B epsilon subunit
267414_at	At2g34790	134.3	A	182.3	A	228	P	249.9	P	putative berberine bridge enzyme
267413_at	At2g34960	68.5	A	97	A	35.6	A	48	A	putative amino acid transporter
267412_at	At2g34940	28.8	A	140.4	A	42.6	A	41.4	A	putative vacuolar sorting receptor
267411_at	At2g34930	8.2	A	11.1	A	14.4	A	74.9	A	putative disease resistance protein
267410_at	At2g34920	1085.3	P	1506.1	P	590.3	P	2069.5	P	hypothetical protein predicted by genscan
267409_at	At2g34910	25.8	A	40.9	A	9.1	A	149.7	A	hypothetical protein predicted by genefinder
267408_at	At2g34890	25.8	A	8.4	A	6.5	A	22.3	A	putative CTP synthase
267407_at	At2g34880	9.3	A	37.3	A	125.9	A	28.6	A	unknown protein
267406_at	At2g34780	127.9	A	58.6	A	4.7	A	7.3	A	unknown protein
267405_at	At2g33740	68.7	A	121.1	A	69.4	A	80.6	A	putative related to microbial divalent cation tolerance proteins ; supported by cDNA: gi_12963360_gb_AF327524.1_AF327524
267404_at	At2g33980	92.5	A	21.2	A	49.2	A	17.1	A	hypothetical protein predicted by genefinder; supported by cDNA: gi_15293224_gb_AY051046.1_
267403_at	At2g26320	5.1	A	31.4	A	6.4	A	19.1	A	MADS-box protein (AGL33)
267402_at	At2g26180	181.4	A	104.4	A	229.3	A	253.8	P	putative SF16 protein {Helianthus annuus}
267401_at	At2g26210	432.5	P	496.3	P	235.8	A	409.4	A	unknown protein
267400_at	At2g26240	27.6	A	32.3	A	115.4	P	49.5	A	unknown protein
267399_at	At2g44195	6.6	A	5.1	A	11.2	A	5.4	A	hypothetical protein predicted by genscan
267398_at	At2g44560	43806.3	P	47216.8	P	52767.7	P	46598.8	P	putative glucanase
267397_at	At1g76170	17.4	A	16.1	A	31.2	A	21.6	A	hypothetical protein predicted by genscan+
267396_at	At2g44270	94.1	A	11	A	146.3	A	82.2	A	hypothetical protein predicted by grail and genscan
267395_at	At2g44250	84.2	A	8.6	A	50.8	A	27.6	A	unknown protein
267394_s_at	At2g44540	794.3	P	797.3	P	771	P	816.4	P	putative cellulase
267393_at	At2g44500	172.8	P	115.3	P	31.5	A	339.7	P	similar to axi 1 protein from Nicotiana tabacum
267392_at	At2g44490	6.2	A	62.1	A	147.8	A	86.3	A	putative beta-glucosidase
267391_at	At2g44480	113.6	A	6.9	A	18.6	A	5.4	A	putative beta-glucosidase
267390_at	At2g44470	79.3	A	12.4	A	14.5	A	78	A	putative beta-glucosidase
267389_at	At2g44460	5.7	A	58.5	A	54.2	A	116.5	A	putative beta-glucosidase
267388_at	At2g44450	1211.8	P	720.3	P	585.2	P	1211.3	P	putative beta-glucosidase
267387_at	At2g44440	167.8	A	19.6	A	53.7	A	198.8	A	hypothetical protein predicted by genscan
267386_at	At2g44430	30.1	A	20.3	A	10.6	A	167.4	A	unknown protein
267385_at	At2g44380	9	A	25.7	A	5.2	A	56.2	A	unknown protein highly similar to GP|2435515|AF024504
267384_at	At2g44370	10.8	A	95.3	A	24.4	A	55.9	A	unknown protein highly similar to GP|2435515|AF024504
267383_at	At2g44360	72.9	A	96.8	A	32.7	A	161.4	A	unknown protein
267382_at	At2g44300	155.5	A	50.2	A	45.3	A	16.7	A	unknown protein
267381_at	At2g26190	73.6	A	124.6	A	85.2	A	208.6	A	unknown protein ; supported by cDNA: gi_16930468_gb_AF419588.1_AF419588
267380_at	At2g26170	57.6	A	7.1	A	78.7	A	12.6	A	putative thromboxane-A synthase ; supported by cDNA: gi_15810029_gb_AY054283.1_
267379_at	At2g26340	43.8	A	31.8	A	69.7	A	172.3	A	unknown protein ; supported by cDNA: gi_13899086_gb_AF370538.1_AF370538
267378_at	At2g26200	40.7	A	40.1	A	13.9	A	138.1	A	hypothetical protein
267377_at	At2g26250	12.9	A	11.6	A	19.8	A	16.6	A	beta-ketoacyl-CoA synthase (FIDDLEHEAD) identical to GB:AJ010713; contains a chalcone and stilbene synthase active site (PF00195); supported by cDNA: gi_14517455_gb_AY039563.1_
267376_at	At2g26330	11.4	A	20.3	A	26.3	A	23.6	A	putative receptor-like protein kinase, ERECTA identical to GB:U47029 and GB:D83257; contains a protein kinase domain profile (PDOC00100); contains LRR Leucine Rich Repeat domains; supported by cDNA: gi_14334873_gb_AY035110.1_
267375_at	At2g26300	14.1	A	11.5	A	7.5	A	28.1	A	G protein alpha subunit 1 (GPA1) identical to GB:M32887; supported by cDNA: gi_14326501_gb_AF385704.1_AF385704
267374_at	At2g26230	467.9	P	134.9	A	310.8	A	19.3	A	putative uricase subunit similar to nodulin-35; identical to GB:Y11120;supported by full-length cDNA: Ceres:38538.
267373_at	At2g26280	271	P	339.8	P	449	P	236.4	A	unknown protein
267372_at	At2g26290	8.5	A	14.1	A	9.3	A	9.1	A	putative protein kinase contains a protein kinase domain profile (PDOC00100)
267371_at	At2g44510	81	A	7.4	A	18	A	59	A	Expressed protein ; supported by cDNA: gi_15010573_gb_AY045588.1_
267370_at	At2g44525	390.4	P	569.9	P	417.2	P	298.3	A	unknown protein ;supported by full-length cDNA: Ceres:8402.
267369_at	At2g44420	45.7	A	25.8	A	20.9	A	19.7	A	unknown protein ;supported by full-length cDNA: Ceres:21043.
267368_at	At2g44350	3534.8	P	3776	P	2507.3	P	2494.2	P	citrate synthase similar to GB:X17528, 10 possible frameshifts in that submission.;supported by full-length cDNA: Ceres:16528.
267367_at	At2g44210	17.4	A	74.7	A	4.7	A	91.3	A	unknown protein ;supported by full-length cDNA: Ceres:39057.
267366_at	At2g44310	130.8	A	255.5	P	368.7	P	613.4	P	unknown protein ;supported by full-length cDNA: Ceres:26701.
267365_at	At2g44530	59.4	A	6.7	A	7.8	A	69.8	A	putative phosphoribosyl pyrophosphate synthetase
267364_at	At2g40080	80.1	A	79.5	A	82	A	97.3	A	unknown protein ;supported by full-length cDNA: Ceres:9398.
267363_at	At2g39970	825.1	P	800.2	P	432.6	P	381	P	putative peroxisomal membrane carrier protein ;supported by full-length cDNA: Ceres:5504.
267362_at	At2g39910	70.5	A	14.4	A	92.2	A	7.8	A	hypothetical protein predicted by genefinder;supported by full-length cDNA: Ceres:155438.
267361_at	At2g39920	78.6	A	100.4	A	94.9	A	137	A	hypothetical protein predicted by genscan;supported by full-length cDNA: Ceres:33701.
267360_at	At2g40060	295.8	A	44.9	A	156.9	A	195	A	unknown protein ;supported by full-length cDNA: Ceres:5046.
267359_at	At2g40020	110.2	A	168.1	A	90	A	6.6	A	hypothetical protein predicted by genefinder;supported by full-length cDNA: Ceres:32440.
267358_at	At2g39890	28702.1	P	27116.4	P	31839.6	P	20038.1	P	proline transporter 1 ;supported by full-length cDNA: Ceres:39048.
267357_at	At2g40000	382.8	P	535.2	P	824.6	P	1019.7	P	putative nematode-resistance protein ;supported by full-length cDNA: Ceres:35056.
267356_at	At2g39930	127.4	A	131	A	160.5	A	334.6	A	putative isoamylase
267355_at	At2g39900	2754.8	P	2841.6	P	1617.2	P	3772.3	P	putative LIM-domain protein
267354_at	At2g39880	247.2	P	69.4	A	121.9	A	91.2	A	putative MYB family transcription factor ; supported by cDNA: gi_5823308_gb_AF175988.1_AF175988
267353_at	At2g40070	113.6	A	67.6	A	46.6	A	68.7	A	En/Spm-like transposon protein related to En/Spm transposon family of maize
267352_at	At2g40050	8.8	A	3.7	A	11.2	A	22.2	A	hypothetical protein predicted by genscan
267351_at	At2g40040	82.4	A	108.4	A	33	A	137.1	A	unknown protein
267350_at	At2g40030	8.6	A	37	A	21.3	A	17	A	putative DNA-directed RNA polymerase II subunit
267349_at	At2g40010	857.8	P	818.5	P	468.3	P	162.4	P	60S acidic ribosomal protein P0
267348_at	At2g39960	10.5	A	30.7	A	11.3	A	9.2	A	unknown protein
267347_at	At2g39950	2403.2	P	2074.5	P	2271.8	P	2199.6	P	hypothetical protein predicted by genefinder and genscan
267346_at	At2g39940	31.5	A	134.6	P	70.9	A	165.5	P	coronatine-insensitive 1 (COI1), AtFBL2 identical to LRR-containing F-box protein GI:3158394 from [Arabidopsis thaliana]
267345_at	At2g44240	14.3	A	48.4	A	100.5	A	4.6	A	unknown protein ; supported by cDNA: gi_16226494_gb_AF428414.1_AF428414
267344_at	At2g44230	142.7	A	91.1	A	193.5	M	216.6	M	hypothetical protein predicted by genefinder; supported by cDNA: gi_15450386_gb_AY052294.1_
267343_at	At2g44260	80.2	A	18	A	5.5	A	6.1	A	hypothetical protein predicted by grail; supported by cDNA: gi_15293038_gb_AY050953.1_
267342_at	At2g44520	182.6	P	102.7	A	337.1	A	206.6	A	putative heme A:farnesyltransferase ; supported by cDNA: gi_15028298_gb_AY045952.1_
267341_at	At2g44200	441.8	P	382	A	652.8	P	619.6	P	hypothetical protein predicted by genscan; supported by cDNA: gi_15010703_gb_AY045653.1_
267340_at	At2g34690	7101.4	P	7056.6	P	7881.6	P	9037.6	P	unknown protein
267339_at	At2g39870	5.4	A	26.3	A	15.8	A	134.7	A	unknown protein ; supported by cDNA: gi_13877742_gb_AF370134.1_AF370134
267338_at	At2g39990	522.5	P	522.5	P	401.1	P	413.9	P	26S proteasome regulatory subunit ; supported by cDNA: gi_15027934_gb_AY045824.1_
267337_at	At2g39980	73.4	A	196.6	P	185.4	A	23.2	A	putative anthocyanin 5-aromatic acyltransferase ; supported by cDNA: gi_13937225_gb_AF372968.1_AF372968
267336_at	At2g19310	228	A	99.4	A	240.3	A	147.1	A	putative small heat shock protein ;supported by full-length cDNA: Ceres:99763.
267335_s_at	At2g19440	367.3	P	539.5	P	478.7	P	1088.7	P	putative beta-1,3-glucanase
267334_at	At2g19420	5	A	3.5	A	3.3	A	158.6	A	hypothetical protein predicted by genscan
267333_at	At2g19430	53.3	A	68.8	A	352	A	68.2	A	putative WD-40 repeat protein contains a Trp-Asp (WD-40) repeat signature
267332_at	At2g19290	16.9	A	18.8	A	48	A	7.8	A	hypothetical protein predicted by genscan
267331_at	At2g19280	120.7	A	153.1	P	176.6	A	173.7	A	putative salt-inducible protein
267330_at	At2g19270	280.4	P	365.1	P	335.3	P	431.5	P	unknown protein
267329_at	At2g19250	6.8	A	8.3	A	19.3	A	109.4	A	hypothetical protein
267328_at	At2g19230	4.6	A	19.7	A	6.9	A	18.3	A	putative receptor-like protein kinase
267327_at	At2g19410	9.5	A	4	A	19.4	A	10.2	A	putative protein kinase contains a protein kinase domain profile (PDOC00100)
267326_at	At2g19380	317.6	P	278.9	M	313.7	P	277.2	P	putative RNA-binding protein
267325_at	At2g19370	11	A	50.9	A	5.1	A	6.7	A	unknown protein predicted by genscan and genefinder
267324_at	At2g19360	5.3	A	7.2	A	3.2	A	50.3	A	hypothetical protein predicted by genscan
267323_at	At2g19340	1708.8	P	1264	P	876.7	P	1085.8	P	unknown protein
267322_at	At2g19330	4202.2	P	4754.7	P	3600.3	P	3051.8	P	putative leucine-rich-repeat protein
267321_at	At2g19320	22.4	A	159.8	A	57.9	A	70.1	A	hypothetical protein predicted by genefinder
267320_at	At2g19300	94.2	A	59.1	A	12.3	A	9	A	hypothetical protein predicted by genscan
267319_at	At2g34660	14.6	A	23.8	A	100.2	A	36.9	A	ABC transporter (AtMRP2) identical to GB:AF014960; transports glutathione conjugates; supported by cDNA: gi_2909780_gb_AF020288.1_AF020288
267318_at	At2g34770	30038.7	P	30194.7	P	32516.6	P	25808.7	P	fatty acid hydroxylase (FAH1) identical to GB:AF021804; supported by cDNA: gi_15215595_gb_AY050326.1_
267317_at	At2g34700	13.2	A	73.2	A	19.5	A	138	A	putative proline-rich glycoprotein
267316_at	At2g34710	85.9	A	25.3	A	72.1	A	29.6	A	homeodomain transcription factor (ATHB-14) identical to GB:Y11122
267315_at	At2g34720	48.8	A	219.5	A	167.5	M	311.3	A	putative CCAAT-binding transcription factor subunit
267314_at	At2g34730	15.6	A	18.3	A	30.7	A	17.7	A	putative myosin heavy chain
267313_at	At2g34740	11.1	A	5.7	A	8.2	A	5.8	A	putative protein phosphatase 2C
267312_at	At2g34750	8.4	A	93.7	A	62.7	A	70	A	unknown protein
267311_at	At2g34670	19.5	A	151.1	A	5.7	A	88.4	A	hypothetical protein
267310_at	At2g34680	10.8	A	98.7	A	15.6	A	53	A	unknown protein
267309_at	At2g19385	12	A	156.1	A	66.8	A	116.5	A	Expressed protein ; supported by full-length cDNA: Ceres: 114879.
267308_at	At2g30200	32.7	A	4.2	A	67.5	A	25.5	A	putative malonyl-CoA:Acyl carrier protein transacylase ;supported by full-length cDNA: Ceres:299.
267307_at	At2g30210	23.2	A	42.2	A	81	A	178.1	A	putative laccase
267306_at	At2g30060	211.5	A	251	A	332.5	P	414	A	Ran binding protein (AtRanBP1b) identical to GB:X97378
267305_at	At2g30070	104.5	A	57.3	A	20.6	A	143.1	A	high affinity K+ transporter (AtKUP1/AtKT1p) identical to GB:AF029876; supported by cDNA: gi_2654087_gb_AF033118.1_AF033118
267304_at	At2g30080	325.5	A	392.3	P	272.7	M	308.5	A	putative Fe(II) transport protein
267303_at	At2g30090	52.9	A	62.1	A	66.8	A	5.7	A	hookless1-like protein
267302_at	At2g30100	69.1	A	53.6	A	145.1	A	86.3	A	putative unknown protein, leucine-rich repeat
267301_at	At2g30110	1281.3	P	1326.4	P	985.8	P	1458.9	P	ubiquitin activating enzyme 1 (UBA1) identical to GB:U80808
267300_at	At2g30140	21.6	A	62.6	A	40.6	A	16.8	A	putative glucosyltransferase
267299_at	At2g30150	4.9	A	11.4	A	17.6	A	10	A	putative glucosyltransferase
267298_at	At2g23760	16.3	A	46.2	A	13.5	A	55.7	A	putative homeodomain transcription factor ; supported by cDNA: gi_13877512_gb_AF353092.1_AF353092
267297_at	At2g23780	762.1	P	691.1	P	671.7	P	792.2	P	putative RING zinc finger protein ;supported by full-length cDNA: Ceres:17402.
267296_at	At2g23660	2133.7	P	2375.9	P	2526.8	P	2421.1	P	hypothetical protein predicted by genefinder
267295_at	At2g23800	11.6	A	6.9	A	16.3	A	28.6	A	pregeranylgeranyl pyrophosphate synthase identical to GB:U44876; sequence disagrees at N-Terminus, sequence submitted has been confirmed from three electropherograms.;supported by full-length cDNA: Ceres:36311.
267294_at	At2g23670	29.8	A	8.3	A	7.9	A	13.8	A	hypothetical protein predicted by genscan and genefinder;supported by full-length cDNA: Ceres:20125.
267293_at	At2g23810	1062.3	P	1336.3	P	911.2	P	2748.4	P	hypothetical protein
267292_at	At2g23730	61.2	A	93.7	A	9.8	A	77.3	A	hypothetical protein predicted by genefinder
267291_at	At2g23740	198.3	A	294.8	P	178.2	A	362.1	M	putative C2H2-type zinc finger protein likely a nucleic acid binding protein
267290_at	At2g23750	176.1	A	229.9	A	189.2	A	319.4	P	putative SET-domain transcriptional regulator
267289_at	At2g23770	22.3	A	18.8	A	14.1	A	21.6	A	putative protein kinase contains a protein kinase domain profile (PDOC00100)
267288_at	At2g23680	27.9	A	24.1	A	18.4	A	13.9	A	similar to cold acclimation protein WCOR413 [Triticum aestivum]
267287_at	At2g23630	217.4	A	16.1	A	234.8	A	18.8	A	putative pectinesterase
267286_at	At2g23640	83.2	A	24.9	A	21.6	A	32.3	A	putative seed maturation protein
267285_at	At2g23690	146.1	A	156.8	A	213.5	A	296	A	unknown protein
267284_at	At2g23700	14.7	A	9.4	A	15.2	A	108.2	A	unknown protein predicted by genscan
267283_at	At2g23720	42.9	A	23.9	A	11.2	A	65.5	A	Mutator-like transposase similar to MURA transposase of maize Mutator transposon
267282_at	At2g19390	7.6	A	49.1	A	14.3	A	20.8	A	unknown protein ; supported by cDNA: gi_16604626_gb_AY059758.1_
267281_at	At2g19400	4971.2	P	5715.2	P	5013.6	P	3994	P	putative protein kinase contains a protein kinase domain profile (PDOC00100); supported by cDNA: gi_13877630_gb_AF370516.1_AF370516
267280_at	At2g19450	11931.4	P	12531.6	P	15035.7	P	11535.2	P	diacylglycerol O-acyltransferase ; supported by cDNA: gi_15450799_gb_AY054480.1_
267279_at	At2g19460	35.5	A	89.3	A	36.6	A	194.3	A	hypothetical protein predicted by genefinder; supported by cDNA: gi_14334633_gb_AY034990.1_
267278_at	At2g19350	159.2	P	204.6	P	103.8	P	169.2	A	unknown protein ; supported by full-length cDNA: Ceres: 37787.
267277_at	At2g30050	1620.6	P	1925.1	P	1127.2	P	1636.2	P	putative protein transport protein SEC13 ;supported by full-length cDNA: Ceres:36577.
267276_at	At2g30130	13.4	A	5.2	A	81	A	6.9	A	hypothetical protein predicted by genscan and genefinder; supported by full-length cDNA: Ceres: 29970.
267275_at	At2g30240	177.1	P	110.9	P	225.2	A	173	M	putative Na H antiporter
267274_at	At2g30160	701.1	P	651.3	P	590.9	P	449.4	P	putative mitochondrial carrier protein ;supported by full-length cDNA: Ceres:150522.
267273_at	At2g02520	26.2	A	100.8	A	26.1	A	54.7	A	putative non-LTR retroelement reverse transcriptase
267272_at	At2g02530	43.6	A	4	A	5.2	A	21.4	A	hypothetical protein predicted by genscan
267271_at	At2g02540	38.8	A	9.1	A	13.7	A	33.3	A	hypothetical protein predicted by genscan and genefinder
267270_at	At2g02550	138.8	A	33.5	A	10.5	A	113.8	A	hypothetical protein predicted by genscan
267269_at	At2g02560	80	A	196.8	A	179.3	A	107.8	A	unknown protein
267268_at	At2g02570	295	P	237	P	278.8	P	401	P	hypothetical protein predicted by genscan
267267_at	At2g02580	54.9	A	29.2	A	68.9	A	90.2	A	putative cytochrome P450
267266_at	At2g23150	327.4	P	311.4	P	80.6	A	420.5	P	putative metal ion transporter (NRAMP) similar to natural resistance-associated macrophage protein; supported by cDNA: gi_6468011_gb_AF202539.1_AF202539
267265_at	At2g22980	46.7	A	4.7	A	12.2	A	122.8	A	putative serine carboxypeptidase I ; supported by cDNA: gi_15294269_gb_AF410326.1_AF410326
267264_at	At2g22970	83.9	A	86.3	A	7.7	A	41.1	A	putative serine carboxypeptidase II ; supported by cDNA: gi_14517521_gb_AY039596.1_
267263_at	At2g23110	120.8	A	81.7	A	172.2	P	38.5	A	similar to late embryogenesis abundant proteins ; supported by cDNA: gi_14423503_gb_AF386989.1_AF386989
267262_at	At2g22990	79.8	A	38.2	A	12.9	A	20.2	A	putative serine carboxypeptidase I ; supported by cDNA: gi_14334757_gb_AY035052.1_
267261_at	At2g23120	2681.5	P	3305.4	P	2661.4	P	4693.2	P	unknown protein ;supported by full-length cDNA: Ceres:9284.
267260_at	At2g23130	26	A	38.2	A	31.7	A	305.4	A	putative proline-rich protein ; supported by full-length cDNA: Ceres: 28853.
267259_at	At2g23090	11638.7	P	9477.8	P	8455.1	P	10389.1	P	Expressed protein ; supported by full-length cDNA: Ceres: 14468.
267258_at	At2g23140	1020.5	P	1201.4	P	1401	P	1067.6	P	hypothetical protein predicted by genscan; similar to GP 2462822 AF000657
267257_at	At2g23080	619.8	P	554.8	P	515.4	P	432.9	P	putative casein kinase II catalytic (alpha) subunit ;supported by full-length cDNA: Ceres:38084.
267256_s_at	At2g23000	4.7	A	58.6	A	243.1	A	194.3	A	putative serine carboxypeptidase I ;supported by full-length cDNA: Ceres:33165.
267255_at	At2g22950	830.5	P	1055	P	627.7	P	585.9	P	putative Ca2+-ATPase
267254_at	At2g23030	166.1	A	82.2	A	20.5	A	36.4	A	putative protein kinase contains a protein kinase domain profile (PDOC00100)
267253_at	At2g22960	17.4	A	50.1	A	22.1	A	28.6	A	putative serine carboxypeptidase I
267252_at	At2g23100	94.8	A	113.5	A	8.5	A	115	A	hypothetical protein predicted by genscan
267251_at	At2g23070	32215.6	P	32360.8	P	33188	P	33986.7	P	putative casein kinase II catalytic (alpha) subunit
267250_at	At2g23060	74.2	A	4.6	A	8.8	A	9.8	A	similar to hookless1 (HLS1)
267249_at	At2g23040	6.5	A	39.3	A	4	A	5.6	A	hypothetical protein predicted by genscan
267248_at	At2g30120	123.9	A	18.9	A	21.4	A	118.6	A	hypothetical protein predicted by genefinder; supported by cDNA: gi_16323181_gb_AY057695.1_
267247_at	At2g30170	884.4	P	1143.2	P	1332.8	P	639.4	P	hypothetical protein predicted by genscan; supported by cDNA: gi_13878070_gb_AF370298.1_AF370298
267246_at	At2g30250	244.3	P	103.2	A	92.8	A	157.3	A	putative WRKY-type DNA binding protein ; supported by cDNA: gi_15027912_gb_AY045813.1_
267245_at	At2g02640	64	A	62.6	A	104.3	A	2.4	A	hypothetical protein
267244_at	At2g02650	36.1	A	70.7	A	123.8	A	150.1	A	putative reverse transcriptase
267243_at	At2g02660	2.6	A	93.1	A	30	A	55.4	A	hypothetical protein predicted by genscan
267242_at	At2g02670	39.7	A	30	A	16.6	A	6.3	A	hypothetical protein predicted by grail
267241_at	At2g02490	15.7	A	82.8	A	90.4	A	36.7	A	hypothetical protein predicted by genscan and genefinder
267240_at	At2g02680	15.7	A	7.6	A	12.8	A	38.6	A	hypothetical protein predicted by genscan
267239_at	At2g02510	747.8	P	943	P	873.8	P	624.7	P	unknown protein
267238_at	At2g44130	493.2	P	512.7	P	254.7	P	658.9	A	unknown protein ;supported by full-length cDNA: Ceres:6950.
267237_s_at	At2g44040	20.7	A	50.7	A	20.7	A	100.8	A	unknown protein ;supported by full-length cDNA: Ceres:10293.
267236_at	At2g44100	15	A	22.4	A	54.5	A	14.2	A	GDP dissociation inhibitor identical to GB:D83531;supported by full-length cDNA: Ceres:29536.
267235_at	At2g43940	197.9	A	217	P	134.9	A	197.9	A	unknown protein
267234_x_at	At2g43930	64.6	A	29.1	A	14.1	A	7.7	A	putative protein kinase contains a protein kinase domain profile (PDOC00100)
267233_s_at	At2g43920	9.5	A	5.6	A	18.4	A	23.6	A	unknown protein
267232_at	At2g44190	1835.1	P	1679.6	P	2824.9	P	4126	P	hypothetical protein predicted by genscan
267231_at	At2g43900	1595.6	P	2514.3	P	2356.1	P	954.5	P	putative inositol polyphosphate 5 -phosphatase
267230_at	At2g44080	13.9	A	88.3	A	18.8	A	153.8	A	unknown protein
267229_s_at	At2g44070	17.4	A	87.5	P	97.5	A	4.3	A	putative translation initiation factor eIF-2B delta subunit
267228_at	At2g43890	7.8	A	7	A	8.3	A	16.9	A	putative polygalacturonase
267227_at	At2g44030	18.5	A	108.3	A	95	A	132.6	A	hypothetical protein predicted by genscan
267226_at	At2g44010	12.6	A	111.7	A	52.1	A	17.4	A	unknown protein
267225_at	At2g44000	6.7	A	11.9	A	18.9	A	195.1	A	hypothetical protein predicted by genscan
267224_at	At2g43990	55.7	A	43.5	A	170.3	A	28.3	A	hypothetical protein predicted by genscan
267223_at	At2g43980	86.9	A	200.5	A	216.3	A	211.2	A	hypothetical protein predicted by grail
267222_at	At2g43880	33.5	A	6.5	A	26.4	A	140.2	A	putative polygalacturonase
267221_at	At2g02480	23.2	A	11.9	A	34.9	A	32.8	A	similar to prokaryotic DNA polymerase III gamma subunit ; supported by cDNA: gi_8980709_gb_AF264023.1_AF264023
267220_at	At2g02500	11.7	A	19	A	25.4	A	64.9	A	putative sugar nucleotide phosphorylase ; supported by cDNA: gi_12697582_dbj_AB037876.1_AB037876
267219_at	At2g02590	7.6	A	6.5	A	8.8	A	22	A	putative transport protein ;supported by full-length cDNA: Ceres:26825.
267218_at	At2g02515	20	A	11.9	A	106	A	18.2	A	Expressed protein ; supported by full-length cDNA: Ceres: 12948.
267217_at	At2g02610	62.5	A	113.1	A	55.9	A	108.7	A	hypothetical protein
267216_at	At2g02620	5.9	A	92.5	A	18.2	A	7.9	A	hypothetical protein
267215_at	At2g02630	46.7	A	9.9	A	21.7	A	34.2	A	hypothetical protein
267214_at	At2g43970	5	A	33.7	A	16.7	A	25.6	A	unknown protein ; supported by cDNA: gi_14194142_gb_AF367277.1_AF367277
267213_at	At2g44120	204.6	P	8.3	A	116.8	A	219.5	A	60S ribosomal protein L7 ;supported by full-length cDNA: Ceres:36813.
267212_at	At2g44060	18.1	A	264.2	A	105	A	116.3	A	similar to late embryogenesis abundant proteins ; supported by full-length cDNA: Ceres: 2450.
267211_at	At2g44065	171.6	A	132.1	A	173.3	A	165	A	Expressed protein ; supported by full-length cDNA: Ceres: 24003.
267210_at	At2g30920	187.7	A	23.2	A	163.1	A	28.5	A	dihydroxypolyprenylbenzoate methyltransferase identical to GB:Y15055;supported by full-length cDNA: Ceres:108529. Contains CLAVATA3/ESR-Related 4 (CLE4)
267209_at	At2g30930	64.8	A	7.3	A	5.6	A	22.9	A	unknown protein ;supported by full-length cDNA: Ceres:125631.
267208_at	At2g30980	75.1	A	95.9	A	129.9	A	180.9	A	putative shaggy-like protein kinase dzeta identical to GB:X94938;supported by full-length cDNA: Ceres:36479.
267207_at	At2g30840	81.4	A	73	A	25.9	A	77.9	A	putative dioxygenase
267206_at	At2g30830	16.3	A	78.6	A	30	A	57.9	A	putative dioxygenase
267205_at	At2g30820	133	M	40.6	A	122.4	A	26.2	A	unknown protein
267204_at	At2g31050	107.8	A	253.3	A	106.7	A	231.5	A	putative blue copper-binding protein
267203_at	At2g31035	4.2	A	2	A	3.4	A	54	A	hypothetical protein predicted by genefinder
267202_s_at	At2g31030	20.6	A	14.4	A	39.7	A	252.4	A	putative oxysterol-binding protein
267201_at	At2g31010	507.3	P	506.2	P	620.4	P	532.2	P	putative protein kinase contains a protein kinase domain profile (PDOC00100)
267200_at	At2g31000	414.7	P	382.4	P	154.5	A	289.7	P	hypothetical protein predicted by genefinder
267199_at	At2g30990	68.1	A	12	A	95.7	A	31.6	A	hypothetical protein predicted by genefinder
267198_at	At2g30810	16.8	A	51.4	A	3.8	A	17.7	A	putative gibberellin-regulated protein
267197_at	At2g30960	25.3	A	139.2	A	28.5	A	148	A	hypothetical protein predicted by genscan
267196_at	At2g30950	128.9	A	229	P	269.5	P	356.8	P	FtsH protease (VAR2) identical to zinc dependent protease VAR2 GI:7650138 from [Arabidopsis thaliana]
267195_at	At2g30940	17.6	A	93.4	A	16.2	A	122.2	A	putative protein kinase contains a protein kinase domain profile (PDOC00100)
267194_s_at	At2g30910	214.6	A	106.7	A	93.7	A	293.6	A	putative ARP2/3 protein complex subunit p41
267193_at	At2g30900	16.2	A	28.4	A	129.2	A	138.6	A	hypothetical protein predicted by grail
267192_at	At2g30890	76.1	A	4.7	A	132.8	A	27.2	A	hypothetical protein predicted by grail
267191_at	At2g44110	134.6	A	13.4	A	131.4	A	11.3	A	similar to Mlo proteins from H. vulgare ; supported by cDNA: gi_14091599_gb_AF369576.1_AF369576
267190_at	At2g44170	8.5	A	46.7	A	19.9	A	109.6	A	putative N-myristoyltransferase ; supported by cDNA: gi_13924515_gb_AF250957.1_AF250957
267189_at	At2g44180	173.6	A	157.2	A	201.6	A	27.3	A	putative methionine aminopeptidase ; supported by cDNA: gi_11320961_gb_AF250964.1_AF250964
267188_at	At2g44050	14.6	A	29.3	A	21.7	A	193.7	A	6,7-dimethyl-8-ribityllumazine synthase precursor ; supported by cDNA: gi_15292958_gb_AY050913.1_
267187_s_at	At2g44160	586.2	P	676.9	P	551.8	P	396.3	P	putative methylenetetrahydrofolate reductase ; supported by cDNA: gi_15215809_gb_AY050434.1_
267186_at	At2g44090	4980.3	P	4142.1	P	3902.7	P	2562.9	P	unknown protein ; supported by cDNA: gi_15081724_gb_AY048255.1_
267185_at	At2g43950	51.1	A	63.7	A	83.5	A	8.5	A	unknown protein ; supported by cDNA: gi_15028228_gb_AY045937.1_
267184_at	At2g44150	274.7	A	271.9	P	180.2	P	106.6	A	unknown protein ; supported by cDNA: gi_15028058_gb_AY045886.1_
267183_at	At2g44020	70.5	A	10.2	A	107.7	A	9	A	hypothetical protein predicted by genscan; supported by cDNA: gi_14532591_gb_AY039920.1_
267182_at	At2g23360	109.6	A	82.1	A	21.1	A	16.5	A	unknown protein
267181_at	At2g37760	755.8	P	751	P	346.7	P	531.5	P	putative alcohol dehydrogenase ; supported by cDNA: gi_16604706_gb_AY059798.1_
267180_at	At2g37570	211.7	A	248.4	P	222.7	P	193	M	unknown protein ; supported by cDNA: gi_15451173_gb_AY054667.1_
267179_at	At2g37550	2000.9	P	2101.9	P	2053	P	1633.7	P	putative ADP ribosylation factor 1 GTPase activating protein ; supported by cDNA: gi_14334619_gb_AY034983.1_
267178_at	At2g37750	11.4	A	6.7	A	45.8	A	24.6	A	unknown protein ; supported by full-length cDNA: Ceres: 28529.
267177_at	At2g37580	7.3	A	24.8	A	17.6	A	9.4	A	Expressed protein ; supported by full-length cDNA: Ceres: 116968.
267176_at	At2g37730	639.6	P	421.8	P	730.6	P	415.5	P	putative zinc finger protein
267175_s_at	At2g37620	41188.8	P	52835.7	P	41791.8	P	35220	P	actin 3 identical to GB:U29480;supported by full-length cDNA: Ceres:19581.
267174_at	At2g37600	90.7	A	5.4	A	12	A	88.2	A	60S ribosomal protein L36 ;supported by full-length cDNA: Ceres:23114.
267173_at	At2g37560	532.5	P	481.8	P	544.5	P	470.8	P	origin recognition complex protein identical to GB:U40269;supported by full-length cDNA: Ceres:42701.
267172_at	At2g37660	19.4	A	79.4	A	51.3	A	16.9	A	unknown protein ;supported by full-length cDNA: Ceres:13797.
267171_at	At2g37590	96.1	P	175.7	P	151	P	203.3	A	putative DOF zinc finger protein
267170_at	At2g37585	415.6	P	407.5	P	319.9	P	529.1	P	putative RING zinc finger protein
267169_at	At2g37540	1433.1	P	1961.2	P	919.2	P	2987.9	P	putative oxidoreductase
267168_at	At2g37770	202.4	A	181.6	A	33	A	114.5	A	putative alcohol dehydrogenase
267167_at	At2g37740	42.1	A	14.3	A	7.5	A	26.3	A	putative C2H2-type zinc finger protein likely a nucleic acid binding protein
267166_at	At2g37720	30.6	A	106.4	A	39.4	A	232.1	A	unknown protein
267165_at	At2g37710	204.1	A	200.9	A	63.1	A	237.4	A	putative receptor-like protein kinase same as GB:X95909 (polymorphism exists at a GA repeat. We found 6 copies in our sequence whereas only 5 copies exist in GB:X95909)
267164_at	At2g37700	7.8	A	5.5	A	8.5	A	68.3	A	CER1-like protein may be involved in wax biosynthesis; contains a SUR2-type hydroxylase/desaturase catalytic domain (PS50242)
267163_at	At2g37520	339.4	P	247.4	P	344.5	P	332.4	P	unknown protein
267162_s_at	At2g37690	14.3	A	5.9	A	9.3	A	122.9	A	putative phosphoribosylaminoimidazole carboxylase
267161_at	At2g37680	20.4	A	102.6	A	8.3	A	48.3	A	hypothetical protein predicted by genefinder
267160_at	At2g37670	3401.6	P	2723.1	P	3474.9	P	3152.2	P	putative WD-40 repeat protein
267159_at	At2g37650	5.4	A	6.7	A	92.9	A	83.3	A	putative SCARECROW gene regulator
267158_at	At2g37640	47	A	152.7	A	62.6	A	27.9	A	putative expansin
267157_at	At2g37630	143.2	A	116.5	A	106.3	A	45.5	A	putative MYB family transcription factor ; supported by cDNA: gi_5823324_gb_AF175996.1_AF175996
267156_at	At2g37610	58.3	A	7.3	A	55.3	A	183.4	A	hypothetical protein predicted by genscan
267155_at	At2g30925	4.4	A	4.1	A	51.3	A	57.8	A	CLE7, putative CLAVATA3/ESR-related 7 (CLE7)
267154_at	At2g30870	45.1	A	105.3	A	93.8	A	146.2	A	glutathione S-transferase identical to GB:D17673; supported by cDNA: gi_443698_dbj_D17673.1_ATHERD13
267153_at	At2g30860	194.8	A	163.4	A	114.5	A	254.7	A	glutathione S-transferase identical to GB:Y12295; supported by cDNA: gi_13926309_gb_AF372905.1_AF372905
267152_at	At2g31040	64	A	222.9	M	297.9	P	268	M	hypothetical protein predicted by grail; supported by full-length cDNA: Ceres: 35095.
267151_at	At2g30970	289.4	A	346.4	A	128.3	A	38.3	A	aspartate aminotransferase (AAT1) identical to GB:U15026;supported by full-length cDNA: Ceres:34360.
267150_at	At2g23510	6.8	A	6.7	A	15.6	A	31.2	A	putative anthranilate N-hydroxycinnamoyl/benzoyltransferase
267149_s_at	At2g23500	5.2	A	63	A	4	A	7.5	A	Mutator-like transposase similar to MURA transposase of maize Mutator transposon
267148_at	At2g23470	41.8	A	7.9	A	20.3	A	36.9	A	hypothetical protein predicted by genscan
267147_at	At2g38240	106.9	A	56.6	A	70.2	A	81.1	A	putative anthocyanidin synthase ;supported by full-length cDNA: Ceres:256433.
267146_at	At2g38160	13.3	A	7.9	A	8.6	A	31.5	A	hypothetical protein predicted by genscan and genefinder
267145_at	At2g38130	20.9	A	67.4	A	108.4	A	54.3	A	putative acetyltransferase
267144_at	At2g38110	25.2	A	101.1	A	23.6	A	15.6	A	unknown protein
267143_at	At2g38100	84.5	A	134.8	A	18.7	A	134.9	A	putative peptide/amino acid transporter
267142_at	At2g38290	23.8	A	107.8	A	28.9	A	114.1	A	putative ammonium transporter
267141_at	At2g38090	28.5	A	4.5	A	35.5	A	20.8	A	putative MYB family transcription factor
267140_at	At2g38250	23.4	A	118	A	10.3	A	101.7	A	putative GT-1-like transcription factor
267139_s_at	At2g38220	7.6	A	28.7	A	6.9	A	5.7	A	hypothetical protein predicted by genefinder
267138_s_at	At2g38210	161.4	P	72.1	A	61.1	A	67.5	A	similar to SOR1 from the fungus Cercospora nicotianae
267137_at	At2g23410	8.4	A	20.5	A	39.5	A	19.8	A	hypothetical protein predicted by genscan; supported by cDNA: gi_6651293_gb_AF162441.1_AF162441
267136_at	At2g23460	148.3	A	258.9	A	173.6	A	187.1	A	putative GTP-binding protein (extra large) ; supported by cDNA: gi_15451169_gb_AY054665.1_
267135_at	At2g23430	91.4	A	4.8	A	102.6	A	170.2	A	cyclin-dependent kinase inhibitor protein identical to GB:U94772;supported by full-length cDNA: Ceres:17682.
267134_at	At2g23450	8.1	A	17.6	A	34	A	15	A	putative protein kinase contains a protein kinase domain profile (PDOC00100);supported by full-length cDNA: Ceres:19958.
267133_at	At2g23440	20.3	A	9.4	A	9.1	A	59.5	A	unknown protein
267132_at	At2g23420	164.8	A	142.7	A	233.2	A	19.2	A	unknown protein
267131_at	At2g23400	4.1	A	8.1	A	8.7	A	4.7	A	hypothetical protein predicted by genscan
267130_at	At2g23390	231.4	A	104.5	A	35.4	A	175.2	A	hypothetical protein predicted by genscan
267129_at	At2g23380	243.3	A	202.8	A	136	A	280.3	A	curly leaf protein (polycomb-group) identical to GB:Y10580; contains a transcriptional regulator SET domain (PS50280)
267128_at	At2g23620	22.4	A	19.9	A	40.3	A	186.5	A	putative acetone-cyanohydrin lyase
267127_at	At2g23610	98.9	A	69.6	A	129.7	A	31.8	A	putative acetone-cyanohydrin lyase
267126_s_at	At2g23590	17.5	A	8.5	A	45.7	A	140.2	A	putative acetone-cyanohydrin lyase
267125_at	At2g23580	220.7	A	106	A	116.5	A	157.9	A	putative acetone-cyanohydrin lyase
267124_at	At2g23570	110.7	A	23.3	A	10.8	A	19	A	putative acetone-cyanohydrin lyase
267123_at	At2g23560	16.1	A	8	A	16.9	A	33.3	A	putative acetone-cyanohydrin lyase
267122_at	At2g23550	46.8	A	3.6	A	4.7	A	6.7	A	putative acetone-cyanohydrin lyase
267121_at	At2g23540	49.1	A	6.8	A	71.9	A	16	A	putative GDSL-motif lipase/hydrolase similar to APG proteins; pFAM domain PF00657
267120_at	At2g23530	24.8	A	52.5	A	55.1	A	18.2	A	hypothetical protein predicted by genefinder
267119_at	At2g32610	7.2	A	29.2	A	73.7	A	24.1	A	putative cellulose synthase
267118_at	At2g32590	287.2	A	95.7	A	17.5	A	237.5	A	hypothetical protein
267117_at	At2g32570	4	A	32.9	A	85.2	A	40.6	A	unknown protein
267116_at	At2g32560	52.9	A	140.6	A	36.6	A	22.6	A	unknown protein
267115_s_at	At2g32540	26.7	A	60	A	10.2	A	121.3	A	putative cellulose synthase
267114_at	At2g14835	3134.2	P	3145.9	P	2393.3	P	2690	P	Expressed protein ; supported by full-length cDNA: Ceres: 40603.
267113_at	At2g14850	265.7	A	184.4	A	101	A	88.3	A	hypothetical protein predicted by genscan and genefinder
267112_at	At2g14750	16869.6	P	17569.3	P	18159.9	P	12482.1	P	putative adenosine phosphosulfate kinase identical to GB:U05238;supported by full-length cDNA: Ceres:14216.
267111_s_at	At2g14770	105.7	A	33.1	A	21	A	173.1	A	hypothetical protein predicted by genscan
267110_at	At2g14800	903.1	P	930.1	P	924.5	P	687.4	P	hypothetical protein predicted by genscan
267109_at	At2g14810	55.8	A	13.1	A	20.2	A	11.6	A	hypothetical protein predicted by genscan
267108_at	At2g14830	25.9	A	3.4	A	46.8	A	177.5	A	hypothetical protein predicted by genscan
267107_at	At2g14730	45.5	A	93.8	A	12.5	A	92.4	A	hypothetical protein predicted by genscan
267106_s_at	At2g14740	24.6	A	39.9	A	60	A	101.7	A	putative vacuolar sorting receptor identical to GB:U79960; contains a calcium-binding EGF-like domain signature
267105_at	At2g14760	29.2	A	27	A	27	A	156.4	A	hypothetical protein predicted by genscan
267104_at	At2g41430	7.7	A	6.2	A	12	A	15.9	A	ERD15 protein identical to GB D30719; supported by full-length cDNA: Ceres: 31388.
267103_at	At2g41490	1008.6	P	899.8	P	1268.5	P	865.7	P	putative UDP-N-acetylglucosamine--dolichyl-phosphate N-acetylglucosaminephosphotransferase ;supported by full-length cDNA: Ceres:111048.
267102_at	At2g41500	224.6	A	131.4	P	272.5	P	124.3	A	putative small nuclear ribonucleoprotein Prp4p
267101_at	At2g41480	42.1	A	106.9	A	182.8	A	303.9	A	putative peroxidase
267100_at	At2g41470	7.9	A	43.2	A	145.4	A	10.7	A	unknown protein
267099_at	At2g41460	174.9	A	21	A	50.1	A	74.8	A	DNA-(apurinic or apyrimidinic site) lyase (ARP) identical to GB:X76912
267098_at	At2g41450	11.1	A	31.2	A	6.2	A	6.7	A	hypothetical protein predicted by genscan
267097_at	At2g41440	2848.2	P	2649.2	P	2965.3	P	2174.5	P	unknown protein predicted by genscan
267096_at	At2g38180	206	A	147.2	P	25.1	A	246.5	P	unknown protein ; supported by cDNA: gi_16974630_gb_AY060593.1_
267095_at	At2g38280	77.8	A	17.1	A	155.2	A	16.5	A	putative AMP deaminase ; supported by cDNA: gi_15810524_gb_AY056301.1_
267094_at	At2g38080	104.7	A	168	A	138.6	A	158.7	A	putative diphenol oxidase ; supported by cDNA: gi_15450602_gb_AY052669.1_
267093_at	At2g38170	176.4	A	34	A	33.8	A	104.1	A	high affinity Ca2+ antiporter identical to GB:U57411, except a possible frameshift at base 58008. Sequence has been confirmed with 5 sequencing reads.; supported by cDNA: gi_13937168_gb_AF372938.1_AF372938
267092_at	At2g38120	34.7	A	36.6	A	191.9	A	30.9	A	unknown protein ;supported by full-length cDNA: Ceres:31586.
267091_at	At2g38185	29.4	A	23.2	A	45.2	A	165	A	Expressed protein ; supported by full-length cDNA: Ceres: 25934.
267090_at	At2g38270	4902.9	P	5939	P	5769.7	P	3531.3	P	unknown protein ; supported by full-length cDNA: Ceres: 23238.
267089_at	At2g38300	8.3	A	4.3	A	41.7	A	8.7	A	unknown protein
267088_at	At2g38140	8.4	A	5.2	A	13.6	A	14.4	A	30S ribosomal protein S31 ;supported by full-length cDNA: Ceres:4723.
267087_at	At2g32460	27038.4	P	23969.1	P	28667.8	P	25125.1	P	putative MYB family transcription factor
267086_at	At2g32630	7.2	A	134.5	A	30.4	A	60.7	A	putative salt-inducible protein
267085_at	At2g32620	94.7	P	5.4	A	16.1	A	113.3	A	putative cellulose synthase
267084_at	At2g41180	99.1	A	68.4	A	28.2	A	84.6	A	unknown protein ; supported by cDNA: gi_16323164_gb_AY057686.1_
267083_at	At2g41100	25.4	A	205.8	A	131.7	A	44.8	A	calmodulin-like protein identical to GB:D45848; supported by cDNA: gi_15983405_gb_AF424577.1_AF424577
267082_at	At2g41140	40.7	A	34.3	A	14.3	A	29	A	CPDK-related protein kinase CDPK:calcium dependent protein kinase; supported by cDNA: gi_5020365_gb_AF153351.1_AF153351
267081_at	At2g41210	7453.2	P	7684	P	8022	P	5812	P	putative phosphatidylinositol-4-phosphate 5-kinase ; supported by cDNA: gi_13925628_gb_AF260903.1_AF260903
267080_at	At2g41190	302.6	P	142.3	P	202.4	P	159.6	A	unknown protein ; supported by cDNA: gi_14532707_gb_AY039978.1_
267079_at	At2g41200	7.8	A	55.2	A	139.6	A	153.2	A	hypothetical protein predicted by genscan; supported by full-length cDNA: Ceres: 7469.
267078_at	At2g40960	183.5	A	4.7	A	41.2	A	70.2	A	unknown protein ;supported by full-length cDNA: Ceres:2337.
267077_at	At2g40970	82.5	A	94.2	A	7.5	A	145	A	unknown protein similar to cytoskeletal protein gb U62741 ATU62741
267076_at	At2g41090	16.1	A	115.7	A	65.3	A	27.6	A	calcium binding protein (CaBP-22) identical to GB:Z12136;supported by full-length cDNA: Ceres:123659.
267075_at	At2g41070	35.3	A	47.5	A	165.4	A	32.4	A	putative bZIP transcription factor contains a bZIP transcription factor basic domain signature (PDOC00036);supported by full-length cDNA: Ceres:114632.
267074_s_at	At2g40955	51.5	A	9.4	A	7.5	A	14.2	A	hypothetical protein predicted by genscan
267073_at	At2g41160	850	P	808.1	P	603.2	P	814.4	P	unknown protein
267072_at	At2g41170	101	A	160.6	P	108	A	183.3	P	unknown protein
267071_at	At2g40980	78.4	A	179.6	A	157.6	A	207.9	A	unknown protein
267070_at	At2g41000	968.2	P	909.2	P	952.8	P	826.5	P	putative DnaJ protein
267069_at	At2g41010	29.6	A	59.6	A	48.7	A	120.9	A	unknown protein
267068_at	At2g41020	98.3	A	48.1	A	8.2	A	115.6	A	unknown protein
267067_at	At2g41030	131.5	A	54.5	A	40.8	A	77.3	A	unknown protein
267066_at	At2g41040	10.3	A	6.1	A	6.3	A	20.9	A	hypothetical protein predicted by genefinder
267065_at	At2g41080	86.9	A	14.7	A	84.5	A	89.8	A	hypothetical protein predicted by genefinder
267064_at	At2g41110	9416.1	P	9521.3	P	13490.7	P	13976.2	P	calmodulin (cam2)
267063_at	At2g41120	21.5	A	59.9	A	44.2	A	85.8	A	hypothetical protein predicted by genefinder
267062_at	At2g32600	94.4	A	157.1	P	97.4	A	188.5	A	putative spliceosome associated protein ; supported by cDNA: gi_15450714_gb_AY052725.1_
267061_at	At2g32480	23.5	A	46.8	A	97.8	A	148.1	A	unknown protein ;supported by full-length cDNA: Ceres:18983.
267060_at	At2g32580	16.2	A	64.4	A	121.2	A	83.6	A	unknown protein ; supported by full-length cDNA: Ceres: 16625.
267059_at	At2g32520	117.6	A	68.8	A	46.8	A	35.5	A	putative carboxymethylenebutenolidase ;supported by full-length cDNA: Ceres:2114.
267058_at	At2g32510	114	A	6.6	A	110.4	A	25.8	A	putative protein kinase contains a protein kinase domain profile (PDOC00100)
267057_at	At2g32500	174.5	A	177.7	P	149.4	A	97.4	A	hypothetical protein predicted by genscan
267056_at	At2g32470	27.9	A	13.9	A	22.5	A	20.1	A	hypothetical protein predicted by genscan
267055_at	At2g38360	6737.9	P	6729.3	P	6126.3	P	8067	P	unknown protein
267054_at	At2g38370	299.1	P	403	P	634.2	P	1042.1	P	hypothetical protein
267053_s_at	At2g38390	21.2	A	15.9	A	5.5	A	138.1	A	peroxidase
267052_at	At2g38410	2306.4	P	2152.5	P	2156.9	P	2100.9	P	unknown protein
267051_at	At2g38500	17715	P	16010.2	P	15943.3	P	13216.2	P	hypothetical protein predicted by genefinder
267050_at	At2g41060	555.3	P	721	P	774.4	P	718.6	P	putative RNA-binding protein ; supported by cDNA: gi_16612301_gb_AF439844.1_AF439844
267049_at	At2g34210	187.2	P	299.8	P	78.9	A	179.4	A	putative transcription elongation factor
267048_at	At2g34200	15.1	A	4.4	A	4.8	A	11.8	A	hypothetical protein predicted by genefinder
267047_at	At2g34370	30	A	58	A	11.8	A	224.9	A	putative selenium-binding protein
267046_at	At2g34360	49.8	A	149.6	A	263.2	A	233.1	A	hypothetical protein
267045_at	At2g34180	711.8	P	666.6	P	172.9	A	986.7	P	putative protein kinase contains a protein kinase domain profile (PDOC00100); supported by cDNA: gi_13249124_gb_AF295668.1_AF295668
267044_at	At2g34350	6.8	A	4.8	A	5.1	A	9.2	A	nodulin-like protein
267043_at	At2g34330	29.8	A	5.9	A	80.5	A	158.4	A	unknown protein
267042_at	At2g34320	94.3	A	141	A	168.3	A	154.9	A	putative non-LTR retroelement reverse transcriptase
267041_at	At2g34315	64.4	A	101.5	A	8.3	A	14.8	A	unknown protein
267040_at	At2g34300	48	A	11.9	A	76.8	A	229.8	A	unknown protein
267039_at	At2g34270	128	A	152.4	A	41.6	A	139	A	hypothetical protein predicted by genefinder and genscan
267038_at	At2g38480	725.4	P	595.8	P	476.1	P	1457.7	P	expressed protein supported by cDNA: Ceres:16674; supported by cDNA: gi_13878170_gb_AF370348.1_AF370348
267037_at	At2g38320	161	A	99.4	P	3.9	A	105.7	A	hypothetical protein ; supported by cDNA: gi_13878094_gb_AF370310.1_AF370310
267036_at	At2g38465	107	A	6.9	A	35.3	A	141.3	A	Expressed protein ; supported by full-length cDNA: Ceres: 123915.
267035_at	At2g38400	32170.5	P	27840.9	P	34633.8	P	25698.7	P	putative beta-alanine-pyruvate aminotransferase ;supported by full-length cDNA: Ceres:147543.
267034_at	At2g38310	48.8	A	112.4	A	100.6	A	105.5	A	unknown protein ;supported by full-length cDNA: Ceres:32244.
267033_at	At2g38450	323	P	504.9	P	270.8	P	292.1	P	unknown protein ;supported by full-length cDNA: Ceres:14329.
267032_at	At2g38490	209.3	A	37.5	A	44	A	42.1	A	putative protein kinase contains a protein kinase domain profile (PDOC00100)
267031_at	At2g38420	89.3	A	56.8	A	7.3	A	163.7	A	hypothetical protein predicted by genscan
267030_at	At2g38440	30.1	A	11.2	A	13.3	A	37.3	A	unknown protein
267029_at	At2g38460	196.4	A	140.1	A	224.1	A	315.4	A	unknown protein
267028_at	At2g38470	7.6	A	47.8	A	11.7	A	6.7	A	putative WRKY-type DNA binding protein
267027_at	At2g38330	50.9	A	125.5	A	180.4	A	44.8	A	hypothetical protein
267026_at	At2g38340	134.2	A	84.1	P	133.3	A	386.7	P	DREB-like AP2 domain transcription factor DRE binding proteins may be involved in dehydration or low temp response
267025_at	At2g38350	52.3	A	5.3	A	7	A	122.5	A	unknown protein predicted by genscan
267024_s_at	At2g34390	93.2	A	28.1	A	76	A	158.6	A	putative aquaporin (plasma membrane intrinsic protein)
267023_at	At2g34250	2948.5	P	2868.5	P	2498.2	P	2135.6	P	putative protein transport protein SEC61 alpha subunit ;supported by full-length cDNA: Ceres:4598.
267022_at	At2g34230	45.8	A	130.4	M	126.4	A	54.2	A	hypothetical protein predicted by genscan
267021_at	At2g39300	51.7	A	85.5	A	173.8	A	97.4	A	hypothetical protein predicted by genefinder
267020_at	At2g39320	119.7	A	55.6	A	32	A	110.8	A	hypothetical protein predicted by genscan
267019_at	At2g39130	1592.7	P	1689.4	P	834.2	P	866.9	P	hypothetical protein predicted by genscan
267018_at	At2g39140	97.3	A	23.8	A	84.8	A	18	A	unknown protein
267017_at	At2g39150	33.4	A	3.6	A	50.9	A	7.8	A	unknown protein
267016_at	At2g39160	165.1	M	171.7	P	22.2	A	220.1	A	hypothetical protein predicted by genscan
267015_at	At2g39340	501	P	530.6	P	661.8	P	653.4	P	unknown protein
267014_at	At2g39170	428.5	P	456.6	P	453.8	P	503.1	P	unknown protein
267013_at	At2g39180	18.4	A	7.5	A	81.2	A	11.1	A	putative protein kinase contains a protein kinase domain profile (PDOC00100)
267012_at	At2g39220	5	A	12	A	13	A	81.3	A	similar to latex allergen from Hevea brasiliensis
267011_at	At2g39230	32.8	A	7.8	A	32.6	A	26.8	A	unknown protein
267010_at	At2g39250	7.2	A	4.4	A	9.3	A	24.3	A	putative AP2 domain transcription factor pFAM domain (PF00847)
267009_at	At2g39260	18.6	A	220.8	A	12.4	A	197.9	A	unknown protein
267008_at	At2g39350	9.4	A	5	A	104.9	A	30	A	putative ABC transporter
267007_at	At2g34480	10.5	A	49.3	A	44.1	A	196.3	A	60S ribosomal protein L18A ; supported by cDNA: gi_14596030_gb_AY042803.1_
267006_at	At2g34190	111.2	A	90	A	127.8	A	66.9	A	putative membrane transporter ; supported by cDNA: gi_14334907_gb_AY035127.1_
267005_at	At2g34460	25.4	A	39.4	A	18	A	14.6	A	unknown protein ; supported by cDNA: gi_14334607_gb_AY034977.1_
267004_at	At2g34260	23.9	A	98.4	A	150.6	A	20.7	A	hypothetical protein predicted by genefinder and genscan;supported by full-length cDNA: Ceres:37499.
267003_at	At2g34340	50	A	78.9	A	177.7	A	137.7	A	hypothetical protein predicted by genefinder; supported by full-length cDNA: Ceres: 29146.
267002_s_at	At2g34430	68.4	A	45.7	A	195.2	M	165.5	A	putative photosystem II type I chlorophyll a b binding protein. ; supported by full-length cDNA: Ceres: 23727.
267001_at	At2g34470	29.2	A	15.6	A	79.4	A	23.1	A	putative urease accessory protein ; supported by full-length cDNA: Ceres: 18513.
267000_at	At2g34310	100	A	101.8	A	216.1	A	192.5	P	Expressed protein ; supported by full-length cDNA: Ceres: 16411.
266999_at	At2g34450	9.5	A	10.5	A	7.8	A	29.6	A	putative HMG protein ; supported by full-length cDNA: Ceres: 113582.
266998_at	At2g34400	10.5	A	4.9	A	27.8	A	21.3	A	hypothetical protein predicted by genscan
266997_at	At2g34410	78.6	A	65.2	A	18.1	A	153.3	A	hypothetical protein predicted by genefinder and genscan
266996_at	At2g34490	89.6	A	81.9	A	30.1	A	187.9	A	putative cytochrome P450 ;supported by full-length cDNA: Ceres:158108.
266995_at	At2g34500	140.8	A	258.9	M	186.6	A	816.2	P	putative cytochrome P450
266994_at	At2g34440	2496.9	P	3379.7	P	2533.4	P	1579.4	P	MADS-box protein (AGL29)
266993_at	At2g39210	144.4	A	7	A	31.2	A	100.8	A	nodulin-like protein ; supported by cDNA: gi_16930478_gb_AF419593.1_AF419593
266992_at	At2g39200	26.2	A	73.3	A	11.7	A	14.6	A	similar to Mlo proteins from H. vulgare ; supported by cDNA: gi_14091593_gb_AF369573.1_AF369573
266991_at	At2g39290	20.1	A	25.2	A	13.3	A	56.4	A	putative CDP-diacylglycerol--glycerol-3-phosphate 3-phosphatidyltransferase ; supported by cDNA: gi_13365518_dbj_AB048535.1_AB048535
266990_at	At2g39190	24.3	A	14.3	A	60.2	A	31.4	A	putative ABC transporter
266989_at	At2g39330	33.5	A	6.3	A	13.4	A	23.4	A	putative myrosinase-binding protein ;supported by full-length cDNA: Ceres:39069.
266988_at	At2g39310	12	A	47.2	A	81.9	A	12.9	A	putative myrosinase-binding protein ;supported by full-length cDNA: Ceres:33545.
266987_at	At2g39280	12.6	A	17.5	A	7.9	A	76.3	A	unknown protein
266986_at	At2g39630	9.5	A	13	A	86.9	A	28.5	A	putative dolichyl-phosphate beta-glucosyltransferase ; supported by cDNA: gi_15810210_gb_AY056120.1_
266985_at	At2g39550	113.8	A	198.8	A	131.6	A	258.5	A	putative geranylgeranyl transferase type I beta subunit ; supported by cDNA: gi_11878246_gb_AF311225.1_AF311225
266984_at	At2g39570	23439.2	P	20408.4	P	25334.2	P	18693.9	P	unknown protein ; supported by cDNA: gi_15010737_gb_AY045670.1_
266983_at	At2g39400	166.2	A	136.3	A	112.8	A	236.8	A	putative phospholipase ; supported by cDNA: gi_14532651_gb_AY039950.1_
266982_at	At2g39500	71.9	A	6.3	A	14.4	A	15.4	A	unknown protein ; supported by cDNA: gi_14335015_gb_AY037187.1_
266981_at	At2g39460	92.7	A	153.6	P	204.5	P	203.5	A	60S ribosomal protein L23A identical to GB:AF034694;supported by full-length cDNA: Ceres:22479.
266980_at	At2g39390	15.8	A	117.7	A	19	A	12.1	A	60S ribosomal protein L35 ;supported by full-length cDNA: Ceres:11583.
266979_at	At2g39470	42.2	A	123.8	A	15.4	A	13.2	A	unknown protein ;supported by full-length cDNA: Ceres:16403.
266978_at	At2g39430	74.6	A	70.4	A	118.5	A	85.4	A	putative disease resistance response protein
266977_at	At2g39420	15146.5	P	13457.5	P	22155.1	P	22961.7	P	putative phospholipase
266976_at	At2g39410	49.7	A	6.5	A	5	A	11	A	putative phospholipase
266975_at	At2g39380	84.2	A	101.2	A	7.1	A	317.7	A	hypothetical protein predicted by grail
266974_at	At2g39370	85.3	A	43.3	A	15.9	A	7.4	A	unknown protein
266973_at	At2g39620	17.1	A	52	A	5.5	A	14.9	A	hypothetical protein predicted by grail
266972_at	At2g39590	53.7	A	20.3	A	61.6	A	46.4	A	40S ribosomal protein S15A
266971_at	At2g39580	171.4	A	243.3	P	267.5	P	482.7	P	unknown protein
266970_at	At2g39560	167.3	A	114	A	134.7	A	96	A	hypothetical protein predicted by genefinder
266969_at	At2g39540	200.9	P	63.7	A	104.7	A	143.5	A	similar to gibberellin-regulated proteins
266968_at	At2g39360	172.1	A	82.4	A	237.6	M	99.1	A	putative protein kinase contains a protein kinase domain profile (PDOC00100)
266967_at	At2g39530	22.1	A	22.8	A	66.3	A	31	A	unknown protein
266966_at	At2g39520	16.6	A	3.6	A	29	A	11.4	A	hypothetical protein predicted by genscan
266965_at	At2g39510	32.2	A	101.2	A	6.5	A	153.4	A	nodulin-like protein
266964_at	At2g39480	725.4	P	653.7	P	754.8	P	678.5	P	putative ABC transporter related to multi drug resistance proteins and P-glycoproteins
266963_at	At2g39450	8.1	A	14.1	A	13.5	A	32.3	A	unknown protein
266962_at	At2g39440	431.4	P	607.8	P	327.7	P	830.2	P	hypothetical protein predicted by genscan
266961_at	At2g07720	6.8	A	5.1	A	52.9	A	91.8	A	Athila retroelement ORF1-like protein
266960_at	At2g07700	21.7	A	76.2	A	14.4	A	192.9	A	putative retroelement pol polyprotein
266959_at	At2g07690	86.5	A	197.7	P	33.2	A	238	P	putative DNA replication licensing factor, mcm5
266958_at	At2g34630	75.2	A	155.4	A	154.7	A	90.9	A	putative trans-prenyltransferase
266957_at	At2g34640	99.7	A	80.4	A	16.2	A	14	A	unknown protein
266956_at	At2g34510	25.8	A	24.3	A	34.3	A	22.9	A	unknown protein
266955_at	At2g34520	150.9	A	75.8	A	159.8	A	122.4	A	mitochondrial ribosomal protein S14
266954_at	At2g34530	5	A	20.4	A	20.3	A	9.7	A	hypothetical protein predicted by genefinder
266953_at	At2g34540	14.1	A	131.9	A	63.5	A	212.9	A	hypothetical protein predicted by genscan
266952_at	At2g34555	108.7	A	43.7	A	7.3	A	182.2	P	putative gibberellin 2-oxidase
266951_at	At2g18940	170.5	A	318.8	M	218.3	A	369.3	P	putative salt-inducible protein ; supported by cDNA: gi_15983784_gb_AY056798.1_
266950_at	At2g18910	39.6	A	56.1	A	12	A	17.6	A	expressed protein supported by full-length cDNA: Ceres:3350
266949_s_at	At2g18840	600.7	P	842	P	1033.2	P	1016.9	P	unknown protein ;supported by full-length cDNA: Ceres:150205.
266948_at	At2g18850	98.3	A	51.2	A	98.9	A	24.9	A	unknown protein
266947_at	At2g18830	4.3	A	3.9	A	6.7	A	8.3	A	hypothetical protein predicted by genscan
266946_at	At2g18890	124.5	A	80.7	A	94.8	A	279.3	A	putative protein kinase contains a protein kinase domain profile (PDOC00100)
266945_at	At2g18880	14.2	A	134	A	61.1	A	11	A	hypothetical protein predicted by genefinder
266944_at	At2g18870	33.2	A	127.5	P	233.8	P	59.8	A	unknown protein predicted by genefinder
266943_at	At2g18820	217.8	A	180.6	P	173.9	A	259	P	putative reverse transcriptase
266942_at	At2g18990	738.5	P	780.3	P	724.7	P	804	P	putative ATP binding protein
266941_at	At2g18980	65.1	A	6.3	A	13.5	A	16.2	A	peroxidase (ATP22a) identical to GB:Y08781
266940_at	At2g18970	33.6	A	115.6	A	15.7	A	71.3	A	unknown protein
266939_at	At2g18960	1277	P	1388.8	P	1060	P	1425	P	plasma membrane proton ATPase (PMA) identical to GB:M24107; supported by cDNA: gi_166745_gb_M24107.1_ATHHATPA
266938_at	At2g18950	153	P	84.2	A	116.9	A	9.5	A	hypothetical protein predicted by genefinder
266937_at	At2g18930	4.8	A	8.6	A	60.5	A	7.9	A	hypothetical protein predicted by genefinder
266936_at	At2g18920	8.4	A	13	A	10.4	A	16.3	A	hypothetical protein predicted by genefinder
266935_at	At2g18915	46.8	A	167.1	A	279.6	A	100.5	A	F-box protein LKP2/ADO2, AtFBX2c identical to Adagio 2 GI:13487070 from [Arabidopsis thaliana]
266934_at	At2g18900	21	A	49.3	A	15.9	A	115.7	A	unknown protein
266933_at	At2g07760	122	A	21.3	A	9.8	A	146.6	A	putative Ta11-like non-LTR retroelement protein similar to GB:AAA75253; some members of this protein family have a weak CCHC zinc fingers that is mostly from retroviral gag proteins (nucleocapsid)
266932_s_at	At2g07750	84.4	A	10.8	A	5.2	A	121.6	A	putative RNA helicase
266931_at	At2g07730	7.2	A	6.7	A	18.5	A	17.1	A	putative non-LTR retroelement reverse transcriptase
266930_at	At2g45930	88.3	A	11.8	A	108.1	A	24.1	A	hypothetical protein predicted by genscan; supported by cDNA: gi_14334519_gb_AY034951.1_
266929_at	At2g45850	140	A	110.3	M	108.3	A	96.6	A	putative AT-hook DNA-binding protein ; supported by cDNA: gi_14194130_gb_AF367271.1_AF367271
266928_at	At2g45790	8.1	A	121.9	A	10.7	A	99.8	A	putative phosphomannomutase ;supported by full-length cDNA: Ceres:998.
266927_at	At2g45960	19	A	41.1	A	23.3	A	102.7	A	aquaporin (plasma membrane intrinsic protein 1B) identical to GB:Z17399, GB:Z17424, and GB:68293;supported by full-length cDNA: Ceres:108944.
266926_at	At2g46000	690.4	P	530	P	306.6	P	277.1	P	unknown protein predicted by genscan and genefinder;supported by full-length cDNA: Ceres:19844.
266925_at	At2g45740	42.1	A	230.6	A	90.8	A	157.9	A	unknown protein ;supported by full-length cDNA: Ceres:12250.
266924_at	At2g45730	266.6	P	319.7	P	260.4	P	253.3	P	unknown protein ;supported by full-length cDNA: Ceres:9000.
266923_at	At2g45980	2076.1	P	2271.8	P	1892	P	1408.5	P	unknown protein ;supported by full-length cDNA: Ceres:13925.
266922_s_at	At2g45950	1089.4	P	1012.7	P	1620.9	P	1787.9	P	SKP1/ASK1-related, putative similar to glycoprotein FP21 SP:P52285 from [Dictyostelium discoideum]
266921_at	At2g45970	390.2	A	433.9	A	200.5	A	232.6	A	putative cytochrome P450
266920_at	At2g45750	629.6	A	828.5	P	557.7	P	1083.9	P	hypothetical protein predicted by genscan and genefinder
266919_at	At2g45780	54.7	A	238.3	A	325.5	A	323	A	hypothetical protein predicted by genscan
266918_at	At2g45800	118628	P	106668	P	117949	P	103378	P	putative LIM-domain protein
266917_at	At2g45830	205.8	A	21.2	A	69	A	185.4	A	unknown protein
266916_at	At2g45860	58.2	A	65.6	A	71.5	A	76.8	A	hypothetical protein predicted by genscan
266915_at	At2g45870	32.9	A	112	A	54.2	A	110.8	A	hypothetical protein predicted by genscan
266914_at	At2g45880	114.3	A	94.6	A	26.3	A	22.5	A	putative beta-amylase
266913_at	At2g45890	25.2	A	22.5	A	25.2	A	26.6	A	hypothetical protein predicted by genscan
266912_at	At2g45900	47.8	A	74.4	A	3.3	A	11	A	hypothetical protein predicted by genefinder
266911_at	At2g45910	130.2	A	99.9	A	25.5	A	110.5	A	putative protein kinase contains a protein kinase domain profile (PDOC00100)
266910_at	At2g45920	141.3	A	11.3	A	31	A	62.7	A	unknown protein
266909_at	At2g46010	103.2	A	13.1	A	20.3	A	79.4	A	hypothetical protein predicted by genscan and genefinder
266908_at	At2g34650	29.2	A	17.6	A	16.1	A	34.6	A	putative protein kinase contains a protein kinase domain profile (PDOC00100); supported by cDNA: gi_7208441_gb_AF232236.1_AF232236
266907_at	At2g34550	182.3	A	14.7	A	170.8	A	91.5	A	Expressed protein ; supported by full-length cDNA: Ceres: 2187.
266906_at	At2g34585	378.5	P	222.9	P	381.7	M	351.7	P	Expressed protein ; supported by full-length cDNA: Ceres: 19349.
266905_at	At2g34560	5.9	A	12.6	A	12.4	A	5.4	A	putative katanin ;supported by full-length cDNA: Ceres:119620.
266904_at	At2g34590	174.6	A	48.1	A	197.8	A	289.5	A	putative pyruvate dehydrogenase E1 beta subunit ;supported by full-length cDNA: Ceres:38439.
266903_at	At2g34570	19.3	A	9.8	A	26.2	A	34.3	A	hypothetical protein predicted by genscan
266902_at	At2g34580	45.4	A	26.9	A	12.6	A	170.7	A	hypothetical protein predicted by genscan
266901_at	At2g34600	12.9	A	81	A	16.3	A	17.5	A	hypothetical protein predicted by genscan
266900_at	At2g34610	9.6	A	5.2	A	16.1	A	7.4	A	hypothetical protein predicted by genscan
266899_at	At2g34620	29.2	A	45.3	A	8.3	A	32.7	A	hypothetical protein predicted by genefinder
266898_at	At2g45990	148.1	A	154	A	62.1	A	117.9	A	unknown protein ; supported by cDNA: gi_15292712_gb_AY050790.1_
266897_at	At2g45820	11011.1	P	10243.7	P	14196.5	P	9655.3	P	remorin identical to GB:M25268, a non-specific DNA binding protein; may be involved in intercellular communication; supported by cDNA: gi_15028386_gb_AY045996.1_
266896_at	At2g45810	6.5	A	30.5	A	110.4	A	119.3	A	putative ATP-dependent RNA helicase ; supported by cDNA: gi_14532475_gb_AY039862.1_
266895_at	At2g26040	79.1	A	290.3	A	131.6	A	36.8	A	hypothetical protein predicted by genscan and genefinder
266894_at	At2g26050	88.5	A	18.5	A	15	A	59	A	hypothetical protein predicted by genscan
266893_at	At2g26070	62.6	A	21.1	A	127	A	124.3	A	hypothetical protein predicted by genscan
266892_at	At2g26080	2345.4	P	2250.5	P	1968.3	P	1423.3	P	putative glycine dehydrogenase
266891_at	At2g44690	154.2	A	198	P	126.7	A	317.1	P	putative GTP-binding protein ; supported by cDNA: gi_5381419_gb_AF156896.1_AF156896
266890_at	At2g44620	651.2	P	836.1	P	656.7	P	786.5	P	acyl carrier protein identical to GB:L23574; supported by cDNA: gi_15450374_gb_AY052288.1_
266889_at	At2g44640	100.9	A	74.7	A	119.6	A	139.4	A	hypothetical protein predicted by genscan; supported by cDNA: gi_15146245_gb_AY049264.1_
266888_s_at	At2g44750	268	P	359.5	P	450.1	P	402.3	P	putative thiamin pyrophosphokinase ; supported by cDNA: gi_14596220_gb_AY042898.1_
266887_at	At2g44650	107	A	21.6	A	4.3	A	64.7	A	unknown protein ; supported by cDNA: gi_14423465_gb_AF386970.1_AF386970
266886_at	At2g44745	31.7	A	55.8	A	80.6	A	211.5	M	Expressed protein ; supported by full-length cDNA: Ceres: 42237.
266885_at	At2g44610	1433	P	1650.8	P	959.9	P	926.9	P	putative small GTP-binding protein contains an ATP/GTP-binding site motif A (P-loop); contains an ADP-ribosylation factors family signature for proteins involved in protein trafficking;supported by full-length cDNA: Ceres:39499.
266884_at	At2g44790	145.2	P	185.9	A	87.2	A	184.6	A	phytocyanin identical to GB:U90428; supported by full-length cDNA: Ceres: 19760.
266883_at	At2g44810	67.1	A	65.5	A	10.4	A	117.4	A	putative triacylglycerol lipase
266882_at	At2g44670	47.2	A	40.6	A	70.8	A	32.3	A	unknown protein ;supported by full-length cDNA: Ceres:40641.
266881_at	At2g44680	23.5	A	96.7	A	39.7	A	90.8	A	putative casein kinase II beta subunit ;supported by full-length cDNA: Ceres:40953.
266880_at	At2g44770	600.9	P	393.4	P	447.9	P	678.7	P	hypothetical protein predicted by genefinder;supported by full-length cDNA: Ceres:36996.
266879_at	At2g44590	239.2	P	207.4	P	334.6	P	317.4	P	putative phragmoplastin
266878_at	At2g44580	82.3	A	152.6	A	138.5	A	206.4	A	putative RING zinc finger protein
266877_at	At2g44570	312.3	A	280.6	P	346.1	P	254.2	A	putative glucanase
266876_at	At2g44820	243.1	P	182.5	P	195.7	P	142.6	A	hypothetical protein predicted by genefinder
266875_at	At2g44800	48.3	A	77.9	A	4	A	16.8	A	putative flavonol synthase
266874_at	At2g44760	23.7	A	9.8	A	95.5	A	57	A	unknown protein
266873_at	At2g44740	16.7	A	94.9	A	21.5	A	166.6	A	putative PREG1-like negative regulator
266872_at	At2g44730	441.5	A	484.5	P	592.2	P	627.5	A	unknown protein
266871_at	At2g44720	2215.7	P	2102.1	P	2044.8	P	1966.9	P	unknown protein
266870_at	At2g44710	240.1	P	327.1	P	314.8	P	404.6	P	putative heterogeneous nuclear ribonucleoprotein
266869_at	At2g44660	1611.4	P	2111.4	P	1910.9	P	2493	P	putative glucosyltransferase
266868_at	At2g44630	125.2	A	85.3	A	23.9	A	186.4	A	hypothetical protein predicted by genscan
266867_at	At2g45770	107.6	A	58.9	A	46.2	A	29.8	A	putative signal recognition particle receptor (alpha subunit) ; supported by cDNA: gi_15293184_gb_AY051026.1_
266866_at	At2g29940	866.7	P	876.6	P	709.1	P	1186.4	P	putative ABC transporter
266865_at	At2g29980	4231.6	P	4767.8	P	4164	P	2997.7	P	omega-3 fatty acid desaturase identical to GB:D26508 and GB:D17579; supported by cDNA: gi_1030693_dbj_D17579.1_ATHFADIER2
266864_at	At2g26800	7476	P	8479.8	P	7379.3	P	7852.8	P	putative hydroxymethylglutaryl-CoA lyase ; supported by cDNA: gi_11935188_gb_AF327420.1_AF327420
266863_at	At2g26930	115.9	A	87	A	37.4	A	160.4	A	putative ripening-associated protein ; supported by cDNA: gi_12697584_dbj_AB037877.1_AB037877
266862_at	At2g26950	66.6	A	89.8	A	32.2	A	229.3	A	putative MYB family transcription factor
266861_at	At2g26830	1288.1	P	1696.3	P	1481	P	1433.3	P	putative choline kinase ;supported by full-length cDNA: Ceres:37620.
266860_at	At2g26870	60.8	A	41.7	A	15.3	A	135.4	A	putative phospholipase C
266859_at	At2g26880	23.4	A	14.1	A	9.7	A	7	A	putative MADS-box protein
266858_at	At2g26890	520.3	P	412.2	P	549.5	P	546.3	P	unknown protein
266857_at	At2g26900	85.7	A	18.2	A	117.3	A	207.9	A	putative Na+ dependent ileal bile acid transporter
266856_at	At2g26910	55.8	A	96.5	A	54.5	A	31.2	A	putative ABC transporter related to multi drug resistance proteins and P-glycoproteins
266855_at	At2g26920	433.3	P	439.8	P	356.6	P	555.4	P	unknown protein
266854_at	At2g26940	249.7	P	179.2	A	194.8	A	204.4	A	putative C2H2-type zinc finger protein likely a nucleic acid binding protein
266853_at	At2g26790	6.5	A	57.1	A	67.1	A	22	A	putative salt-inducible protein
266852_at	At2g26810	24.5	A	5.9	A	7.5	A	34.4	A	hypothetical protein predicted by genscan and genefinder
266851_at	At2g26820	14.4	A	14.3	A	5.6	A	12.4	A	similar to avrRpt2-induced protein 1
266850_at	At2g26850	57105.2	P	66766.3	P	79115.1	P	54504.7	P	unknown protein
266849_at	At2g25940	100.6	A	114.2	A	35.8	A	219.2	P	putative vacuolar processing enzyme identical to GB:D61393; supported by cDNA: gi_16604313_gb_AY058055.1_
266848_at	At2g25950	176.5	M	98.3	A	99.9	A	121.9	M	unknown protein ;supported by full-length cDNA: Ceres:39666.
266847_at	At2g26060	168.4	A	142	A	16	A	96.8	A	hypothetical protein predicted by grail;supported by full-length cDNA: Ceres:142426.
266846_at	At2g25970	16.7	A	12.8	A	181.7	A	33.2	A	unknown protein
266845_at	At2g26110	69.1	A	9.7	A	84.9	A	144.5	A	unknown protein
266844_at	At2g26120	92.4	A	73.6	A	99.3	A	137.1	A	hypothetical protein predicted by genefinder
266843_at	At2g26130	250.7	M	128.1	P	51.2	A	274.7	P	hypothetical protein predicted by genscan
266842_at	At2g26140	869.7	P	961.6	P	1076.4	P	877.6	P	FtsH protease, putative contains similarity to YME1 GI:295582, a member of the ftsH-SEC18-PAS1-CDC48 family of putative ATPase-encoding genes from [Saccharomyces cerevisiae]
266841_at	At2g26150	16.6	A	12.2	A	8.5	A	117.6	A	putative heat shock transcription factor
266840_at	At2g26160	5.6	A	3.2	A	10.4	A	15.9	A	hypothetical protein predicted by genscan
266839_at	At2g25930	27.4	A	32.4	A	15.6	A	151.2	A	unknown protein
266838_at	At2g25980	19.5	A	47.5	A	46.6	A	138.8	A	similar to jasmonate-inducible proteins from Brassica napus
266837_x_at	At2g25990	114.4	A	109.5	A	203.8	P	35.6	A	unknown protein
266836_at	At2g26000	8.4	A	50.6	A	13.2	A	19.6	A	hypothetical protein predicted by grail
266835_at	At2g29990	34.2	A	176.9	A	128.8	A	109.9	A	putative NADH dehydrogenase (ubiquinone oxidoreductase)
266834_s_at	At2g30020	818.5	P	882.2	P	1119.2	P	1315.6	P	putative protein phosphatase 2C
266833_at	At2g30030	51.1	A	10	A	0.8	A	37.9	A	hypothetical protein predicted by genscan
266832_at	At2g30040	141.8	A	9.6	A	39.8	A	92.2	A	putative protein kinase contains a protein kinase domain profile (PDOC00100)
266831_at	At2g22830	96.3	A	91.2	A	79	A	24	A	putative squalene epoxidase
266830_at	At2g22810	27.1	A	31.2	A	44.6	A	111.2	A	1-aminocyclopropane-1-carboxylate synthase (ACS4) identical to GB:U23481; supported by cDNA: gi_12083215_gb_AF332404.1_AF332404
266829_at	At2g22940	150.1	A	62.4	A	86	A	79.7	A	hypothetical protein predicted by genscan
266828_at	At2g22930	43	A	12.9	A	10.2	A	129.5	A	putative flavonol 3-O-glucosyltransferase
266827_at	At2g22920	13.5	A	48.2	A	22.5	A	21.1	A	putative serine carboxypeptidase I
266826_at	At2g22910	73.5	A	95.1	A	97.3	A	44.1	A	putative amino acid acetyltransferase
266825_at	At2g22890	17.6	A	66.4	A	13.8	A	69.9	A	unknown protein
266824_at	At2g22800	103	A	86.2	A	69.5	A	18.5	A	homeodomain transcription factor (HAT9) identical to GB:U09341; supported by cDNA: gi_527638_gb_U09341.1_ATU09341
266823_at	At2g44930	7.3	A	11.4	A	35.6	A	36.8	A	hypothetical protein predicted by genscan; supported by cDNA: gi_15810320_gb_AY056199.1_
266822_at	At2g44860	37.2	A	103.8	A	129.5	A	238	A	60S ribosomal protein L30 ;supported by full-length cDNA: Ceres:34564.
266821_at	At2g44840	14.6	A	11	A	23.7	A	6.5	A	putative ethylene response element binding protein (EREBP) ;supported by full-length cDNA: Ceres:6397.
266820_at	At2g44940	23.2	A	110.5	A	100.1	A	27.3	A	putative AP2 domain transcription factor pFAM domain (PF00847)supported by full-length cDNA: Ceres:31044.
266819_at	At2g44870	378.5	P	360.4	P	303.9	P	319.5	P	unknown protein ;supported by full-length cDNA: Ceres:33789.
266818_at	At2g44950	65.4	A	162.8	P	256.3	A	137.7	P	unknown protein
266817_at	At2g44960	22.9	A	23.2	A	22.4	A	21.2	A	hypothetical protein similar to hypothetical protein GB:AAC31828
266816_at	At2g44970	8016.3	P	8141.9	P	6946	P	7969.3	P	unknown protein identical to GB:AAC31827
266815_at	At2g44900	532.1	P	551.3	P	583.3	P	552.8	P	F-box protein family, AtFBX5 contains similarity to F-box protein FBL2 GI:6010699 from [Rattus norvegicus]
266814_at	At2g44910	14.2	A	12.4	A	15.3	A	12.7	A	homeodomain transcription factor (ATHB-4)
266813_at	At2g44920	257.6	A	465.7	P	542.1	P	623.7	P	unknown protein
266812_at	At2g44830	68.6	A	34	A	29.8	A	30.7	A	putative protein kinase contains a protein kinase domain profile (PDOC00100)
266811_at	At2g44850	440.4	P	405.5	P	564.7	P	248	P	unknown protein
266810_at	At2g44880	12	A	11.3	A	5.5	A	10.8	A	hypothetical protein predicted by genscan;similar to GP|2244839|Z97337
266809_at	At2g29970	215	A	10.2	A	45.9	A	25.7	A	unknown protein ; supported by cDNA: gi_14532595_gb_AY039922.1_
266808_at	At2g29995	12.6	A	10.3	A	8.6	A	11.7	A	Expressed protein ; supported by full-length cDNA: Ceres: 124634.
266807_at	At2g29920	68.1	A	49.4	A	118	A	76.8	A	hypothetical protein
266806_at	At2g30000	230.9	A	217.8	P	354.6	P	506.8	P	unknown protein ;supported by full-length cDNA: Ceres:35872.
266805_at	At2g30010	13.7	A	14.7	A	95.4	A	27.9	A	hypothetical protein ;supported by full-length cDNA: Ceres:38891.
266804_at	At2g29960	7.2	A	15.7	A	17.3	A	69.7	A	cyclophilin identical to GB:AF020433; polymorphism exists downstream of this gene, sequence from 72278 to 72369 is not in GB:AF020433 (from ecotype Ler);supported by full-length cDNA: Ceres:19211.
266803_at	At2g28930	3.6	A	19.8	A	197	A	6	A	putative protein kinase contains a protein kinase domain profile (PDOC00100)
266802_at	At2g22900	271.7	P	360.7	P	306.1	P	449.5	P	Expressed protein ; supported by cDNA: gi_14334701_gb_AY035024.1_
266801_at	At2g22870	89.3	A	100.4	A	8.4	A	110.5	A	putative nucleotide-binding protein ;supported by full-length cDNA: Ceres:33511.
266800_at	At2g22880	6.2	A	10.8	A	5.2	A	12.6	A	hypothetical protein predicted by genefinder
266799_at	At2g22860	3729.6	P	3039.9	P	4041.8	P	6756.8	P	unknown protein
266798_at	At2g22850	213.4	A	18.9	A	41.5	A	137.1	A	putative embryo-abundant protein contains a bZIP transcription factor basic domain signature (PDOC00036)
266797_at	At2g22840	11.6	A	56.2	A	19.1	A	28.1	A	unknown protein
266796_at	At2g02880	214.3	A	109.1	A	141.4	A	209.1	P	predicted by genscan
266795_at	At2g03070	35.2	A	123.7	A	109	A	37.1	A	unknown protein
266794_at	At2g02980	17.5	A	37.4	A	20.6	A	157.7	A	hypothetical protein
266793_at	At2g03060	4364.8	P	4811.9	P	2777.8	P	2976.7	P	homeotic protein AGL30
266792_at	At2g02860	351	P	323.3	P	295.2	P	303.8	P	putative sucrose/H+ symporter
266791_at	At2g02960	10105.2	P	11779.6	P	10570.6	P	9513.5	P	unknown protein
266790_at	At2g28950	204.6	A	172.8	A	180.5	A	136	A	expansin AtEx6 identical to GB U30480; supported by full-length cDNA: Ceres: 17914.
266789_at	At2g29020	362.7	P	524.9	P	389.3	P	360.8	P	unknown protein ; supported by full-length cDNA: Ceres: 10164.
266788_at	At2g29000	12.8	A	10.8	A	11.7	A	7.2	A	putative receptor-like protein kinase
266787_at	At2g28990	15.6	A	13.2	A	13	A	122.9	A	putative receptor-like protein kinase
266786_at	At2g28980	186.6	P	159	P	221.3	P	163.5	M	putative non-LTR retroelement reverse transcriptase
266785_at	At2g28970	15	A	16.5	A	138.8	A	18.4	A	putative receptor-like protein kinase
266784_at	At2g28960	14	A	3.8	A	8.2	A	169.7	P	putative receptor-like protein kinase
266783_at	At2g29130	24.8	A	26.5	A	28.3	A	126.1	A	putative laccase (diphenol oxidase)
266782_at	At2g29120	26.6	A	6.8	A	9.4	A	20.9	A	putative ligand-gated ion channel protein
266781_at	At2g28940	35.7	A	12.5	A	74.8	A	4.5	A	putative protein kinase contains a protein kinase domain profile (PDOC00100)
266780_at	At2g29110	29.7	A	140.7	P	125.1	A	210.6	A	putative ligand-gated ion channel protein
266779_at	At2g29100	12.1	A	23.5	A	35.7	A	52.3	A	putative ligand-gated ion channel protein
266778_at	At2g29090	21.8	A	90.3	A	100.7	A	11.4	A	putative cytochrome P450
266777_at	At2g29080	362.1	A	82.4	A	257.7	A	218.8	A	putative AAA-type ATPase
266776_at	At2g29070	9.4	A	9.3	A	29.6	A	29.8	A	putative ubiquitin fusion-degradation protein
266775_at	At2g29060	73.8	A	72.7	A	148.3	A	114.6	A	putative SCARECROW gene regulator
266774_at	At2g29050	19411.2	P	13296.8	P	16896.5	P	16947.4	P	hypothetical protein predicted by genefinder
266773_at	At2g29040	1320.4	P	1492	P	1452.4	P	1382.4	P	hypothetical protein predicted by genscan and genefinder
266772_s_at	At2g03020	135.4	A	135.7	A	5.8	A	168.2	A	predicted by genefinder
266771_s_at	At2g03010	277	M	170.5	A	403.2	P	148.6	A	unknown protein
266770_at	At2g03090	60.3	A	79.2	A	39.1	A	96.4	A	putative expansin Experimental evidence from Dr. Daniel Cosgrove at Penn State Univ. <dCosgrove@psu.edu>
266769_s_at	At2g03080	12.1	A	60.7	A	26.1	A	93.4	A	putative reverse transcriptase
266768_s_at	At2g47110	599.6	P	832.4	P	910.3	P	877.7	P	ubiquitin extension protein (UBQ6) identical to GB:166936;supported by full-length cDNA: Ceres:6247.
266767_at	At2g46910	704.9	P	1099.6	P	1120.9	P	676.2	P	Expressed protein ; supported by full-length cDNA: Ceres: 17422.
266766_at	At2g46880	21.3	A	54.1	A	58.6	A	53.4	A	hypothetical protein predicted by genscan
266765_at	At2g46860	56271.4	P	55273.6	P	37477.6	P	34244.2	P	putative inorganic pyrophosphatase
266764_at	At2g47050	154536	P	117883	P	132190	P	116483	P	putative pectinesterase ;supported by full-length cDNA: Ceres:34113.
266763_at	At2g47080	7.2	A	5.8	A	94.1	A	55.8	A	unknown protein
266762_at	At2g47120	709.8	P	1083.6	P	952.2	P	534.3	P	putative alcohol dehydrogenase
266761_at	At2g47130	152.6	A	16.9	A	8.7	A	195.5	A	putative alcohol dehydrogenase
266760_at	At2g46870	14.8	A	8.8	A	10.9	A	44.3	A	putative RAV-like B3 domain DNA binding protein
266759_at	At2g46915	250.9	M	304.5	P	450	P	412.7	P	unknown protein predicted by genefinder and genscan
266758_at	At2g46920	304.6	P	249.5	P	239.2	P	242	M	unknown protein
266757_at	At2g46940	6.4	A	5.8	A	5.7	A	13.4	A	unknown protein
266756_at	At2g46950	28.7	A	36.2	A	42	A	157.8	A	putative cytochrome P450
266755_at	At2g47150	12.2	A	39.8	A	32.5	A	14.1	A	putative alcohol dehydrogenase
266754_at	At2g46980	4.8	A	6.6	A	4.8	A	7.6	A	hypothetical protein
266753_at	At2g46990	7.1	A	4.9	A	10.6	A	8.1	A	auxin-induced protein (IAA20) identical to GB:2618729
266752_at	At2g47000	5.3	A	62.1	A	5	A	31.8	A	putative ABC transporter related to multi drug resistance proteins and P-glycoproteins
266751_at	At2g47020	1411.6	P	833.4	P	873.2	P	788.2	A	putative peptide chain release factor
266750_s_at	At2g47040	126126	P	144402	P	155160	P	142811	P	putative pectinesterase
266749_at	At2g47060	70.4	A	14.6	A	134.1	A	55.7	A	putative protein kinase contains a protein kinase domain profile (PDOC00100)
266748_at	At2g47070	56.5	A	52.9	A	214.5	M	65.7	A	putative squamosa-promoter binding protein
266747_at	At2g02870	695.1	P	713.5	P	817.3	P	509.3	P	predicted by genefinder and genscan ; supported by cDNA: gi_16974559_gb_AY060567.1_
266746_s_at	At2g02930	73.7	A	61.2	A	9.6	A	164.1	A	putative glutathione S-transferase ;supported by full-length cDNA: Ceres:27915.; supported by cDNA: gi_11095995_gb_AF288181.1_AF288181
266745_at	At2g02950	137.3	A	116.3	A	206	A	143.6	A	unknown protein ; supported by cDNA: gi_15450680_gb_AY052708.1_
266744_at	At2g02970	34425	P	32527.8	P	44031.5	P	37783.9	P	putative nucleoside triphosphatase ; supported by cDNA: gi_14423549_gb_AF387012.1_AF387012
266743_at	At2g02990	186	A	85.3	A	151.4	A	35.1	A	ribonuclease, RNS1 identical to ribonuclease SP:P42813, GI:561998 from [Arabidopsis thaliana]; supported by full-length cDNA: Ceres:27242.
266742_at	At2g03050	525	P	408.5	P	420.7	P	436.7	P	predicted by genefinder and genscan
266741_s_at	At2g03300	160.9	A	99.1	A	135.7	A	225.7	A	putative disease resistance protein
266740_at	At2g46840	14.4	A	94.7	A	86.8	A	123.3	A	hypothetical protein predicted by genefinder and genscan
266739_at	At2g46730	17	A	8.8	A	15.7	A	28.8	A	unknown protein predicted by genscan
266738_at	At2g47010	235.6	P	401.9	P	72	A	233.3	A	unknown protein predicted by genefinder and genscan; supported by cDNA: gi_16612270_gb_AF439832.1_AF439832
266737_at	At2g47140	115.9	A	154.8	P	155.6	A	177.2	A	putative alcohol dehydrogenase ; supported by cDNA: gi_13878112_gb_AF370319.1_AF370319
266736_at	At2g46960	8.8	A	39.1	A	20.3	A	10.1	A	putative cytochrome P450 ; supported by cDNA: gi_13605860_gb_AF367329.1_AF367329
266735_at	At2g46930	21.9	A	91.7	A	92.9	A	25	A	putative pectinesterase ; supported by cDNA: gi_15450606_gb_AY052671.1_
266734_at	At2g46900	4603.4	P	2918.8	P	4526.2	P	3472.2	P	hypothetical protein predicted by genefinder and genscan; supported by cDNA: gi_14532607_gb_AY039928.1_
266733_at	At2g03280	40.2	A	14.2	A	88.3	A	90.2	A	similar to axi 1 protein from Nicotiana tabacum
266732_at	At2g03240	192.1	A	13.6	A	156.4	A	23.5	A	unknown protein
266731_at	At2g03260	89.3	A	90	A	140	A	195.5	A	unknown protein
266730_at	At2g03110	54.3	A	58.7	A	7.1	A	234.4	A	putative RNA-binding protein
266729_at	At2g03130	22.7	A	82	A	18.3	A	46.9	A	50S ribosomal protein L7/L12
266728_at	At2g03140	211.2	P	275.4	P	344.7	A	276.7	M	similar to late embryogenesis abundant proteins
266727_at	At2g03150	17.6	A	153.3	P	332	P	392.1	P	putative calmodulin
266726_at	At2g03160	92.1	A	62.1	A	99.7	A	278.9	M	SKP1/ASK1 (At19), putative similar to Skp1 GI:4959710 from [Medicago sativa]
266725_at	At2g03170	203.9	P	347.9	P	440.3	P	457.2	P	SKP1/ASK1 (At14), putative similar to Skp1 homolog Skp1b GI:3068809, UIP2 GI:3719211 from [Arabidopsis thaliana]
266724_at	At2g03180	71.7	A	26	A	21.7	A	14.5	A	hypothetical protein predicted by genscan
266723_at	At2g03190	97.4	A	7.4	A	12.9	A	7.1	A	SKP1/ASK1 (At16), putative similar to Skp1 homolog Skp1a GI:3068807 from [Arabidopsis thaliana]
266722_at	At2g03210	118.1	A	22.8	A	90	A	115.6	A	unknown protein
266721_at	At2g03220	55.3	A	7.4	A	116.8	A	57	A	unknown protein
266720_s_at	At2g46790	14	A	15.5	A	9.2	A	7.7	A	hypothetical protein predicted by genefinder; supported by cDNA: gi_10280999_dbj_AB046953.1_AB046953
266719_at	At2g46830	308	P	159.7	A	296.8	P	140.1	A	MYB-related transcription factor (CCA1)
266718_at	At2g46800	5604.5	P	6434.2	P	7045.9	P	4976.8	P	putative zinc transporter ;supported by full-length cDNA: Ceres:207558.
266717_at	At2g46735	77.9	A	125.8	A	9.5	A	53.3	A	Expressed protein ; supported by full-length cDNA: Ceres: 105240.
266716_at	At2g46820	48.6	A	106.8	A	26.9	A	124.1	A	unknown protein ;supported by full-length cDNA: Ceres:26967.
266715_at	At2g46780	163.4	P	173.7	P	170.2	A	79.3	A	putative RNA-binding protein
266714_at	At2g46770	21	A	9.7	A	28.8	A	7.4	A	NAM (no apical meristem)-like protein
266713_at	At2g46760	212.1	A	210.3	A	166.8	A	331.6	A	unknown protein
266712_at	At2g46750	113.1	A	99.6	A	101	A	27.3	A	unknown protein
266711_at	At2g46740	60.7	A	7	A	43.8	A	162.1	A	unknown protein
266710_at	At2g46850	17.4	A	56.4	A	9.7	A	105.6	A	putative Ser/Thr protein kinase
266709_at	At2g03120	3290.4	P	3605	P	3170.9	P	3383	P	unknown protein ;supported by full-length cDNA: Ceres:37655.
266708_at	At2g03200	52.6	A	141.4	A	178.1	A	130.2	A	putative chloroplast nucleoid DNA binding protein ;supported by full-length cDNA: Ceres:39349.
266707_at	At2g03310	15.4	A	7.1	A	28.7	A	12.7	A	hypothetical protein predicted by genscan
266706_at	At2g03320	8.3	A	8.7	A	4.9	A	37.9	A	hypothetical protein predicted by genscan
266705_at	At2g19750	25.5	A	117	A	22.5	A	11	A	40S ribosomal protein S30 ; supported by cDNA: gi_16974466_gb_AY061910.1_
266704_at	At2g19940	460.6	P	270.8	P	349	P	248.4	P	putative N-acetyl-gamma-glutamyl-phosphate reductase ; supported by cDNA: gi_16604367_gb_AY058082.1_
266703_at	At2g19880	20448.5	P	17622.4	P	16511.3	P	14202.2	P	unknown protein predicted by genscan and genefinder; supported by cDNA: gi_15983421_gb_AF424585.1_AF424585
266702_at	At2g19860	19.9	A	74.8	A	54.4	A	85.1	A	hexokinase (ATHXK2) ; supported by cDNA: gi_1899024_gb_U28215.1_ATU28215
266701_at	At2g19760	3952.2	P	3645.5	P	3917.6	P	3116.9	P	profilin 1 ; supported by cDNA: gi_1353769_gb_U43325.1_ATU43325
266700_at	At2g19740	67.6	A	6.6	A	156.1	A	171.9	A	60S ribosomal protein L31 ; supported by cDNA: gi_15450424_gb_AY052313.1_
266699_at	At2g19730	127.5	A	159.1	A	25.8	A	80.7	A	putative ribosomal protein L28 ; supported by cDNA: gi_15292670_gb_AY050769.1_
266698_at	At2g19830	2200.8	P	1811.1	P	1815.6	P	1689.8	P	copia-like retroelement pol polyprotein ; supported by cDNA: gi_15028176_gb_AY045911.1_
266697_at	At2g19770	33785	P	34244.1	P	21959.5	P	25507.2	P	profilin 4 ; supported by full-length cDNA: Ceres: 16515.
266696_at	At2g19680	127.4	A	124.2	A	7.9	A	23.4	A	copia-like retroelement pol polyprotein ; supported by full-length cDNA: Ceres: 14718.
266695_at	At2g19810	88.1	A	94.8	A	136.9	A	185	A	putative CCCH-type zinc finger protein ;supported by full-length cDNA: Ceres:101255.
266694_at	At2g19790	444.6	P	393.2	P	288.1	P	348.8	P	putative clathrin assembly protein ;supported by full-length cDNA: Ceres:5064.
266693_at	At2g19800	14060.2	P	14331.6	P	10858.9	P	16103.9	P	unknown protein predicted by genscan;supported by full-length cDNA: Ceres:254633.
266692_at	At2g19960	35.4	A	5.3	A	96.2	A	84.8	A	Ac-like transposase related to Ac Ds transposon family of maize
266691_at	At2g19890	237.5	P	314.7	P	287.8	P	266.8	A	hypothetical protein predicted by genscan and genefinder
266690_at	At2g19900	171.4	A	145.8	A	260.4	P	230.9	A	malate oxidoreductase (malic enzyme)
266689_at	At2g19930	62	A	79.2	A	11.9	A	70.5	A	hypothetical protein predicted by genscan and genefinder
266688_at	At2g19660	12.7	A	4.1	A	81.4	A	37.7	A	hypothetical protein
266687_at	At2g19670	30.4	A	64	A	62.7	A	14.1	A	putative arginine N-methyltransferase
266686_at	At2g19700	104.1	A	18.8	A	24	A	43.1	A	hypothetical protein
266685_at	At2g19710	1623.8	P	1540	P	1506	P	1478.7	P	hypothetical protein
266684_at	At2g19720	71.6	A	138.3	A	245.6	A	214.3	A	40S ribosomal protein S15A
266683_at	At2g19950	129.6	A	100.5	A	33.9	A	94.3	A	hypothetical protein predicted by genscan
266682_at	At2g19780	10.5	A	107.8	A	115	A	89.4	A	putative disease resistance protein
266681_at	At2g19840	52.5	A	3.3	A	86	A	4.9	A	copia-like retroelement pol polyprotein
266680_s_at	At2g19850	9.1	A	5.7	A	7	A	25.9	A	hypothetical protein predicted by genefinder
266679_at	At2g03270	2369.3	P	2316.8	P	2615.4	P	2052.2	P	putative helicase ; supported by cDNA: gi_15027926_gb_AY045820.1_
266678_at	At2g25870	7606.4	P	7845.3	P	7868.5	P	7729.2	P	hypothetical protein predicted by grail
266677_at	At2g29820	9.6	A	103.7	A	83.5	A	110.6	A	hypothetical protein predicted by genscan and genefinder
266676_s_at	At2g29605	15.6	A	169.3	A	15.8	A	80.5	A	hypothetical protein predicted by grail
266675_s_at	At2g29610	5.7	A	91.7	P	6.8	A	111.3	A	hypothetical protein predicted by genscan
266674_at	At2g29620	1117.8	P	1289	P	1118.5	P	1347.3	P	hypothetical protein predicted by genscan
266673_at	At2g29630	7	A	137.8	A	25.5	A	188	A	putative thiamin biosynthesis protein
266672_at	At2g29650	90.1	A	70.7	A	37.6	A	54	A	putative Na+-dependent inorganic phosphate cotransporter
266671_at	At2g29690	13.3	A	5	A	8.8	A	63.1	A	anthranilate synthase, alpha subunit identical to GB:M92354
266670_at	At2g29740	174.3	A	118.4	A	226.6	A	190.4	A	putative flavonol 3-O-glucosyltransferase
266669_at	At2g29750	6.9	A	5.6	A	138	A	7.8	A	putative flavonol 3-O-glucosyltransferase
266668_at	At2g29760	5.4	A	74.9	A	10.7	A	19.6	A	hypothetical protein predicted by grail
266667_at	At2g29770	30	A	11.4	A	8	A	6.9	A	hypothetical protein predicted by genscan and genefinder
266666_at	At2g29780	208.1	A	136.5	A	78.1	A	282.5	P	hypothetical protein predicted by genscan and genefinder
266665_at	At2g29790	2237	P	2753.9	P	1963.1	P	1413.7	P	unknown protein
266664_at	At2g29800	43	A	19.5	A	41.3	A	170.7	A	hypothetical protein predicted by grail
266663_at	At2g25790	1098.8	P	1246.2	P	1177	P	852.9	P	putative receptor-like protein kinase ; supported by cDNA: gi_17063166_gb_AY062104.1_
266662_at	At2g25830	4.3	A	11.7	A	8.5	A	17.7	A	hypothetical protein predicted by genscan; supported by cDNA: gi_15810382_gb_AY056230.1_
266661_at	At2g25820	8.4	A	11.7	A	159.9	A	71.7	A	TINY-like AP2 domain transcription factor ; supported by cDNA: gi_13878156_gb_AF370341.1_AF370341
266660_at	At2g25920	263.1	P	280	P	230.5	A	244	P	hypothetical protein predicted by genscan; supported by cDNA: gi_15294291_gb_AF410337.1_AF410337
266659_at	At2g25850	669.2	P	507.1	P	611.2	P	647.7	P	putative poly(A) polymerase ; supported by cDNA: gi_14532699_gb_AY039974.1_
266658_at	At2g25735	18	A	5.8	A	29.6	A	7.4	A	Expressed protein ; supported by full-length cDNA: Ceres: 7152.
266657_at	At2g25910	1822.4	P	1665.9	P	1670.9	P	1169.1	P	unknown protein ;supported by full-length cDNA: Ceres:26655.
266656_at	At2g25900	24.2	A	30	A	55.3	A	11.3	A	putative CCCH-type zinc finger protein identical to GB:U81238;supported by full-length cDNA: Ceres:39893.
266655_at	At2g25880	18484.3	P	14457.7	P	15890.8	P	12869.7	P	putative protein kinase contains a protein kinase domain profile (PDOC00100)
266654_at	At2g25890	245.5	A	256.1	A	243.6	A	30.5	A	putative oleosin protein
266653_at	At2g25740	117.6	A	52.8	A	24.1	A	49.9	A	hypothetical protein predicted by genscan
266652_at	At2g25750	361.4	P	231.8	P	270	P	358	P	unknown protein
266651_at	At2g25760	299.8	P	295.9	P	330.7	P	316.6	P	putative casein kinase I
266650_at	At2g25800	66.7	A	9.1	A	14.6	A	58.9	A	unknown protein
266649_at	At2g25810	6.7	A	12.9	A	8	A	10.8	A	putative aquaporin (tonoplast intrinsic protein)
266648_at	At2g25840	253	P	176.5	P	211.2	A	248.1	A	putative trytophanyl-tRNA synthetase
266647_at	At2g25860	907.6	P	1007.6	P	1239.8	P	942.9	P	hypothetical protein predicted by grail
266646_at	At2g29700	203.4	P	241.4	P	437.8	A	340.3	A	unknown protein ;supported by full-length cDNA: Ceres:12086.
266645_at	At2g29880	29.6	A	231	P	273.5	P	152.9	A	hypothetical protein
266644_at	At2g29660	61.5	A	18.4	A	52.4	A	11.2	A	unknown protein ;supported by full-length cDNA: Ceres:106148.
266643_s_at	At2g29730	114.7	P	5.2	A	8.5	A	59.9	A	putative flavonol 3-O-glucosyltransferase ;supported by full-length cDNA: Ceres:29796.
266642_at	At2g35410	8.1	A	81.7	A	76.2	A	257.7	A	putative chloroplast RNA binding protein precursor ; supported by cDNA: gi_14596022_gb_AY042799.1_
266641_at	At2g35605	285.6	P	81.1	P	122.4	A	242.8	P	Expressed protein ; supported by full-length cDNA: Ceres: 9670.
266640_at	At2g35585	84.2	A	101.1	A	138.9	A	16.7	A	Expressed protein ; supported by full-length cDNA: Ceres: 5901.
266639_at	At2g35520	390.2	P	537.4	P	540.5	P	462.7	P	defender against cell death protein identical to (but predicted longer than) GB: 2623638;supported by full-length cDNA: Ceres:3992.
266638_at	At2g35490	262.1	A	347.7	A	357.2	A	262	A	putative fibrillin ;supported by full-length cDNA: Ceres:38584.
266637_at	At2g35600	98.9	A	190.6	P	299.9	A	302.7	A	hypothetical protein ;supported by full-length cDNA: Ceres:36332.
266636_at	At2g35370	7.6	A	19.4	A	10.5	A	6.2	A	glycine decarboxylase complex H-protein identical to GB:U27144;supported by full-length cDNA: Ceres:24194.
266635_at	At2g35470	181.8	A	110.7	A	42.8	A	22.2	A	unknown protein ;supported by full-length cDNA: Ceres:13821.
266634_at	At2g35530	203.7	A	260.9	P	298.6	P	118.6	A	putative G-box binding bZIP transcription factor
266633_at	At2g35540	11.5	A	55.4	A	8.9	A	11.8	A	putative DnaJ protein
266632_at	At2g35560	25.8	A	13.9	A	23.5	A	145.8	A	putative serpin
266631_at	At2g35570	91.3	A	6.2	A	4.6	A	128.5	A	putative serpin
266630_at	At2g35580	11.5	A	136.7	A	53.4	A	58	A	putative serpin
266629_at	At2g35590	24.7	A	68.9	A	44.2	A	17.8	A	putative serpin
266628_at	At2g35330	196.8	A	24.4	A	180.2	A	165.7	A	unknown protein
266627_at	At2g35340	209	A	324.1	M	286.8	A	472.5	A	putative pre-mRNA splicing factor RNA helicase
266626_at	At2g35360	198.5	P	160.3	P	138.1	A	199.7	A	hypothetical protein predicted by genscan
266625_at	At2g35380	17.8	A	41.5	A	15.1	A	77.2	A	putative peroxidase
266624_s_at	At2g35390	1176.7	P	1315.2	P	1529.5	P	1349.1	P	phosphoribosyl pyrophosphate synthetase identical to GenBank acc. X83764
266623_at	At2g35400	52.5	A	21.6	A	16.4	A	142.8	A	unknown protein
266622_at	At2g35430	35.6	A	26.7	A	108.4	A	50.8	A	hypothetical protein predicted by genscan and genefinder
266621_at	At2g35440	23	A	40.8	A	105.4	A	36.8	A	unknown protein
266620_at	At2g35450	129.8	A	212.7	P	25.4	A	223.5	P	unknown protein
266619_at	At2g35460	70.7	A	178.4	P	142.3	A	87.1	A	similar to harpin-induced protein hin1 from tobacco
266618_at	At2g35480	11.7	A	20.4	A	17.8	A	68.6	A	unknown protein
266617_at	At2g29670	205.5	A	146.2	P	165.8	A	233.8	P	unknown protein ; supported by cDNA: gi_14030738_gb_AF375460.1_AF375460
266616_at	At2g29680	551.6	P	512.9	P	662.9	P	608.5	P	putative CDC6 protein ; supported by cDNA: gi_14578036_gb_AF275940.1_AF275940
266615_s_at	At2g29720	111.3	A	132.4	A	132.4	A	379.1	P	putative monooxygenase ;supported by full-length cDNA: Ceres:34214.
266614_at	At2g14910	3514.4	P	4040.7	P	4091.5	P	4044.5	P	unknown protein
266613_at	At2g14900	118.8	A	139	A	36.9	A	35.7	A	similar to gibberellin-regulated proteins
266612_at	At2g14860	7	A	7	A	17.2	A	9	A	22 kDa peroxisomal membrane protein
266611_at	At2g14960	22.8	A	61.7	A	19.2	A	57.1	A	putative auxin-regulated protein
266610_at	At2g14950	34.6	A	29.1	A	131.3	A	5.1	A	Ac-like transposase related to Ac/Ds transposon family of maize
266609_at	At2g35510	978.2	P	775.5	P	970.4	P	1069.2	P	unknown protein ; supported by cDNA: gi_15810142_gb_AY056136.1_
266608_at	At2g35500	32.1	A	32.1	A	177.1	A	253.1	A	hypothetical protein predicted by genefinder and genscan; supported by cDNA: gi_15724241_gb_AF412061.1_AF412061
266607_at	At2g46300	15801	P	13681.3	P	11366.5	P	12261.5	P	hypothetical protein predicted by genefinder
266606_at	At2g46310	188.7	A	131.9	A	174.5	A	60.8	A	putative AP2 domain transcription factor
266605_at	At2g46020	180.1	A	240.5	P	295	P	246.2	P	putative SNF2 subfamily transcriptional activator
266604_at	At2g46030	620.1	P	426.6	P	488	P	359.1	P	E2, ubiquitin-conjugating enzyme 6 (UBC6) identical to gi|431267, SP:P42750, PIR:S52661; contains a ubiquitin-conjugating enzymes active site (PDOC00163)
266603_at	At2g46040	1219.2	P	1460.9	P	1160.5	P	1490.8	P	hypothetical protein predicted by genscan and genefinder
266602_at	At2g46050	12.4	A	12.5	A	20.2	A	19.9	A	hypothetical protein predicted by genscan and genefinder
266601_at	At2g46060	59.9	A	5.2	A	146.1	A	29.6	A	hypothetical protein predicted by genscan
266600_at	At2g46070	65.6	A	5.5	A	12.5	A	177.8	A	putative mitogen-activated protein kinase
266599_at	At2g46100	70.7	A	7.4	A	15.2	A	127.5	A	unknown protein
266598_at	At2g46110	237.2	A	133.3	A	38.5	A	175.2	A	3-methyl-2-oxobutanoate hydroxy-methyl-transferase
266597_at	At2g46130	51.9	A	6.9	A	61.7	A	146.9	A	putative WRKY-type DNA binding protein ;supported by cDNA: gi:15384224
266596_at	At2g46150	78.5	A	69.7	A	171.9	A	120	A	hypothetical protein predicted by genscan and genefinder
266595_at	At2g46180	309.3	A	133.3	A	362.6	A	152.1	A	hypothetical protein predicted by genscan and genefinder
266594_at	At2g46190	23.8	A	11.7	A	27.2	A	18.6	A	hypothetical protein
266593_at	At2g46200	12	A	31.9	A	66.5	A	15.7	A	hypothetical protein predicted by genscan and genefinder
266592_at	At2g46210	70870.2	P	74792.3	P	84334.9	P	58415.4	P	putative fatty acid desaturase/cytochrome b5 fusion protein
266591_at	At2g46225	87.7	A	57.1	A	131.8	A	96.6	A	expressed protein supported by cDNA: Ceres:13319
266590_at	At2g46240	732.8	P	356.8	P	1430.5	P	2046.2	P	hypothetical protein predicted by genscan and genefinder
266589_at	At2g46250	4	A	2	A	19.9	A	8	A	hypothetical protein predicted by genscan and genefinder
266588_at	At2g14890	23.1	A	65.5	A	88.1	A	46.1	A	putative proline-rich protein ; supported by cDNA: gi_13265425_gb_AF324669.2_AF324669
266587_at	At2g14880	5.2	A	25.8	A	4.3	A	17	A	unknown protein ; supported by full-length cDNA: Ceres: 41621.
266586_s_at	At4g08060	7.3	A	3	A	5.2	A	10.4	A	putative protein
266585_at	At2g14930	6.6	A	7.3	A	51.4	A	15.8	A	putative retroelement pol polyprotein
266584_s_at	At2g14920	53.6	A	45.1	A	109.2	A	6.2	A	putative steroid sulfotransferase
266583_at	At2g46220	216.5	P	224.3	P	258.7	A	150.5	P	Expressed protein ; supported by cDNA: gi_15215834_gb_AY050447.1_
266582_at	At2g46090	11.1	A	60.5	A	19	A	53.9	A	unknown protein ; supported by cDNA: gi_14423553_gb_AF387014.1_AF387014
266581_at	At2g46140	10250.4	P	11419.9	P	10414.6	P	8343.6	P	putative desiccation related protein ; supported by full-length cDNA: Ceres: 2747.
266580_at	At2g46260	38303.4	P	36192.3	P	45847.5	P	31758	P	unknown protein ;supported by full-length cDNA: Ceres:111153.
266579_at	At2g23930	29.8	A	22.3	A	27.7	A	15.9	A	putative small nuclear ribonucleoprotein E ; supported by full-length cDNA: Ceres: 4850.
266578_at	At2g23910	80.9	A	65.6	A	45.8	A	10	A	putative cinnamoyl CoA reductase ;supported by full-length cDNA: Ceres:14133.
266577_at	At2g23945	144.3	A	33.9	A	39.1	A	131.2	A	predicted protein
266576_at	At2g23940	144.3	A	146	A	100.3	A	80.3	A	hypothetical protein predicted by genscan and genefinder;supported by full-length cDNA: Ceres:13580.
266575_at	At2g24060	50.5	A	21.7	A	38.2	A	18.7	A	putative chloroplast initiation factor 3 ;supported by full-length cDNA: Ceres:41558.
266574_at	At2g23890	126.6	A	26.9	A	14.2	A	7.3	A	hypothetical protein predicted by genscan and genefinder
266573_at	At2g23860	4.4	A	13	A	4.9	A	93.3	A	unknown protein
266572_at	At2g23840	8.9	A	10.3	A	66.8	A	11.7	A	unknown protein
266571_at	At2g23830	12.4	A	77.4	A	78.1	A	16.2	A	unknown protein
266570_at	At2g24090	114.1	A	135.6	A	5.9	A	111.9	A	putative chloroplast ribosomal protein L35
266569_at	At2g24080	155.2	A	285.8	P	264.5	P	265.5	A	unknown protein
266568_at	At2g24070	166.2	A	81.3	A	23.5	A	178.9	A	unknown protein
266567_at	At2g24050	241.8	A	319.5	P	260.2	M	444.2	A	putative eukaryotic initiation factor 4, eIF4
266566_at	At2g24040	10.7	A	10.3	A	60.1	A	60.9	A	unknown protein
266565_at	At2g24010	8.1	A	7.7	A	8.5	A	13.7	A	putative serine carboxypeptidase II
266564_at	At2g24000	9.9	A	152.1	A	40.8	A	120.9	A	putative serine carboxypeptidase II
266563_at	At2g23990	8.8	A	9.3	A	113	A	129.7	A	nodulin-like protein
266562_at	At2g23970	532.5	P	638.8	P	84.2	A	354.4	P	unknown protein
266561_at	At2g23960	17.9	A	24.2	A	7.3	A	5.5	A	unknown protein
266560_at	At2g23950	33.4	A	4.4	A	6.2	A	19.6	A	putative LRR receptor protein kinase
266559_at	At2g23920	5	A	36	A	7.3	A	16	A	unknown protein
266558_at	At2g23900	65727.1	P	50409.5	P	70653.2	P	67326.9	P	putative polygalacturonase
266557_at	At2g46080	5.4	A	48.9	A	26.8	A	53.4	A	unknown protein ; supported by cDNA: gi_16604341_gb_AY058069.1_
266556_at	At2g46230	140	A	64.4	A	41.4	A	163	A	hypothetical protein predicted by genscan and genefinder; supported by cDNA: gi_13605903_gb_AF367351.1_AF367351
266555_at	At2g46270	725.2	P	706.9	P	547	P	628	P	G-box binding bZIP transcription factor identical to PIR:S20885; supported by cDNA: gi_600862_gb_U17891.1_ATU17891
266554_s_at	At2g46280	815.9	P	859.7	P	875.8	P	1032.8	P	eukaryotic translation initiation factor 3 delta subunit ; supported by cDNA: gi_1036802_gb_U36765.1_ATU36765
266553_at	At2g46170	9538	P	10638.1	P	10484.8	P	10400.1	P	unknown protein ; supported by cDNA: gi_15450758_gb_AY053421.1_
266552_at	At2g46330	341.1	P	391	P	637.3	P	903.5	P	unknown protein ; supported by cDNA: gi_15294169_gb_AF410276.1_AF410276
266551_at	At2g35260	20.9	A	10.5	A	16.5	A	8.6	A	unknown protein ; supported by cDNA: gi_13605586_gb_AF361619.1_AF361619
266550_s_at	At2g35070	17.4	A	8.7	A	86.5	A	87.2	A	Expressed protein ; supported by cDNA: gi_14532529_gb_AY039889.1_
266549_at	At2g35150	95.7	A	44.6	A	70.9	A	71	A	Expressed protein ; supported by full-length cDNA: Ceres: 37897.
266548_at	At2g35210	14764.8	P	15622	P	9815.5	P	7318.8	P	unknown protein ;supported by full-length cDNA: Ceres:159093.
266547_at	At2g35320	42.6	A	176.1	M	163.7	P	66.7	A	similar to eyes absent protein ;supported by full-length cDNA: Ceres:37026.
266546_at	At2g35270	95.3	A	3.9	A	6.1	A	91.2	A	putative AT-hook DNA-binding protein
266545_at	At2g35290	28.5	A	68.1	A	154	A	65.9	A	hypothetical protein predicted by genefinder
266544_at	At2g35300	7.7	A	10	A	5.4	A	2.9	A	similar to late embryogenesis abundant proteins identical to GB:X91917
266543_at	At2g35075	43.7	A	35.3	A	10	A	68.7	A	hypothetical protein predicted by genscan
266542_at	At2g35100	75.4	A	10.9	A	24.5	A	95.2	A	unknown protein
266541_at	At2g35110	67.3	A	41.1	A	14	A	96.4	A	unknown protein
266540_at	At2g35310	155.7	A	19	A	46.1	A	128.6	A	hypothetical protein predicted by genscan
266539_at	At2g35160	369.1	P	355	P	450.6	P	443.1	P	similar to mammalian MHC III region protein G9a ; supported by cDNA: gi_13517750_gb_AF344448.1_AF344448
266538_at	At2g35230	154.3	A	115.6	A	145.1	A	143.1	A	hypothetical protein predicted by genscan
266537_at	At2g16860	641.4	P	385.2	P	619.5	P	620.6	P	Expressed protein ; supported by full-length cDNA: Ceres: 34622.
266536_at	At2g16900	74	A	151	A	93.7	A	132.5	A	hypothetical protein predicted by genefinder; supported by cDNA: gi_14532491_gb_AY039870.1_
266535_s_at	At2g16930	173.2	A	137.2	A	13.2	A	44.6	A	50S ribosomal protein L27 ;supported by full-length cDNA: Ceres:17067.
266534_at	At2g16940	106.5	A	41.5	A	68.1	A	192.2	A	putative splicing factor ;supported by full-length cDNA: Ceres:16224.
266533_s_at	At2g16850	13.7	A	9.5	A	11.8	A	36.4	A	putative plasma membrane intrinsic protein ;supported by full-length cDNA: Ceres:36296.
266532_at	At2g16890	25.2	A	17.5	A	19	A	28.8	A	putative glucosyltransferase ;supported by full-length cDNA: Ceres:153418.
266531_at	At2g16835	217	A	15.6	A	126.9	A	13.1	A	putative plasma membrane intrinsic protein, almost identical to aquaporin PIP3 (GB:U78297)
266530_at	At2g16910	52.1	A	66.6	A	89.2	A	138.7	A	bHLH transcription factor
266529_at	At2g16880	14.8	A	48.4	A	8	A	14.6	A	putative salt-inducible protein
266528_at	At2g16870	22.9	A	19.2	A	4.9	A	6.9	A	putative disease resistance protein
266527_at	At2g16840	24.9	A	5.9	A	5.6	A	104.7	A	hypothetical protein predicted by genscan
266526_at	At2g16980	472.4	P	461	P	335.6	A	232.4	A	putative tetracycline transporter protein
266525_at	At2g16970	186.3	M	107.6	A	25.6	A	234.4	P	putative tetracycline transporter protein
266524_at	At2g16960	15.8	A	4.8	A	25.5	A	9.5	A	putative importin, beta subunit
266523_at	At2g16950	645.3	P	663	P	591.5	P	714.6	P	putative transportin
266522_at	At2g16920	821.8	P	1005.2	P	686.2	P	792.9	P	putative ubiquitin-conjugating enzyme
266521_at	At2g24020	55.8	A	5.2	A	14.1	A	8.7	A	unknown protein ; supported by cDNA: gi_15081683_gb_AY048234.1_
266520_at	At2g23980	8.6	A	10.9	A	65.4	A	172.5	A	cyclic nucleotide and calmodulin-regulated ion channel ; supported by cDNA: gi_14532659_gb_AY039954.1_
266519_at	At2g35155	128.6	A	127.9	A	139.6	A	97.3	A	unknown protein ; supported by cDNA: gi_16604658_gb_AY059774.1_
266518_at	At2g35170	486.9	P	455.9	P	716.2	P	412.1	M	hypothetical protein predicted by genscan and genefinder; supported by cDNA: gi_16604413_gb_AY058105.1_
266517_at	At2g35120	13.9	A	18.1	A	41.3	A	10.8	A	glycine decarboxylase complex H-protein ; supported by cDNA: gi_15810183_gb_AY056106.1_
266516_at	At2g47880	8.5	A	7.5	A	68.5	A	21.5	A	putative glutaredoxin ;supported by full-length cDNA: Ceres:21006.
266515_at	At2g47900	406.9	A	309.9	A	242.3	A	275.8	A	putative tubby protein
266514_at	At2g47890	9.3	A	6.8	A	14.2	A	26.8	A	putative zinc-finger protein (B-box zinc finger domain)
266513_at	At2g47700	3946.6	P	3725.5	P	2706.9	P	2448.9	P	unknown protein
266512_at	At2g47690	232.7	P	371.9	P	343.1	M	616.5	P	unknown protein
266511_at	At2g47680	114	A	7.3	A	108.8	A	98.2	A	putative ATP-dependent RNA helicase A
266510_at	At2g47990	42.4	A	3.7	A	177.6	P	141	A	unknown protein
266509_at	At2g47940	43.5	A	18.5	A	10.6	A	69.8	A	DegP2 protease identical to DegP2 protease GI:13172275 from [Arabidopsis thaliana]
266508_at	At2g47920	10	A	13.7	A	6.2	A	8.8	A	hypothetical protein predicted by genefinder
266507_at	At2g47860	4.6	A	7.7	A	57.7	A	5.4	A	unknown protein EST matches on the reverse strand, spliced into 68114...67772 and 67603...67453, but no ORFs on that strand.
266506_at	At2g47850	79.5	A	156.2	A	25.4	A	36.4	A	unknown protein
266505_at	At2g47830	9.8	A	22.8	A	26.1	A	11.3	A	unknown protein
266504_at	At2g47820	212.2	A	211.1	A	270.8	A	490.7	A	hypothetical protein predicted by genscan
266503_at	At2g47780	96.3	A	31.1	A	123.6	A	169.5	A	unknown protein
266502_at	At2g47720	38.2	A	36	A	72.7	A	17.6	A	hypothetical protein predicted by genscan
266501_at	At2g06990	84.2	A	13.1	A	201.6	A	22.7	A	unknown protein ; supported by cDNA: gi_16024935_gb_AY050658.1_
266500_at	At2g06925	171.4	A	20.7	A	14.9	A	76.8	A	Expressed protein ; supported by full-length cDNA: Ceres: 7600.
266499_at	At2g06970	34.4	A	85.6	A	26.8	A	48.2	A	hypothetical protein predicted by genscan and genefinder
266498_at	At2g06960	175.1	A	173.5	P	122.2	A	185.1	A	1-aminocyclopropane-1-carboxylate oxidase
266497_at	At2g06950	23.1	A	16.5	A	18.6	A	56.7	A	putative retroelement pol polyprotein
266496_at	At2g07070	120.9	A	101.9	A	163.8	P	283.8	P	putative zinc finger protein
266495_at	At2g07050	94.9	A	127.9	A	136.1	A	127	A	cycloartenol synthase identical to SP:P38605; supported by cDNA: gi_452445_gb_U02555.1_U02555
266494_at	At2g07040	51173.5	P	46249.3	P	54570.6	P	41113.6	P	putative receptor-like protein kinase
266493_at	At2g07030	100	A	22.4	A	17.6	A	49.2	A	Mutator-like transposase similar to MURA transposase of maize Mutator transposon
266492_at	At2g07020	679.5	P	742.6	P	290.9	A	1363.3	P	putative protein kinase contains a protein kinase domain profile (PDOC00100)
266491_at	At2g07010	6.6	A	15.7	A	89.5	A	66.3	A	putative retroelement pol polyprotein
266490_at	At2g07000	23	A	56	A	18.4	A	9.9	A	unknown protein
266489_at	At2g35190	4937.9	P	4937.4	P	3895.7	P	3849.1	P	unknown protein ; supported by cDNA: gi_16612242_gb_AF439822.1_AF439822
266488_at	At2g47670	19.6	A	19.6	A	18.6	A	132.5	A	putative pectinesterase ; supported by full-length cDNA: Ceres: 25729.
266487_at	At2g47660	14.9	A	9.5	A	116.2	A	27.9	A	hypothetical protein predicted by genscan
266486_at	At2g47950	7.4	A	16.8	A	17.4	A	16.7	A	hypothetical protein predicted by genscan and genefinder;supported by full-length cDNA: Ceres:31153.
266485_at	At2g47630	12.6	A	9.9	A	16.6	A	126.1	A	putative phospholipase ;supported by full-length cDNA: Ceres:33373.
266484_at	At2g47980	262.9	P	271.2	A	192.2	A	106.2	A	putative putative sister-chromatide cohesion protein member of stromalin protein family;supported by full-length cDNA: Ceres:11935.
266483_at	At2g47910	17.6	A	52.5	A	89.8	A	61.6	A	unknown protein ;supported by full-length cDNA: Ceres:10341.
266482_at	At2g47640	30.4	A	60.2	A	27.8	A	67.3	A	putative small nuclear ribonucleoprotein D2 ;supported by full-length cDNA: Ceres:26123.
266481_at	At2g31070	31.7	A	78.5	A	48.5	A	69.8	A	unknown protein ; supported by cDNA: gi_16649150_gb_AY059945.1_
266480_at	At2g31130	18.4	A	5.1	A	137.6	A	23.1	A	unknown protein ; supported by cDNA: gi_16612316_gb_AF439849.1_AF439849
266479_at	At2g31160	186.4	A	191.2	P	135.9	A	169	P	unknown protein ; supported by cDNA: gi_15912210_gb_AY056383.1_
266478_at	At2g31170	110.9	A	14.8	A	95.1	A	77	A	putative cysteinyl-tRNA synthetase ; supported by cDNA: gi_15293250_gb_AY051059.1_
266477_at	At2g31085	57.4	A	20.5	A	46	A	33.8	A	CLE4 CLAVATA3/ESR-Related 4 (CLE4); supported by full-length cDNA: Ceres: 270513.
266476_at	At2g31090	222	P	117	A	254.7	P	393.8	M	unknown protein ;supported by full-length cDNA: Ceres:10986.
266475_at	At2g31100	172.2	A	53.7	A	28.9	A	25.2	A	putative lipase
266474_at	At2g31110	68.6	A	132.3	A	55.6	A	110.2	A	hypothetical protein predicted by grail
266473_at	At2g31120	15.1	A	32	A	119.9	A	131.3	A	unknown protein
266472_at	At2g31150	10.1	A	22.7	A	14.7	A	114.4	A	unknown protein
266471_at	At2g31060	46.6	A	40.1	A	26.8	A	15	A	putative GTP-binding protein
266470_at	At2g31080	50.2	A	34.3	A	93.8	A	17.3	A	putative non-LTR retroelement reverse transcriptase
266469_at	At2g31180	13.8	A	8.3	A	11.1	A	19	A	myb-related protein
266468_at	At2g47960	3671.8	P	2634.4	P	3084.8	P	2669.9	P	unknown protein ; supported by cDNA: gi_16226795_gb_AF428334.1_AF428334
266467_at	At2g47760	924.8	P	1165.5	P	626.9	P	600.7	P	Not56-like protein ; supported by cDNA: gi_16226530_gb_AF428424.1_AF428424
266466_at	At2g47790	46.7	A	109.7	A	86.4	A	190.6	A	hypothetical protein The first 3 exons is identical to that of GB:AJ224957. This gene appears to be a truncated version of that in GB:AJ224957.; supported by cDNA: gi_15983389_gb_AF424569.1_AF424569
266465_at	At2g47750	135.2	A	56.9	A	4.7	A	9	A	putative auxin-responsive protein ; supported by cDNA: gi_15810039_gb_AY054288.1_
266464_at	At2g47800	46.7	A	6.7	A	45.2	A	152.9	A	glutathione-conjugate transporter AtMRP4 identical to GB:AJ002584; supported by cDNA: gi_7716582_gb_AF243509.1_AF243509
266463_at	At2g47840	196.8	A	20.1	A	215.3	A	37.9	A	hypothetical protein predicted by genefinder; supported by cDNA: gi_15215635_gb_AY050346.1_
266462_at	At2g47770	462.6	P	289.4	P	291.9	P	382.9	P	unknown protein ; supported by cDNA: gi_15028356_gb_AY045981.1_
266461_at	At2g47730	3033.6	P	3561.2	P	1367.3	P	993.7	P	glutathione S-transferase (GST6) identical to GB:X95295. Based on identical cDNA hits, the translation is now 40 AAs longer at the N-terminal, and start of exon2 is also corrected.; supported by cDNA: gi_14532561_gb_AY039905.1_
266460_at	At2g47930	59.4	A	7.8	A	69.6	A	18.6	A	unknown protein ; supported by cDNA: gi_14326466_gb_AF385686.1_AF385686
266459_at	At2g47970	225.3	A	154.2	A	138.7	A	281.5	A	unknown protein supported by full-length cDNA: Ceres:7887.
266458_at	At2g47710	80.7	A	10	A	57.9	A	8.3	A	unknown protein ;supported by full-length cDNA: Ceres:2847.
266457_at	At2g22780	296.1	A	366.2	A	190	A	245.8	A	putative glyoxysomal malate dehydrogenase precursor ; supported by cDNA: gi_16226836_gb_AF428346.1_AF428346
266456_at	At2g22770	12.3	A	5.1	A	181.6	A	87.9	A	putative bHLH transcription factor
266455_at	At2g22760	92.6	A	113.8	A	66.2	A	144.6	A	putative bHLH transcription factor
266454_at	At2g22750	8.6	A	21.9	A	47	A	114.6	A	putative bHLH transcription factor
266453_at	At2g43230	36258.8	P	43756.4	P	55746.7	P	41398.8	P	putative protein kinase contains a protein kinase domain profile (PDOC00100); supported by cDNA: gi_15450905_gb_AY054533.1_
266452_at	At2g43320	799.7	A	754.3	P	542.3	P	800.2	P	hypothetical protein predicted by genscan; supported by cDNA: gi_14517475_gb_AY039573.1_
266451_at	At2g43090	27.5	A	18.5	A	35.8	A	11.2	A	3-isopropylmalate dehydratase, small subunit ;supported by full-length cDNA: Ceres:31507.
266450_s_at	At2g43190	130.5	P	91.5	A	119.8	A	115.6	P	hypothetical protein predicted by genscan;supported by full-length cDNA: Ceres:20820.
266449_at	At2g43080	730.9	P	958	P	877.8	P	672	P	hypothetical protein predicted by genscan and genefinder
266448_s_at	At2g43210	54	A	33	A	24.7	A	31.2	A	unknown protein ;supported by full-length cDNA: Ceres:12017.
266447_at	At2g43290	5.3	A	16.2	A	7.8	A	8.1	A	putative calcium binding protein ;supported by full-length cDNA: Ceres:31535.
266446_at	At2g43310	41.9	A	117.4	A	88.5	A	144.9	A	hypothetical protein predicted by genscan
266445_at	At2g43105	191	A	125.3	A	125.6	A	191.8	A	unknown protein
266444_at	At2g43150	10	A	118.4	A	179.7	A	72	A	putative extensin
266443_at	At2g43270	275.2	P	322	P	367.1	P	304.5	P	putative myb-related transcription factor
266442_at	At2g43260	105.3	A	110.4	A	186.5	A	60.5	A	hypothetical protein
266441_at	At2g43250	25.2	A	130.8	A	100	A	29.4	A	hypothetical protein predicted by genscan and genefinder
266440_at	At2g43240	65	A	9.5	A	221.3	P	54.9	A	unknown protein
266439_s_at	At2g43200	32.4	A	155.2	P	233.5	A	172.9	P	hypothetical protein predicted by grail
266438_at	At2g43180	9.9	A	18.3	A	80.5	A	53	A	putative carboxyphosphonoenolpyruvate mutase
266437_at	At2g43170	7389	P	6630.2	P	6504.2	P	5230.7	P	unknown protein
266436_at	At2g43160	956.8	P	991.5	P	491	P	623.1	P	putative clathrin binding protein (epsin)
266435_s_at	At2g07130	62.3	A	155.4	A	173.7	A	30.9	A	hypothetical protein predicted by genscan and genefinder
266434_s_at	At2g07120	128	A	2.5	A	16.1	A	140	A	unknown protein
266433_at	At2g07110	8.6	A	12.4	A	73.2	A	31.4	A	unknown protein
266432_s_at	At2g07080	108.8	A	30.4	A	9.6	A	65.5	A	putative gag-protease polyprotein
266431_at	At2g07230	16.5	A	30.2	A	54.3	A	109.9	A	Mutator-like transposase similar to MURA transposase of maize Mutator transposon
266430_at	At2g07200	56.1	A	27.3	A	156.7	A	158.3	A	unknown protein
266429_at	At2g07190	113.8	A	23.3	A	88.7	A	103.3	A	hypothetical protein predicted by genscan and genefinder
266428_at	At2g07180	35860.9	P	30711.3	P	59032.3	P	43442.5	P	putative protein kinase contains a protein kinase domain profile (PDOC00100)
266427_at	At2g07170	25.2	A	55	A	9.5	A	26.3	A	hypothetical protein predicted by genscan and genefinder
266426_x_at	At2g07140	18.7	A	39.4	A	6.1	A	13.1	A	hypothetical protein predicted by genscan and genefinder
266425_at	At2g41300	23.6	A	75.3	A	50.8	A	165.6	A	putative strictosidine synthase
266424_at	At2g41330	13.4	A	49.1	A	25.8	A	49.9	A	unknown protein
266423_at	At2g41340	123.7	A	3.2	A	46.7	A	198.4	A	putative DNA-directed RNA polymerase 23kD subunit
266422_at	At2g38650	273.5	P	78.4	A	82.1	A	191.9	A	hypothetical protein predicted by genscan; supported by cDNA: gi_15293096_gb_AY050982.1_
266421_at	At2g38540	8.1	A	11.1	A	7	A	20.7	A	putative nonspecific lipid-transfer protein ; supported by cDNA: gi_15146309_gb_AY049296.1_
266420_at	At2g38610	79.3	A	22.4	A	16.7	A	18.6	A	putative RNA-binding protein ; supported by cDNA: gi_14596032_gb_AY042804.1_
266419_at	At2g38760	257.8	P	142.2	P	170.3	A	291.7	P	putative annexin ;supported by full-length cDNA: Ceres:3294.
266418_at	At2g38750	13.6	A	22.6	A	23.9	A	43.7	A	putative annexin ;supported by full-length cDNA: Ceres:32721.
266417_at	At2g38550	93.4	A	241.6	P	137.6	A	153.1	A	putative non-green plastid inner envelope membrane protein ;supported by full-length cDNA: Ceres:25626.
266416_at	At2g38710	142	A	147.4	A	72.6	A	89.5	A	unknown protein ; supported by full-length cDNA: Ceres: 17861.
266415_at	At2g38530	9	A	8.9	A	18.8	A	34.4	A	putative nonspecific lipid-transfer protein ;supported by full-length cDNA: Ceres:18328.
266414_at	At2g38700	477	P	706.5	P	510.4	P	1178.3	P	mevalonate diphosphate decarboxylase identical to GB:Y14325;supported by full-length cDNA: Ceres:35493.
266413_at	At2g38740	641.3	P	644.3	P	509.8	P	390.6	P	unknown protein ;supported by full-length cDNA: Ceres:40283.
266412_at	At2g38720	119.3	A	27.5	A	170	A	260.8	A	hypothetical protein predicted by genscan
266411_at	At2g38730	512.8	P	536.2	P	475.6	P	599.7	P	putative peptidyl-prolyl cis-trans isomerase
266410_at	At2g38770	150.5	A	67.4	A	44.6	A	42	A	unknown protein
266409_at	At2g38510	8.3	A	12.4	A	80.6	A	12.6	A	hypothetical protein predicted by grail
266408_at	At2g38520	1340.2	P	1367.3	P	1189.1	P	1852.6	P	putative retroelement pol polyprotein
266407_at	At2g38560	759.9	P	785.9	P	588.2	P	622.3	P	putative elongation factor
266406_at	At2g38570	117.8	A	9.1	A	28.3	A	139.9	A	hypothetical protein predicted by genscan
266405_at	At2g38580	539	P	332.7	P	426.8	M	223.6	A	hypothetical protein predicted by genscan
266404_at	At2g38590	12.6	A	21.6	A	3.9	A	100.1	A	hypothetical protein predicted by genefinder
266403_at	At2g38600	13.4	A	13.3	A	9.7	A	11.3	A	putative acid phosphatase contains metallo-phosphoesterase motif (PS50185)
266402_at	At2g38780	103.8	A	70.4	A	165.3	A	32.5	A	hypothetical protein predicted by genefinder
266401_s_at	At2g38620	473.4	P	466.7	P	775.3	P	1150.9	P	putative cell division control protein kinase
266400_at	At2g38660	128.9	A	53.5	A	136	A	107.2	A	methylenetetrahydrofolate dehydrogenase
266399_at	At2g38670	981.5	P	900.2	P	720.1	P	756.6	P	putative phospholipid cytidylyltransferase
266398_at	At2g38680	484.2	P	613.7	P	479	P	497.3	P	hypothetical protein predicted by genefinder
266397_at	At2g38690	25.4	A	72.2	A	119.6	A	107	A	unknown protein
266396_at	At2g38790	96.2	A	117.4	A	236.5	A	169.5	A	unknown protein
266395_at	At2g43100	80	A	105.3	A	60.5	A	150	A	3-isopropylmalate dehydratase, small subunit ; supported by cDNA: gi_16974632_gb_AY060594.1_
266394_at	At2g43130	154.1	A	38.8	A	10.1	A	35.4	A	Ras-related GTP-binding protein (ARA-4) identical to GB:D01026; supported by cDNA: gi_217838_dbj_D01026.1_ATHARA4
266393_at	At2g41260	2.6	A	4.1	A	4.3	A	2.3	A	late embryogenesis abundant M17 protein identical to GB:AF076979
266392_at	At2g41280	118	A	15.9	A	12.5	A	18.8	A	late embryogenesis abundant M10 protein identical to GB:AF076979
266391_at	At2g41290	65.4	A	33.2	A	187	A	119.9	A	putative strictosidine synthase identical to GB:AF076979; involved in alkaloid biosynthesis
266390_at	At2g32310	36.6	A	76.9	A	105.5	A	30	A	hypothetical protein predicted by genscan
266389_s_at	At2g32330	212.7	P	201	A	205.2	P	284.5	P	unknown protein
266388_at	At2g32340	86.7	A	16.1	A	7.7	A	30.2	A	hypothetical protein predicted by genscan and genefinder
266387_at	At2g32360	12.9	A	16.4	A	67.7	A	16.4	A	hypothetical protein predicted by genscan and genefinder
266386_at	At2g32370	23.2	A	18.4	A	18	A	87.7	A	putative homeodomain transcription factor
266385_at	At2g14610	28.1	A	27.7	A	92.2	A	157.8	A	pathogenesis-related PR-1-like protein identical to GB:M90508; supported by cDNA: gi_166860_gb_M90508.1_ATHRPRP1A
266384_at	At2g14660	53.1	A	31.3	A	93.3	A	201	M	hypothetical protein predicted by genscan and genefinder;supported by full-length cDNA: Ceres:248630.
266383_at	At2g14580	38.9	A	6.9	A	11.6	A	65.5	A	putative pathogenesis related-1 (PR1) protein
266382_at	At2g14595	24	A	15.5	A	10.9	A	147.2	A	hypothetical protein predicted by genscan
266381_at	At2g14670	75.7	A	135.4	A	8.1	A	37.3	A	putative sucrose-proton symporter
266380_at	At2g14680	681.1	P	601.5	P	931.2	P	527	P	unknown protein
266379_at	At2g14690	20.8	A	7.6	A	11.6	A	31.9	A	1,4-beta-xylan endohydrolase
266378_at	At2g14700	37.7	A	119.5	A	8.3	A	89.1	A	hypothetical protein predicted by genefinder
266377_at	At2g14590	5.4	A	5.6	A	10.3	A	3.5	A	Mutator-like transposase similar to MURA transposase of maize Mutator transposon
266376_at	At2g14620	6.6	A	4.7	A	129.6	A	14.4	A	putative endoxyloglucan glycosyltransferase
266375_at	At2g14630	211.7	A	115.6	A	97.2	A	126.4	A	En/Spm-like transposon protein related to En/Spm transposon family of maize
266374_at	At2g14640	17.2	A	31.2	A	93.4	A	65.4	A	putative retroelement pol polyprotein
266373_x_at	At2g14650	207	P	199.8	P	308.8	P	225.6	A	putative retroelement pol polyprotein
266372_at	At2g41310	102.2	A	80.9	A	182.9	A	131.1	A	putative two-component response regulator 3 protein identical to GB:AB010917, contains a response regulator receiver domain; supported by cDNA: gi_3273199_dbj_AB010917.1_AB010917
266371_at	At2g41410	293.6	P	298.2	A	404.6	A	594	A	calmodulin-like protein identical to GB:X68054;supported by full-length cDNA: Ceres:11537.
266370_at	At2g41350	146.4	A	106.5	P	66.4	A	220.6	M	hypothetical protein predicted by genscan and genefinder;supported by full-length cDNA: Ceres:11854.
266369_at	At2g41370	31.3	A	62.2	A	196.1	A	24.3	A	hypothetical protein predicted by genscan and genefinder
266368_at	At2g41380	68.8	A	4.8	A	9.7	A	8.8	A	putative embryo-abundant protein
266367_s_at	At2g41390	96.2	A	62.7	A	20.2	A	23.2	A	unknown protein
266366_at	At2g41420	2645.5	P	2568.6	P	1636.4	P	2949.3	P	unknown protein
266365_at	At2g41220	98.5	A	117.9	M	138.9	A	16.6	A	ferredoxin-dependent glutamate synthase (GLU2)
266364_at	At2g41230	10.6	A	34.7	A	58.8	A	175.8	A	unknown protein
266363_at	At2g41250	2469.8	P	2665.7	P	3415.4	P	4210.9	P	hypothetical protein predicted by genscan and genefinder
266362_at	At2g32430	93.1	A	11.3	A	133.3	A	188.3	A	unknown protein
266361_at	At2g32450	228.8	A	286.9	P	124.3	A	103.1	A	putative O-GlcNAc transferase
266360_at	At2g32250	26.4	A	75.3	A	101	A	76.1	A	Mutator-like transposase similar to MURA transposase of maize Mutator transposon
266359_at	At2g32260	434.3	P	612	P	815.9	P	746.9	P	putative phospholipid cytidylyltransferase
266358_at	At2g32280	37.9	A	7.9	A	8.3	A	11.5	A	hypothetical protein predicted by genscan
266357_at	At2g32290	45.6	A	92.2	A	124.9	A	34.6	A	putative beta-amylase
266356_at	At2g32300	3.8	A	34.5	A	9.8	A	27.8	A	putative uclacyanin I identical to GP:U76298; member of blue copper protein family (Phytocyanins); contains a type-1 copper (blue) protein signature (PDOC00174); supported by cDNA: gi_3399766_gb_U76298.1_ATU76298
266355_at	At2g01400	19.5	A	42.8	A	4.4	A	27	A	hypothetical protein predicted by genscan; supported by full-length cDNA: Ceres: 2422.
266354_at	At2g01500	72.8	A	29.6	A	22.4	A	67.8	A	putative homeodomain transcription factor ;supported by full-length cDNA: Ceres:18820.
266353_at	At2g01520	43.4	A	2.9	A	3.7	A	13.8	A	unknown protein ;supported by full-length cDNA: Ceres:17603.
266352_at	At2g01610	72.8	A	10.4	A	82.4	A	63.7	A	unknown protein
266351_at	At2g01490	1129.3	P	996	P	1238.8	P	1662.7	P	unknown protein ;supported by full-length cDNA: Ceres:41002.
266350_at	At2g01470	65.3	A	32.3	A	223.2	A	13.4	A	putative protein transport protein SEC12p identical to GB:M95796, contains a WD-40 repeat domain; supported by cDNA: gi_166877_gb_M95796.1_ATHSEC12PL
266349_at	At2g01460	7.8	A	59.1	A	18.7	A	51.9	A	unknown protein predicted by genscan
266348_at	At2g01450	37810	P	35734.1	P	49232.6	P	39553.9	P	putative MAP kinase
266347_at	At2g01440	150.8	A	46.5	A	16.6	A	9.5	A	putative ATP-dependent DNA helicase RECG
266346_at	At2g01430	18.3	A	18.2	A	25.9	A	22.8	A	putative homeodomain transcription factor
266345_at	At2g01410	454.4	P	378.1	P	274.5	P	391.5	P	hypothetical protein predicted by genefinder
266344_at	At2g01580	176	A	50.2	A	173.8	A	213	P	hypothetical protein predicted by genscan and genefinder
266343_at	At2g01550	100.5	A	215	P	327.3	A	141.8	A	putative non-LTR retroelement reverse transcriptase
266342_at	At2g01540	6021.4	P	7531.1	P	4922.5	P	4563.7	P	hypothetical protein predicted by grail
266341_at	At2g01510	146.2	A	36.4	A	53.6	A	61.5	A	hypothetical protein predicted by genscan
266340_at	At2g01480	2170.4	P	1673.8	P	1322.8	P	1412	P	similar to axi 1 protein from Nicotiana tabacum
266339_s_at	At2g01390	10.6	A	5.4	A	4.6	A	27.5	A	hypothetical protein predicted by genscan
266338_at	At2g32400	114.6	A	47.1	A	51	A	87.6	A	putative ligand-gated ion channel subunit ; supported by cDNA: gi_6644387_gb_AF210701.1_AF210701
266337_at	At2g32390	78.1	A	45.1	A	211.6	A	86.3	A	putative ligand-gated ion channel subunit ; supported by cDNA: gi_5759099_gb_AF170494.1_AF170494
266336_at	At2g32270	178.9	A	135	A	203.4	A	156.2	A	putative Fe(II) transporter identical to GB:AF033537; supported by cDNA: gi_3252869_gb_AF033537.1_AF033537
266335_at	At2g32440	576.9	P	609.4	P	727.7	P	291.5	M	putative cytochrome P450 ; supported by cDNA: gi_13021855_gb_AF318501.1_AF318501
266334_at	At2g32380	2961.5	P	3387.7	P	3104.4	P	3110.9	P	hypothetical protein predicted by genefinder;supported by full-length cDNA: Ceres:9671.
266333_at	At2g32410	60.1	A	16.5	A	51.8	A	49.7	A	putative ubiquitin activating enzyme
266332_at	At2g32420	70.5	A	13.6	A	29.9	A	184.8	A	hypothetical protein predicted by genscan
266331_at	At2g01570	27.8	A	11	A	74	A	66	A	putative RGA1, giberellin repsonse modulation protein identical to GB:Y11336, member of SCARECROW family; supported by cDNA: gi_15529229_gb_AY052239.1_
266330_at	At2g01530	129.8	A	76.1	A	81.1	A	58.9	A	unknown protein ; supported by cDNA: gi_15450398_gb_AY052300.1_
266329_at	At2g01590	175.4	A	167.4	P	143.8	A	315.1	P	unknown protein ; supported by cDNA: gi_14334561_gb_AY035185.1_
266328_at	At2g01600	3449.7	P	3202.7	P	3639.4	P	5667.2	P	unknown protein ; supported by full-length cDNA: Ceres: 32861.
266327_at	At2g46680	4.8	A	49	A	17	A	4.4	A	homeodomain transcription factor (ATHB-7) identical to SP:P46897; supported by cDNA: gi_15027938_gb_AY045826.1_
266326_at	At2g46650	65.2	A	86.8	A	66.7	A	63.8	A	putative cytochrome b5 ;supported by full-length cDNA: Ceres:3743.
266325_at	At2g46630	274.1	P	242	A	193.1	A	364.3	P	putative extensin
266324_at	At2g46710	15.8	A	53.4	A	124.3	A	34	A	putative rac GTPase activating protein
266323_at	At2g46700	9.8	A	44.1	A	13.9	A	28.3	A	putative calcium-dependent protein kinase
266322_at	At2g46690	4.6	A	7.6	A	11.4	A	10.1	A	putative auxin-regulated protein
266321_at	At2g46660	83.7	A	169.3	A	61.3	A	27.7	A	putative cytochrome P450
266320_at	At2g46640	70.6	A	70.8	A	80.3	A	7.1	A	hypothetical protein predicted by genscan and genefinder
266319_s_at	At2g46720	56.9	A	11.2	A	16.9	A	121.5	A	putative beta-ketoacyl-CoA synthase
266318_at	At2g27110	78.4	A	18.9	A	6.4	A	25.1	A	Mutator-like transposase similar to MURA transposase of maize Mutator transposon; supported by cDNA: gi_15982768_gb_AY057491.1_
266317_at	At2g27030	128.3	A	99.5	M	99.1	A	145.6	P	calmodulin identical to GB:L18912; supported by cDNA: gi_166650_gb_M38380.1_ATHCAM2
266316_at	At2g27080	7	A	31.6	A	52.3	A	12.7	A	unknown protein ; supported by cDNA: gi_15450380_gb_AY052291.1_
266315_at	At2g27100	190.9	A	131	A	148.6	A	243.6	A	unknown protein ; supported by cDNA: gi_14532581_gb_AY039915.1_
266314_at	At2g27040	28	A	36.9	A	83.1	A	11.1	A	Argonaute (AGO1)-like protein ; supported by cDNA: gi_14334815_gb_AY035081.1_
266313_at	At2g26980	50.4	A	7.5	A	99.1	A	25.3	A	putative protein kinase contains a protein kinase domain profile (PDOC00100); supported by cDNA: gi_14194166_gb_AF367290.1_AF367290
266312_at	At2g27020	57.5	A	19.3	A	113.7	A	9.9	A	20S proteasome subunit C8 (PAG1/PRC8_ARATH) identical to GB:Y13693;supported by full-length cDNA: Ceres:8342.
266311_at	At2g27130	85.8	A	7.7	A	15.1	A	8.3	A	hypothetical protein predicted by genscan;supported by full-length cDNA: Ceres:8450.
266310_at	At2g26990	81.5	A	48.9	A	20.3	A	53.9	A	putative PCI domain protein proteasome, COP9-complex and eIF3-domain protein; members of multi-protein complexes;supported by full-length cDNA: Ceres:37160.
266309_at	At2g27140	100.3	A	64.6	A	99.9	A	141.9	A	unknown protein ;supported by full-length cDNA: Ceres:30446.
266308_at	At2g27010	6.2	A	73.1	A	9.6	A	6.5	A	putative cytochrome P450
266307_at	At2g27000	93	A	61.4	A	6.9	A	9.2	A	putative cytochrome P450
266306_at	At2g26970	60.7	A	46.7	A	48	A	86.1	A	hypothetical protein predicted by grail
266305_at	At2g27120	337.2	P	434.3	P	443.4	P	563.4	P	putative DNA polymerase epsilon catalytic subunit
266304_at	At2g27090	99.4	A	8.7	A	47.7	A	27.7	A	hypothetical protein
266303_at	At2g27060	236	P	5.7	A	197.1	A	19.8	A	putative receptor-like protein kinase
266302_at	At2g27050	5301.1	P	5139.9	P	4699.7	P	6272.5	P	ethylene-insensitive3-like1 (EIL1) identical to GB:AF004213; related to ethylene-insensitive3 (ethylene signaling pathway)
266301_at	At2g26960	29.2	A	57.5	A	12.8	A	71.3	A	putative MYB family transcription factor
266300_at	At2g01420	288.3	A	236.6	P	169.3	P	182.1	A	putative auxin transport protein ; supported by cDNA: gi_7109714_gb_AF087016.1_AF087016
266299_at	At2g29450	10.3	A	25.7	A	9.3	A	7.9	A	glutathione S-transferase identical to GB:X89216;supported by full-length cDNA: Ceres:6528.
266298_at	At2g29590	143.4	A	181.2	A	203.9	A	213.9	A	unknown protein ;supported by full-length cDNA: Ceres:39038.
266297_at	At2g29570	5	A	4.9	A	83.2	A	99.1	A	putative proliferating cell nuclear antigen, PCNA ;supported by full-length cDNA: Ceres:342.
266296_at	At2g29420	66.8	A	96.6	A	107.9	A	18.2	A	putative glutathione S-transferase ;supported by full-length cDNA: Ceres:24361.
266295_at	At2g29550	794.1	P	731.2	P	532.3	P	753.5	P	tubulin beta-7 chain identical to GB:M84704;supported by full-length cDNA: Ceres:17240.
266294_at	At2g29500	1474.6	P	1038.4	P	2960.2	P	4866.6	P	putative small heat shock protein ;supported by full-length cDNA: Ceres:25828.
266293_at	At2g29360	260.1	P	322.2	A	503.5	P	368.9	P	putative tropinone reductase ;supported by full-length cDNA: Ceres:2618.
266292_at	At2g29350	12	A	4.2	A	12	A	13.6	A	putative tropinone reductase ;supported by full-length cDNA: Ceres:14555.
266291_at	At2g29320	46.6	A	70.6	A	163	A	94.2	A	putative tropinone reductase ;supported by full-length cDNA: Ceres:1637.
266290_at	At2g29490	5.2	A	17.7	A	91.6	A	185.4	A	putative glutathione S-transferase ;supported by full-length cDNA: Ceres:38727.
266289_at	At2g29390	266.1	P	19.2	A	66.7	A	147.1	A	putative C-4 sterol methyl oxidase ;supported by full-length cDNA: Ceres:23439.
266288_s_at	At2g29140	86.9	A	9.5	A	20	A	7.3	A	putative pumilio/Mpt5 family RNA-binding protein
266287_at	At2g29150	137.1	A	11.2	A	8.8	A	67.6	A	putative tropinone reductase
266286_at	At2g29170	157.3	M	65.3	A	109	A	126.7	A	putative tropinone reductase
266285_at	At2g29180	98.7	A	137.1	P	114.8	A	46.8	A	unknown protein
266284_at	At2g29190	4.7	A	22.7	A	19.4	A	72.8	A	putative pumilio/Mpt5 family RNA-binding protein
266283_at	At2g29210	82.8	A	12.1	A	87.4	A	212.8	A	putative proline-rich protein
266282_at	At2g29220	19.5	A	7.2	A	159.3	A	13.7	A	putative protein kinase contains a protein kinase domain profile (PDOC00100)
266281_at	At2g29250	10.7	A	14	A	7.3	A	8.1	A	putative protein kinase contains a protein kinase domain profile (PDOC00100)
266280_at	At2g29260	17.3	A	8.7	A	29.9	A	8.4	A	putative tropinone reductase
266279_at	At2g29290	130.6	A	12.9	A	13	A	93	A	putative tropinone reductase
266278_at	At2g29300	89.9	A	9.7	A	33	A	189.9	A	putative tropinone reductase
266277_at	At2g29310	26.2	A	21.6	A	11.6	A	93.3	A	putative tropinone reductase
266276_at	At2g29330	10.1	A	5.9	A	178.3	A	196.1	P	putative tropinone reductase
266275_at	At2g29370	136.9	A	138.5	A	181.4	A	174	A	putative tropinone reductase
266274_at	At2g29380	11.7	A	58.8	A	19.7	A	10	A	putative protein phosphatase 2C
266273_at	At2g29410	3889.5	P	4465.3	P	5851.1	P	3783.5	P	putative zinc transporter
266272_at	At2g29600	53.9	A	82.5	A	45.4	A	87.2	A	hypothetical protein predicted by genscan
266271_at	At2g29440	50.3	A	65.1	A	21	A	16.5	A	putative glutathione S-transferase ; supported by cDNA: gi_11096007_gb_AF288187.1_AF288187
266270_at	At2g29470	5.5	A	16	A	36	A	21.7	A	putative glutathione S-transferase ; supported by cDNA: gi_11096003_gb_AF288185.1_AF288185
266269_at	At2g29480	9.2	A	48.1	A	14.1	A	29.1	A	putative glutathione S-transferase ; supported by cDNA: gi_11096001_gb_AF288184.1_AF288184
266268_at	At2g29510	36.9	A	35.7	A	23.8	A	47.4	A	unknown protein predicted by genefinder
266267_at	At2g29460	35	A	19.8	A	57.7	A	7.3	A	putative glutathione S-transferase ; supported by cDNA: gi_14423533_gb_AF387004.1_AF387004
266266_at	At2g29560	432.5	P	316.3	P	328.3	A	345.7	A	putative enolase (2-phospho-D-glycerate hydroylase) ; supported by cDNA: gi_14334909_gb_AY035128.1_
266265_at	At2g29340	128.8	A	109.4	A	56.3	A	139.3	A	putative tropinone reductase ; supported by cDNA: gi_14334839_gb_AY035093.1_
266264_at	At2g27775	46.4	A	76.1	A	147.4	A	11.6	A	Expressed protein ; supported by full-length cDNA: Ceres: 112146.
266263_at	At2g27570	40.7	A	42.5	A	156.5	A	9	A	putative flavonol sulfotransferase
266262_at	At2g27590	7.6	A	20.7	A	11.1	A	11.5	A	hypothetical protein predicted by genscan and genefinder;supported by full-length cDNA: Ceres:112362.
266261_at	At2g27580	801.8	P	1084.9	P	1038.4	P	1313.9	P	putative zinc finger protein ;supported by full-length cDNA: Ceres:14203.
266260_at	At2g27600	2279.2	P	2182.9	P	1799.5	P	1714.5	P	putative ATPase skd1 family; supported by full-length cDNA: Ceres:3818.
266259_at	At2g27830	149.9	A	71.6	A	82.4	A	184	A	unknown protein ;supported by full-length cDNA: Ceres:33700.
266258_at	At2g27720	158	A	123.6	A	330.2	P	75.2	A	60S acidic ribosomal protein P2 ;supported by full-length cDNA: Ceres:19986.
266257_at	At2g27820	101.7	A	55.4	A	243.3	A	6.7	A	putative chorismate mutase/prephenate dehydratase ;supported by full-length cDNA: Ceres:37739.
266256_at	At2g27710	99.5	A	84.6	A	86.2	A	242.9	M	60S acidic ribosomal protein P2 ;supported by full-length cDNA: Ceres:36076.
266255_at	At2g27610	11.4	A	4.8	A	27.7	A	13.4	A	putative selenium-binding protein
266254_at	At2g27810	73.7	A	16.4	A	39.3	A	189	A	putative membrane transporter
266253_at	At2g27840	15.4	A	37.8	A	112.4	A	147.8	A	unknown protein contains non-consensus donor splice site AT at exon2 and acceptor splice site AC at exon3.
266252_at	At2g27520	121.8	A	141.8	A	112	A	171.1	A	hypothetical protein predicted by genscan
266251_s_at	At2g27540	50.1	A	18.1	A	37.3	A	9.1	A	unknown protein
266250_at	At2g27870	7.8	A	10.6	A	7.3	A	6.7	A	putative reverse transcriptase
266249_at	At2g27620	7.3	A	4.8	A	5.9	A	4.2	A	hypothetical protein predicted by genscan
266248_at	At2g27650	65.5	A	77	A	54.2	A	54.4	A	hypothetical protein predicted by genscan
266247_at	At2g27660	27.2	A	7.5	A	64.6	A	75.1	A	hypothetical protein predicted by genscan
266246_at	At2g27690	10.1	A	18.4	A	132.4	A	119.1	A	putative cytochrome P450
266245_at	At2g27700	46	A	42.8	A	17	A	4.6	A	putative translation initiation factor IF2
266244_at	At2g27740	4	A	107.8	A	83.1	A	25.1	A	unknown protein
266243_at	At2g27750	8.5	A	8.1	A	3.9	A	13.5	A	hypothetical protein predicted by genscan and genefinder
266242_at	At2g27790	238.9	A	168.4	A	191.5	P	258.1	P	hypothetical protein predicted by genscan
266241_s_at	At2g27800	13.3	A	10.8	A	19.4	A	10	A	hypothetical protein predicted by genscan
266240_at	At2g29580	167.3	A	44.5	A	262.3	A	197.7	A	putative RNA-binding protein ; supported by cDNA: gi_16226862_gb_AF428354.1_AF428354
266239_at	At2g29530	106.8	A	193.7	A	6.9	A	22.6	A	unknown protein ; supported by cDNA: gi_5107173_gb_AF150093.1_AF150093
266238_at	At2g29400	58.6	A	129.4	P	65.4	A	141	A	phosphoprotein phosphatase, type 1 catalytic subunit identical to GB:X64328; supported by cDNA: gi_166571_gb_M93408.1_ATH1PPHA
266237_at	At2g29540	137.1	A	82.3	A	31.8	A	162.1	A	DNA-directed RNA polymerase 14 kDa subunit (AtRPAC14) identical to GB:U35049, contains RNA polymerases L / 13 to 16 Kd subunits signature; supported by cDNA: gi_1184687_gb_U35050.1_ATU35050
266236_at	At2g02380	14	A	22.3	A	40.7	A	8.9	A	putative glutathione S-transferase
266235_at	At2g02360	121.8	M	91	A	181.9	A	161	A	putative phloem-specific lectin
266234_at	At2g02350	795.5	P	687.4	P	1036.4	P	939.7	P	SKP1 interacting partner 3 (SKIP3), putative almost identical to SKP1 interacting partner 3 GI:10716951 from [Arabidopsis thaliana]
266233_at	At2g02340	53.9	A	131.3	A	153.5	A	102.6	A	putative phloem-specific lectin
266232_at	At2g02310	89.9	A	82	A	192.5	A	91.9	A	putative phloem-specific lectin
266231_at	At2g02220	39	A	6.9	A	10.7	A	20.5	A	putative protein kinase
266230_at	At2g28830	90	A	109.3	A	42.1	A	168.8	P	hypothetical protein predicted by genscan and genefinder; supported by cDNA: gi_14334729_gb_AY035038.1_
266229_at	At2g28840	5548.2	P	6895.1	P	6244.9	P	4794.1	P	putative RING zinc finger ankyrin protein ; supported by cDNA: gi_13926221_gb_AF370581.1_AF370581
266228_at	At2g28910	7474.8	P	7552.9	P	9740.2	P	6758.5	P	unknown protein ; supported by full-length cDNA: Ceres: 948.
266227_at	At2g28870	8.7	A	5.2	A	3.3	A	157.9	A	unknown protein ;supported by full-length cDNA: Ceres:22382.
266226_at	At2g28740	186	A	212.6	P	206.7	P	170.4	P	histone H4 identical to GB:M17133 and GB:M17132;supported by full-length cDNA: Ceres:32642.
266225_at	At2g28900	258.6	A	223.8	A	111.2	A	157.6	A	putative membrane channel protein ;supported by full-length cDNA: Ceres:10159.
266224_at	At2g28800	313.6	P	175.1	P	17.6	A	186.7	A	chloroplast membrane protein (ALBINO3) identical to GB:U89272;supported by full-length cDNA: Ceres:31457.
266223_at	At2g28790	118.5	A	47	A	132.9	A	222	A	putative thaumatin ;supported by full-length cDNA: Ceres:2058.
266222_at	At2g28780	57.9	A	8.8	A	13.4	A	5.4	A	hypothetical protein predicted by genscan and genefinder
266221_at	At2g28760	161	A	30.1	A	102.3	A	162.7	A	putative nucleotide-sugar dehydratase
266220_at	At2g28755	3	A	4.2	A	3.7	A	37.2	A	putative dTDP-glucose 4-6-dehydratase
266219_at	At2g28880	214.5	P	206.2	P	349.7	P	240	P	putative para-aminobenzoate synthase and glutamine amidotransferase, a bifunctional enzyme
266218_s_at	At2g28850	53.8	A	66	A	207.1	A	77.4	A	putative cytochrome P450
266217_at	At2g28820	83.9	A	68.5	A	6.8	A	13.5	A	unknown protein
266216_at	At2g28810	210.9	A	167.1	A	183.8	A	163.7	M	putative DOF zinc finger protein
266215_at	At2g06850	297.2	A	128.4	A	168.5	A	102.7	A	putative endoxyloglucan glycosyltransferase identical to GB:D16454;supported by full-length cDNA: Ceres:15276.
266214_at	At2g06890	5.2	A	8.2	A	5	A	9.9	A	putative retroelement integrase
266213_s_at	At2g06870	13.1	A	19	A	34.9	A	24.1	A	Mutator-like transposase similar to MURA transposase of maize Mutator transposon
266212_at	At2g06840	11.5	A	4.5	A	7.8	A	13.4	A	putative retroelement pol polyprotein
266211_at	At2g06820	101.1	A	129.8	A	54.6	A	139.1	A	putative retroelement pol polyprotein
266210_at	At2g27530	451.5	P	377.5	P	245.6	A	473.8	A	60S ribosomal protein L10A ; supported by cDNA: gi_13430467_gb_AF360146.1_AF360146
266209_at	At2g27550	40	A	21.1	A	9.4	A	35.2	A	similar to terminal flower ; supported by cDNA: gi_4521162_dbj_AB024715.1_AB024715
266208_at	At2g27760	231.5	P	129.6	A	195.7	A	185.1	A	putative tRNA isopentenylpyrophosphate transferase ; supported by cDNA: gi_12383201_gb_AF109376.2_AF109376
266207_at	At2g27680	101.1	A	147.5	A	304.3	P	181.9	M	unknown protein ; supported by cDNA: gi_13358176_gb_AF324984.2_AF324984
266206_at	At2g27730	905.5	P	708.8	P	669.8	P	873	P	unknown protein ; supported by full-length cDNA: Ceres: 3359.
266205_s_at	At2g27860	8111.1	P	8350	P	5399	P	5784.5	P	putative dTDP-glucose 4-6-dehydratase ;supported by full-length cDNA: Ceres:28205.
266204_at	At2g02410	25.2	A	7	A	11.6	A	6.1	A	hypothetical protein predicted by genscan
266203_at	At2g02230	329.6	P	551.8	P	407.1	P	491.5	P	putative phloem-specific lectin
266202_at	At2g02400	1485	P	1693.6	P	1348.5	P	1109.1	P	putative cinnamoyl-CoA reductase
266201_at	At2g39060	25.9	A	149.3	P	121.4	A	56.2	A	similar to MtN3 protein ;supported by full-length cDNA: Ceres:20810.
266200_at	At2g38920	826.3	P	849.7	P	570.2	P	1402.8	P	hypothetical protein predicted by genscan
266199_at	At2g38910	2256.9	P	2480	P	3036.2	P	2588.2	P	putative calcium-dependent protein kinase
266198_at	At2g38890	5.4	A	8.2	A	14.9	A	13.6	A	unknown protein predicted by genscan and genefinder
266197_at	At2g39120	3.5	A	20	A	8.3	A	53.5	A	hypothetical protein predicted by genscan and genefinder
266196_at	At2g39110	146	A	118.7	A	20.7	A	193.5	A	putative protein kinase contains a protein kinase domain profile (PDOC00100)
266195_at	At2g39100	183.9	A	36.7	A	110.3	A	226.3	A	putative RING zinc finger protein
266194_at	At2g39090	76.2	A	183.3	P	198.1	P	104	A	unknown protein
266193_at	At2g39080	122.2	A	133.3	A	62.2	A	217.7	A	unknown protein
266192_at	At2g39070	47.9	A	11.9	A	122.5	A	16.5	A	unknown protein
266191_at	At2g39040	17.2	A	23.8	A	15.3	A	125.2	A	putative peroxidase
266190_at	At2g38850	976.4	P	1215	P	1821.7	P	1496.9	P	unknown protein
266189_at	At2g39020	123.5	M	37.1	A	143.4	A	140.2	P	unknown protein
266188_at	At2g39000	23.5	A	154.6	A	46.8	A	40.8	A	unknown protein
266187_at	At2g38970	44.6	A	86.1	A	30.4	A	32.2	A	putative retroelement pol polyprotein
266186_at	At2g38960	57.8	A	56.3	A	95.4	A	22.8	A	unknown protein
266185_at	At2g38950	97.4	A	94.5	A	141.2	A	187.7	A	unknown protein
266184_s_at	At2g38940	7500.2	P	7388.8	P	3448.9	P	7757.9	P	phosphate transporter (AtPT2) identical to GB:U62331
266183_at	At2g38930	42.9	A	9.2	A	9.2	A	4.9	A	unknown protein
266182_at	At2g02370	14.5	A	12.4	A	10.2	A	281.3	P	hypothetical protein predicted by genscan and genefinder; supported by cDNA: gi_13605570_gb_AF361611.1_AF361611
266181_at	At2g02390	10.5	A	5.8	A	13.4	A	9.7	A	putative glutathione S-transferase ; supported by cDNA: gi_15450462_gb_AY052332.1_
266180_at	At2g02470	251.7	P	252.1	P	288.3	P	267.1	P	putative PHD-type zinc finger protein ;supported by full-length cDNA: Ceres:38635.
266179_at	At2g02300	6.9	A	8.8	A	31.9	A	83.5	A	putative phloem-specific lectin
266178_at	At2g02280	16.5	A	16	A	14.8	A	36.7	A	putative phloem-specific lectin
266177_at	At2g02270	49.9	A	114.3	A	104.1	A	13.1	A	putative phloem-specific lectin
266176_at	At2g02250	17.6	A	16.2	A	134.7	A	125.6	A	lectin-like protein
266175_at	At2g02450	121.6	A	20.4	A	18.7	A	6.8	A	NAM (no apical meristem)-like protein
266174_at	At2g02440	70.7	A	28.1	A	118.5	A	173.2	M	hypothetical protein predicted by genscan
266173_at	At2g02420	63.6	A	3.9	A	64.9	A	3.6	A	unknown protein
266172_at	At2g39010	6.7	A	4.6	A	7.5	A	67.7	A	putative aquaporin (water channel protein) ; supported by cDNA: gi_15010777_gb_AY045690.1_
266171_at	At2g38880	8.9	A	14.8	A	257.9	A	9.9	A	putative CCAAT-binding transcription factor subunit identical to GB:Y13723; contains a CBF/NF-Y subunit signature (PDOC00578) presernt in members of histone-like transcription factor family; supported by full-length cDNA: Ceres: 7805.
266170_at	At2g39050	119	A	213.4	P	194.9	A	111.8	A	unknown protein ;supported by full-length cDNA: Ceres:39558.
266169_at	At2g38900	25.9	A	13.5	A	7.7	A	25.8	A	putative protease inhibitor ;supported by full-length cDNA: Ceres:17830.
266168_at	At2g38870	217.5	M	244.6	A	177.5	A	1023.2	P	putative protease inhibitor ;supported by full-length cDNA: Ceres:11662.
266167_at	At2g38860	155.6	A	152	P	244.6	P	197	A	unknown protein ;supported by full-length cDNA: Ceres:114031.
266166_at	At2g28080	2533.6	P	2524.1	P	2130.9	P	1342	P	putative glucosyltransferase ; supported by full-length cDNA: Ceres: 13761.
266165_at	At2g28190	345.4	P	352.5	P	262.2	P	397.3	P	putative copper/zinc superoxide dismutase identical to GP:3273753:AF061519;supported by full-length cDNA: Ceres:39796.
266164_at	At2g28050	70.5	A	13.7	A	10.8	A	29.6	A	putative salt-inducible protein
266163_at	At2g28130	162.3	P	218.2	P	194.6	A	232.9	P	hypothetical protein predicted by genscan
266162_at	At2g28160	115.8	A	16.6	A	9.1	A	15.9	A	putative bHLH transcription factor
266161_at	At2g28170	243.6	A	205.1	A	75.7	A	207.3	A	hypothetical protein
266160_at	At2g28180	21861.1	P	18772.8	P	26805	P	25909.6	P	hypothetical protein
266159_at	At2g28030	14.3	A	7.8	A	20.4	A	8.7	A	putative chloroplast nucleoid DNA binding protein
266158_at	At2g28070	88.8	A	149.7	A	174	P	219.3	A	putative ABC transporter
266157_at	At2g28100	9	A	18.3	A	41.2	A	5.5	A	unknown protein
266156_at	At2g28110	76.9	A	46.6	A	27.8	A	50.3	A	hypothetical protein predicted by genscan
266155_at	At1g64950	6.1	A	100.5	A	5	A	8.7	A	cytochrome p450, putative similar to cytochrome p450 GI:438242 from [Solanum melongena]; supported by cDNA: gi_14334809_gb_AY035078.1_
266154_at	At2g12190	369.9	A	503.6	M	499.9	P	26.6	A	putative cytochrome p450
266153_at	At2g12320	7.7	A	21.8	A	74	A	6.5	A	hypothetical protein
266152_s_at	At2g12050	177.1	A	228.3	A	181.4	A	453.1	A	hypothetical protein predicted by genscan
266151_x_at	At2g12300	81.3	A	67.8	A	170.5	A	147.9	A	En/Spm transposon protein (mosaic-like protein) related to En/Spm transposon family of maize
266150_s_at	At2g12290	25.5	A	5.3	A	67.9	A	58.1	A	hypothetical protein
266149_x_at	At2g12250	239.8	A	233.1	A	146.8	A	199.5	A	En/Spm-like transposon protein related to En/Spm transposon family of maize
266148_x_at	At2g12240	36	A	137.9	A	11.2	A	32	A	En/Spm-like transposon protein related to En/Spm transposon family of maize
266147_at	At2g12230	8.6	A	3.6	A	92.6	A	4.4	A	putative C-1-tetrahydrofolate synthase
266146_at	At2g12220	160.1	A	2.2	A	18.3	A	16.2	A	En/Spm-like transposon protein related to En/Spm transposon family of maize
266145_at	At2g12210	5.8	A	58.9	A	21.3	A	28.6	A	putative TNP2-like transposon protein
266144_at	At2g12170	77.4	A	7.5	A	6.6	A	17	A	hypothetical protein
266143_at	At2g38905	144.6	P	222.2	P	330.6	A	143.5	A	Expressed protein ; supported by cDNA: gi_15529213_gb_AY052231.1_
266142_at	At2g39030	107.4	A	80.4	A	72.5	A	6.6	A	unknown protein ; supported by cDNA: gi_15451161_gb_AY054661.1_
266141_at	At2g02120	109.6	A	80.2	A	157.3	P	43.2	A	protease inhibitor II contains a gamma-thionin family signature (PDOC00725)
266140_at	At2g28120	189	A	288.3	M	267.9	A	658.7	P	nodulin-like protein ; supported by cDNA: gi_16209713_gb_AY057618.1_
266139_at	At2g28085	83.2	A	10.1	A	12.6	A	9.9	A	Expressed protein ; supported by full-length cDNA: Ceres: 36243.
266138_at	At2g28060	153.9	A	9.1	A	74.7	A	108.7	A	unknown protein ; supported by full-length cDNA: Ceres: 17020.
266137_at	At2g45010	789.1	P	754.3	P	742.5	P	739.4	P	unknown protein ;supported by full-length cDNA: Ceres:34688.
266136_at	At2g45060	1461.1	P	1678.2	P	1168.1	P	1324.4	P	unknown protein ;supported by full-length cDNA: Ceres:151697.
266135_at	At2g45100	91.6	A	99.1	A	43	A	134	A	putative transcription factor IIIB 70 KD subunit (TFIIIB)
266134_s_at	At2g45110	87.4	A	35.5	A	108.5	A	26.8	A	putative beta-expansin
266133_at	At2g45120	104.2	A	59.1	A	12.2	A	30.2	A	putative C2H2-type zinc finger protein
266132_at	At2g45130	9.8	A	7.9	A	78.6	A	9.3	A	hypothetical protein predicted by genscan
266131_at	At2g45160	37.5	A	60.6	A	24.6	A	105.3	A	putative SCARECROW gene regulator
266130_at	At2g44980	371.9	P	435.9	P	573.4	P	572.2	P	putative transcription activator
266129_at	At2g44990	6.7	A	12.6	A	134.6	A	121.5	A	hypothetical protein predicted by genscan
266128_at	At2g45000	10.1	A	10.1	A	5	A	11.7	A	hypothetical protein predicted by genscan
266127_s_at	At2g45030	29.8	A	95	A	50.8	A	16	A	putative mitochondrial translation elongation factor G
266126_at	At2g45040	163.2	A	28	A	76	A	88	A	putative metalloproteinase ; supported by cDNA: gi_3128476_gb_AF062640.1_AF062640
266125_at	At2g45050	25.5	A	37.9	A	245.9	A	14.3	A	putative GATA-type zinc finger transcription factor
266124_at	At2g45080	27.5	A	79.4	A	33.3	A	120.8	A	putative PREG1-like negative regulator
266123_at	At2g45180	88.8	A	76.6	A	13.2	A	67.1	A	unknown protein identical to GB:AAB82643supported by full-length cDNA: Ceres:17187.
266122_at	At2g02090	4979.9	P	4940.7	P	4579.3	P	4573.8	P	putative helicase ; supported by cDNA: gi_16648974_gb_AY059857.1_
266121_at	At2g02160	121.8	A	181.3	A	206.5	A	170.5	A	unknown protein ; supported by cDNA: gi_16604650_gb_AY059770.1_
266120_at	At2g02070	122.5	A	82.9	A	125	A	148.8	A	putative C2H2-type zinc finger protein ; supported by cDNA: gi_15810270_gb_AY056174.1_
266119_at	At2g02100	100.9	A	9.3	A	90.2	A	151.7	A	protease inhibitor II identical to GB:X69139, contains a gamma-thionin family signature (PDOC00725); supported by cDNA: gi_13878184_gb_AF370355.1_AF370355
266118_at	At2g02130	9.7	A	15.2	A	15	A	188	A	protease inhibitor II ; supported by cDNA: gi_15293090_gb_AY050979.1_
266117_at	At2g02170	9.1	A	186.2	P	185.8	P	153.7	A	hypothetical protein ; supported by cDNA: gi_14326557_gb_AF385733.1_AF385733
266116_at	At2g02180	6717.4	P	8620	P	6852.7	P	4504.9	P	unknown protein ;supported by full-length cDNA: Ceres:12568.
266115_at	At2g02140	67199.6	P	66114.7	P	78059.5	P	60692.1	P	protease inhibitor II ;supported by full-length cDNA: Ceres:31175.
266114_at	At2g02150	83.9	A	8.3	A	5.3	A	17.4	A	hypothetical protein predicted by genscan
266113_x_at	At2g02200	18.2	A	76.7	A	20.6	A	141.9	A	hypothetical protein predicted by genscan
266112_x_at	At2g02210	99	A	143	A	102.8	A	109.1	A	hypothetical protein predicted by genscan
266111_at	At2g02060	32.3	A	3.8	A	68.6	A	44.1	A	unknown protein
266110_at	At2g02080	62.1	A	115.1	A	17.8	A	68.4	A	putative C2H2-type zinc finger protein
266109_at	At2g37890	78.5	A	17	A	156.2	A	12.5	A	putative mitochondrial carrier protein
266108_at	At2g37900	63.6	A	17.6	A	32.7	A	8.3	A	putative peptide/amino acid transporter
266107_at	At2g37910	80.9	A	94	A	107.3	A	26.4	A	hypothetical protein predicted by genscan
266106_at	At2g45170	263.5	P	274	P	261.2	P	253.6	P	putative microtubule-associated protein ; supported by cDNA: gi_15724331_gb_AF412106.1_AF412106
266105_at	At2g45070	4396.2	P	4202.6	P	3509	P	3603.9	P	putative transport protein SEC61 beta-subunit ; supported by cDNA: gi_13878102_gb_AF370314.1_AF370314
266104_at	At2g45150	136.6	A	139	A	117	A	90.8	A	putative phosphatidate cytidylyltransferase ; supported by cDNA: gi_15292688_gb_AY050778.1_
266103_at	At2g45140	733.2	P	1086	P	713.5	P	805.2	P	putative VAMP-associated protein ;supported by full-length cDNA: Ceres:6457.
266102_at	At2g40720	64.2	A	32.8	A	12.8	A	97.9	A	unknown protein
266101_at	At2g37940	74.7	A	74.4	A	112.5	A	44.1	A	unknown protein ; supported by cDNA: gi_16604321_gb_AY058059.1_
266100_at	At2g37980	9225.2	P	9461.9	P	7997.3	P	7530.1	P	similar to axi 1 protein from Nicotiana tabacum ; supported by cDNA: gi_13430693_gb_AF360259.1_AF360259
266099_at	At2g38040	124.1	A	107.9	A	100.5	A	115.3	A	putative alpha-carboxyltransferase ; supported by cDNA: gi_6851090_gb_AF056969.1_AF056969
266098_at	At2g37870	73	A	8.6	A	10.6	A	181.5	A	hypothetical protein predicted by genscan; supported by cDNA: gi_15451109_gb_AY054635.1_
266097_at	At2g37970	2917.3	P	3712.6	P	2127	P	5171.4	P	unknown protein ; supported by cDNA: gi_15451063_gb_AY054612.1_
266096_at	At2g38020	363.8	P	476.4	P	311.9	P	371.5	P	putative vacuolar protein sorting-associated protein ; supported by cDNA: gi_15081710_gb_AY048248.1_
266095_at	At2g38050	10.9	A	69.9	A	140	A	172.4	A	3-oxo-5-alpha-steroid 4-dehydrogenase identical to GB:U53860; contains a steroid 5-alpha reductase, C-terminal domain; supported by cDNA: gi_15028206_gb_AY045926.1_
266094_at	At2g37975	105.2	A	51.9	A	118.4	A	20.1	A	Expressed protein ; supported by full-length cDNA: Ceres: 109069.
266093_at	At2g37990	160.5	P	74.1	A	146.6	A	92.2	A	unknown protein ;supported by full-length cDNA: Ceres:40538.
266092_at	At2g37880	18.1	A	22.9	A	15.3	A	9.3	A	hypothetical protein predicted by genscan and genefinder;supported by full-length cDNA: Ceres:34976.
266091_at	At2g37920	60.8	A	25.6	A	26.4	A	10.5	A	hypothetical protein predicted by genscan;supported by full-length cDNA: Ceres:10987.
266090_at	At2g38000	827	P	1160.7	P	1041.1	P	1016.5	P	unknown protein
266089_at	At2g38010	5.7	A	42.2	A	14.1	A	175.8	A	hypothetical protein predicted by genscan
266088_at	At2g37780	291.8	P	329.3	P	228.5	P	175.4	M	hypothetical protein predicted by genscan
266087_at	At2g37790	87.8	A	86.7	A	75	A	22.6	A	putative alcohol dehydrogenase
266086_at	At2g38060	223.6	A	193.4	A	16	A	145.5	A	putative Na+-dependent inorganic phosphate cotransporter
266085_at	At2g37800	15.8	A	10.7	A	23	A	13.8	A	hypothetical protein
266084_at	At2g37810	37.4	A	19.1	A	142.6	A	205.4	A	hypothetical protein predicted by genscan
266083_at	At2g37820	152.7	A	54.3	A	80.1	A	21.4	A	hypothetical protein predicted by genscan
266082_at	At2g37830	284.7	A	55.6	A	64.5	A	25.9	A	hypothetical protein predicted by genscan and genefinder
266081_at	At2g37840	914.3	P	1156.1	P	809.7	P	513	P	putative protein kinase contains a protein kinase domain profile (PDOC00100)
266080_at	At2g37850	1789.8	P	1702.1	P	2095.8	P	1209.2	P	hypothetical protein predicted by genscan
266079_at	At2g37860	224.7	M	307.2	A	77	A	186.8	A	unknown protein
266078_at	At2g40670	6.4	A	22.1	A	82	A	17.7	A	putative two-component response regulator protein ; supported by cDNA: gi_11870067_gb_AF305721.1_AF305721
266077_at	At2g40680	15.4	A	61.2	A	25.7	A	278.7	M	putative non-LTR retroelement reverse transcriptase
266076_at	At2g40700	68.1	A	83.7	A	61.8	A	268.1	P	ATP-dependent RNA helicase identical to GB:CAA09207, contains a DEAD/DEAH box family ATP-dependent helicas signature
266075_s_at	At2g40710	18353.6	P	21146	P	23421.1	P	15967.1	P	unknown protein
266074_at	At2g18740	22.4	A	9.7	A	34.2	A	83	A	putative small nuclear ribonucleoprotein E ;supported by full-length cDNA: Ceres:24619.
266073_at	At2g18770	450.6	P	295.4	P	508.5	P	280.6	A	putative signal recognition particle receptor beta subunit ;supported by full-length cDNA: Ceres:14084.
266072_at	At2g18700	407.6	P	459	P	564.5	P	485.3	P	putative trehalose-6-phosphate synthase
266071_at	At2g18680	589.6	P	484.9	P	867.6	P	520.9	P	unknown protein
266070_at	At2g18660	59.2	A	8.2	A	5.3	A	10.1	A	hypothetical protein predicted by genscan
266069_at	At2g18650	23.2	A	38.3	A	22.3	A	156.9	A	putative RING zinc finger protein
266068_at	At2g18640	12.6	A	7.9	A	13.2	A	13.2	A	putative geranylgeranyl pyrophosphate synthase contains GB:L22347
266067_s_at	At2g18810	35.6	A	5	A	129.6	A	42.3	A	hypothetical protein predicted by genscan
266066_at	At2g18800	5.6	A	9.2	A	81.6	A	5.9	A	putative xyloglucan endo-transglycosylase
266065_at	At2g18790	311.5	P	384.5	P	612.1	P	413.1	P	phytochrome B Identical to GB:X17342
266064_at	At2g18780	45.4	A	8.9	A	176	A	57.1	A	expressed protein
266063_at	At2g18760	344.9	P	259.9	P	165.3	A	371.6	M	putative SNF2/RAD54 family DNA repair and recombination protein DNA excision repair protein ERCC6 (COCKAYNE SYNDROME PROTEIN CSB {Homo sapiens}; probable helicase RAD26 - yeast {Saccharomyces cerevisiae}
266062_at	At2g18730	1166.9	P	1199	P	1147.1	P	1389.8	P	putative diacylglycerol kinase
266061_at	At2g18720	15.5	A	80.7	A	61.4	A	124.9	A	putative translation initiation factor eIF-2B gamma subunit
266060_at	At2g18630	10.7	A	9.1	A	15.2	A	11.3	A	unknown protein unusual splice site at second intron; GA instead of conserved GT at donor site
266059_at	At2g40765	2148.9	P	2072.5	P	1863.9	P	1621.4	P	predicted protein ;supported by cDNA: Ceres:168
266058_at	At2g40690	162.2	P	136.7	A	235.5	A	164.7	A	glycerol-3-phosphate dehydrogenase ; supported by cDNA: gi_15293068_gb_AY050968.1_
266057_at	At2g40660	26.5	A	19	A	18.4	A	13.3	A	putative methionyl-tRNA synthetase ; supported by cDNA: gi_14334467_gb_AY034925.1_
266056_at	At2g40810	190.3	P	251.8	A	156.6	A	113.1	A	hypothetical protein predicted by genscan; similar to sp P43601 YFJ1 YEAST; similar to sp P50079 YG4Q YEAST
266055_at	At2g40650	147.3	A	128	A	124.4	A	141.2	A	hypothetical protein predicted by genscan;supported by full-length cDNA: Ceres:35168.
266054_at	At2g40640	7.8	A	29.1	A	16.6	A	30.2	A	hypothetical protein predicted by genefinder
266053_at	At2g40730	1161.4	P	1082.3	P	486.9	P	496.8	P	unknown protein
266052_at	At2g40740	147.2	A	168.2	A	187.1	A	170.9	A	putative WRKY-type DNA binding protein
266051_at	At2g40760	207.3	A	54.3	A	92.6	A	121.5	A	rhodanese-like family protein
266050_at	At2g40770	209	A	64	A	168	A	9.4	A	putative SNF2/SWI2 family transcription factor
266049_at	At2g40780	5.9	A	12.3	A	5.9	A	12.5	A	putative translation initiation factor
266048_at	At2g40790	1870.1	P	1347	P	1262.8	P	1163.7	P	putative thioredoxin H contains a thioredoxin family active site (PDOC00172)
266047_at	At2g40800	78.7	P	114	A	223.2	P	119.7	A	unknown protein
266046_at	At2g07728	9.9	A	18.4	A	21.4	A	174.1	A	hypothetical protein
266045_s_at	At2g07727	25.6	A	226.7	P	149.9	A	326.4	A	hypothetical protein
266044_s_at	At2g07725	45.8	A	7.4	A	107.6	A	54.7	A	hypothetical protein
266043_at	At2g07724	151.3	A	32.6	A	70.1	A	53.8	A	hypothetical protein
266042_s_at	At2g07734	170.5	A	69.8	A	176.9	A	141.1	A	hypothetical protein
266041_s_at	At2g07736	15.2	A	14.2	A	99.2	A	13.2	A	hypothetical protein
266040_at	At2g07738	7.2	A	10.6	A	15.6	A	98.8	A	hypothetical protein
266039_s_at	At2g07739	10.5	A	123.9	A	60.4	A	147.7	A	hypothetical protein
266038_at	At2g07680	46.2	A	111.3	A	135.8	A	83.5	A	putative ABC transporter
266037_at	At2g05940	180.3	A	24.5	A	10.2	A	153.3	A	putative protein kinase contains a protein kinase domain profile (PDOC00100); supported by cDNA: gi_15810412_gb_AY056245.1_
266036_s_at	At2g05840	91.9	A	162.8	P	99.9	A	12.2	A	20S proteasome subunit (PAA2) identical to GB:AF043519; supported by cDNA: gi_15450622_gb_AY052679.1_
266035_at	At2g05990	111.9	A	106.1	A	27.9	A	9.6	A	enoyl-ACP reductase (enr-A)
266034_at	At2g06005	1739.3	P	2071.1	P	1323.2	P	1053.1	P	Expressed protein ; supported by full-length cDNA: Ceres: 253548.
266033_at	At2g05830	48.3	A	17.6	A	21.9	A	129.1	A	putative translation initiation factor eIF-2B alpha subunit ;supported by full-length cDNA: Ceres:36965.
266032_x_at	At2g05890	150.4	A	68.2	A	125.6	A	276.7	A	putative replication protein A1
266031_at	At2g05880	11.4	A	15.2	A	77.3	A	7.5	A	hypothetical protein predicted by genefinder
266030_x_at	At2g05870	29.4	A	7.6	A	147.4	A	186.3	A	hypothetical protein predicted by genscan
266029_at	At2g05850	65271.8	P	65394.3	P	78835.3	P	63854.2	P	putative serine carboxypeptidase II
266028_at	At2g06000	19	A	13	A	120.1	A	72.2	A	hypothetical protein predicted by genscan
266027_at	At2g05820	84.9	A	60.9	A	46.9	A	99.1	A	En/Spm-like transposon protein related to En/Spm transposon family of maize
266026_at	At2g05980	24.4	A	24.9	A	12.4	A	9.5	A	putative non-LTR retroelement reverse transcriptase
266025_at	At2g05960	19.8	A	3.3	A	6.4	A	10	A	putative retroelement pol polyprotein
266024_at	At2g05950	78.7	A	80.1	A	137.7	A	148.8	A	En/Spm-like transposon protein related to En/Spm transposon family of maize
266023_at	At2g05930	84.6	A	10.9	A	37.9	A	90	A	copia-like retroelement pol polyprotein
266022_at	At2g05920	134.2	A	123.8	P	251	P	145.1	A	subtilisin-like serine protease, putative contains similarity to cucumisin-like serine protease GI:3176874 from [Arabidopsis thaliana]
266021_at	At2g05910	68.1	A	9.5	A	120.3	A	46.7	A	unknown protein
266020_at	At2g05900	31	A	8.6	A	25.8	A	43.2	A	hypothetical protein
266019_at	At2g18750	75	A	26.2	A	41.4	A	95	A	putative calmodulin-binding protein ; supported by cDNA: gi_15983494_gb_AF424622.1_AF424622
266018_at	At2g18710	104.1	A	60.6	A	66.2	A	69.8	A	putative preprotein translocase SECY protein Identical to GB:U37247; targeted to the thylakoid membrane; the protein has a chloroplast targeting signal, but the processing site is not known {Arabidopsis thaliana}; supported by cDNA: gi_1049292_gb_U37247.1_ATU37247
266017_at	At2g18690	154.6	A	95.7	A	105.9	A	171.9	A	unknown protein ; supported by cDNA: gi_14517479_gb_AY039575.1_
266016_at	At2g18670	1079.1	P	939.3	P	794.1	P	949.8	M	putative RING zinc finger protein ; supported by full-length cDNA: Ceres: 92525.
266015_at	At2g24190	26.5	A	126.8	A	91.1	A	146.6	M	putative carbonyl reductase
266014_s_at	At2g07722	140	A	104	P	19.3	A	303.9	P	hypothetical protein
266013_s_at	At2g07702	30.6	A	99.7	A	72.8	A	70.4	A	hypothetical protein
266012_s_at	At2g07741	68.4	A	32.8	A	17.5	A	225.8	P	predicted protein
266011_at	At2g37440	6	A	25.1	A	38.5	A	36.5	A	unknown protein
266010_at	At2g37430	10.4	A	22.9	A	55	A	7.7	A	putative C2H2-type zinc finger protein likely a nucleic acid binding protein
266009_at	At2g37420	4	A	29.1	A	5.4	A	21.8	A	putative kinesin heavy chain
266008_at	At2g37390	6.1	A	7.2	A	16.2	A	88.5	A	hypothetical protein predicted by genscan and genefinder
266007_at	At2g37380	18.2	A	5.7	A	7.3	A	111	A	unknown protein
266006_at	At2g37360	322.4	P	231	P	7.5	A	334.9	P	putative ABC transporter
266005_at	At2g37340	1317.4	P	1231.6	P	1098.8	P	1154.7	P	unknown protein
266004_at	At2g37330	53.7	A	6.8	A	85.3	A	81.2	A	unknown protein predicted by genscan and genefinder
266003_at	At2g37320	11.7	A	50.5	A	10.9	A	24.1	A	hypothetical protein predicted by genscan and genefinder
266002_at	At2g37310	193.4	A	153.3	A	69.7	A	101.2	A	hypothetical protein predicted by genscan and genefinder
266001_at	At2g24150	77.1	A	47.3	A	205.9	A	213.1	A	hypothetical protein predicted by genefinder; supported by cDNA: gi_13877832_gb_AF370179.1_AF370179
266000_at	At2g24180	83	A	156.4	A	30.5	A	8	A	putative cytochrome P450 identical to GB:D78604; supported by cDNA: gi_15450907_gb_AY054534.1_
265999_at	At2g24100	7204.9	P	6102.1	P	6991.3	P	8151.2	P	unknown protein ; supported by cDNA: gi_14596216_gb_AY042896.1_
265998_at	At2g24270	13.3	A	109	A	90.4	A	159.2	A	putative NADP-dependent glyceraldehyde-3-phosphate dehydrogenase ; supported by cDNA: gi_14335051_gb_AY037205.1_
265997_at	At2g24250	18.6	A	15.5	A	17.1	A	143.1	A	Expressed protein ; supported by cDNA: gi_14335043_gb_AY037201.1_
265996_at	At2g24200	33.3	A	118.7	A	90.9	A	264.3	A	putative leucine aminopeptidase identical to GB:X63444; supported by cDNA: gi_14334665_gb_AY035006.1_
265995_at	At2g24140	2.6	A	1.5	A	10.5	A	9.8	A	hypothetical protein predicted by genscan;supported by full-length cDNA: Ceres:104717.
265994_at	At2g24170	14.9	A	213.4	A	300.4	P	87.8	A	putative multispanning membrane protein similar to MURA transposase of maize Mutator transposon
265993_at	At2g24160	168.4	A	10.9	A	159.3	A	69.9	A	putative disease resistance protein
265992_at	At2g24130	147.6	A	91	A	112.9	A	94.5	A	putative receptor-like protein kinase
265991_at	At2g24120	19.5	A	137.8	A	102.5	A	152.6	A	chloroplast single subunit DNA-dependent RNA polymerase identical to GB:Y08722
265990_at	At2g24280	148	A	68.6	A	58.9	A	205.8	P	putative prolylcarboxypeptidase
265989_at	At2g24260	5.2	A	141.2	A	19.3	A	32.3	A	unknown protein
265988_at	At2g24255	22.4	A	22.8	A	85.7	A	112	A	hypothetical protein predicted by genefinder
265987_at	At2g24240	1260.7	P	1556.8	P	1574	P	1414.8	P	unknown protein
265986_at	At2g24230	18.1	A	22.2	A	14.1	A	122.2	A	putative receptor-like protein kinase
265985_at	At2g24220	100.6	A	20.9	A	174.4	A	112.1	A	hypothetical protein predicted by genscan
265984_at	At2g24210	12.1	A	21.7	A	6.2	A	7.7	A	putative limonene cyclase
265983_at	At2g18550	14.2	A	8.3	A	92.3	A	260.9	P	putative homeodomain transcription factor
265982_at	At2g11190	5.6	A	60.4	A	35.1	A	4.5	A	putative retroelement pol polyprotein
265981_s_at	At2g11170	18.7	A	35.5	A	23	A	35.9	A	putative replication protein A1
265980_at	At2g11160	3.9	A	10.8	A	58.1	A	9.4	A	hypothetical protein predicted by genefinder
265979_at	At2g11150	50.8	A	15.3	A	7.5	A	76.3	A	putative replication protein A1
265978_at	At2g11140	6.8	A	14.8	A	9	A	12.2	A	putative retroelement pol polyprotein
265977_at	At2g11130	5.7	A	11.8	A	8.6	A	6.8	A	putative retroelement pol polyprotein
265976_at	At2g11120	10.4	A	14.6	A	6.6	A	7.9	A	putative Athila retroelement ORF1 protein
265975_at	At2g11270	11.3	A	9.8	A	15.4	A	29.6	A	putative citrate synthetase
265974_at	At2g11260	428.1	P	484.5	P	650	P	548.8	P	unknown protein
265973_at	At2g11240	13.9	A	13.7	A	102.8	A	180	A	putative non-LTR retroelement reverse transcriptase
265972_at	At2g11230	60	A	97.5	A	27.4	A	72.9	A	putative retroelement pol polyprotein
265971_at	At2g11220	18.4	A	65.2	A	81	A	28.3	A	putative retroelement pol polyprotein
265970_at	At2g11210	28.1	A	62.1	A	14	A	27.4	A	Mutator-like transposase similar to MURA transposase of maize Mutator transposon
265969_at	At2g11110	18.4	A	12.7	A	9.8	A	18.5	A	En/Spm-like transposon protein related to En/Spm transposon family of maize
265968_at	At2g37410	2098.1	P	1687.2	P	1645.9	P	2331.5	P	putative protein translocase ; supported by cDNA: gi_13430691_gb_AF360258.1_AF360258
265967_at	At2g37450	233	A	327.9	P	69.9	A	93.5	A	nodulin-like protein ; supported by cDNA: gi_14994262_gb_AY044325.1_
265966_at	At2g37220	24.3	A	4	A	50.5	A	51.6	A	putative RNA-binding protein ; supported by full-length cDNA: Ceres: 8849.
265965_at	At2g37500	15.2	A	26.6	A	12.3	A	34.3	A	putative glutamate/ornithine acetyltransferase ;supported by full-length cDNA: Ceres:121873.
265964_at	At2g37510	50.6	A	31.4	A	43.6	A	29.2	A	putative RNA-binding protein ; supported by full-length cDNA: Ceres: 11642.
265963_s_at	At2g37270	266	A	357.9	P	221.9	P	227.7	A	40S ribosomal protein S5 identical to GP:3043428;supported by full-length cDNA: Ceres:8397.
265962_at	At2g37460	183	P	59.5	A	97.5	P	253.8	A	nodulin-like protein ;supported by full-length cDNA: Ceres:16393.
265961_at	At2g37400	5.6	A	4.9	A	21	A	7.7	A	unknown protein ;supported by full-length cDNA: Ceres:9001.
265960_at	At2g37470	4701.3	P	6231.4	P	6899.3	P	6041.7	P	putative histone H2B ;supported by full-length cDNA: Ceres:31973.
265959_at	At2g37240	360.6	A	302	P	272.4	A	193.4	A	unknown protein ;supported by full-length cDNA: Ceres:98881.
265958_at	At2g37250	378.4	P	220.1	P	186.1	A	159.8	A	putative adenylate kinase ;supported by full-length cDNA: Ceres:15831.
265957_at	At2g37300	5.9	A	34	A	25.4	A	31	A	hypothetical protein predicted by genscan and genefinder
265956_at	At2g37290	335.3	P	197.8	P	168.3	A	90.8	A	hypothetical protein predicted by genscan and genefinder
265955_at	At2g37280	14.9	A	37.5	A	110.6	A	64.6	A	putative ABC transporter
265954_at	At2g37260	61.6	A	43.9	A	19.1	A	11.8	A	putative WRKY-type DNA binding protein ; supported by cDNA: gi_15384226_gb_AF404862.1_AF404862
265953_at	At2g37490	4843.5	P	4999.4	P	4408.7	P	3625.7	P	unknown protein
265952_at	At2g37480	1333.5	P	1490.1	P	1127.8	P	1189.6	P	unknown protein supported by cDNA: gi:13926173
265951_at	At2g18500	29.6	A	97.3	A	35.7	A	44	A	hypothetical protein predicted by genefinder and genscan
265950_s_at	At2g18530	80.3	A	43	A	190.5	P	137.2	A	putative protein kinase contains a protein kinase domain profile (PDOC00100)
265949_at	At2g18540	4.8	A	4.1	A	82.9	A	62.2	A	putative vicilin storage protein (globulin-like)
265948_at	At2g19590	39	A	198.2	A	79.8	A	288.7	A	1-aminocyclopropane-1-carboxylate oxidase ; supported by cDNA: gi_13877864_gb_AF370195.1_AF370195
265947_at	At2g19540	890.8	P	950.5	P	739	P	875.6	P	putative WD-40 repeat protein ; supported by cDNA: gi_13877610_gb_AF370506.1_AF370506
265946_s_at	At2g19520	77.9	A	79.4	A	134.5	A	44.3	A	putative WD-40 repeat protein, MSI4 almost identical to GB:2599091; contains a Trp-Asp (WD-40) repeat signature; supported by cDNA: gi_2599091_gb_AF028711.1_AF028711
265945_at	At2g19500	313	A	237.6	P	214.8	A	545.3	A	putative cytokinin oxidase ; supported by cDNA: gi_11120507_gb_AF303978.1_AF303978
265944_at	At2g19640	42.2	A	6.4	A	9.8	A	36.7	A	putative SET-domain transcriptional regulator ; supported by cDNA: gi_14334523_gb_AY034953.1_
265943_at	At2g19570	1012.7	P	852.2	P	1200.7	P	802.2	P	putative cytidine deaminase ;supported by full-length cDNA: Ceres:152285.
265942_at	At2g19470	160.4	A	94.7	A	124.9	A	223.1	M	putative casein kinase I ;supported by full-length cDNA: Ceres:2312.
265941_s_at	At3g32920	862.6	P	803.3	P	1035.2	P	702.4	P	recA, putative similar to GB:CAA39098 GI:48781 recA from [Legionella pneumophila]
265940_at	At2g19480	7984.6	P	7997.4	P	12584.5	P	9002.6	P	putative nucleosome assembly protein
265939_at	At2g19650	76.7	A	96	A	14.9	A	19.2	A	putative Ta11-like non-LTR retroelement protein similar to GB:AAA75253; some members of this protein family have a weak CCHC zinc fingers that is mostly from retroviral gag proteins (nucleocapsid)
265938_at	At2g19620	17.1	A	122.8	A	8.6	A	223.8	A	putative SF21 protein {Helianthus annuus}
265937_at	At2g19610	79.2	A	10.8	A	77	A	10.7	A	putative RING zinc finger protein
265936_at	At2g19600	180.6	A	164.3	A	285.2	A	234.6	A	putative potassium/proton antiporter
265935_at	At2g19580	59	A	8	A	15.2	A	30	A	putative senescence-associated protein 5 contains a transmembrane 4 family signature; rare (GC) splice donor consensus found instead of (GT) at intron 2.
265934_at	At2g19560	71.3	A	144.3	A	112.4	A	299.6	A	unknown protein
265933_at	At2g19550	18.3	A	13.7	A	18.9	A	14.6	A	putative esterase contains esterase/lipase/thioesterase active site serine (PS50187) and alpha/beta hydrolase fold (PF00561).
265932_at	At2g19510	4.1	A	4.7	A	5.7	A	6.7	A	hypothetical protein predicted by grail
265931_at	At2g18520	66.8	A	10.6	A	22.2	A	131.9	A	unknown protein ;supported by full-length cDNA: Ceres:8441.
265930_at	At2g18510	469.9	P	476.6	P	461.3	P	377.6	A	putative spliceosome associated protein ;supported by full-length cDNA: Ceres:38968.
265929_s_at	At2g18570	19.4	A	5.1	A	6.1	A	21.5	A	putative flavonol 3-O-glucosyltransferase
265928_at	At2g18580	104	A	70.7	A	10.4	A	31.7	A	Ac-like transposase related to Ac/Ds transposon family of maize
265927_at	At2g18590	191.5	P	86	A	160.2	A	53.5	A	hypothetical protein
265926_at	At2g18600	522.3	P	558.1	P	452.5	P	568.2	P	RUB1-conjugating enzyme, putative similar to gi:6635457
265925_at	At2g18610	19.6	A	62.2	A	132.3	A	48.6	A	hypothetical protein predicted by genscan
265924_at	At2g18620	6.1	A	5.4	A	172.5	A	8.8	A	putative geranylgeranyl pyrophosphate synthase
265923_at	At2g18470	49078	P	46913.8	P	52190.8	P	31872.6	P	putative protein kinase contains a protein kinase domain profile (PDOC00100)
265922_at	At2g18480	45.7	A	16.4	A	178	A	6.4	A	putative sugar transporter
265921_at	At2g18490	104.2	A	48.7	A	9.2	A	97.7	A	putative C2H2-type zinc finger protein likely a nucleic acid binding protein
265920_s_at	At2g15120	65.3	A	69.2	A	16.2	A	14.3	A	unknown protein
265919_at	At2g15100	12.4	A	14.7	A	14	A	73.7	A	putative retroelement pol polyprotein
265918_at	At2g15090	123.4	A	40.3	A	39.3	A	8	A	putative fatty acid elongase
265917_at	At2g15080	12.9	A	9.4	A	25.6	A	6.7	A	putative disease resistance protein
265916_at	At3g31920	138.5	P	172	P	7.2	A	79.8	A	hypothetical protein similar to En/Spm-like transposon protein GB:AAD03364 from [Arabidopsis thaliana]
265915_at	At2g15070	6.3	A	90.5	A	16.5	A	27.2	A	En/Spm-like transposon protein related to En/Spm transposon family of maize
265914_at	At2g15060	10.4	A	73.1	A	15.4	A	6	A	En/Spm-like transposon protein related to En/Spm transposon family of maize
265913_at	At2g25625	15.8	A	8.4	A	20.7	A	15.9	A	Expressed protein ; supported by full-length cDNA: Ceres: 465.
265912_at	At2g25570	200.9	A	189.3	P	213.5	A	144.2	A	hypothetical protein predicted by genscan;supported by full-length cDNA: Ceres:21954.
265911_at	At2g25670	693	P	599	P	992.1	P	451.1	P	unknown protein ;supported by full-length cDNA: Ceres:12261.
265910_at	At2g25610	4116.8	P	3821.4	P	3455.6	P	3837.4	P	putative vacuolar ATP synthase proteolipid subunit ;supported by full-length cDNA: Ceres:11111.
265909_at	At2g25720	46.4	A	20.6	A	69	A	29.3	A	unknown protein ;supported by full-length cDNA: Ceres:21040.
265908_at	At4g00270	60.7	A	54.3	A	56.8	A	33.3	A	contains similarity to S. cerevisiae ADR1 gene (PID:g924931) ; supported by cDNA: gi_13605528_gb_AF361590.1_AF361590
265907_at	At2g25650	4.2	A	10.9	A	93.8	A	19.6	A	unknown protein ;supported by full-length cDNA: Ceres:100283.
265906_at	At2g25565	87	A	75	A	107.6	A	168.5	A	hypothetical protein predicted by genscan
265905_at	At2g25640	49.8	A	25	A	62.2	A	31.3	A	putative transcription elongation factor S-II
265904_at	At2g25630	5370	P	4736.5	P	3118.4	P	6522.3	P	putative beta-glucosidase
265903_at	At2g25600	17782.4	P	16441.7	P	16638.8	P	13792.8	P	putative potassium transporter/channel annotation assisted by Dr. Guillaume Pilot <pilot@ensam.inra.fr>
265902_at	At2g25590	283.6	P	276.4	A	438.2	P	390.6	P	hypothetical protein predicted by genscan
265901_at	At2g25580	27.5	A	24.3	A	7.2	A	29.9	A	putative selenium-binding protein
265900_at	At2g25730	813.9	P	849.8	P	907.6	P	725.4	P	unknown protein
265899_s_at	At2g25700	340.5	M	258.5	P	299.3	P	492.2	P	SKP1/ASK1 (At3), putative similar to fimbriata-associated protein fap1 GI:2673868 from [Antirrhinum majus]
265898_at	At2g25690	108.5	A	161.6	A	66.1	A	178.4	A	hypothetical protein predicted by genscan
265897_at	At2g25680	24.7	A	32.6	A	13.5	A	33.8	A	hypothetical protein predicted by genscan
265896_at	At2g25660	19.2	A	28.1	A	94.5	A	101.5	A	unknown protein
265895_at	At2g15000	19.8	A	135	A	16.7	A	8.2	A	unknown protein ;supported by full-length cDNA: Ceres:19338.
265894_at	At2g15050	13.1	A	15.5	A	6.7	A	30	A	putative lipid transfer protein
265893_at	At2g15040	21.5	A	53.3	A	48.4	A	83.3	A	putative disease resistance protein
265892_at	At2g15020	11.8	A	6.5	A	17.6	A	15.1	A	hypothetical protein predicted by genscan and genefinder
265891_at	At2g15010	28.9	A	9.8	A	103.2	A	22.6	A	putative thionin
265890_s_at	At2g14980	9.1	A	4.5	A	6.2	A	4.8	A	En/Spm-like transposon protein related to En/Spm transposon family of maize
265889_at	At2g15130	12.2	A	65	A	10.3	A	6.8	A	hypothetical protein predicted by genefinder
265888_at	At2g01730	25.8	A	15.7	A	125.8	A	69.6	A	putative cleavage and polyadenylation specifity factor
265887_at	At2g25710	125.6	A	3.7	A	14.8	A	50.6	A	biotin holocarboxylase synthetase identical to GB:U41369; supported by cDNA: gi_1688071_gb_U41369.1_ATU41369
265886_at	At2g25620	181.4	P	177.8	P	351.8	P	445.6	P	putative protein phosphatase 2C ; supported by cDNA: gi_14517519_gb_AY039595.1_
265885_at	At2g42330	760.1	P	634.5	P	696	P	949.2	P	hypothetical protein predicted by genefinder
265884_at	At2g42320	157.6	A	216.6	A	152.2	A	49.3	A	unknown protein
265883_at	At2g42310	349.5	A	335.8	A	303.3	A	370.1	A	unknown protein
265882_at	At2g42490	150	A	94.6	A	364.2	A	268.8	A	putative copper amine oxidase
265881_at	At2g42480	8.1	A	3.5	A	96.1	A	14.3	A	hypothetical protein predicted by genscan
265880_at	At2g42300	164.5	A	18	A	68.9	A	16.7	A	unknown protein
265879_at	At2g42450	14.9	A	16.9	A	3.4	A	22.4	A	hypothetical protein predicted by genscan
265878_at	At2g42410	153.1	A	33.1	A	69	A	164.1	A	putative SUPERMAN-like C2H2 zinc finger transcription factor
265877_at	At2g42380	853.1	P	1120.6	P	835.9	P	546.9	P	unknown protein ; supported by cDNA: gi_15100052_gb_AF401299.1_AF401299
265876_at	At2g42290	35	A	11.6	A	71.2	A	50.4	A	putative receptor-like protein kinase
265875_at	At2g01690	211.6	P	276.3	P	250.3	P	152.2	A	unknown protein ; supported by cDNA: gi_15810154_gb_AY056142.1_
265874_at	At2g01640	179.9	A	113.1	A	52.8	A	28	A	hypothetical protein predicted by genefinder and genscan;supported by full-length cDNA: Ceres:9469.
265873_at	At2g01630	9.3	A	14.1	A	7.1	A	167.8	A	putative beta-1,3-glucanase ;supported by full-length cDNA: Ceres:154469.
265872_at	At2g01670	4675.5	P	3716.6	P	5037.9	P	3197.8	P	unknown protein ;supported by full-length cDNA: Ceres:8247.
265871_at	At2g01680	7.6	A	13.5	A	12.2	A	47.4	A	unknown protein ;supported by full-length cDNA: Ceres:121540.
265870_at	At2g01660	7.5	A	7.5	A	9.3	A	9.2	A	hypothetical protein predicted by genefinder;supported by full-length cDNA: Ceres:207066.
265869_at	At2g01760	87	A	28.2	A	28.2	A	22.8	A	putative two-component response regulator protein ;supported by full-length cDNA: Ceres:41875.
265868_at	At2g01650	1048	P	1223.6	P	1077	P	456.2	P	unknown protein ;supported by full-length cDNA: Ceres:103882.
265867_at	At2g01620	1152.4	P	1237.7	P	1131.2	P	1026.5	P	unknown protein ;supported by full-length cDNA: Ceres:104853.
265866_at	At2g01710	108.8	A	83.3	A	96.6	A	106.5	A	unknown protein ;supported by full-length cDNA: Ceres:19157.
265865_at	At2g01740	69.2	A	89.4	A	5.3	A	43.3	A	hypothetical protein predicted by genscan
265864_at	At2g01750	32.8	A	7.4	A	111.2	A	14.3	A	putative myosin heavy chain-like protein
265863_at	At2g01770	229.1	A	114.6	A	166.9	A	107.3	A	putative membrane protein
265862_at	At2g01780	13.5	A	8.7	A	17	A	17.1	A	putative S-locus glycoprotein
265861_at	At2g01790	77.2	A	115.7	A	151.8	A	155.1	A	hypothetical protein predicted by genscan and genefinder
265860_at	At2g01810	280.9	P	348.6	P	444.8	P	398.8	P	hypothetical protein predicted by genscan
265859_at	At2g01700	103.1	A	4.8	A	27	A	96.8	A	hypothetical protein predicted by genscan
265858_at	At2g01720	67.5	A	164.1	A	158.2	A	220.9	A	putative ribophorin I
265857_s_at	At2g42500	4132.3	P	5480.7	P	4939.4	P	3399.1	P	serine threonine protein phosphatase PP2A-3 catalytic subunit ; supported by cDNA: gi_466442_gb_M96841.1_ATHPRPHC
265856_at	At2g42430	42.6	A	127.9	A	93.8	A	51.3	A	hypothetical protein predicted by genefinder; supported by cDNA: gi_15294285_gb_AF410334.1_AF410334
265855_at	At2g42390	49.1	A	40.7	A	47.6	A	18.8	A	unknown protein ;supported by full-length cDNA: Ceres:123234.
265854_at	At2g42370	74.2	A	49.3	A	14.3	A	7.9	A	hypothetical protein predicted by genscan and genefinder
265853_at	At2g42360	94.9	A	72.5	A	228.2	A	115.4	A	putative RING zinc finger protein
265852_at	At2g42350	39.1	A	138.6	A	141.7	A	261.3	A	putative RING zinc finger protein
265851_at	At2g42340	23.3	A	24.9	A	46.7	A	9.1	A	hypothetical protein predicted by genscan
265850_at	At2g35720	152.1	A	23.1	A	47.2	A	90.2	A	putative DnaJ protein
265849_at	At2g35736	189	A	109	A	49.5	A	11.1	A	hypothetical protein predicted by genscan
265848_at	At2g35740	743.3	P	879.1	P	322.4	P	2019.1	P	putative sugar transporter
265847_at	At2g35750	33.3	A	25.8	A	150.3	A	145.9	A	unknown protein
265846_at	At2g35770	13.9	A	16.2	A	90.2	A	75.1	A	putative serine carboxypeptidase II
265845_at	At2g35610	285.7	A	217.1	A	213.7	A	117.4	A	unknown protein
265844_at	At2g35620	16.8	A	63.2	A	106.4	A	106.1	A	putative receptor-like protein kinase
265843_at	At2g35690	787.2	P	486.3	P	533.9	P	490.9	P	putative acyl-CoA oxidase possibly a peroxisomal component
265842_at	At2g35700	27.7	A	49.7	A	23.4	A	146.1	A	putative AP2 domain transcription factor pFAM domain (PF00847)
265841_at	At2g35710	32	A	117.7	A	78.3	A	100.8	A	putative glycogenin
265840_at	At2g14530	161.5	A	51.6	A	115	A	21.9	A	hypothetical protein predicted by genscan
265839_at	At2g14540	6.4	A	17.8	A	27.4	A	12.3	A	putative serpin
265838_at	At2g14550	7.2	A	145.8	A	19.1	A	93.7	A	putative spliceosome associated protein
265837_at	At2g14560	8.6	A	64.1	A	72.4	A	106.9	A	unknown protein
265836_at	At2g14570	18.3	A	5.7	A	9.8	A	15.5	A	Mutator-like transposase similar to MURA transposase of maize Mutator transposon
265835_at	At2g14400	11.6	A	5.6	A	15.4	A	18	A	putative retroelement pol polyprotein
265834_at	At2g14410	9.4	A	18.6	A	111	A	27.7	A	hypothetical protein predicted by genscan
265833_at	At2g14420	23	A	7.4	A	20.2	A	18.7	A	Mutator-like transposase similar to MURA transposase of maize Mutator transposon
265832_at	At2g14450	24.9	A	57.9	A	78.6	A	14.7	A	putative replication protein A1
265831_at	At2g14460	2.6	A	65.1	A	9.8	A	7.7	A	unknown protein
265830_at	At2g14470	15.4	A	14	A	10.5	A	104	A	putative helicase
265829_at	At2g14490	5853.9	P	5475.7	P	4040.4	P	4174	P	unknown protein
265828_at	At2g14520	47.5	A	120.2	M	72.6	A	82	A	hypothetical protein predicted by genscan
265827_at	At2g42400	958.3	P	815.7	P	803	P	1111.4	P	hypothetical protein predicted by genefinder; supported by cDNA: gi_13605699_gb_AF361831.1_AF361831
265826_at	At2g35795	338.7	P	128.9	M	253.7	A	147	A	hypothetical protein predicted by genefinder and genscan;supported by full-length cDNA: Ceres:112110.
265825_at	At2g35635	42.9	A	118.8	P	205.7	A	182.1	A	ubiquitin-like (UBQ7), putative similar to GI:304119
265824_at	At2g35650	544.7	P	570.8	P	376.2	P	460.3	P	putative glucosyltransferase ;supported by full-length cDNA: Ceres:113140.
265823_at	At2g35760	5.7	A	23.5	A	8.2	A	53	A	hypothetical protein predicted by genscan;supported by full-length cDNA: Ceres:9149.
265822_at	At2g17980	154.9	A	158.2	P	187	A	166.9	A	putative SEC1 family transport protein similar to SLY1 proteins and vesicle transport proteins; supported by cDNA: gi_15215769_gb_AY050414.1_
265821_at	At2g17950	61.9	A	72.8	A	10.3	A	54.6	A	putative homeodomain transcription factor (WUSCHEL, WUS) ;supported by full-length cDNA: Ceres:248156.
265820_at	At2g17940	57.2	A	21.6	A	28.2	A	23.8	A	hypothetical protein predicted by genscan; supported by full-length cDNA: Ceres: 18625.
265819_at	At2g17972	84.6	A	271.2	P	225	A	437.5	P	Expressed protein ; supported by full-length cDNA: Ceres: 18284.
265818_at	At2g18040	34.3	A	52.8	A	111.2	A	44.2	A	putative peptidyl-prolyl cis-trans isomerase similar to ESS1 (S.cerevisiae) and dodo (D.melanogaster.); supported by full-length cDNA: Ceres: 12602.
265817_at	At2g18050	101.7	A	60.5	A	30.8	A	149	A	histone H1 ;supported by full-length cDNA: Ceres:112970.
265816_s_at	At2g18110	455.3	P	338.1	P	471.3	P	339.5	P	putative elongation factor beta-1 ;supported by full-length cDNA: Ceres:35337.
265815_at	At2g17975	172.2	A	334.9	P	245.5	A	106.7	A	predicted protein
265814_at	At2g17930	49.3	A	161.4	A	6.8	A	221.3	A	hypothetical protein similar to hypothetical proteins from S. pombe (C1F5.11C, PID:g1351684), S. cerevisiae (YHP9, PID:g731689), and C. elegans (C47D12.1, PID:g1216120
265813_at	At2g18060	55	A	11.8	A	29	A	42.8	A	putative NAM (no apical meristem)-like protein similar to ATAF1, CUC2 and NAM
265812_at	At2g18070	4.9	A	22.7	A	10.7	A	7.2	A	hypothetical protein predicted by genscan
265811_at	At2g18080	1546.2	P	2601.6	P	2115.9	P	1094.3	P	unknown protein possibly related to thymus-specific serine peptidase from Homo sapiens
265810_at	At2g18090	18	A	71.4	A	15.2	A	6.8	A	unknown protein
265809_at	At2g18100	259.5	M	413.2	P	464.6	P	375.6	P	unknown protein
265808_at	At2g17960	17.1	A	37.7	A	99.5	A	26.8	A	hypothetical protein predicted by genscan
265807_at	At2g17990	1323	P	1258.9	P	1660.4	P	659.8	P	unknown protein
265806_at	At2g18010	53.8	A	30.5	A	18.6	A	55.2	A	putative auxin-regulated protein
265805_s_at	At2g18020	697.7	P	757.4	P	776.7	P	532.8	P	60S ribosomal protein L2
265804_at	At2g18030	327.7	P	235.3	A	111.1	A	17.7	A	putative peptide methionine sulfoxide reductase
265803_at	At2g18115	44.3	A	104.4	A	105.9	A	260.8	A	hypothetical protein predicted by genscan
265802_at	At2g35733	9.6	A	16.6	A	16.3	A	7.6	A	predicted protein
265801_at	At2g35670	27	A	107	A	130	A	171	A	fertilization-independent seed 2 protein identical to GB:AF096095; supported by cDNA: gi_4185500_gb_AF096096.1_AF096096
265800_at	At2g35630	1780.7	P	2508.3	P	2308.7	P	2128.3	P	similar to ch-TOG protein from Homo sapiens ; supported by cDNA: gi_14317952_gb_AF367246.1_AF367246
265799_at	At2g35680	1801.3	P	1425.2	P	1954.2	P	758.1	P	unknown protein ; supported by cDNA: gi_15450955_gb_AY054558.1_
265798_at	At2g35790	135.6	A	151.7	A	185.5	A	228.1	A	unknown protein ; supported by cDNA: gi_14596214_gb_AY042895.1_
265797_at	At2g35715	22.5	A	27.8	A	90.5	A	21.7	A	Expressed protein ; supported by full-length cDNA: Ceres: 9996.
265796_at	At2g35730	5.3	A	10.7	A	4.7	A	10.7	A	Expressed protein ; supported by full-length cDNA: Ceres: 5598.
265795_at	At2g35780	121.6	A	87.3	A	8.1	A	155.2	A	putative serine carboxypeptidase II ;supported by full-length cDNA: Ceres:40628.
265794_at	At2g01310	5.2	A	0.7	A	16	A	38.1	A	unknown protein
265793_at	At2g01220	385.9	P	161.5	P	83.9	A	172.6	A	unknown protein
265792_at	At2g01380	105.7	A	8.2	A	11.3	A	10.1	A	predicted by genscan and genefinder
265791_at	At2g01280	7.5	A	3.6	A	56.6	A	5.6	A	putative transcription factor
265790_at	At2g01170	14.2	A	148.4	A	23	A	117.2	A	putative amino acid or GABA permease identical to GP|AF019637
265789_at	At2g01210	14.6	A	18.6	A	13.2	A	6.8	A	putative receptor-like protein kinase
265788_at	At2g01200	30.2	A	134.5	A	6.6	A	10.7	A	putative auxin-induced protein
265787_at	At2g07320	135	A	47.2	A	75.6	A	142.2	A	Mutator-like transposase similar to MURA transposase of maize Mutator transposon
265786_at	At2g07300	45.1	A	12.2	A	100.7	A	75.9	A	putative replication protein A1
265785_at	At2g07290	79.3	A	86.9	A	24.6	A	21.8	A	hypothetical protein predicted by genscan
265784_at	At2g07280	21.5	A	5.8	A	7	A	11.1	A	hypothetical protein predicted by genscan
265783_at	At2g07450	133.8	P	93	A	13	A	36.3	A	putative Athila retroelement ORF1 protein
265782_at	At2g07440	8.5	A	5.3	A	12.4	A	31	A	putative two-component response regulator protein non-consensus (GC) donor site at intron 1
265781_at	At2g07430	139.6	A	77.3	A	71.9	A	4.8	A	putative Athila retroelement ORF1 protein
265780_at	At2g07380	205.8	A	68.6	A	100.9	A	14.9	A	Mutator-like transposase similar to MURA transposase of maize Mutator transposon
265779_at	At2g07370	427.1	P	406.4	P	344.4	P	174.9	A	unknown protein
265778_at	At2g07360	2780.5	P	2236.9	P	3079.2	P	2030.3	P	unknown protein
265777_at	At2g07350	45.1	A	12.7	A	10.9	A	21.1	A	hypothetical protein predicted by genefinder
265776_at	At2g07340	4.2	A	40.4	A	5.8	A	45.8	A	hypothetical protein predicted by genefinder
265775_at	At2g07330	14.1	A	96.2	A	10.3	A	16.3	A	Mutator-like transposase similar to MURA transposase of maize Mutator transposon
265774_at	At2g07240	5.7	A	46.2	A	142.6	P	230.1	A	hypothetical protein predicted by genscan
265773_at	At2g48070	1307.6	P	1045.6	P	1167	P	1292.6	P	unknown protein ; supported by cDNA: gi_15027852_gb_AY045783.1_
265772_at	At2g48010	16.2	A	73.2	A	17.9	A	43.6	A	putative protein kinase contains a protein kinase domain profile (PDOC00100); supported by cDNA: gi_14335115_gb_AY037237.1_
265771_at	At2g48030	23.6	A	71.2	A	18.3	A	7.7	A	unknown protein ;supported by full-length cDNA: Ceres:38690.
265770_at	At2g48100	134.9	P	165.2	P	174.6	P	221	P	Expressed protein ; supported by full-length cDNA: Ceres: 157460.
265769_at	At2g48090	8.5	A	7.4	A	25.8	A	115.4	A	unknown protein weak similarity to protein kinase;supported by full-length cDNA: Ceres:39971.
265768_at	At2g48020	181.8	A	213.3	P	126.9	A	354.2	A	putative sugar transporter ;supported by full-length cDNA: Ceres:114959.
265767_at	At2g48110	25.7	A	18.1	A	28.1	A	65	A	putative exonuclease contains zinc-finger C2H2-type domain; similar to X.laevis XPMC2 protein (XPMC2 prevents mitotic catastrophe in fission yeast)
265766_at	At2g48080	16	A	7.1	A	7.9	A	91.4	A	unknown protein
265765_at	At2g48060	150	A	173	A	9.4	A	190	A	hypothetical protein predicted by genscan
265764_at	At2g48050	546.9	P	544.5	P	504.2	P	460.4	P	hypothetical protein predicted by genscan and genefinder
265763_at	At2g48040	797.5	P	1175.1	P	1830.2	P	719.1	P	unknown protein
265762_at	At2g01240	17.3	A	32.7	A	89.9	A	33.3	A	hypothetical protein
265761_at	At2g01330	2921.1	P	3157.5	P	3169	P	2035.3	P	putative stress protein
265760_at	At2g01230	246.1	A	162.4	A	515.6	P	316	P	unknown protein
265759_at	At2g13100	6049.3	P	5324	P	5166.9	P	4613.7	P	putative membrane transporter
265758_at	At2g13070	12.1	A	12	A	49.6	A	15.3	A	hypothetical protein similar to myosin-like protein GP:3377830
265757_x_at	At2g13160	51.3	A	69.8	A	146.1	A	68	A	putative PttA2-like transposon protein related to En/Spm transposon family of maize
265756_at	At2g13150	146.5	A	88.4	A	146.6	P	11.2	A	putative bZIP transcription factor similar to vsf-1 transcription factors; contains a bZIP transcription factor basic domain signature (PDOC00036)
265755_at	At2g10630	141.5	A	107.1	A	132.7	M	112.5	A	En/Spm transposon hypothetical protein 1 related to the Tam1 transposon protein (TNP2) of Antirrhinum majus
265754_x_at	At2g10640	19.1	A	23.4	A	153.8	A	105.9	A	En/Spm transposon protein (mosaic-like protein) related to the Tam1 transposon protein (TNP1) of Antirrhinum majus and the Ptt transposon proteins of Petunia hybrida
265753_at	At2g10650	59.9	A	89.2	A	6.9	A	130.4	A	putative Athila retroelement ORF1 protein
265752_at	At2g10660	5.1	A	10.5	A	7.3	A	5.5	A	putative Athila retroelement ORF1 protein
265751_at	At2g10690	28.1	A	63.8	P	50.8	A	128	A	putative retroelement pol polyprotein
265750_x_at	At2g10740	48.4	A	94.3	A	40.4	A	178.7	A	putative Athila retroelement ORF1 protein appears to be truncated version of ORF1
265749_at	At2g10610	8.6	A	5.4	A	61.5	A	36.3	A	putative retroelement pol polyprotein
265748_at	At2g10620	12.8	A	3	A	74.7	A	110.1	A	putative Athila retroelement ORF1 protein
265747_s_at	At2g06645	48.4	A	94.2	A	45.6	A	27.8	A	hypothetical protein predicted by genefinder
265746_at	At2g06630	5.6	A	5	A	22.8	A	16.6	A	hypothetical protein predicted by genscan
265745_at	At2g06640	39.5	A	23.9	A	7.2	A	73.6	A	hypothetical protein predicted by genscan
265744_at	At2g06660	64.1	A	5.8	A	68.1	A	7.8	A	putative CENP-B/ARS binding protein-like protein also related to Drosophila pogo transposon proein
265743_s_at	At2g06730	5	A	7.6	A	7.7	A	11.1	A	En/Spm-like transposon protein related to En/Spm transposon family of maize
265742_at	At2g01290	770.1	P	827.1	P	956.8	P	759.3	P	putative ribose 5-phosphate isomerase ; supported by cDNA: gi_15809809_gb_AY054172.1_
265741_at	At2g01320	162.1	A	392.1	A	288.9	A	143.2	A	putative membrane transporter ; supported by cDNA: gi_13605838_gb_AF367318.1_AF367318
265740_at	At2g01150	168	P	152.9	A	98.4	A	99.5	A	RING-H2 finger protein RHA2b identical to GP|AF078823; supported by cDNA: gi_3790570_gb_AF078823.1_AF078823
265739_at	At2g01270	574.5	P	395.4	P	675.7	M	534.5	P	unknown protein ; supported by cDNA: gi_14334541_gb_AY035175.1_
265738_at	At2g01350	23.9	A	76.4	A	13.9	A	10	A	NADC homolog identical to GP|1216074|gnl|PID|e225599|F20096;supported by full-length cDNA: Ceres:2877.
265737_at	At2g01180	1097.5	P	1160.6	P	1011.9	A	2588.5	P	putative phosphatidic acid phosphatase ;supported by full-length cDNA: Ceres:19163.
265736_at	At2g01250	8.5	A	34.8	A	52.4	A	57.4	A	putative ribosomal protein L7 ;supported by full-length cDNA: Ceres:13298.
265735_at	At2g01140	938.5	P	865.2	P	476.3	P	525.8	P	putative aldolase ;supported by full-length cDNA: Ceres:22418.
265734_at	At2g01260	1613.8	P	1539.8	P	1373.2	P	707.1	P	predicted by genscan and genefinder ;supported by full-length cDNA: Ceres:8949.
265733_at	At2g01190	15.6	A	19.4	A	15.8	A	39.7	A	unknown protein ;supported by full-length cDNA: Ceres:17996.
265732_at	At2g01300	15.6	A	23.5	A	41.8	A	141.9	A	predicted by genscan and genefinder ;supported by full-length cDNA: Ceres:120459.
265731_at	At2g01130	7.4	A	4.7	A	6.9	A	10.1	A	putative RNA helicase A 3 end of this gene is located at the beginning of F10A8, GB:AAD14515
265730_at	At2g32220	187.8	A	113.9	A	164.7	A	179.4	A	60S ribosomal protein L27
265729_at	At2g31960	226.1	P	530.7	P	413	P	452.5	P	putative glucan synthase
265728_at	At2g31990	76.1	A	69.2	A	83.5	A	82.4	A	hypothetical protein predicted by genscan
265727_at	At2g32000	15	A	125.5	A	102	A	99.1	A	putative DNA topoisomerase III beta
265726_at	At2g32010	26	A	77	A	159	A	48.2	A	putative inositol polyphosphate 5 -phosphatase
265725_at	At2g32030	62.7	A	14.7	A	132.1	A	66.4	A	putative alanine acetyl transferase
265724_at	At2g32100	103.4	A	179.8	A	140.6	A	127.5	A	hypothetical protein predicted by genscan
265723_at	At2g32140	30.3	A	20.9	A	5.6	A	6.5	A	putative disease resistance protein
265722_at	At2g40100	33.8	A	148	A	117.6	A	24.2	A	putative chlorophyll a/b binding protein ; supported by full-length cDNA: Ceres: 6454.
265721_at	At2g40090	13869.6	P	15235.5	P	15227.1	P	12897.1	P	putative ABC1 protein identical to EGAD|110384|118464supported by full-length cDNA: Ceres:141861.
265720_at	At2g40110	49.7	A	69.4	A	154.9	A	81.4	A	unknown protein
265719_at	At2g03500	30.3	A	103.8	A	15.4	A	89.5	A	unknown protein related to putative two-component response regulator protein ARR1 (GB: 4210449); supported by cDNA: gi_16974543_gb_AY060559.1_
265718_at	At2g03340	22.4	A	9.6	A	61.9	A	13.8	A	putative WRKY DNA-binding protein ; supported by cDNA: gi_13506736_gb_AF224701.1_AF224701
265717_at	At2g03510	398.7	M	213.7	P	188.3	A	145.8	A	unknown protein ;supported by full-length cDNA: Ceres:41585.
265716_at	At2g03350	122.9	A	117.8	A	9.7	A	225.6	A	unknown protein ;supported by full-length cDNA: Ceres:1697.
265715_s_at	At2g03480	1285.1	P	1356.9	P	1243.8	P	696.9	P	expressed protein non-consensus GA donor site at exon 4
265714_at	At2g03520	236.6	P	220.9	P	188.7	M	313	P	putative integral membrane protein
265713_at	At2g03530	14.6	A	49.4	A	58.8	A	6.2	A	putative integral membrane protein
265712_s_at	At2g03330	22.9	A	93	A	128.5	A	112.6	A	unknown protein
[truncated: 20,811 more rows]
