# Supplementary material for: Penetration of the Stigma and Style Elicits a Novel Transcriptome in Pollen Tubes, Pointing to Genes Critical for Growth in a Pistil
Source: PLoS Genet. 2009 Aug 28;5(8):e1000621. doi: 10.1371/journal.pgen.1000621 (PMC2726614; doi:10.1371/journal.pgen.1000621)
Supplement: Table S5 — Normalized expression data (log2) for each replicate of dry pollen, 0.5 h PT, 4 h PT, SIV PT, and 25 selected experiments from publicly available sources; and statistical analyses for selected comparisons. Statistical analyses of significant differences between two indicated conditions are described in Materials and Methods. The table has been sorted by Affymetrix ID (ascending). FC = Fold Change; B value = False discovery rate. Affymetrix probe sets (ID, Column A) associated with a single nuclear gene are identified by a Genbank number (column D) that begins At1G, At2G, At3G, At4G, or At5G; mitochondrial genes begin AtMG, chloroplast genes begin AtCG. Affymetrix probe sets associated with multiple genes are identified as ‘multiple’ in column D. Affymetrix probe sets that are not associated with genes are blank in column D. Genes associated with multiple Affymetrix probe sets are flagged (*) in column E. Affymetrix control probe sets begin ‘AFFX-’ (Column A), these were not counted in analyses. (6.81 MB ZIP) [file pgen.1000621.s010.zip]

Archive with 1 entries (1 files):
- TableS5_Qinetal_production.csv
