# Supplementary material for: Penetration of the Stigma and Style Elicits a Novel Transcriptome in Pollen Tubes, Pointing to Genes Critical for Growth in a Pistil
Source: PLoS Genet. 2009 Aug 28;5(8):e1000621. doi: 10.1371/journal.pgen.1000621 (PMC2726614; doi:10.1371/journal.pgen.1000621)
Supplement: Table S5 — Normalized expression data (log2) for each replicate of dry pollen, 0.5 h PT, 4 h PT, SIV PT, and 25 selected experiments from publicly available sources; and statistical analyses for selected comparisons. Statistical analyses of significant differences between two indicated conditions are described in Materials and Methods. The table has been sorted by Affymetrix ID (ascending). FC = Fold Change; B value = False discovery rate. Affymetrix probe sets (ID, Column A) associated with a single nuclear gene are identified by a Genbank number (column D) that begins At1G, At2G, At3G, At4G, or At5G; mitochondrial genes begin AtMG, chloroplast genes begin AtCG. Affymetrix probe sets associated with multiple genes are identified as ‘multiple’ in column D. Affymetrix probe sets that are not associated with genes are blank in column D. Genes associated with multiple Affymetrix probe sets are flagged (*) in column E. Affymetrix control probe sets begin ‘AFFX-’ (Column A), these were not counted in analyses. (6.81 MB ZIP) [file pgen.1000621.s010.zip › TableS5_Qinetal_production.csv]

ID	Symbol	Description	Genbank	flag	logFC (0.5hPT v dry pollen)	t (0.5hPT v dry pollen)	P.Value (0.5hPT v dry pollen)	adj.P.Val (0.5hPT v dry pollen)	B (0.5hPT v dry pollen)	logFC (4hPT v 0.5hPT)	t (4hPT v 0.5hPT)	P.Value (4hPT v 0.5hPT)	adj.P.Val (4hPT v 0.5hPT)	B (4hPT v 0.5hPT)	logFC (4hPT v dry pollen)	t (4hPT v dry pollen)	P.Value (4hPT v dry pollen)	adj.P.Val (4hPT v dry pollen)	B (4hPT v dry pollen)	logFC (SIV PT v dry pollen)	t (SIV PT v dry pollen)	P.Value (SIV PT v dry pollen)	adj.P.Val (SIV PT v dry pollen)	B (SIV PT v dry pollen)	logFC (SIV PT v 4hPT)	t (SIV PT v 4hPT)	P.Value (SIV PT v 4hPT)	adj.P.Val (SIV PT v 4hPT)	B (SIV PT v 4hPT)	dry pollen-1_signal	dry pollen-2_signal	dry pollen-3_signal	dry pollen-4_signal	average signal_ dry pollen (log2)	0.5h PT-1_signal	0.5h PT-2_signal	0.5h PT-3_signal	0.5h PT-4_signal	average signal_0.5h PT (log2)	4h PT-1_signal	4h PT-2_signal	4h PT-3_signal	4h PT-4_signal	average signal_4h PT (log2)	SIV PT-1_signal	SIV PT-2_signal	SIV PT-3_signal	average signal_SIV PT (log2)	Pollen_MBA__ATGE_73_A.cel
244901_at	ATMG00640.1, ORF25	encodes a plant b subunit of mitochondrial ATP synthase based on structural similarity and the presence in the F(0) complex., encodes a plant b subunit of mitochondrial ATP synthase based on structural similarity and the presence in the F(0) complex.	ATMG00640		-0.168	-0.8849	0.3822	0.8265	-5.84	-0.3357	-1.768	0.08561	0.3667	-5.354	-0.5037	-2.653	0.01185	0.1002	-3.792	0.34	1.658	0.1061	0.1693	-6.238	0.8437	4.115	0.0002197	0.000967	-0.355	5.256	5.345	5.966	5.646	5.55	5.324	5.36	5.424	5.434	5.39	4.392	5.673	4.635	5.498	5.05	6.155	5.81	5.715	5.89	5.102
244902_at	ATMG00650.1, NAD4L	Encodes NADH dehydrogenase subunit 4L., Encodes NADH dehydrogenase subunit 4L.	ATMG00650		0.3595	1.913	0.0638	0.477	-4.504	0.01801	0.09587	0.9242	0.9769	-6.873	0.3775	2.009	0.05217	0.2377	-5.117	0.1197	0.5897	0.5592	0.6503	-7.419	-0.2579	-1.271	0.2122	0.3095	-6.633	4.614	4.186	4.756	4.657	4.55	4.7	4.961	4.95	5.041	4.91	4.617	5.645	4.973	4.489	4.93	4.376	4.787	4.855	4.67	4.537
244903_at	ATMG00660.1, ORF149, ATMG00660.1, ORF149	Identical to Hypothetical mitochondrial protein AtMg00660 (ORF149) [Arabidopsis Thaliana] (GB:P93318); similar to unknown [Brassica napus] (GB:AAB41356.1), Identical to Hypothetical mitochondrial protein AtMg00660 (ORF149) [Arabidopsis Thaliana] (GB:P93318); similar to unknown [Brassica napus] (GB:AAB41356.1), hypothetical protein, hypothetical protein	ATMG00660		-0.07674	-0.2598	0.7965	0.9669	-6.189	-0.4095	-1.386	0.1743	0.5098	-5.926	-0.4862	-1.646	0.1085	0.3574	-5.735	0.2232	0.6996	0.4888	0.5853	-7.347	0.7094	2.224	0.03263	0.06753	-5.07	5.167	5.162	4.959	5.044	5.08	4.924	4.96	5.256	4.884	5.01	4.614	4.748	4.134	4.892	4.60	5.391	4.899	5.629	5.31	6.775
244904_at	ATMG00670.1, ORF275, ATMG00670.1, ORF275	Identical to Hypothetical mitochondrial protein AtMg00670 (ORF275) [Arabidopsis Thaliana] (GB:P93319); similar to hypothetical protein BrnapMp048 [Brassica napus] (GB:YP_717145.1), Identical to Hypothetical mitochondrial protein AtMg00670 (ORF275) [Arabidopsis Thaliana] (GB:P93319); similar to hypothetical protein BrnapMp048 [Brassica napus] (GB:YP_717145.1), hypothetical protein, hypothetical pr…	ATMG00670		0.2036	1.329	0.1923	0.6832	-5.371	-0.01922	-0.1255	0.9008	0.9687	-6.87	0.1844	1.204	0.2367	0.5342	-6.343	-0.6152	-3.719	0.0006893	0.002302	-1.611	-0.7995	-4.833	2.58E-05	0.0001475	1.744	6.613	6.462	7.043	6.773	6.72	6.627	6.88	7.136	7.064	6.93	7.176	6.817	6.942	6.694	6.91	5.923	6.233	6.167	6.11	6.469
244905_at	ATMG00680.1, ORF122C, ATMG00680.1, ORF122C	Identical to Hypothetical mitochondrial protein AtMg00680 (ORF122c) [Arabidopsis Thaliana] (GB:P92510), Identical to Hypothetical mitochondrial protein AtMg00680 (ORF122c) [Arabidopsis Thaliana] (GB:P92510), hypothetical protein, hypothetical protein	ATMG00680		-0.1289	-0.6173	0.541	0.8954	-6.035	0.2874	1.377	0.1772	0.5136	-5.939	0.1586	0.7595	0.4526	0.7266	-6.776	-0.4171	-1.85	0.07267	0.1237	-5.921	-0.5757	-2.553	0.01513	0.03574	-4.377	5.749	5.058	6.614	6.088	5.88	5.646	5.116	6.312	5.919	5.75	6.393	6.043	6.007	5.699	6.04	5.24	5.581	5.558	5.46	5.988
244906_at	ATMG00690.1, ORF240A, ATMG00690.1, ORF240A	Identical to Hypothetical mitochondrial ribosomal S3-like protein AtMg00690 (ORF240a) [Arabidopsis Thaliana] (GB:P92511); similar to Hypothetical mitochondrial ribosomal S3-like protein AtMg00690 (ORF240a) (GB:P92511); contains InterPro domain Ribosomal protein S3, N-terminal; (InterPro:IPR008282); contains InterPro domain KH, prokaryotic type; (InterPro:IPR009019), Identical to Hypothetical mito…	ATMG00690		-0.09919	-0.4808	0.6336	0.9249	-6.109	0.1311	0.6353	0.5293	0.8101	-6.674	0.03188	0.1545	0.8781	0.9562	-7.055	-0.5347	-2.399	0.02181	0.04493	-4.861	-0.5665	-2.542	0.01552	0.03649	-4.4	6.581	6.337	6.496	6.919	6.58	6.905	6.104	6.284	6.642	6.48	7.054	6.091	6.049	7.265	6.61	6.619	5.566	5.96	6.05	7.308
244907_at	ATMG00710.1, ORF120, ATMG00710.1, ORF120	Identical to Hypothetical mitochondrial protein AtMg00710 (ORF120) [Arabidopsis Thaliana] (GB:P92512); similar to Os11g0157000 [Oryza sativa (japonica cultivar-group)] (GB:NP_001065797.1); similar to putative polyprotein [Oryza sativa (japonica cultivar-group)] (GB:AAT44282.1); similar to Os08g0518300 [Oryza sativa (japonica cultivar-group)] (GB:NP_001062251.1); contains InterPro domain Polynucle…	ATMG00710		-0.01667	-0.1056	0.9165	0.9875	-6.217	-0.1082	-0.6856	0.4974	0.7893	-6.64	-0.1249	-0.7912	0.4341	0.7123	-6.751	-0.4932	-2.893	0.006475	0.01602	-3.743	-0.3684	-2.161	0.03753	0.07586	-5.194	4.995	4.766	4.87	4.355	4.75	4.558	5.245	4.351	4.766	4.73	4.451	4.585	4.894	4.557	4.62	4.09	4.457	4.212	4.25	5.039
244908_at	ATMG00720.1, ORF107D, ATMG00720.1, ORF107D	Identical to Hypothetical mitochondrial protein AtMg00720 (ORF107d) [Arabidopsis Thaliana] (GB:P92513), Identical to Hypothetical mitochondrial protein AtMg00720 (ORF107d) [Arabidopsis Thaliana] (GB:P92513), hypothetical protein, hypothetical protein	ATMG00720		-0.2627	-1.293	0.2043	0.6942	-5.416	0.1497	0.7367	0.4662	0.7687	-6.604	-0.113	-0.5564	0.5814	0.808	-6.91	-0.4324	-1.971	0.05662	0.1006	-5.707	-0.3194	-1.455	0.1544	0.2396	-6.388	5.143	5.046	4.892	5.76	5.21	4.717	5.031	5.08	4.962	4.95	4.312	5.392	5.237	5.448	5.10	4.245	5.326	4.763	4.78	4.823
244909_at	ATMG00740.1, ORF100A, ATMG00740.1, ORF100A	gypsy-like retrotransposon family, has a 4.3e-28 P-value blast match to GB:CAB39733 rotease, reverse transcriptase, ribonuclease H, integrase (Gypsy_Ty3-element) (Drosophila buzzatii), Identical to Hypothetical mitochondrial protein AtMg00740 (ORF100a) [Arabidopsis Thaliana] (GB:P92515), Identical to Hypothetical mitochondrial protein AtMg00740 (ORF100a) [Arabidopsis Thaliana] (GB:P92515), hypoth…	multiple		0.7296	3.901	0.0004084	0.04567	-0.01098	-0.6133	-3.279	0.002335	0.04801	-2.106	0.1163	0.6219	0.538	0.7821	-6.871	-0.1216	-0.6023	0.5508	0.6429	-7.411	-0.2379	-1.178	0.2466	0.3488	-6.744	4.67	5.001	4.736	5.031	4.86	5.315	5.343	5.924	5.775	5.59	4.756	5.614	4.698	4.835	4.98	4.979	4.746	4.489	4.74	5.764
244910_s_at	ATMG00750.1, ORF119, ATMG00750.1, ORF119	gypsy-like retrotransposon family, has a 4.3e-28 P-value blast match to GB:CAB39733 rotease, reverse transcriptase, ribonuclease H, integrase (Gypsy_Ty3-element) (Drosophila buzzatii), Identical to Hypothetical mitochondrial protein AtMg00750 (ORF119) [Arabidopsis Thaliana] (GB:P92516); similar to Integrase, catalytic re (GB:ABE81825.1); contains domain GAG/POL/ENV POLYPROTEIN (PTHR10178); contai…	multiple		0.2986	2.145	0.0389	0.4014	-4.09	0.04875	0.3501	0.7283	0.9013	-6.816	0.3474	2.495	0.0174	0.1251	-4.142	-0.3427	-2.279	0.02882	0.05675	-5.112	-0.6901	-4.588	5.39E-05	0.0002838	1.019	3.966	4.299	4.627	4.015	4.23	4.325	4.574	4.287	4.915	4.53	4.722	4.545	4.641	4.389	4.57	3.888	3.744	4.019	3.88	3.706
244911_at	ATMG00820.1, ORF170, ATMG00820.1, ORF170	Identical to Hypothetical mitochondrial protein AtMg00820 (ORF170) [Arabidopsis Thaliana] (GB:P92520;GB:Q8S884;GB:Q8S8B8); similar to protein kinase family protein [Arabidopsis thaliana] (TAIR:AT4G23160.1); similar to putative gag/pol polyprotein [Oryza sativa] (GB:AAG13591.2); similar to retrotransposon protein, putative, unclassified [Oryza sativa (japonica cultivar-group)] (GB:ABB47941.2); sim…	ATMG00820		0.03973	0.299	0.7667	0.9595	-6.179	0.09712	0.7309	0.4696	0.7711	-6.608	0.1368	1.03	0.31	0.6063	-6.534	-0.2223	-1.549	0.1303	0.2005	-6.406	-0.3591	-2.502	0.0171	0.0395	-4.488	3.41	3.333	3.581	3.551	3.47	3.721	3.306	3.41	3.598	3.51	3.328	3.803	3.922	3.371	3.61	3.355	3.235	3.151	3.25	4.159
244912_at	ATMG00830.1, CCB382	pseudogene, similar to Ccl1, blastp match of 86% identity and 6.4e-177 P-value to GP|1694629|dbj|BAA12329.1||D84373 Ccl1 {Brassica napus}, cytochrome c biogenesis orf382, cytochrome c biogenesis orf382	multiple		0.363	1.81	0.07884	0.5086	-4.677	-0.2244	-1.119	0.2708	0.6152	-6.252	0.1386	0.6909	0.4941	0.7562	-6.826	0.1699	0.7842	0.4381	0.5374	-7.284	0.03133	0.1446	0.8858	0.9198	-7.431	6.784	6.735	6.81	6.559	6.72	6.811	6.899	7.271	7.358	7.08	7.31	7.079	6.791	6.263	6.86	6.636	7.223	6.816	6.89	8.197
244913_at	ATMG00840.1, ORF121B, ATMG00840.1, ORF121B	gypsy-like retrotransposon family, has a 2.1e-65 P-value blast match to GB:AAD22153 polyprotein (Gypsy_Ty3-element) (Sorghum bicolor), Identical to Hypothetical mitochondrial protein AtMg00840 (ORF121b) [Arabidopsis Thaliana] (GB:P92521), Identical to Hypothetical mitochondrial protein AtMg00840 (ORF121b) [Arabidopsis Thaliana] (GB:P92521), hypothetical protein, hypothetical protein	multiple		0.04696	0.2157	0.8305	0.9734	-6.2	-0.0515	-0.2365	0.8144	0.9345	-6.849	-0.004541	-0.02086	0.9835	0.995	-7.067	-0.1413	-0.6006	0.5519	0.6438	-7.412	-0.1367	-0.5813	0.5647	0.6608	-7.269	5.932	5.97	6.377	6.406	6.17	6.138	5.799	6.494	6.442	6.22	6.342	5.957	5.955	6.413	6.17	5.533	6.558	5.999	6.03	6.656
244914_at	ATMG00850.1, ORF107E, ATMG00850.1, ORF107E	gypsy-like retrotransposon family, has a 2.1e-65 P-value blast match to GB:AAD22153 polyprotein (Gypsy_Ty3-element) (Sorghum bicolor), Identical to Hypothetical mitochondrial protein AtMg00850 (ORF107e) [Arabidopsis Thaliana] (GB:P92522); contains domain DNA/RNA polymerases (SSF56672); contains domain GAG/POL/ENV POLYPROTEIN (PTHR10178); contains domain RETROVIRUS POLYPROTEIN (PTHR10178:SF14); co…	multiple		0.0916	0.5256	0.6024	0.9141	-6.087	-0.1493	-0.8569	0.3973	0.7224	-6.508	-0.05773	-0.3313	0.7424	0.8941	-7.012	-0.4939	-2.624	0.01274	0.02853	-4.371	-0.4362	-2.317	0.02639	0.05664	-4.881	4.291	5.055	4.504	4.59	4.61	4.6	4.664	4.439	5.102	4.70	4.165	4.563	4.361	5.12	4.55	4.322	3.667	4.359	4.12	4.218
244915_s_at	ATMG00860.1, ORF158, ATMG00860.1, ORF158	gypsy-like retrotransposon family, has a 2.1e-65 P-value blast match to GB:AAD22153 polyprotein (Gypsy_Ty3-element) (Sorghum bicolor), Identical to Hypothetical mitochondrial protein AtMg00860 (ORF158) [Arabidopsis Thaliana] (GB:P92523); similar to Os10g0317000 [Oryza sativa (japonica cultivar-group)] (GB:NP_001064331.1); similar to retrotransposon protein, putative, unclassified [Oryza sativa (j…	multiple		-0.2372	-1.545	0.1312	0.6141	-5.082	0.1493	0.9725	0.3374	0.6742	-6.403	-0.08788	-0.5725	0.5706	0.8014	-6.901	-0.9066	-5.468	3.73E-06	2.17E-05	3.515	-0.8187	-4.938	1.87E-05	0.0001113	2.058	5.789	6.113	5.754	6.311	5.99	5.712	5.654	5.626	6.026	5.75	5.85	6.382	5.926	5.457	5.90	5.295	5.155	4.806	5.09	5.567
244916_at	ATMG00870.1, ORF184, ATMG00870.1, ORF184, ATMG00880.1, ORF187, ATMG00880.1, ORF187	gypsy-like retrotransposon family, has a 2.1e-65 P-value blast match to GB:AAD22153 polyprotein (Gypsy_Ty3-element) (Sorghum bicolor), Identical to Hypothetical mitochondrial protein AtMg00870 (ORF184) [Arabidopsis Thaliana] (GB:P92525), Identical to Hypothetical mitochondrial protein AtMg00870 (ORF184) [Arabidopsis Thaliana] (GB:P92525), hypothetical protein, hypothetical protein, Identical to H…	multiple		0.3061	2.052	0.04763	0.4315	-4.261	-0.2182	-1.463	0.1523	0.4766	-5.821	0.08787	0.589	0.5596	0.7955	-6.891	-0.3753	-2.329	0.0257	0.05161	-5.009	-0.4631	-2.874	0.006807	0.01834	-3.639	4.967	5.401	4.948	5.307	5.16	5.728	5.17	5.417	5.532	5.46	5.543	4.907	5.644	4.88	5.24	4.597	4.905	4.84	4.78	4.934
244917_at	ATMG00870.1, ORF184, ATMG00870.1, ORF184, ATMG00880.1, ORF187, ATMG00880.1, ORF187	gypsy-like retrotransposon family, has a 2.1e-65 P-value blast match to GB:AAD22153 polyprotein (Gypsy_Ty3-element) (Sorghum bicolor), Identical to Hypothetical mitochondrial protein AtMg00870 (ORF184) [Arabidopsis Thaliana] (GB:P92525), Identical to Hypothetical mitochondrial protein AtMg00870 (ORF184) [Arabidopsis Thaliana] (GB:P92525), hypothetical protein, hypothetical protein, Identical to H…	multiple		-0.049	-0.2597	0.7966	0.9669	-6.189	-0.2501	-1.326	0.1935	0.5342	-6.006	-0.2991	-1.585	0.1218	0.3797	-5.829	-0.4041	-1.983	0.05518	0.09832	-5.685	-0.105	-0.5151	0.6096	0.699	-7.306	5.66	5.806	6.376	5.556	5.85	6.198	5.645	5.908	5.451	5.80	5.223	5.242	5.673	6.063	5.55	5.114	5.992	5.23	5.45	5.347
244918_at	ATMG00890.1, ORF106D, ATMG00890.1, ORF106D	Identical to Hypothetical mitochondrial protein AtMg00890 (ORF106d) [Arabidopsis Thaliana] (GB:P92526), Identical to Hypothetical mitochondrial protein AtMg00890 (ORF106d) [Arabidopsis Thaliana] (GB:P92526), hypothetical protein, hypothetical protein	ATMG00890		0.8655	5.937	8.89E-07	0.0004552	5.675	-0.395	-2.709	0.01031	0.1207	-3.487	0.4706	3.228	0.002685	0.03828	-2.41	-0.1211	-0.7688	0.4471	0.546	-7.296	-0.5916	-3.757	0.0006177	0.002381	-1.357	3.722	3.979	3.455	3.92	3.77	4.461	4.285	4.952	4.841	4.63	4.407	4.437	3.856	4.258	4.24	3.614	3.627	3.703	3.65	4.532
244919_at	ATMG00960.1, CCB203	pseudogene, similar to Ccl1, blastp match of 92% identity and 1.9e-108 P-value to GP|1694631|dbj|BAA12330.1||D84374 Ccl1 {Brassica napus}, Encodes a protein of the mitochondrial membrane which has been shown to be present in a number of unidentified complexes including a 500-KDa complex postulated to have heme lyase activity, in which another protein (AtCCMH, AT1G15220) is also involved. cytochro…	multiple		0.09198	0.4859	0.63	0.9235	-6.106	-0.04433	-0.2342	0.8162	0.9355	-6.85	0.04765	0.2518	0.8027	0.9238	-7.035	-0.4954	-2.423	0.02064	0.04292	-4.811	-0.543	-2.656	0.01177	0.02897	-4.146	6.139	6.143	5.763	6.244	6.07	6.197	5.892	6.145	6.423	6.16	6.072	6.455	5.186	6.767	6.12	5.815	5.204	5.712	5.58	5.834
244920_s_at	ATMG00990.1, NAD3	NADH-ubiquinone oxidoreductase chain 3, putative; similar to NADH dehydrogenase subunit 3 [Brassica napus] (GB:CAA45193.1); contains InterPro domain NADH-ubiquinone/plastoquinone oxidoreductase, chain 3; (InterPro:IPR000440), NADH dehydrogenase subunit 3, NADH dehydrogenase subunit 3	multiple		0.04457	0.1979	0.8443	0.9758	-6.203	-0.3421	-1.519	0.1377	0.4566	-5.741	-0.2976	-1.321	0.195	0.4833	-6.198	0.2255	0.9265	0.3604	0.4607	-7.161	0.523	2.149	0.0385	0.07746	-5.217	6.78	6.872	6.528	6.317	6.62	6.067	6.375	7.546	6.686	6.67	6.299	6.247	6.391	6.369	6.33	6.243	7.237	7.068	6.85	7.863
244921_s_at	ATMG01000.1, ORF114, ATMG01000.1, ORF114	Identical to Hypothetical mitochondrial protein AtMg01000 (ORF114) [Arabidopsis Thaliana] (GB:P92534), Identical to Hypothetical mitochondrial protein AtMg01000 (ORF114) [Arabidopsis Thaliana] (GB:P92534), hypothetical protein, hypothetical protein	ATMG01000		0.1438	0.751	0.4576	0.8644	-5.946	-0.2764	-1.444	0.1576	0.4856	-5.848	-0.1326	-0.6926	0.493	0.7554	-6.824	-0.2092	-1.012	0.3185	0.4168	-7.079	-0.07661	-0.3705	0.7132	0.7847	-7.371	5.922	6.049	6.499	6.156	6.16	6.12	6.359	6.467	6.256	6.30	6.02	5.762	6.312	6.002	6.02	6.047	5.816	5.979	5.95	6.701
244922_s_at	ATMG01010.1, ORF118, ATMG01010.1, ORF118	Identical to Hypothetical mitochondrial protein AtMg01010 (ORF118) [Arabidopsis Thaliana] (GB:P92535;GB:Q8S878;GB:Q8S8C3); similar to hypothetical protein BrnapMp048 [Brassica napus] (GB:YP_717145.1), Identical to Hypothetical mitochondrial protein AtMg01010 (ORF118) [Arabidopsis Thaliana] (GB:P92535;GB:Q8S878;GB:Q8S8C3); similar to unknown protein [Arabidopsis thaliana] (TAIR:AT2G07674.1); simil…	multiple		0.1305	0.9379	0.3546	0.8125	-5.793	0.3544	2.548	0.01533	0.1507	-3.848	0.4849	3.486	0.001327	0.02387	-1.741	-0.1417	-0.9431	0.352	0.4521	-7.146	-0.6267	-4.17	0.0001868	0.0008387	-0.1967	4.307	4.55	4.852	4.539	4.56	4.764	4.649	4.529	4.827	4.69	5.056	4.511	5.293	5.326	5.05	4.461	4.608	4.191	4.42	4.52
244923_s_at	ATMG01020.1, ORF153B, ATMG01020.1, ORF153B	Identical to Hypothetical mitochondrial protein AtMg01020 (ORF153b) [Arabidopsis Thaliana] (GB:P92536;GB:Q8S878;GB:Q8S8C3); similar to unknown protein [Arabidopsis thaliana] (TAIR:AT2G07674.1); similar to hypothetical protein 206 - radish mitochondrion (GB:S70004), Identical to Hypothetical mitochondrial protein AtMg01020 (ORF153b) [Arabidopsis Thaliana] (GB:P92536;GB:Q8S878;GB:Q8S8C3); similar t…	ATMG01020		-0.2903	-2.437	0.01994	0.3055	-3.516	-0.01586	-0.1331	0.8948	0.9665	-6.869	-0.3062	-2.571	0.0145	0.1129	-3.977	-0.2847	-2.213	0.03343	0.06446	-5.245	0.02149	0.167	0.8683	0.9072	-7.427	6.458	6.454	6.274	6.214	6.35	5.852	6.101	5.973	6.313	6.06	6.133	5.837	5.832	6.374	6.04	6.256	5.936	6.004	6.07	6.304
244924_at	ATMG01040.1, ORF107F, ATMG01040.1, ORF107F	Identical to Hypothetical mitochondrial protein AtMg01040 (ORF107f) [Arabidopsis Thaliana] (GB:P92538), Identical to Hypothetical mitochondrial protein AtMg01040 (ORF107f) [Arabidopsis Thaliana] (GB:P92538), hypothetical protein, hypothetical protein	ATMG01040		-0.1038	-0.6028	0.5505	0.8998	-6.044	0.02403	0.1395	0.8898	0.9649	-6.868	-0.0798	-0.4633	0.646	0.8439	-6.958	-0.07507	-0.4035	0.689	0.7621	-7.513	0.004731	0.02543	0.9799	0.9854	-7.441	6.037	5.899	6.254	6.009	6.05	6.018	6.217	5.784	5.764	5.95	5.375	6.328	6.001	6.176	5.97	5.766	6.167	5.991	5.97	5.887
244925_at	ATMG00510.1, NAD7	NADH dehydrogenase subunit 7, NADH dehydrogenase subunit 7	ATMG00510		-0.1388	-0.872	0.3891	0.8311	-5.851	0.0308	0.1936	0.8476	0.948	-6.859	-0.108	-0.6784	0.5019	0.7605	-6.834	-1.55	-9.016	1.05E-10	1.45E-09	14.03	-1.442	-8.388	6.12E-10	1.03E-08	12.37	6.762	6.801	6.985	6.994	6.89	6.74	6.359	7.288	6.599	6.75	6.725	6.761	7.206	6.419	6.78	5.362	5.553	5.092	5.34	5.357
244926_s_at	ATMG00520.1, MATR, ATMG00520.1, MATR	pseudogene, similar to maturase-related protein, blastp match of 86% identity and 2.9e-305 P-value to GP|840924|gb|AAA67711.1||U09988 maturase-related protein {Glycine max}, similar to intron maturase, type II family protein [Arabidopsis thaliana] (TAIR:AT1G74350.1); similar to maturase-related protein (GB:AAA67711.1); similar to maturase-related protein [Brassica napus] (GB:YP_717127.1); similar…	multiple		-0.5152	-2.587	0.01394	0.2647	-3.203	0.2577	1.294	0.204	0.5459	-6.045	-0.2574	-1.293	0.2045	0.4953	-6.234	-0.8016	-3.727	0.0006731	0.002254	-1.588	-0.5442	-2.53	0.01599	0.03737	-4.427	5.462	5.495	5.234	5.14	5.33	4.751	5.091	5.027	4.401	4.82	5.329	5.296	5.353	4.324	5.08	3.902	4.736	4.956	4.53	4.714
244927_at	ATMG00530.1, ORF109, ATMG00530.1, ORF109	Identical to Hypothetical mitochondrial protein AtMg00530 (ORF109) [Arabidopsis Thaliana] (GB:P93308); similar to hypothetical protein BrnapMp028 [Brassica napus] (GB:YP_717126.1), Identical to Hypothetical mitochondrial protein AtMg00530 (ORF109) [Arabidopsis Thaliana] (GB:P93308); similar to unknown protein [Arabidopsis thaliana] (TAIR:AT2G07776.2); similar to hypothetical protein BrnapMp028 [B…	multiple		-0.151	-0.9082	0.3699	0.8201	-5.82	0.1987	1.195	0.2398	0.5872	-6.165	0.04775	0.2872	0.7756	0.9113	-7.026	-0.7044	-3.923	0.0003839	0.001376	-1.045	-0.7522	-4.189	0.0001768	0.0007998	-0.1432	6.62	6.544	7.124	6.6	6.72	6.47	6.304	6.694	6.817	6.57	6.857	6.68	6.987	6.555	6.77	6.277	6.257	5.519	6.02	6.489
244928_s_at	ATMG00570.1, ORFX	pseudogene, similar to orfx, blastp match of 85% identity and 5.5e-116 P-value to GP|287897|emb|CAA42649.1||X60046 orfx {Oenothera berteriana}, encodes a protein of unknown function. The transcript has extensive RNA editing at the 3' end. Protein has orthologous in other plants and sequence is similar to E. coli ORFs orf154 and orf131, both of unknown function. So far, similar proteins are found …	multiple		-0.1373	-0.9919	0.328	0.7975	-5.743	-0.273	-1.973	0.05637	0.298	-5	-0.4103	-2.965	0.005389	0.06017	-3.063	-0.712	-4.763	3.18E-05	0.0001488	1.393	-0.3018	-2.019	0.05112	0.09759	-5.465	6.959	7.063	6.857	6.86	6.93	6.771	6.801	6.916	6.701	6.80	6.745	6.161	6.653	6.538	6.52	6.473	6.318	5.876	6.22	7.477
244929_at	ATMG00580.1, NAD4	NADH dehydrogenase subunit 4, NADH dehydrogenase subunit 4	ATMG00580		-0.5636	-1.662	0.1054	0.5662	-4.91	0.1541	0.4544	0.6523	0.871	-6.773	-0.4094	-1.207	0.2354	0.5329	-6.339	1.248	3.405	0.001656	0.004941	-2.453	1.657	4.523	6.56E-05	0.0003374	0.8269	6.144	4.731	6.017	5.402	5.57	4.591	5.563	5.651	4.235	5.01	6.248	4.204	5.515	4.69	5.16	6.663	6.912	6.888	6.82	6.946
244930_at	ATMG00600.1, ORF106C, ATMG00600.1, ORF106C	Identical to Hypothetical mitochondrial protein AtMg00600 (ORF106c) [Arabidopsis Thaliana] (GB:P93315), Identical to Hypothetical mitochondrial protein AtMg00600 (ORF106c) [Arabidopsis Thaliana] (GB:P93315), hypothetical protein, hypothetical protein	ATMG00600		0.1302	0.8223	0.4164	0.8468	-5.892	-0.004365	-0.02757	0.9782	0.9926	-6.878	0.1258	0.7947	0.4321	0.711	-6.748	-0.4602	-2.691	0.01079	0.02483	-4.217	-0.586	-3.427	0.00156	0.005263	-2.247	4.349	4.671	4.386	4.573	4.49	4.177	4.6	4.715	5.007	4.62	4.245	4.906	4.592	4.738	4.62	3.914	4.038	4.151	4.03	4.488
244931_at	ATMG00630.1, ORF110B, ATMG00630.1, ORF110B	Identical to Hypothetical mitochondrial protein AtMg00630 (ORF110b) [Arabidopsis Thaliana] (GB:P93317), Identical to Hypothetical mitochondrial protein AtMg00630 (ORF110b) [Arabidopsis Thaliana] (GB:P93317), hypothetical protein, hypothetical protein	ATMG00630		-0.1679	-1.388	0.1738	0.6639	-5.296	0.0205	0.1694	0.8664	0.9562	-6.863	-0.1474	-1.219	0.231	0.5277	-6.325	-0.3178	-2.432	0.02021	0.04215	-4.792	-0.1703	-1.303	0.2008	0.2966	-6.592	4.864	4.815	4.765	4.869	4.83	4.47	4.587	4.696	4.887	4.66	4.686	4.504	4.711	4.821	4.68	4.477	4.359	4.694	4.51	4.814
244932_at	ATCG01060.1, PSAC	Encodes the PsaC subunit of photosystem I., Encodes the PsaC subunit of photosystem I.	ATCG01060		0.292	0.9466	0.3503	0.8101	-5.785	0.3505	1.136	0.2636	0.6089	-6.233	0.6425	2.083	0.04456	0.2178	-4.98	1.403	4.209	0.0001667	0.0006553	-0.2327	0.76	2.281	0.02869	0.06066	-4.956	5.442	5.253	5.229	5.491	5.35	5.363	5.858	5.59	5.773	5.65	5.924	5.865	5.841	6.355	6.00	5.768	7.303	7.198	6.76	5.362
244933_at	ATCG01070.1, NDHE	NADH dehydrogenase ND4L, NADH dehydrogenase ND4L	ATCG01070		0.09911	0.3032	0.7635	0.9592	-6.177	0.7265	2.222	0.03272	0.2248	-4.527	0.8256	2.526	0.01616	0.1199	-4.075	2.466	6.983	3.74E-08	3.26E-07	8.113	1.64	4.644	4.55E-05	0.0002447	1.185	4.84	4.779	4.807	4.525	4.74	4.707	4.262	5.074	5.304	4.84	5.292	5.945	4.893	6.124	5.56	6.326	7.46	7.824	7.20	4.742
244934_at	ATCG01080.1, NDHG	NADH dehydrogenase ND6, NADH dehydrogenase ND6	ATCG01080		0.5916	1.757	0.08762	0.528	-4.763	0.0728	0.2161	0.8301	0.9406	-6.854	0.6644	1.973	0.05636	0.2496	-5.183	1.862	5.117	1.09E-05	5.68E-05	2.453	1.197	3.291	0.002264	0.007222	-2.602	5.823	5.401	4.83	4.936	5.25	5.332	5.474	6.269	6.283	5.84	5.912	6.245	5.251	6.242	5.91	5.876	7.736	7.716	7.11	5.77
244935_at	ATCG01090.1, NDHI	Encodes subunit of the chloroplast NAD(P)H dehydrogenase complex, Encodes subunit of the chloroplast NAD(P)H dehydrogenase complex	ATCG01090		0.2974	1.356	0.1837	0.6758	-5.338	0.1911	0.8713	0.3894	0.7161	-6.496	0.4886	2.227	0.03238	0.18	-4.699	2.733	11.53	1.47E-13	3.59E-12	20.65	2.244	9.473	3.00E-11	6.91E-10	15.4	5.195	5.535	4.912	5.043	5.17	4.761	5.281	5.785	6.046	5.47	5.613	6.152	5.16	5.714	5.66	7.424	8.069	8.219	7.90	7.04
244936_at	ATCG01100.1, NDHA	NADH dehydrogenase ND1, NADH dehydrogenase ND1	ATCG01100		0.152	0.5591	0.5796	0.9076	-6.069	-0.1173	-0.4313	0.6689	0.8784	-6.784	0.03477	0.1279	0.899	0.9648	-7.059	1.325	4.513	6.76E-05	0.0002903	0.6514	1.291	4.394	9.62E-05	0.0004711	0.4509	4.078	4.159	4.017	3.816	4.02	3.944	4.254	4.041	4.437	4.17	3.61	4.4	4.292	3.906	4.05	4.161	5.942	5.926	5.34	5.666
244937_at	ATCG01110.1, NDHH	Encodes the 49KDa plastid NAD(P)H dehydrogenase subunit H protein. Its transcription is regulated by an ndhF-specific plastid sigma factor, SIG4., Encodes the 49KDa plastid NAD(P)H dehydrogenase subunit H protein. Its transcription is regulated by an ndhF-specific plastid sigma factor, SIG4.	ATCG01110		-0.05451	-0.1917	0.8491	0.9762	-6.205	0.2336	0.8215	0.4169	0.7378	-6.538	0.1791	0.6298	0.5329	0.7797	-6.866	0.4874	1.587	0.1215	0.1893	-6.349	0.3083	1.004	0.3224	0.43	-6.933	3.752	4.459	4.481	4.58	4.32	4.271	4.289	4.278	4.215	4.26	4.536	4.615	4.858	3.979	4.50	4.203	5.171	5.042	4.81	4.196
244938_at	ATCG01120.1, RPS15	encodes a chloroplast ribosomal protein S15, a constituent of the small subunit of the ribosomal complex, encodes a chloroplast ribosomal protein S15, a constituent of the small subunit of the ribosomal complex	ATCG01120		-0.153	-0.4752	0.6375	0.9258	-6.111	0.2543	0.79	0.4348	0.7494	-6.563	0.1013	0.3148	0.7547	0.9004	-7.017	0.6983	2.008	0.05226	0.09392	-5.637	0.597	1.717	0.0947	0.1615	-5.991	6.732	6.873	6.339	7.339	6.82	6.211	6.674	7.144	6.642	6.67	6.896	7.203	6.7	6.889	6.92	6.864	7.909	7.783	7.52	6.005
244939_at	ATCG00065.1, RPS12A	chloroplast gene encoding ribosomal protein s12. The gene is located in three distinct loci on the chloroplast genome and is transpliced to make one transcript., chloroplast gene encoding ribosomal protein s12. The gene is located in three distinct loci on the chloroplast genome and is transpliced to make one transcript.	ATCG00065		0.4078	1.391	0.1728	0.6628	-5.292	0.3454	1.178	0.2465	0.5929	-6.185	0.7532	2.57	0.01454	0.113	-3.979	1.376	4.345	0.0001113	0.0004548	0.1627	0.6226	1.966	0.05711	0.1068	-5.561	4.423	5.36	5.453	5.109	5.09	5.153	5.882	5.298	5.643	5.49	6.339	6.504	5.446	5.069	5.84	6.127	6.588	6.671	6.46	6.657
244940_at	ATCG00905.1, RPS12C, ATCG01230.1, RPS12B	chloroplast gene encoding ribosomal protein s12. The gene is located in three distinct loci on the chloroplast genome and is transpliced to make one transcript., chloroplast gene encoding ribosomal protein s12. The gene is located in three distinct loci on the chloroplast genome and is transpliced to make one transcript., chloroplast gene encoding ribosomal protein s12. The gene is located in thr…	multiple		0.6305	2.071	0.04571	0.4252	-4.226	0.0468	0.1537	0.8787	0.9608	-6.866	0.6773	2.225	0.03257	0.1807	-4.704	2.009	6.108	5.28E-07	3.66E-06	5.463	1.331	4.049	0.0002665	0.001145	-0.5429	5.19	6.195	6.398	5.722	5.88	5.588	7.081	6.472	6.887	6.51	6.826	7.116	6.497	5.775	6.55	7.775	7.937	7.942	7.88	7.957
244941_at	ATMG00010.1, ORF153A, ATMG00010.1, ORF153A	Identical to Hypothetical mitochondrial protein AtMg00010 (ORF153a) [Arabidopsis Thaliana] (GB:P93275), Identical to Hypothetical mitochondrial protein AtMg00010 (ORF153a) [Arabidopsis Thaliana] (GB:P93275), hypothetical protein, hypothetical protein	ATMG00010		-0.2575	-1.351	0.1852	0.6773	-5.343	0.3122	1.638	0.1102	0.4121	-5.562	0.05467	0.2869	0.7759	0.9115	-7.026	-1.041	-5.056	1.31E-05	6.72E-05	2.268	-1.095	-5.321	5.84E-06	3.95E-05	3.211	6.495	6.438	7.273	7.168	6.84	7.035	6.154	6.478	6.677	6.59	6.631	6.721	6.968	7.272	6.90	5.219	6.128	6.061	5.80	6.58
244942_at	ATMG00040.1, ORF315, ATMG00040.1, ORF315, ATMG00050.1, ORF131, ATMG00050.1, ORF131	Identical to Hypothetical ATP synthase C chain-like protein (ORF315) [Arabidopsis Thaliana] (GB:P93278); similar to hypothetical protein BrnapMp007 [Brassica napus] (GB:YP_717106.1); contains InterPro domain ATPase, F0/V0 complex, subunit C; (InterPro:IPR002379); contains InterPro domain ATPase, F0 complex, subunit C; (InterPro:IPR000454), Identical to Hypothetical ATP synthase C chain-like prote…	multiple		-0.1046	-0.5422	0.5911	0.9104	-6.078	-0.1162	-0.6019	0.5511	0.8239	-6.695	-0.2208	-1.144	0.2603	0.5586	-6.412	-0.4291	-2.059	0.04693	0.08581	-5.544	-0.2083	-0.9994	0.3244	0.432	-6.937	4.778	5.759	5.018	5.367	5.23	5.032	5.313	5.253	4.906	5.13	5.77	4.519	4.529	5.22	5.01	4.79	4.85	4.765	4.80	4.793
244943_at	ATMG00070.1, NAD9	NADH dehydrogenase subunit 9, NADH dehydrogenase subunit 9	ATMG00070		0.395	1.642	0.1095	0.5774	-4.94	-0.1664	-0.6917	0.4936	0.7872	-6.636	0.2286	0.9501	0.3485	0.6429	-6.613	0.9429	3.628	0.0008906	0.002878	-1.858	0.7143	2.748	0.009355	0.02391	-3.934	4.466	4.355	4.268	5.39	4.62	4.714	5.397	4.71	5.239	5.02	4.842	5.117	4.858	4.576	4.85	6.051	5.195	5.441	5.56	5.614
244944_s_at	ATMG00080.1, RPL16, ATMG00090.1, RPS3	encodes a mitochondrial ribosomal protein L16, which is a constituent of the large ribosomal subunit, encodes a mitochondrial ribosomal protein L16, which is a constituent of the large ribosomal subunit, ribosomal protein S3, ribosomal protein S3	multiple		-0.1074	-0.4159	0.68	0.9382	-6.137	-0.07441	-0.288	0.775	0.9198	-6.836	-0.1819	-0.704	0.4861	0.7506	-6.816	1.549	5.55	2.91E-06	1.73E-05	3.763	1.73	6.202	3.97E-07	3.61E-06	5.885	4.739	4.814	4.634	4.484	4.67	4.78	4.579	4.411	4.472	4.56	4.495	4.623	4.63	4.196	4.49	6.337	6.332	5.98	6.22	7.533
244945_at	ATMG00110.1	Encodes a mitochondria-encoded cytochrome c biogenesis protein.	ATMG00110		-0.1819	-1.159	0.254	0.7401	-5.571	0.0738	0.4703	0.641	0.8657	-6.766	-0.1081	-0.6892	0.4952	0.7566	-6.827	-0.2816	-1.662	0.1054	0.1684	-6.233	-0.1735	-1.024	0.3129	0.4204	-6.913	5.92	6.057	5.922	5.892	5.95	5.883	5.576	5.588	6.016	5.77	5.879	5.757	5.538	6.184	5.84	5.807	5.462	5.729	5.67	6.325
244946_at					0.2975	1.331	0.1916	0.683	-5.369	-0.1036	-0.4633	0.646	0.8683	-6.769	0.194	0.8679	0.3913	0.6796	-6.687	-0.2548	-1.055	0.2984	0.3953	-7.034	-0.4488	-1.859	0.07136	0.1282	-5.753	5.494	5.661	5.341	5.579	5.52	6.143	5.355	5.697	6.069	5.82	5.869	6.019	5.037	5.925	5.71	4.61	5.407	5.774	5.26	5.806
244947_at	ATMG00130.1, ORF121A, ATMG00130.1, ORF121A	Identical to Hypothetical mitochondrial protein AtMg00130 (ORF121a) [Arabidopsis Thaliana] (GB:P93282), Identical to Hypothetical mitochondrial protein AtMg00130 (ORF121a) [Arabidopsis Thaliana] (GB:P93282), hypothetical protein, hypothetical protein	ATMG00130		0.2709	1.465	0.1517	0.6379	-5.194	-0.4991	-2.699	0.01057	0.1228	-3.51	-0.2282	-1.234	0.2252	0.5214	-6.306	-0.1335	-0.6685	0.5081	0.6033	-7.369	0.09473	0.4743	0.6382	0.7237	-7.327	5.074	5.059	4.756	5.222	5.03	5.668	4.544	5.43	5.555	5.30	4.882	4.657	4.786	4.874	4.80	4.331	5.221	5.132	4.89	5.064
244948_at	ATMG00140.1, ORF167, ATMG00140.1, ORF167	Identical to Hypothetical mitochondrial protein AtMg00140 (ORF167) [Arabidopsis Thaliana] (GB:P93283); contains InterPro domain Prefoldin; (InterPro:IPR009053), Identical to Hypothetical mitochondrial protein AtMg00140 (ORF167) [Arabidopsis Thaliana] (GB:P93283); contains InterPro domain Prefoldin; (InterPro:IPR009053), hypothetical protein, hypothetical protein	ATMG00140		0.1395	0.7151	0.4792	0.8715	-5.972	-0.1825	-0.9354	0.3559	0.6898	-6.438	-0.04299	-0.2203	0.8269	0.9329	-7.043	-1.197	-5.678	1.96E-06	1.21E-05	4.153	-1.154	-5.474	3.66E-06	2.59E-05	3.674	5.785	5.415	4.696	5.204	5.28	5.666	5.144	5.556	5.293	5.41	4.866	5.374	5.293	5.396	5.23	4.129	4.313	3.792	4.08	4.994
244949_at	ATMG00150.1, ORF116, ATMG00150.1, ORF116	Identical to Hypothetical mitochondrial protein AtMg00150 (ORF116) [Arabidopsis Thaliana] (GB:P93284), Identical to Hypothetical mitochondrial protein AtMg00150 (ORF116) [Arabidopsis Thaliana] (GB:P93284), hypothetical protein, hypothetical protein	ATMG00150		0.01548	0.09093	0.9281	0.9889	-6.219	0.07182	0.4218	0.6757	0.8806	-6.788	0.0873	0.5127	0.6113	0.8259	-6.934	-0.3437	-1.869	0.0699	0.1198	-5.888	-0.431	-2.344	0.02482	0.05379	-4.826	4.377	4.426	5.235	5.023	4.77	4.267	5.103	4.859	4.894	4.78	4.883	4.791	5.292	4.443	4.85	4.227	4.588	4.448	4.42	4.723
244950_at	ATMG00160.1, COX2	cytochrome c oxidase subunit 2, cytochrome c oxidase subunit 2	ATMG00160		-0.2424	-1.216	0.2322	0.7204	-5.508	0.4837	2.425	0.02053	0.1768	-4.112	0.2412	1.21	0.2345	0.5319	-6.336	0.7932	3.682	0.000764	0.002519	-1.71	0.552	2.562	0.01479	0.03511	-4.356	5.992	6.571	5.769	6.656	6.25	5.871	5.531	6.272	6.345	6.00	6.356	6.257	6.379	6.961	6.49	7.368	6.749	7.004	7.04	5.518
244951_s_at	ATMG00180.1, CCB452	pseudogene, similar to orf454~homology with two ORFs from Marchantia polymorpha mtDNA (orf169 and orf322), high similarity to 3'-terminal part of ccl1 of Rhodobacter, blastp match of 76% identity and 3.4e-193 P-value to GP|459537|emb|CAA54966.1||X78036 orf454~homology with two ORFs from Marchantia polymorpha mtDNA (orf169 and orf322), high similarity to 3'-terminal part of ccl1 of Rhodobacter {Oe…	multiple		0.06186	0.2267	0.8219	0.9714	-6.197	0.2556	0.9369	0.3551	0.6892	-6.437	0.3175	1.164	0.2523	0.5512	-6.389	0.1021	0.3464	0.7311	0.7956	-7.535	-0.2154	-0.7309	0.4696	0.5751	-7.17	5.584	5.37	6.042	4.821	5.45	5.569	5.102	6.386	5.007	5.52	5.351	5.957	5.679	6.099	5.77	4.898	5.791	5.979	5.56	6.404
244952_at	ATMG00260.1, ORF101A, ATMG00260.1, ORF101A	Identical to Hypothetical mitochondrial protein AtMg00260 (ORF101a) [Arabidopsis Thaliana] (GB:P93291), Identical to Hypothetical mitochondrial protein AtMg00260 (ORF101a) [Arabidopsis Thaliana] (GB:P93291), hypothetical protein, hypothetical protein	ATMG00260		-0.1014	-0.5045	0.617	0.9192	-6.097	0.00261	0.01298	0.9897	0.996	-6.878	-0.09881	-0.4915	0.6261	0.8342	-6.945	0.01505	0.0693	0.9451	0.9609	-7.594	0.1139	0.5244	0.6033	0.6938	-7.301	5.136	4.359	4.451	5.163	4.78	4.963	4.652	4.9	4.189	4.68	4.829	4.174	4.218	5.494	4.68	5.007	4.807	4.563	4.79	4.326
244953_s_at	ATMG00270.1, NAD6	pseudogene, similar to NADH-ubiquinone oxidoreductase chain 6 (EC 1.6.5.3). (Field mustard), blastp match of 96% identity and 3.7e-99 P-value to SP|Q01825|NU6M_ARATH NADH-ubiquinone oxidoreductase chain 6 (EC 1.6.5.3). (Field mustard) {Brassica campestris}, NADH dehydrogenase subunit 6, NADH dehydrogenase subunit 6	multiple		0.2997	1.593	0.1199	0.5961	-5.012	-0.08167	-0.4342	0.6668	0.8775	-6.782	0.218	1.159	0.2541	0.5531	-6.394	-0.0961	-0.473	0.6391	0.7202	-7.482	-0.3141	-1.546	0.1309	0.209	-6.256	4.772	5.181	4.682	4.815	4.86	5.145	5.045	5.339	5.12	5.16	5.537	5.295	4.531	4.96	5.08	5.015	4.381	4.904	4.77	5.35
244954_s_at	ATMG00280.1, ORF110A, ATMG00280.1, ORF110A	pseudogene, similar to ribulose-1,5-bisphosphate carboxylase/oxygenase large subunit, blastp match of 96% identity and 3.2e-94 P-value to GP|17939362|gb|AAA33356.2||L22440 ribulose-1,5-bisphosphate carboxylase/oxygenase large subunit {Gyrostemon tepperi}, Identical to Very hypothetical mitochondrial protein AtMg00280 (ORF110a) [Arabidopsis Thaliana] (GB:P93292); similar to ribulose-1,5-bisphospha…	multiple		0.03988	0.334	0.7403	0.9553	-6.168	0.02636	0.2208	0.8265	0.9392	-6.853	0.06623	0.5548	0.5825	0.8087	-6.911	0.1831	1.42	0.1645	0.2423	-6.591	0.1168	0.9059	0.3711	0.48	-7.026	3.175	3.178	3.339	3.233	3.23	3.271	3.294	3.147	3.373	3.27	3.744	2.999	3.419	3.028	3.30	3.475	3.303	3.464	3.41	3.028
244955_at	ATMG00310.1, ORF154, ATMG00310.1, ORF154, ATMG00320.1, ORF127, ATMG00320.1, ORF127	pseudogene, similar to putative reverse transcriptase, blastp match of 43% identity and 2.8e-43 P-value to GP|13786450|gb|AAK39575.1|AC025296_10|AC025296 putative reverse transcriptase {Oryza sativa}, Identical to Hypothetical mitochondrial protein AtMg00310 (ORF154) [Arabidopsis Thaliana] (GB:P93295); similar to reverse transcriptase, putative / RNA-dependent DNA polymerase, putative [Arabidopsi…	multiple		-0.2846	-1.314	0.1974	0.6877	-5.391	0.2412	1.113	0.2731	0.6172	-6.258	-0.04344	-0.2005	0.8422	0.9404	-7.047	-0.5602	-2.394	0.02208	0.04542	-4.872	-0.5167	-2.208	0.03377	0.06953	-5.101	4.899	5.162	5.441	5.083	5.15	5.894	4.719	4.431	4.401	4.86	4.672	5.1	5.431	5.207	5.10	4.441	5.273	4.043	4.59	4.99
244956_s_at	ATMG00310.1, ORF154, ATMG00310.1, ORF154	pseudogene, similar to putative reverse transcriptase, blastp match of 43% identity and 2.8e-43 P-value to GP|13786450|gb|AAK39575.1|AC025296_10|AC025296 putative reverse transcriptase {Oryza sativa}, Identical to Hypothetical mitochondrial protein AtMg00310 (ORF154) [Arabidopsis Thaliana] (GB:P93295); similar to reverse transcriptase, putative / RNA-dependent DNA polymerase, putative [Arabidopsi…	multiple		0.3922	2.597	0.01362	0.2614	-3.183	-0.1479	-0.9791	0.3342	0.6721	-6.397	0.2443	1.617	0.1146	0.3664	-5.78	-0.3033	-1.859	0.07127	0.1217	-5.905	-0.5476	-3.357	0.001891	0.006194	-2.43	5.778	5.876	5.632	5.995	5.82	5.685	6.191	6.499	6.475	6.21	5.648	6.138	6.415	6.057	6.06	5.277	5.528	5.746	5.52	5.749
244957_at	ATMG00400.1, ORF157, ATMG00400.1, ORF157	Identical to Hypothetical mitochondrial protein AtMg00400 (ORF157) [Arabidopsis Thaliana] (GB:P93297), Identical to Hypothetical mitochondrial protein AtMg00400 (ORF157) [Arabidopsis Thaliana] (GB:P93297), hypothetical protein, hypothetical protein	ATMG00400		-0.09492	-0.4381	0.6639	0.9336	-6.128	0.3494	1.613	0.1157	0.4219	-5.602	0.2544	1.174	0.248	0.547	-6.377	0.2012	0.8598	0.3957	0.4957	-7.221	-0.05325	-0.2276	0.8213	0.8714	-7.415	4.861	5.216	5.687	5.396	5.29	5.825	4.794	5.104	5.058	5.20	5.052	5.127	6.096	5.903	5.54	5.457	5.841	5.176	5.49	5.223
244958_at	ATMG00450.1, ORF106B, ATMG00450.1, ORF106B	Identical to Hypothetical mitochondrial protein AtMg00450 (ORF106b) [Arabidopsis Thaliana] (GB:P93301), Identical to Hypothetical mitochondrial protein AtMg00450 (ORF106b) [Arabidopsis Thaliana] (GB:P93301), hypothetical protein, hypothetical protein	ATMG00450		-0.00978	-0.05419	0.9571	0.9947	-6.221	-0.2562	-1.419	0.1645	0.4942	-5.881	-0.266	-1.474	0.1494	0.4225	-5.992	-0.6999	-3.59	0.0009899	0.003156	-1.96	-0.434	-2.226	0.03246	0.06723	-5.066	5.602	5.295	5.837	5.743	5.62	5.318	5.218	5.889	6.012	5.61	5.067	5.257	5.834	5.256	5.35	5.12	5.115	4.522	4.92	5.956
244959_s_at	ATMG00490.1, ORF107C, ATMG00490.1, ORF107C, ATMG00500.1, ORF141, ATMG00500.1, ORF141	Identical to Hypothetical mitochondrial protein AtMg00500 (ORF141) [Arabidopsis Thaliana] (GB:P93305); similar to hypothetical protein BrnapMp004 [Brassica napus] (GB:YP_717103.1), Identical to Hypothetical mitochondrial protein AtMg00490 (ORF107c) [Arabidopsis Thaliana] (GB:P93304); similar to hypothetical protein BrnapMp064 [Brassica napus] (GB:YP_717161.1); contains InterPro domain Mitovirus R…	multiple		0.3229	0.9633	0.3419	0.8061	-5.77	-0.5145	-1.535	0.1337	0.4509	-5.718	-0.1915	-0.5714	0.5713	0.8017	-6.902	-0.03955	-0.1092	0.9136	0.9387	-7.59	0.152	0.4198	0.6772	0.7561	-7.352	4.522	4.311	5.469	4.389	4.67	4.848	4.733	4.848	5.555	5.00	4.9	4.677	4.014	4.335	4.48	4.691	4.897	4.312	4.63	5.939
244960_at	ATCG01020.1, RPL32	encodes a chloroplast ribosomal protein L32, a constituent of the large subunit of the ribosomal complex, encodes a chloroplast ribosomal protein L32, a constituent of the large subunit of the ribosomal complex	ATCG01020		-0.4826	-1.862	0.07095	0.4935	-4.591	0.5642	2.176	0.03629	0.2379	-4.618	0.08152	0.3145	0.755	0.9004	-7.017	3.82	13.64	1.12E-15	4.33E-14	25.58	3.738	13.35	2.13E-15	1.61E-13	25	3.89	3.545	3.715	3.245	3.60	3.044	2.991	3.141	3.29	3.12	3.499	4.585	3.29	3.348	3.68	6.954	7.527	7.776	7.42	5.983
244961_at	ATCG01040.1, YCF5, ATCG01040.1, YCF5	Identical to Cytochrome c biogenesis protein ccsA (ccsA) [Arabidopsis Thaliana] (GB:P56770); similar to cytochrome c heme attachment protein [Gossypium hirsutum] (GB:YP_538991.1); contains InterPro domain Cytochrome c assembly protein; (InterPro:IPR002541), Identical to Cytochrome c biogenesis protein ccsA (ccsA) [Arabidopsis Thaliana] (GB:P56770); similar to cytochrome c heme attachment protein …	ATCG01040		0.3065	0.946	0.3506	0.8102	-5.786	0.4765	1.471	0.1501	0.4741	-5.81	0.783	2.417	0.02093	0.1399	-4.309	2.671	7.632	5.45E-09	5.58E-08	10.05	1.888	5.394	4.67E-06	3.23E-05	3.432	5.626	6.078	5.662	6.266	5.91	5.798	5.247	6.381	7.431	6.21	6.588	6.738	6.366	7.072	6.69	8.267	8.741	8.728	8.58	6.578
244962_at	ATCG01050.1, NDHD	Represents a plastid-encoded subunit of a NAD(P)H dehydrogenase complex. Its mRNA is edited at four positions. Translation data is not available for this gene., Represents a plastid-encoded subunit of a NAD(P)H dehydrogenase complex. Its mRNA is edited at four positions. Translation data is not available for this gene.	ATCG01050		0.149	0.4349	0.6662	0.9341	-6.129	0.5839	1.704	0.09709	0.3878	-5.458	0.7329	2.139	0.03938	0.2025	-4.872	3.1	8.378	6.29E-10	7.65E-09	12.22	2.368	6.398	2.18E-07	2.11E-06	6.481	5.253	4.631	5.093	5.089	5.02	4.374	4.593	5.782	5.913	5.17	5.131	5.922	5.985	5.959	5.75	7.291	8.503	8.556	8.12	6.039
244963_at	ATCG00570.1, PSBF	PSII cytochrome b559, PSII cytochrome b559	ATCG00570		0.3349	1.416	0.1655	0.6538	-5.26	0.1822	0.7703	0.4462	0.7568	-6.579	0.5171	2.186	0.03548	0.1904	-4.78	1.776	6.953	4.09E-08	3.54E-07	8.024	1.259	4.929	1.93E-05	0.0001141	2.031	4.821	5.654	4.991	5.271	5.18	5.183	5.319	6.037	5.539	5.52	6.08	5.968	5.158	5.601	5.70	6.83	7.14	6.913	6.96	7.071
244964_at	ATCG00580.1, PSBE	PSII cytochrome b559. There have been many speculations about the function of Cyt b559, but the most favored at present is that it plays a protective role by acting as an electron acceptor or electron donor under conditions when electron flow through PSII is not optimized., PSII cytochrome b559. There have been many speculations about the function of Cyt b559, but the most favored at present is t…	ATCG00580		0.241	1.182	0.245	0.7324	-5.546	0.3966	1.945	0.05969	0.3062	-5.05	0.6376	3.127	0.003512	0.04597	-2.662	0.4965	2.254	0.03045	0.05951	-5.161	-0.1412	-0.6411	0.5256	0.6255	-7.232	6.704	6.357	6.552	6.377	6.50	6.28	6.396	7.271	7.007	6.74	6.846	7.312	7.078	7.304	7.14	7.082	6.712	7.188	6.99	6.86
244965_at	ATCG00590.1, ORF31, ATCG00590.1, ORF31	similar to cytochrome b6/f complex subunit VI [Gossypium hirsutum] (GB:YP_538953.1); contains InterPro domain Cytochrome B6-F complex subunit VI; (InterPro:IPR007802), similar to cytochrome b6/f complex subunit VI [Gossypium hirsutum] (GB:YP_538953.1); contains InterPro domain Cytochrome B6-F complex subunit VI; (InterPro:IPR007802), hypothetical protein, hypothetical protein	ATCG00590		0.2721	1.015	0.3171	0.7916	-5.721	-0.3645	-1.359	0.1827	0.5213	-5.962	-0.09235	-0.3444	0.7326	0.8892	-7.007	2.857	9.863	1.05E-11	1.75E-10	16.35	2.949	10.18	4.52E-12	1.27E-10	17.31	4.275	4.079	4.281	3.601	4.06	3.657	4.4	4.755	4.513	4.33	3.918	3.798	4.06	4.09	3.97	6.713	6.921	7.114	6.92	6.849
244966_at	ATCG00600.1, PETG	Cytochrome b6-f complex, subunit V. Disruption of homologous gene in Chlamydomonas results in disruption of cytochrome b6-f complex., Cytochrome b6-f complex, subunit V. Disruption of homologous gene in Chlamydomonas results in disruption of cytochrome b6-f complex.	ATCG00600		0.006892	0.02256	0.9821	0.9993	-6.222	-0.09934	-0.3252	0.7469	0.9078	-6.824	-0.09245	-0.3026	0.7639	0.9053	-7.021	1.713	5.191	8.68E-06	4.64E-05	2.676	1.805	5.471	3.69E-06	2.61E-05	3.666	3.599	3.633	3.75	3.748	3.68	3.385	3.711	3.942	3.721	3.69	3.298	3.762	3.663	3.639	3.59	4.425	5.841	5.921	5.40	3.628
244967_at	ATCG00630.1, PSAJ	Encodes subunit J of photosystem I., Encodes subunit J of photosystem I.	ATCG00630		-0.7549	-2.917	0.006102	0.1868	-2.471	0.1882	0.7269	0.472	0.7726	-6.611	-0.5668	-2.19	0.03522	0.1894	-4.773	2.987	10.68	1.24E-12	2.48E-11	18.51	3.553	12.71	9.06E-15	5.60E-13	23.55	4.527	4.856	5.227	5.155	4.94	3.77	4.437	4.327	4.211	4.19	3.83	3.988	5.174	4.505	4.37	7.735	7.707	8.341	7.93	6.687
244968_at	ATCG00640.1, RPL33	encodes a chloroplast ribosomal protein L33, a constituent of the large subunit of the ribosomal complex, encodes a chloroplast ribosomal protein L33, a constituent of the large subunit of the ribosomal complex	ATCG00640		-0.06775	-0.3205	0.7504	0.9567	-6.172	0.03605	0.1705	0.8656	0.9559	-6.863	-0.03171	-0.15	0.8816	0.9576	-7.056	1.306	5.72	1.73E-06	1.08E-05	4.28	1.338	5.859	1.13E-06	9.17E-06	4.842	5.383	5.331	5.731	6.145	5.65	5.385	5.764	5.616	5.555	5.58	5.888	5.669	5.355	5.553	5.62	6.361	7.187	7.312	6.95	7.413
244969_at	ATCG00650.1, RPS18	chloroplast-encoded ribosomal protein S18, chloroplast-encoded ribosomal protein S18	ATCG00650		0.2139	0.8205	0.4174	0.8473	-5.893	0.05658	0.217	0.8294	0.9403	-6.854	0.2705	1.038	0.3065	0.6037	-6.526	2.065	7.335	1.31E-08	1.25E-07	9.168	1.795	6.374	2.35E-07	2.24E-06	6.41	3.537	4.596	3.539	4.61	4.07	4.963	4.085	4.06	4.03	4.28	5.106	3.892	4.259	4.107	4.34	6.044	6.035	6.329	6.14	5.98
244970_at	ATCG00660.1, RPL20	encodes a chloroplast ribosomal protein L20, a constituent of the large subunit of the ribosomal complex, encodes a chloroplast ribosomal protein L20, a constituent of the large subunit of the ribosomal complex	ATCG00660		0.1381	0.3794	0.7067	0.9458	-6.152	0.555	1.524	0.1364	0.4551	-5.734	0.6932	1.903	0.06512	0.2711	-5.307	2.376	6.039	6.51E-07	4.45E-06	5.253	1.682	4.277	0.0001363	0.0006378	0.1107	5.133	4.752	4.58	4.484	4.74	5.153	4.155	5.216	4.977	4.88	5.102	6.094	5.778	4.747	5.43	6.392	7.622	7.324	7.11	6.265
244971_at	ATCG00670.1, CLPP1	Encodes the only ClpP (caseinolytic protease) encoded within the plastid genome. Contains a highly conserved catalytic triad of Ser-type proteases (Ser-His-Asp). Part of the 350 kDa chloroplast Clp complex. The name reflects nomenclature described in Adam et. al (2001)., Encodes the only ClpP (caseinolytic protease) encoded within the plastid genome. Contains a highly conserved catalytic triad of…	ATCG00670		0.1352	0.6172	0.541	0.8954	-6.035	0.3146	1.436	0.1597	0.4883	-5.858	0.4498	2.054	0.04745	0.2252	-5.035	1.223	5.168	9.32E-06	4.95E-05	2.606	0.773	3.267	0.002416	0.007613	-2.663	7.999	8.573	7.922	8.42	8.23	7.935	7.99	8.736	8.793	8.36	9.214	9.089	8.201	8.209	8.68	9.568	9.439	9.347	9.45	9.367
244972_at	ATCG00680.1, PSBB	encodes for CP47, subunit of the photosystem II reaction center., encodes for CP47, subunit of the photosystem II reaction center.	ATCG00680		0.3913	1.14	0.262	0.7465	-5.592	0.02094	0.06099	0.9517	0.9867	-6.876	0.4122	1.201	0.2378	0.5353	-6.346	0.6135	1.655	0.1068	0.1703	-6.244	0.2013	0.5428	0.5907	0.6828	-7.291	4.933	4.845	5.507	5.807	5.27	5.866	5.446	5.049	6.298	5.66	5.855	5.301	5.713	5.873	5.69	5.449	5.815	6.397	5.89	6.307
244973_at	ATCG00690.1, PSBT	Encodes photosystem II 5 kD protein subunit PSII-T. This is a plastid-encoded gene (PsbTc) which also has a nuclear-encoded paralog (PsbTn)., Encodes photosystem II 5 kD protein subunit PSII-T. This is a plastid-encoded gene (PsbTc) which also has a nuclear-encoded paralog (PsbTn).	ATCG00690		0.4159	1.24	0.2231	0.7136	-5.479	0.6404	1.909	0.06436	0.3186	-5.114	1.056	3.149	0.003316	0.04423	-2.608	2.716	7.496	8.12E-09	8.07E-08	9.647	1.66	4.581	5.51E-05	0.0002895	0.9974	3.684	3.345	3.834	3.474	3.58	4.161	3.578	3.942	4.32	4.00	3.86	4.906	4.588	5.207	4.64	5.113	6.84	6.947	6.30	4.424
244974_at	ATCG00700.1, PSBN	PSII low MW protein, PSII low MW protein	ATCG00700		-0.1564	-0.6673	0.5089	0.8839	-6.004	0.1801	0.7683	0.4474	0.7576	-6.58	0.02368	0.101	0.9201	0.9726	-7.062	0.8014	3.166	0.003173	0.008679	-3.072	0.7777	3.072	0.004067	0.01186	-3.156	6.192	6.516	6.419	6.257	6.35	5.815	6.25	6.283	6.411	6.19	6.776	6.766	5.687	6.249	6.37	6.627	7.466	7.35	7.15	6.261
244975_at	ATCG00710.1, PSBH	Encodes a 8 kD phosphoprotein that is a component of the photosystem II oxygen evolving core. Its exact molecular function has not been determined but it may play a role in mediating electron transfer between the secondary quinone acceptors, QA and QB, associated with the acceptor side of PSII., Encodes a 8 kD phosphoprotein that is a component of the photosystem II oxygen evolving core. Its exac…	ATCG00710		0.03733	0.1558	0.8771	0.983	-6.211	-0.09206	-0.3842	0.7031	0.8923	-6.803	-0.05473	-0.2284	0.8207	0.9309	-7.041	1.321	5.104	1.13E-05	5.89E-05	2.413	1.376	5.315	5.95E-06	4.01E-05	3.194	4.766	4.617	4.809	5.139	4.83	4.94	5.258	4.276	5.007	4.87	4.462	5.027	4.769	4.854	4.78	5.714	6.03	6.717	6.15	7.077
244976_at	ATCG00720.1, PETB	Encodes the cytochrome b(6) subunit of the cytochrome b6f complex., Encodes the cytochrome b(6) subunit of the cytochrome b6f complex.	ATCG00720		-0.3846	-1.238	0.2237	0.7143	-5.481	-0.04677	-0.1506	0.8811	0.9619	-6.866	-0.4314	-1.389	0.1735	0.4569	-6.109	0.9405	2.804	0.008139	0.01949	-3.956	1.372	4.09	0.0002364	0.001031	-0.426	6.429	7.373	6.633	7.027	6.87	6.066	6.301	6.732	6.824	6.48	7.283	7.622	5.464	5.367	6.43	7.412	7.804	8.201	7.81	8.254
244977_at	ATCG00730.1, PETD	A chloroplast gene encoding subunit IV of the cytochrome b6/f complex, A chloroplast gene encoding subunit IV of the cytochrome b6/f complex	ATCG00730		0.1642	0.52	0.6063	0.9154	-6.09	-0.537	-1.7	0.09787	0.389	-5.465	-0.3727	-1.18	0.2458	0.5449	-6.37	-0.00397	-0.01164	0.9908	0.9933	-7.596	0.3688	1.081	0.287	0.3932	-6.853	5.42	5.05	5.675	5.508	5.41	5.947	5.26	5.75	5.354	5.58	4.527	5.172	4.886	5.578	5.04	4.889	5.507	5.833	5.41	5.484
244978_at	ATCG00740.1, RPOA	RNA polymerase alpha subunit, RNA polymerase alpha subunit	ATCG00740		0.3551	1.46	0.153	0.6392	-5.2	-0.0172	-0.07073	0.944	0.9837	-6.875	0.3379	1.389	0.1734	0.4567	-6.108	0.5419	2.063	0.0465	0.08514	-5.536	0.204	0.7765	0.4426	0.5501	-7.135	7.213	6.775	7.539	7.85	7.34	7.537	7.733	8.246	7.281	7.70	7.467	7.569	8.12	7.573	7.68	7.31	8.157	8.19	7.89	7.989
244979_at	ATCG00750.1, RPS11	30S chloroplast ribosomal protein S11, 30S chloroplast ribosomal protein S11	ATCG00750		-0.04464	-0.2178	0.8288	0.9729	-6.199	0.1663	0.8112	0.4227	0.741	-6.546	0.1216	0.5934	0.5567	0.7941	-6.889	0.7711	3.483	0.001337	0.004103	-2.248	0.6494	2.933	0.005842	0.01617	-3.496	6.532	7.056	7.413	6.94	6.99	6.78	7.091	6.786	7.105	6.94	6.814	7.247	7.405	6.961	7.11	7.697	7.777	7.795	7.76	8.218
244980_at	ATCG00760.1, RPL36	encodes a chloroplast ribosomal protein L36, a constituent of the large subunit of the ribosomal complex, encodes a chloroplast ribosomal protein L36, a constituent of the large subunit of the ribosomal complex	ATCG00760		-0.0481	-0.1994	0.8431	0.9758	-6.203	-0.08813	-0.3654	0.717	0.8966	-6.81	-0.1362	-0.5648	0.5758	0.8045	-6.905	0.7994	3.068	0.004108	0.01084	-3.316	0.9356	3.591	0.0009877	0.003559	-1.809	6.836	6.684	6.901	6.755	6.79	6.417	6.57	6.77	7.226	6.75	6.808	7.078	6.724	6.021	6.66	6.84	7.849	8.091	7.59	7.361
244981_at	ATCG00770.1, RPS8	chloroplast 30S ribosomal protein S8, chloroplast 30S ribosomal protein S8	ATCG00770		0.3505	1.03	0.3102	0.7865	-5.707	-0.3211	-0.9432	0.352	0.6864	-6.431	0.02939	0.08632	0.9317	0.9767	-7.064	2.536	6.896	4.85E-08	4.14E-07	7.853	2.506	6.816	6.16E-08	6.75E-07	7.746	5.106	3.654	3.762	4.117	4.16	4.993	3.214	4.604	5.23	4.51	4.338	3.443	4.887	4.09	4.19	5.648	7.168	7.271	6.70	6.102
244982_at	ATCG00780.1, RPL14	encodes a chloroplast ribosomal protein L14, a constituent of the large subunit of the ribosomal complex, encodes a chloroplast ribosomal protein L14, a constituent of the large subunit of the ribosomal complex	ATCG00780		-0.04059	-0.1307	0.8967	0.9861	-6.214	0.4451	1.434	0.1604	0.4892	-5.862	0.4045	1.303	0.201	0.4909	-6.221	1.658	4.944	1.85E-05	9.14E-05	1.931	1.253	3.737	0.0006536	0.0025	-1.411	5.112	5.219	5.845	5.841	5.50	4.98	4.449	6.304	6.121	5.46	5.36	6.26	6.365	5.65	5.91	6.795	7.293	7.398	7.16	6.475
244983_at	ATCG00790.1, RPL16	chloroplast gene encoding a ribosomal protein L16, which is a constituent of 50S large ribosomal subunit, chloroplast gene encoding a ribosomal protein L16, which is a constituent of 50S large ribosomal subunit	ATCG00790		0.2803	1.155	0.2559	0.7418	-5.576	-0.1287	-0.5301	0.5994	0.846	-6.736	0.1516	0.6246	0.5362	0.7809	-6.87	1.987	7.579	6.38E-09	6.46E-08	9.89	1.835	7	3.55E-08	4.13E-07	8.298	4.146	4.609	4.853	4.151	4.44	4.447	4.734	5.02	4.679	4.72	5.06	4.825	4.656	3.825	4.59	6.032	6.252	6.997	6.43	8.173
244984_at	ATCG00800.1, RPS3	encodes a chloroplast ribosomal protein S3, a constituent of the small subunit of the ribosomal complex, encodes a chloroplast ribosomal protein S3, a constituent of the small subunit of the ribosomal complex	ATCG00800		0.2479	0.745	0.4612	0.866	-5.951	0.2439	0.7328	0.4685	0.7704	-6.607	0.4918	1.478	0.1483	0.4208	-5.986	3.686	10.25	3.75E-12	6.75E-11	17.39	3.194	8.886	1.50E-10	2.91E-09	13.78	3.704	4.253	4.243	3.65	3.96	4.156	4.185	3.81	4.69	4.21	4.565	6.261	3.631	3.36	4.45	6.935	8.056	7.954	7.65	7.21
244985_at	ATCG00810.1, RPL22	encodes a chloroplast ribosomal protein L22, a constituent of the large subunit of the ribosomal complex, encodes a chloroplast ribosomal protein L22, a constituent of the large subunit of the ribosomal complex	ATCG00810		0.8208	2.944	0.005691	0.1788	-2.408	0.164	0.588	0.5602	0.8287	-6.703	0.9848	3.532	0.001167	0.02171	-1.619	4.071	13.52	1.46E-15	5.50E-14	25.31	3.087	10.25	3.80E-12	1.08E-10	17.48	3.36	3.701	3.59	3.428	3.52	4.113	3.726	4.63	4.894	4.34	3.74	4.926	4.894	4.459	4.50	6.684	8.014	8.077	7.59	6.875
244986_at	ATCG00820.1, RPS19	Encodes a 6.8-kDa protein of the small ribosomal subunit., Encodes a 6.8-kDa protein of the small ribosomal subunit.	ATCG00820		-0.04592	-0.2365	0.8144	0.9697	-6.195	0.0745	0.3838	0.7034	0.8923	-6.803	0.02858	0.1472	0.8838	0.9585	-7.057	2.265	10.8	9.15E-13	1.89E-11	18.81	2.236	10.67	1.30E-12	4.22E-11	18.56	4.674	4.466	4.865	4.774	4.69	4.621	4.364	4.85	4.76	4.65	4.613	5.413	4.625	4.242	4.72	6.413	7.226	7.24	6.96	6.574
244987_s_at	ATCG00830.1, RPL2.1, ATCG01310.1, RPL2.2	encodes a chloroplast ribosomal protein L2, a constituent of the large subunit of the ribosomal complex, encodes a chloroplast ribosomal protein L2, a constituent of the large subunit of the ribosomal complex, encodes a chloroplast ribosomal protein L2, a constituent of the large subunit of the ribosomal complex, encodes a chloroplast ribosomal protein L2, a constituent of the large subunit of th…	multiple		-0.07612	-0.4392	0.6632	0.9336	-6.128	0.2961	1.709	0.09628	0.3865	-5.451	0.22	1.269	0.2126	0.5056	-6.263	1.674	8.942	1.29E-10	1.76E-09	13.82	1.454	7.767	3.67E-09	5.31E-08	10.57	6.684	7.183	6.853	7.254	6.99	6.469	6.995	7.215	6.99	6.92	7.542	7.46	6.891	6.961	7.21	8.503	8.688	8.812	8.67	9.263
244988_s_at	ATCG00840.1, RPL23.1, ATCG01300.1, RPL23.2	One of two chloroplast genes that encode chloroplast ribosomal protein L23, a constituent of the large subunit of the ribosomal complex, One of two chloroplast genes that encode chloroplast ribosomal protein L23, a constituent of the large subunit of the ribosomal complex, One of two chloroplast genes that encode chloroplast ribosomal protein L23, a constituent of the large subunit of the ribosom…	multiple		0.07187	0.274	0.7857	0.9641	-6.186	0.08042	0.3066	0.7609	0.9137	-6.83	0.1523	0.5806	0.5652	0.7985	-6.896	1.369	4.833	2.58E-05	0.0001236	1.6	1.217	4.295	0.0001291	0.0006077	0.1637	7.424	6.979	6.921	8.422	7.44	7.356	6.884	8.41	7.384	7.51	7.965	7.794	6.935	7.662	7.59	8.272	9.138	9.008	8.81	8.728
244989_s_at	ATCG00860.1, YCF2.1, ATCG01280.1, YCF2.2, ATCG01280.1, YCF2.2	Encodes an unknown protein. This gene is regulated by AtSIG6 transcriptionally., Encodes an unknown protein. This gene is regulated by AtSIG6 transcriptionally., Identical to Protein ycf2 (ycf2-B) [Arabidopsis Thaliana] (GB:P56786); similar to hypothetical chloroplast RF2 [Vitis vinifera] (GB:YP_567121.1); similar to Hypothetical protein [Gossypium barbadense] (GB:BAF41290.1); similar to hypothet…	multiple		-0.1476	-0.7479	0.4595	0.8651	-5.948	-0.1034	-0.524	0.6035	0.8478	-6.739	-0.2511	-1.272	0.2117	0.5045	-6.26	-0.3464	-1.625	0.1131	0.1786	-6.291	-0.09531	-0.447	0.6576	0.7403	-7.34	6.654	6.348	6.344	6.265	6.40	6.225	6.345	6.569	5.883	6.26	6.448	6.133	6.081	5.946	6.15	5.888	5.982	6.299	6.06	6.256
244990_s_at	ATCG00870.1, ORF77.1, ATCG00870.1, ORF77.1, ATCG01270.1, ORF77.2, ATCG01270.1, ORF77.2	Identical to Hypothetical 9.0 kDa protein ycf15 (ORF77) (ycf15-B) [Arabidopsis Thaliana] (GB:P56809); similar to hypothetical chloroplast RF15 [Vitis vinifera] (GB:YP_567122.1), Identical to Hypothetical 9.0 kDa protein ycf15 (ORF77) (ycf15-B) [Arabidopsis Thaliana] (GB:P56809); similar to hypothetical chloroplast RF15 [Vitis vinifera] (GB:YP_567122.1), hypothetical protein, hypothetical protein,…	multiple		-0.06385	-0.1881	0.8519	0.9767	-6.205	0.3738	1.101	0.2781	0.6218	-6.271	0.31	0.9133	0.3672	0.6591	-6.647	1.448	3.95	0.0003549	0.001285	-0.9683	1.138	3.104	0.003734	0.01102	-3.075	3.483	3.615	3.489	3.548	3.53	3.328	3.418	3.458	3.675	3.47	3.818	4.192	3.674	3.691	3.84	3.756	5.67	5.52	4.98	3.235
244991_s_at	ATCG00890.1, NDHB.1, ATCG01250.1, NDHB.2	NADH dehydrogenase ND2, NADH dehydrogenase ND2, NADH dehydrogenase ND2, NADH dehydrogenase ND2	multiple		0.2533	0.9011	0.3736	0.8221	-5.826	0.3844	1.367	0.1801	0.5177	-5.951	0.6376	2.268	0.02949	0.1708	-4.616	0.7179	2.364	0.02365	0.04813	-4.934	0.08027	0.2644	0.793	0.8488	-7.406	4.001	3.979	4.286	3.842	4.03	3.897	4.452	4.243	4.53	4.28	4.546	4.732	4.465	4.917	4.67	4.786	4.76	4.689	4.75	4.978
244992_s_at	ATCG00900.1, RPS7.1, ATCG01240.1, RPS7.2	encodes a chloroplast ribosomal protein S7, a constituent of the small subunit of the ribosomal complex, encodes a chloroplast ribosomal protein S7, a constituent of the small subunit of the ribosomal complex, 30S chloroplast ribosomal protein S7, 30S chloroplast ribosomal protein S7	multiple		0.6659	1.92	0.06293	0.4744	-4.493	0.3943	1.137	0.2632	0.6081	-6.232	1.06	3.057	0.004233	0.05177	-2.837	2.074	5.536	3.03E-06	1.79E-05	3.722	1.014	2.706	0.01039	0.02611	-4.032	6.35	7.708	7.837	6.797	7.17	6.721	8.036	8.139	8.459	7.84	8.613	8.85	8.517	6.953	8.23	9.039	9.23	9.471	9.25	8.894
244993_s_at	ATCG01000.1, YCF1.1, ATCG01000.1, YCF1.1, ATCG01130.1, YCF1.2, ATCG01130.1, YCF1.2	Identical to Putative membrane protein ycf1 (ycf1-B) [Arabidopsis Thaliana] (GB:P56785); similar to hypothetical chloroplast RF1 [Citrus sinensis] (GB:YP_740535.1); similar to hypothetical chloroplast RF1 [Citrus sinensis] (GB:YP_740523.1); contains InterPro domain Ycf1; (InterPro:IPR008896), Identical to Putative membrane protein ycf1 (ycf1-B) [Arabidopsis Thaliana] (GB:P56785); similar to hypot…	multiple		0.7663	3.682	0.0007648	0.06549	-0.5872	0.2458	1.181	0.2454	0.5921	-6.182	1.012	4.863	2.36E-05	0.001136	2.162	3.02	13.44	1.76E-15	6.49E-14	25.12	2.008	8.934	1.32E-10	2.60E-09	13.92	4.553	4.803	4.869	4.834	4.76	5.486	5.19	5.818	5.63	5.53	5.56	6.532	5.135	5.881	5.78	7.312	7.958	8.086	7.79	7.136
244994_at	ATCG01010.1, NDHF	Chloroplast encoded NADH dehydrogenase unit., Chloroplast encoded NADH dehydrogenase unit.	ATCG01010		-0.1207	-0.4248	0.6735	0.937	-6.134	0.5123	1.804	0.0798	0.3555	-5.295	0.3916	1.379	0.1766	0.4613	-6.123	1.167	3.805	0.0005382	0.001853	-1.372	0.7758	2.529	0.01604	0.03745	-4.43	4.044	3.368	4.192	3.761	3.84	3.277	3.898	3.847	3.86	3.72	4.413	4.135	4.223	4.161	4.23	4.438	5.513	5.076	5.01	4.564
244995_at	ATCG00150.1, ATPI	Encodes a subunit of ATPase complex CF0, which is a proton channel that supplies the proton motive force to drive ATP synthesis by CF1 portion of the complex., Encodes a subunit of ATPase complex CF0, which is a proton channel that supplies the proton motive force to drive ATP synthesis by CF1 portion of the complex.	ATCG00150		-0.185	-0.5065	0.6157	0.9191	-6.096	0.2558	0.7004	0.4883	0.784	-6.63	0.07081	0.1939	0.8474	0.9428	-7.048	0.8109	2.056	0.04724	0.08622	-5.549	0.7401	1.876	0.06889	0.1244	-5.723	4.163	3.884	3.954	3.81	3.95	3.323	4.205	3.543	3.999	3.77	3.983	3.933	4.282	3.897	4.02	3.782	5.273	5.235	4.76	3.526
244996_at	ATCG00160.1, RPS2	Chloroplast ribosomal protein S2, Chloroplast ribosomal protein S2	ATCG00160		0.007798	0.03226	0.9744	0.9985	-6.222	0.1657	0.6857	0.4974	0.7893	-6.64	0.1735	0.7179	0.4775	0.7443	-6.806	0.8841	3.386	0.001745	0.005172	-2.503	0.7106	2.722	0.01	0.02528	-3.996	3.305	3.613	4.086	3.883	3.72	3.474	3.564	3.681	4.199	3.73	4.005	3.308	3.362	4.906	3.90	4.411	4.486	4.921	4.61	4.775
244997_at	ATCG00170.1, RPOC2	RNA polymerase beta' subunit-2, RNA polymerase beta' subunit-2	ATCG00170		0.1999	0.6554	0.5165	0.887	-6.012	-0.0475	-0.1557	0.8771	0.9606	-6.866	0.1524	0.4996	0.6204	0.8305	-6.941	0.5588	1.696	0.09865	0.1591	-6.178	0.4064	1.233	0.2255	0.3249	-6.678	5.858	6.219	6.233	6.248	6.14	6.107	6.369	6.524	6.358	6.34	6.445	6.318	6.837	5.568	6.29	6.623	6.761	6.711	6.70	6.39
244998_at	ATCG00180.1, RPOC1	RNA polymerase beta' subunit-1, RNA polymerase beta' subunit-1	ATCG00180		0.1971	0.765	0.4494	0.8615	-5.936	-0.1913	-0.7424	0.4627	0.7666	-6.6	0.005804	0.02253	0.9822	0.9946	-7.067	1.913	6.875	5.17E-08	4.38E-07	7.789	1.908	6.854	5.50E-08	6.11E-07	7.859	5.004	4.026	4.728	5.061	4.70	4.813	4.702	4.964	5.129	4.90	4.889	4.776	4.313	4.865	4.71	6.303	6.889	6.662	6.62	6.716
244999_at	ATCG00190.1, RPOB	Chloroplast DNA-dependent RNA polymerase B subunit. The transcription of this gene is regulated by a nuclear encoded RNA polymerase. This gene has been transferred to mitochondrial genome during crucifer evolution., Chloroplast DNA-dependent RNA polymerase B subunit. The transcription of this gene is regulated by a nuclear encoded RNA polymerase. This gene has been transferred to mitochondrial ge…	ATCG00190		-0.04044	-0.1307	0.8968	0.9861	-6.214	0.3031	0.9793	0.3341	0.6721	-6.397	0.2627	0.8486	0.4018	0.6877	-6.704	-0.138	-0.4127	0.6823	0.7565	-7.509	-0.4007	-1.198	0.2387	0.3399	-6.72	4.527	4.709	5.061	4.352	4.66	4.558	5.144	4.239	4.547	4.62	4.91	4.691	5.27	4.828	4.92	4.493	4.605	4.475	4.52	4.453
245000_at	ATCG00210.1, YCF6, ATCG00210.1, YCF6	Identical to Cytochrome b6-f complex subunit 8 (Cytochrome b6-f complex subunit VIII) (Cytochrome b6-f complex subunit petN) (petN) [Arabidopsis Thaliana] (GB:P61039;GB:P12178;GB:P56789); similar to PetN [Acorus calamus] (GB:YP_319758.1); similar to petN [Nymphaea alba] (GB:YP_053148.1); contains InterPro domain PetN; (InterPro:IPR005497), Identical to Cytochrome b6-f complex subunit 8 (Cytochrom…	ATCG00210		-0.08054	-0.3245	0.7475	0.9567	-6.171	0.3389	1.365	0.1807	0.5184	-5.954	0.2584	1.041	0.3049	0.6023	-6.523	1.312	4.892	2.16E-05	0.0001051	1.777	1.053	3.929	0.0003776	0.001556	-0.881	6.141	6.293	6.34	6.691	6.37	6.234	6.179	6.362	6.368	6.29	6.598	6.655	6.55	6.695	6.62	7.328	7.882	7.824	7.68	5.831
245001_at	ATCG00220.1, PSBM	PSII low MW protein, PSII low MW protein	ATCG00220		-0.3086	-1.643	0.1093	0.5769	-4.939	0.05642	0.3003	0.7657	0.9156	-6.832	-0.2522	-1.342	0.188	0.4747	-6.17	1.387	6.834	5.84E-08	4.91E-07	7.666	1.639	8.077	1.49E-09	2.32E-08	11.48	6.872	7.01	6.032	6.835	6.69	6.444	6.313	6.467	6.291	6.38	6.801	6.706	6.216	6.018	6.44	8.24	7.667	8.315	8.07	8.183
245002_at	ATCG00270.1, PSBD	PSII D2 protein, PSII D2 protein	ATCG00270		-0.3346	-1.045	0.3029	0.782	-5.691	0.3936	1.23	0.2269	0.5722	-6.125	0.05897	0.1842	0.8549	0.9458	-7.05	-0.8271	-2.392	0.02217	0.04558	-4.876	-0.8861	-2.563	0.01478	0.03509	-4.355	6.245	5.692	6.26	6.279	6.12	6.251	5.847	5.825	5.214	5.78	5.769	6.399	6.135	6.409	6.18	5.068	5.387	5.42	5.29	6.213
245003_at	ATCG00280.1, PSBC	chloroplast gene encoding a CP43 subunit of the photosystem II reaction center. promoter contains a blue-light responsive element., chloroplast gene encoding a CP43 subunit of the photosystem II reaction center. promoter contains a blue-light responsive element.	ATCG00280		-0.1091	-0.2874	0.7755	0.9624	-6.182	0.3724	0.9812	0.3331	0.6714	-6.395	0.2634	0.6939	0.4923	0.7549	-6.823	0.599	1.461	0.1528	0.228	-6.533	0.3356	0.8186	0.4185	0.5265	-7.101	5.831	6.433	6.517	6.915	6.42	5.788	6.743	6.449	6.28	6.32	6.773	6.828	7.059	6.09	6.69	6.714	7.082	7.273	7.02	7.212
245004_at	ATCG00300.1, YCF9	encodes PsbZ, which is a subunit of photosystem II. In Chlamydomonas, this protein has been shown to be essential in the interaction between PS II and the light harvesting complex II., encodes PsbZ, which is a subunit of photosystem II. In Chlamydomonas, this protein has been shown to be essential in the interaction between PS II and the light harvesting complex II.	ATCG00300		0.02238	0.1034	0.9182	0.9877	-6.217	0.02823	0.1304	0.897	0.9674	-6.869	0.05061	0.2338	0.8165	0.9293	-7.04	2.062	8.818	1.82E-10	2.43E-09	13.47	2.012	8.601	3.34E-10	5.95E-09	12.98	4.527	4.867	4.529	5.204	4.78	3.791	5.286	4.721	5.419	4.80	4.473	5.049	5.118	4.69	4.83	6.466	7.149	6.916	6.84	6.369
245005_at	ATCG00330.1, RPS14	30S chloroplast ribosomal protein S14, 30S chloroplast ribosomal protein S14	ATCG00330		0.2138	0.6077	0.5472	0.8985	-6.041	0.5182	1.473	0.1496	0.4731	-5.807	0.732	2.081	0.04474	0.2184	-4.983	1.202	3.163	0.003194	0.008727	-3.078	0.4699	1.237	0.2243	0.3236	-6.674	5.062	4.473	4.845	5.701	5.02	5.253	5.288	5.344	5.05	5.23	5.743	5.675	5.43	6.161	5.75	5.998	6.198	6.471	6.22	5.063
245006_at	ATCG00340.1, PSAB	Encodes the D1 subunit of photosystem I and II reaction centers., Encodes the D1 subunit of photosystem I and II reaction centers.	ATCG00340		-1.214	-6.802	6.43E-08	5.24E-05	8.107	0.4532	2.54	0.01563	0.1522	-3.866	-0.7607	-4.263	0.0001422	0.004737	0.4083	2.173	11.27	2.80E-13	6.42E-12	20.01	2.934	15.22	3.98E-17	5.04E-15	28.98	6.137	6.304	6.069	6.684	6.30	4.785	5.149	5.328	5.077	5.08	5.322	5.177	5.819	5.833	5.54	8.379	8.383	8.653	8.47	8.707
245007_at	ATCG00350.1, PSAA	Encodes psaA protein comprising the reaction center for photosystem I along with psaB protein; hydrophobic protein encoded by the chloroplast genome., Encodes psaA protein comprising the reaction center for photosystem I along with psaB protein; hydrophobic protein encoded by the chloroplast genome.	ATCG00350		-0.1178	-0.5247	0.603	0.9141	-6.087	0.0906	0.4037	0.6889	0.887	-6.795	-0.02717	-0.121	0.9043	0.9667	-7.06	0.08644	0.3566	0.7235	0.7895	-7.531	0.1136	0.4686	0.6422	0.7271	-7.329	5.702	5.517	5.74	5.911	5.72	4.854	5.251	6.304	5.989	5.60	5.24	5.902	5.867	5.752	5.69	5.148	5.952	6.311	5.80	6.485
245008_at	ATCG00360.1, YCF3	Encodes a protein required for photosystem I assembly and stability. In Chlamydomonas reinhardtii, this protein seems to act as a PSI specific chaperone facilitating the assembly of the complex by interacting with PsaA and PsaD. A loss of function mutation in tobacco leads to a loss of photosystem I., Encodes a protein required for photosystem I assembly and stability. In Chlamydomonas reinhardti…	ATCG00360		0.06878	0.1893	0.8509	0.9764	-6.205	-0.02105	-0.05792	0.9541	0.9872	-6.876	0.04774	0.1314	0.8962	0.9643	-7.059	0.833	2.123	0.04084	0.07639	-5.422	0.7853	2.001	0.0531	0.1007	-5.498	6.608	5.898	5.943	6.29	6.18	6.716	5.963	6.323	6.011	6.25	6.292	6.189	5.508	6.941	6.23	6.461	7.078	7.513	7.02	6.284
245009_at	ATCG00380.1, RPS4	Chloroplast encoded ribosomal protein S4, Chloroplast encoded ribosomal protein S4	ATCG00380		0.2097	0.9665	0.3404	0.8045	-5.767	-0.005929	-0.02733	0.9784	0.9927	-6.878	0.2038	0.9391	0.354	0.6475	-6.623	2.708	11.55	1.41E-13	3.45E-12	20.7	2.504	10.68	1.23E-12	4.04E-11	18.61	6.449	5.959	5.751	6.606	6.19	5.755	6.292	7.094	6.464	6.40	6.833	6.8	6.201	5.746	6.40	8.62	8.892	9.185	8.90	7.97
245010_at	ATCG00420.1, NDHJ	Encodes NADH dehydrogenase subunit J. Its transcription is increased upon sulfur depletion., Encodes NADH dehydrogenase subunit J. Its transcription is increased upon sulfur depletion.	ATCG00420		-0.01484	-0.04473	0.9646	0.9962	-6.222	-0.13	-0.3917	0.6976	0.891	-6.8	-0.1448	-0.4365	0.6651	0.8543	-6.971	0.8752	2.442	0.01974	0.0413	-4.771	1.02	2.846	0.007313	0.01948	-3.706	5.811	6.326	6.107	6.33	6.14	5.922	5.403	6.615	6.575	6.13	6.289	5.874	5.548	6.283	6.00	6.742	7.139	7.176	7.02	5.025
245011_at	ATCG00430.1, PSBG	Encodes a protein which was originally thought to be part of photosystem II but its wheat homolog was later shown to encode for subunit K of NADH dehydrogenase., Encodes a protein which was originally thought to be part of photosystem II but its wheat homolog was later shown to encode for subunit K of NADH dehydrogenase.	ATCG00430		0.04916	0.2166	0.8297	0.9731	-6.199	-0.1089	-0.4798	0.6343	0.864	-6.761	-0.0597	-0.2631	0.794	0.9195	-7.032	0.5066	2.067	0.04607	0.08447	-5.527	0.5663	2.311	0.02677	0.0573	-4.894	5.78	5.884	6.01	6.272	5.99	5.917	5.995	5.852	6.379	6.04	5.995	5.952	6.127	5.633	5.93	6.566	6.402	6.511	6.49	6.172
245012_at	ATCG00440.1, NDHC	Encodes NADH dehydrogenase D3 subunit of the chloroplast NAD(P)H dehydrogenase complex, Encodes NADH dehydrogenase D3 subunit of the chloroplast NAD(P)H dehydrogenase complex	ATCG00440		-0.3769	-2.053	0.04755	0.4315	-4.259	0.1424	0.7757	0.4431	0.7552	-6.574	-0.2345	-1.277	0.2099	0.5017	-6.254	1.767	8.91	1.40E-10	1.91E-09	13.73	2.002	10.09	5.72E-12	1.57E-10	17.07	5.161	5.215	5.286	5.759	5.36	4.558	5.375	4.893	5.088	4.98	5.297	5.04	4.702	5.444	5.12	6.872	6.994	7.501	7.12	6.639
245013_at	ATCG00470.1, ATPE	ATPase epsilon subunit, ATPase epsilon subunit	ATCG00470		0.1189	0.6099	0.5458	0.898	-6.04	0.1195	0.6128	0.5439	0.8196	-6.688	0.2384	1.223	0.2295	0.5259	-6.32	0.841	3.994	0.0003126	0.001148	-0.8451	0.6026	2.862	0.007022	0.01882	-3.668	8.17	8.778	8.6	8.978	8.63	8.478	8.737	8.968	8.817	8.75	9.426	9.289	8.577	8.186	8.87	9.412	9.324	9.681	9.47	9.905
245014_at	ATCG00480.1, ATPB	chloroplast-encoded gene for beta subunit of ATP synthase, chloroplast-encoded gene for beta subunit of ATP synthase	ATCG00480		0.1763	0.8009	0.4285	0.8517	-5.909	0.03416	0.1552	0.8776	0.9607	-6.866	0.2104	0.9561	0.3455	0.6405	-6.607	0.1601	0.6736	0.505	0.6002	-7.365	-0.0503	-0.2116	0.8336	0.8813	-7.419	8.523	9.333	8.986	8.989	8.96	8.646	9.083	9.52	9.287	9.13	9.741	9.749	8.8	8.383	9.17	8.955	8.865	9.533	9.12	9.893
245015_at	ATCG00490.1, RBCL	large subunit of RUBISCO., large subunit of RUBISCO.	ATCG00490		-0.007933	-0.02976	0.9764	0.9986	-6.222	0.08003	0.3002	0.7658	0.9156	-6.832	0.0721	0.2704	0.7884	0.9164	-7.03	1.043	3.622	0.000907	0.002922	-1.876	0.9708	3.371	0.001819	0.005988	-2.393	5.675	5.531	5.243	5.728	5.54	5.802	4.769	5.611	5.964	5.54	5.18	5.847	5.544	5.895	5.62	6.583	6.732	6.448	6.59	6.572
245016_at	ACCD, ATCG00500.1	Encodes the carboxytransferase beta subunit of the Acetyl-CoA carboxylase (ACCase) complex in plastids. This complex catalyzes the carboxylation of acetyl-CoA to produce malonyl-CoA, the first committed step in fatty acid synthesis., Encodes the carboxytransferase beta subunit of the Acetyl-CoA carboxylase (ACCase) complex in plastids. This complex catalyzes the carboxylation of acetyl-CoA to pro…	ATCG00500		0.2615	0.9204	0.3636	0.8169	-5.809	0.7466	2.628	0.01261	0.1357	-3.671	1.008	3.548	0.001114	0.0211	-1.574	1.555	5.067	1.27E-05	6.52E-05	2.3	0.5467	1.782	0.08339	0.1456	-5.884	5.995	6.107	5.531	5.454	5.77	5.659	5.39	6.672	6.412	6.03	7.488	7.3	6.221	6.11	6.78	7.184	7.485	7.31	7.33	7.773
245017_at	ATCG00510.1, PSAI	Encodes subunit I of photosystem I., Encodes subunit I of photosystem I.	ATCG00510		0.09605	0.3971	0.6937	0.9411	-6.145	0.4668	1.93	0.06165	0.3118	-5.077	0.5629	2.327	0.0258	0.1578	-4.497	2.105	8.058	1.58E-09	1.78E-08	11.3	1.542	5.904	9.85E-07	8.11E-06	4.979	5.756	6.218	5.476	6.092	5.89	5.756	5.453	6.245	6.472	5.98	6.415	7.044	6.346	5.988	6.45	7.637	8.202	8.133	7.99	7.859
245018_at	ATCG00520.1, YCF4	Encodes a protein required for photosystem I assembly and stability. In cyanobacteria, loss of function mutation in this gene increases PSII/PSI ratio without any influence on photoautotrophic growth., Encodes a protein required for photosystem I assembly and stability. In cyanobacteria, loss of function mutation in this gene increases PSII/PSI ratio without any influence on photoautotrophic grow…	ATCG00520		-0.01464	-0.08467	0.933	0.9901	-6.219	0.01668	0.09644	0.9237	0.9769	-6.873	0.002035	0.01177	0.9907	0.9967	-7.068	0.4239	2.27	0.0294	0.05774	-5.13	0.4219	2.259	0.03013	0.06319	-4.999	7.097	7.112	7.382	7.096	7.17	7.044	7.126	7.041	7.416	7.16	7.531	6.99	7.095	7.078	7.17	7.341	7.724	7.72	7.60	8.047
245019_at	ATCG00530.1, YCF10, ATCG00530.1, YCF10	Identical to Chloroplast envelope membrane protein (cemA) [Arabidopsis Thaliana] (GB:P56783); similar to proton extrusion protein-related [Arabidopsis thaliana] (TAIR:AT4G31040.1); similar to chloroplast envelope membrane protein [Gossypium hirsutum] (GB:YP_538947.1); contains InterPro domain CemA; (InterPro:IPR004282), Identical to Chloroplast envelope membrane protein (cemA) [Arabidopsis Thalia…	ATCG00530		0.05938	0.2665	0.7914	0.9657	-6.188	0.006081	0.02729	0.9784	0.9927	-6.878	0.06546	0.2938	0.7706	0.9089	-7.024	1.711	7.11	2.56E-08	2.32E-07	8.494	1.646	6.838	5.78E-08	6.38E-07	7.81	5.378	5.408	5.302	5.994	5.52	4.943	5.658	5.927	5.792	5.58	5.137	6.142	5.096	5.969	5.59	6.675	7.365	7.655	7.23	7.659
245020_at	ATCG00540.1, PETA	Encodes cytochrome f apoprotein; involved in photosynthetic electron transport chain; encoded by the chloroplast genome and is transcriptionally repressed by a nuclear gene HCF2., Encodes cytochrome f apoprotein; involved in photosynthetic electron transport chain; encoded by the chloroplast genome and is transcriptionally repressed by a nuclear gene HCF2.	ATCG00540		0.1053	0.6446	0.5233	0.8902	-6.019	-0.1049	-0.6423	0.5248	0.808	-6.669	0.0003746	0.002294	0.9982	0.9995	-7.068	1.702	9.647	1.87E-11	2.99E-10	15.77	1.701	9.645	1.88E-11	4.52E-10	15.87	5.533	5.627	5.634	5.787	5.65	5.46	5.495	5.845	6.201	5.75	5.588	5.91	5.562	5.522	5.65	6.898	7.38	7.761	7.35	7.396
245021_at	ATCG00550.1, PSBJ	PSII component, PSII component	ATCG00550		-0.05875	-0.2794	0.7816	0.9631	-6.184	0.01043	0.0496	0.9607	0.9886	-6.877	-0.04832	-0.2298	0.8196	0.9304	-7.041	1.425	6.272	3.20E-07	2.32E-06	5.963	1.473	6.485	1.68E-07	1.66E-06	6.745	4.588	5.637	4.921	5.058	5.05	4.762	4.984	4.807	5.415	4.99	4.96	5.466	4.88	4.704	5.00	6.444	6.095	6.887	6.48	6.001
245022_at	ATCG00560.1, PSBL	PSII L protein, PSII L protein	ATCG00560		-0.03948	-0.1462	0.8846	0.9843	-6.212	0.02844	0.1053	0.9167	0.9753	-6.872	-0.01104	-0.04091	0.9676	0.9897	-7.067	0.7381	2.532	0.01594	0.03445	-4.576	0.7491	2.569	0.01454	0.03462	-4.341	5.667	6.148	5.881	5.858	5.89	5.765	6.051	5.914	5.667	5.85	5.245	6.358	5.843	6.063	5.88	6.411	6.537	6.932	6.63	5.952
245023_at	ATCG00080.1, PSBI	PSII I protein, PSII I protein	ATCG00080		-0.2165	-0.9389	0.3541	0.8124	-5.792	-0.1753	-0.7604	0.4521	0.7599	-6.586	-0.3918	-1.699	0.09801	0.3368	-5.651	2.726	10.94	6.38E-13	1.37E-11	19.18	3.118	12.52	1.41E-14	7.98E-13	23.1	4.864	4.388	4.806	4.979	4.76	4.604	4.887	4.328	4.352	4.54	5.15	4.499	3.594	4.227	4.37	6.868	7.599	7.987	7.48	7.673
245024_at	ATCG00120.1, ATPA	Encodes the ATPase alpha subunit, which is a subunit of ATP synthase and part of the CF1 portion which catalyzes the conversion of ADP to ATP using the proton motive force. This complex is located in the thylakoid membrane of the chloroplast., Encodes the ATPase alpha subunit, which is a subunit of ATP synthase and part of the CF1 portion which catalyzes the conversion of ADP to ATP using the pro…	ATCG00120		0.33	1.109	0.2748	0.7563	-5.625	-0.3343	-1.124	0.2687	0.6129	-6.247	-0.004322	-0.01453	0.9885	0.996	-7.067	1.996	6.214	3.83E-07	2.73E-06	5.785	2.001	6.227	3.67E-07	3.37E-06	5.963	5.831	5.606	6.203	6.349	6.00	6.644	5.907	6.177	6.581	6.33	5.727	6.844	6.65	4.751	5.99	7.557	8.005	8.42	7.99	7.281
245025_at	ATCG00130.1, ATPF	ATPase F subunit., ATPase F subunit.	ATCG00130		-0.1045	-0.4684	0.6424	0.9269	-6.115	0.5574	2.499	0.01722	0.1611	-3.954	0.4529	2.031	0.04983	0.2319	-5.077	1.915	7.951	2.15E-09	2.35E-08	10.98	1.462	6.071	5.91E-07	5.15E-06	5.487	4.268	3.945	3.949	4.665	4.21	3.807	3.969	4.217	4.415	4.10	4.366	4.514	4.373	5.385	4.66	5.666	6.128	6.572	6.12	4.753
245026_at	ATCG00140.1, ATPH	ATPase III subunit, ATPase III subunit	ATCG00140		0.5716	2.657	0.01174	0.2414	-3.052	-0.06803	-0.3162	0.7537	0.9107	-6.827	0.5035	2.341	0.02499	0.1551	-4.468	1.884	8.106	1.37E-09	1.57E-08	11.44	1.38	5.939	8.83E-07	7.33E-06	5.088	4.615	5.188	4.951	5.513	5.07	5.181	5.974	5.605	5.792	5.64	5.242	5.565	5.699	5.775	5.57	6.529	7.077	7.245	6.95	7.253
245027_at	HO2	encodes a heme oxygenase that catalyzes the oxidation of heme to biliverdin IXalpha, CO and Fe(2+), a committed step in the biosynthesis of the phytochrome chromophore phytochromobilin.	AT2G26550		-0.07948	-0.3242	0.7477	0.9567	-6.171	0.1883	0.7681	0.4475	0.7576	-6.58	0.1088	0.4439	0.6598	0.8518	-6.967	-0.1286	-0.4857	0.6301	0.7127	-7.476	-0.2375	-0.8967	0.3759	0.4848	-7.034	4.565	4.591	4.278	4.664	4.52	4.01	4.657	4.063	5.05	4.45	5.286	5.185	3.802	4.261	4.63	4.634	3.866	4.687	4.40	5.148
245028_at		similar to unknown protein [Arabidopsis thaliana] (TAIR:AT5G42880.1); similar to unknown protein [Arabidopsis thaliana] (TAIR:AT4G33390.1); similar to IMP dehydrogenase/GMP reductase [Medicago truncatula] (GB:ABE88908.1); contains InterPro domain Protein of unknown function DUF827, plant; (InterPro:IPR008545)	AT2G26570		-0.2906	-2.135	0.03973	0.4029	-4.108	1.181	8.679	2.68E-10	5.62E-08	13.5	0.8905	6.544	1.40E-07	1.16E-05	7.215	3.024	20.58	2.63E-21	4.28E-19	38.56	2.134	14.52	1.70E-16	1.76E-14	27.53	7.904	8.173	7.999	7.798	7.97	8.053	7.865	7.186	7.608	7.68	8.864	9.026	8.673	8.874	8.86	10.91	11.11	10.95	10.99	7.35
245029_at	AT2G26580.1	plant-specific transcription factor YABBY family protein; Identical to Axial regulator YABBY5 (YAB5) [Arabidopsis Thaliana] (GB:Q8GW46;GB:O48725); similar to YAB2 (YABBY 2), transcription factor [Arabidopsis thaliana] (TAIR:AT1G08465.1); similar to YABBY-like transcription factor PROLONGATA [Antirrhinum majus] (GB:AAS10178.1); contains InterPro domain YABBY protein; (InterPro:IPR006780); contains…	AT2G26580		-0.3293	-1.579	0.1232	0.5999	-5.033	0.4956	2.377	0.02299	0.1874	-4.213	0.1663	0.7977	0.4304	0.7096	-6.746	0.0139	0.06171	0.9511	0.9653	-7.594	-0.1524	-0.6768	0.5029	0.605	-7.208	4.735	4.748	4.833	5.315	4.91	4.235	4.582	4.614	4.883	4.58	5.209	4.873	5.182	5.033	5.07	4.464	5.254	5.048	4.92	4.334
245030_at		glycoside hydrolase family 28 protein / polygalacturonase (pectinase) family protein; similar to glycoside hydrolase family 28 protein / polygalacturonase (pectinase) family protein [Arabidopsis thaliana] (TAIR:AT2G15450.1); similar to glycoside hydrolase family 28 protein / polygalacturonase (pectinase) family protein [Arabidopsis thaliana] (TAIR:AT2G15460.1); similar to glycoside hydrolase fami…	AT2G26620		0.2798	2.344	0.0248	0.3357	-3.705	0.1546	1.295	0.2038	0.5458	-6.045	0.4344	3.639	0.0008639	0.01758	-1.331	0.2523	1.957	0.05829	0.103	-5.732	-0.1821	-1.412	0.1666	0.2548	-6.448	3.508	3.332	3.335	3.347	3.38	3.459	4.079	3.432	3.673	3.66	3.796	4.056	3.875	3.534	3.82	3.435	3.911	3.553	3.63	3.178
245031_at		binding; similar to mitochondrial substrate carrier family protein [Arabidopsis thaliana] (TAIR:AT2G35800.1); similar to Mitochondrial carrier protein, putative [Medicago truncatula] (GB:ABE77885.1); contains InterPro domain Mitochondrial carrier protein; (InterPro:IPR002067); contains InterPro domain Mitochondrial substrate carrier; (InterPro:IPR001993)	AT2G26360		-0.01349	-0.09623	0.9239	0.988	-6.218	0.08237	0.5876	0.5605	0.8289	-6.703	0.06888	0.4913	0.6262	0.8343	-6.945	-0.4328	-2.858	0.007084	0.01731	-3.827	-0.5017	-3.313	0.002131	0.006853	-2.544	5.157	5.802	5.5	5.427	5.47	5.318	5.355	5.541	5.618	5.46	5.578	5.431	5.514	5.638	5.54	4.677	5.174	5.266	5.04	6.018
245032_at		transposase IS4 family protein, contains Pfam profile: PF01609 transposase DDE domain	AT2G26630		-0.07002	-0.2788	0.782	0.9631	-6.184	-0.022	-0.0876	0.9307	0.9789	-6.874	-0.09203	-0.3664	0.7163	0.8816	-6.999	1.576	5.811	1.31E-06	8.36E-06	4.557	1.668	6.15	4.65E-07	4.15E-06	5.728	6.738	5.42	5.967	5.783	5.98	6.154	5.929	5.618	5.927	5.91	5.671	6.605	6.187	5.077	5.89	8.2	6.984	7.476	7.55	4.65
245033_at		disease resistance protein-related / LRR protein-related; similar to leucine-rich repeat family protein [Arabidopsis thaliana] (TAIR:AT1G33600.1); similar to disease resistance protein-related / LRR protein-related [Arabidopsis thaliana] (TAIR:AT1G33590.1); similar to H0402C08.6 [Oryza sativa (indica cultivar-group)] (GB:CAJ86230.1); contains InterPro domain Leucine-rich repeat; (InterPro:IPR0016…	AT2G26380		0.13	0.7009	0.4879	0.8756	-5.982	-0.1985	-1.071	0.2915	0.635	-6.304	-0.06858	-0.3698	0.7137	0.8805	-6.998	-0.03045	-0.152	0.88	0.9134	-7.585	0.03813	0.1904	0.8501	0.8936	-7.423	4.888	5.363	5.369	4.824	5.11	5.358	5.053	5.478	5.075	5.24	5.691	5.095	4.766	4.619	5.04	5.35	4.548	5.344	5.08	5.651
245034_at		serpin, putative / serine protease inhibitor, putative; similar to serpin, putative / serine protease inhibitor, putative [Arabidopsis thaliana] (TAIR:AT3G45220.1); similar to serpin-like protein [Citrus x paradisi] (GB:AAN76362.1); contains InterPro domain Proteinase inhibitor I4, serpin; (InterPro:IPR000215)	AT2G26390		0.127	0.8179	0.4189	0.8481	-5.895	0.01947	0.1254	0.9009	0.9687	-6.87	0.1465	0.9433	0.3519	0.6459	-6.619	-0.1205	-0.7184	0.4772	0.5748	-7.334	-0.267	-1.592	0.1203	0.1958	-6.188	5.454	5.4	6.163	6.246	5.82	5.952	5.955	6.015	5.849	5.94	5.564	6.154	6.172	5.958	5.96	5.691	5.685	5.709	5.70	6.064
245035_at	AT2G26400.1	Encodes a protein predicted to belong to the acireductone dioxygenase (ARD/ARD�)family.	AT2G26400		-0.07042	-0.3972	0.6936	0.9411	-6.145	0.411	2.319	0.02629	0.2002	-4.333	0.3406	1.921	0.06274	0.2655	-5.276	-0.05399	-0.282	0.7796	0.8347	-7.556	-0.3946	-2.061	0.04671	0.0906	-5.387	6.855	6.328	6.541	6.329	6.51	6.839	6.497	6.395	6.039	6.44	6.903	6.349	7.091	7.072	6.85	6.569	6.567	6.241	6.46	6.452
245036_at	AT2G26410.1	IQD4 (IQ-domain 4); calmodulin binding; similar to IQD3 (IQ-domain 3), calmodulin binding [Arabidopsis thaliana] (TAIR:AT3G52290.1); similar to IQ calmodulin-binding motif, putative [Medicago truncatula] (GB:ABE77889.1); similar to Os01g0833800 [Oryza sativa (japonica cultivar-group)] (GB:NP_001044716.1); contains InterPro domain IQ calmodulin-binding region; (InterPro:IPR000048)	AT2G26410		-0.05452	-0.4834	0.6318	0.9242	-6.108	0.001871	0.01658	0.9869	0.995	-6.878	-0.05265	-0.4668	0.6435	0.8423	-6.957	-0.01372	-0.1126	0.911	0.9373	-7.59	0.03893	0.3195	0.7512	0.8157	-7.389	12.65	12.61	12.78	12.67	12.68	12.71	12.72	12.47	12.58	12.62	12.59	12.43	12.79	12.68	12.62	12.59	12.77	12.63	12.66	12.49
245037_at		1-phosphatidylinositol-4-phosphate 5-kinase, putative / PIP kinase, putative / PtdIns(4)P-5-kinase, putative / diphosphoinositide kinase, putative; Identical to Phosphatidylinositol-4-phosphate 5-kinase 3 (EC 2.7.1.68) (AtPIP5K3) (1-phosphatidylinositol-4-phosphate kinase 3) (PtdIns(4)P-5-kinase 3) (Diphosphoinositide kinase 3) (PIP5K3) [Arabidopsis Thaliana] (GB:O48709); similar to phosphatidyli…	AT2G26420		0.174	1.146	0.2596	0.7444	-5.586	-0.03468	-0.2283	0.8207	0.9367	-6.851	0.1393	0.9174	0.3652	0.657	-6.643	-0.452	-2.755	0.009195	0.02166	-4.07	-0.5914	-3.605	0.0009513	0.003453	-1.773	4.961	4.801	5.225	4.937	4.98	5.165	4.725	5.179	5.551	5.16	4.821	5.149	5.113	5.398	5.12	4.93	4.123	4.534	4.53	5.021
245038_at	AT2G26560.1, PLP2	encodes a lipid acyl hydrolase with wide substrate specificity that accumulates upon infection by fungal and bacterial pathogens. Protein is localized in the cytoplasm in healthy leaves, and in membranes in infected cells., encodes a lipid acyl hydrolase with wide substrate specificity that accumulates upon infection by fungal and bacterial pathogens. Protein is localized in the cytoplasm in heal…	AT2G26560		0.08602	0.5355	0.5956	0.9121	-6.081	-0.2381	-1.482	0.1471	0.4699	-5.794	-0.1521	-0.9468	0.3502	0.6442	-6.616	-0.3361	-1.937	0.06075	0.1066	-5.768	-0.184	-1.06	0.2961	0.4023	-6.874	5.159	4.465	5.078	4.787	4.87	4.834	4.502	5.457	5.041	4.96	4.383	4.946	4.854	4.699	4.72	4.478	4.831	4.3	4.54	5.114
245039_at		glycosyl hydrolase family 17 protein; similar to glycosyl hydrolase family 17 protein [Arabidopsis thaliana] (TAIR:AT3G15800.1); similar to beta-1,3-glucanase 1 [Ziziphus jujuba] (GB:AAY25165.1); contains InterPro domain Glycoside hydrolase, family 17; (InterPro:IPR000490)	AT2G26600		0.443	2.528	0.01607	0.2814	-3.328	-0.6344	-3.62	0.0009099	0.02535	-1.213	-0.1914	-1.092	0.282	0.5814	-6.469	-0.1656	-0.8748	0.3876	0.4874	-7.208	0.02585	0.1366	0.8922	0.9244	-7.432	4.918	4.429	4.621	5.473	4.86	5.696	5.141	5.052	5.324	5.30	4.686	4.588	4.856	4.545	4.67	5.014	4.894	4.176	4.69	5.574
245040_at		similar to unknown protein [Arabidopsis thaliana] (TAIR:AT3G57500.1)	AT2G26520		-0.1398	-1.053	0.2994	0.7783	-5.683	0.2409	1.814	0.07814	0.352	-5.278	0.101	0.7609	0.4517	0.7259	-6.774	-0.4091	-2.852	0.00719	0.01753	-3.841	-0.5101	-3.557	0.001087	0.003869	-1.901	6.749	6.685	6.439	6.336	6.55	6.203	6.711	6.24	6.494	6.41	6.46	6.526	6.914	6.713	6.65	5.907	6.326	6.196	6.14	7.36
245041_at	AR781	unknown function	AT2G26530		0.1709	0.8005	0.4288	0.8517	-5.909	-0.09778	-0.458	0.6497	0.8699	-6.771	0.07311	0.3425	0.734	0.8901	-7.008	-0.009156	-0.03971	0.9685	0.9774	-7.596	-0.08226	-0.3568	0.7234	0.7931	-7.377	5.006	4.89	5.298	5.574	5.19	5.222	5.046	5.193	5.991	5.36	5.351	5.858	5.139	4.712	5.27	5.301	4.616	5.631	5.18	5.574
245042_at	AT2G26540.1	HEMD; uroporphyrinogen-III synthase; similar to Os03g0186100 [Oryza sativa (japonica cultivar-group)] (GB:NP_001049201.1); similar to DNA replication licensing factor, MCM5 component (ISS) [Ostreococcus tauri] (GB:CAL57202.1); contains InterPro domain Uroporphyrinogen III synthase HEM4; (InterPro:IPR003754)	AT2G26540		0.02683	0.1892	0.851	0.9764	-6.205	-0.0769	-0.5422	0.5911	0.8424	-6.729	-0.05007	-0.353	0.7262	0.8859	-7.004	0.467	3.048	0.004329	0.01135	-3.365	0.5171	3.375	0.001798	0.005932	-2.382	7.4	7.491	7.154	7.087	7.28	7.307	7.355	7.305	7.272	7.31	7.15	7.326	7.435	7.02	7.23	7.585	7.678	7.987	7.75	6.65
245043_at	AT2G26430.1, RCY1	Encodes an ania-6a type arginine-rich cyclin which confers tolerance to LiCl and NaCl when expressed in yeast., Encodes an ania-6a type arginine-rich cyclin which confers tolerance to LiCl and NaCl when expressed in yeast.	AT2G26430		-0.0552	-0.4434	0.6601	0.9326	-6.126	-0.05376	-0.4319	0.6684	0.8783	-6.783	-0.109	-0.8754	0.3873	0.6766	-6.681	-0.05218	-0.3881	0.7002	0.7714	-7.519	0.05678	0.4223	0.6754	0.7546	-7.351	10.02	10.02	9.894	9.983	9.98	9.966	10.05	9.943	9.733	9.92	9.854	9.723	10.17	9.737	9.87	9.897	9.937	9.946	9.93	9.571
245044_at		cytochrome b6f complex subunit (petM), putative; similar to unknown [Euphorbia esula] (GB:AAF34768.1); contains InterPro domain PetM of cytochrome b6f complex subunit 7; (InterPro:IPR012595), cytochrome b6f complex subunit (petM), putative; similar to unknown [Euphorbia esula] (GB:AAF34768.1)	AT2G26500		-0.02616	-0.1158	0.9085	0.9869	-6.216	-0.2094	-0.927	0.3602	0.6937	-6.446	-0.2356	-1.043	0.3041	0.6018	-6.521	0.1726	0.7075	0.4839	0.5806	-7.341	0.4082	1.673	0.1031	0.1732	-6.062	5.61	6.806	6.269	6.288	6.24	6.177	6.136	6.265	6.291	6.22	5.118	6.901	6.201	5.81	6.01	6.823	6.074	6.35	6.42	5.978
245045_at		adhesion regulating molecule family; similar to Adhesion regulating molecule [Medicago truncatula] (GB:ABE79214.1); contains InterPro domain Adhesion regulating molecule; (InterPro:IPR006773)	AT2G26590		0.07823	0.5281	0.6007	0.9138	-6.085	0.5941	4.011	0.0002973	0.0114	-0.1433	0.6724	4.539	6.25E-05	0.002514	1.209	0.8431	5.269	6.84E-06	3.75E-05	2.912	0.1707	1.067	0.2932	0.3995	-6.867	6.579	6.581	6.96	6.401	6.63	6.938	6.92	6.926	6.051	6.71	7.001	7.459	7.481	7.271	7.30	7.517	7.396	7.508	7.47	7.009
245046_at	PDE135	permease	AT2G26510		0.03033	0.2064	0.8377	0.9753	-6.202	0.003017	0.02053	0.9837	0.9942	-6.878	0.03334	0.2269	0.8218	0.9311	-7.041	-0.1932	-1.217	0.2316	0.3213	-6.852	-0.2265	-1.427	0.1623	0.2494	-6.427	7.15	7.066	6.824	6.622	6.92	6.756	7.042	6.813	7.172	6.95	7.02	7.066	7.008	6.701	6.95	6.892	6.399	6.876	6.72	6.621
245047_at	ATCG00020.1, PSBA	Encodes chlorophyll binding protein D1, a part of the photosystem II reaction center core, Encodes chlorophyll binding protein D1, a part of the photosystem II reaction center core	ATCG00020		-0.3331	-0.8218	0.4167	0.8469	-5.892	0.1804	0.445	0.659	0.8748	-6.777	-0.1527	-0.3767	0.7086	0.8782	-6.995	1.181	2.698	0.01061	0.0245	-4.202	1.334	3.047	0.004349	0.01256	-3.219	5.576	5.657	5.343	5.371	5.49	4.737	5.299	4.81	5.768	5.15	5.041	5.041	5.65	5.604	5.33	6.698	6.542	6.763	6.67	6.739
245048_at	ATCG00040.1, MATK	Encodes a maturase located in the trnK intron in the chloroplast genome., Encodes a maturase located in the trnK intron in the chloroplast genome.	ATCG00040		-0.21	-0.9093	0.3693	0.82	-5.819	0.01518	0.06575	0.9479	0.985	-6.876	-0.1948	-0.8435	0.4046	0.6895	-6.708	3.135	12.57	1.25E-14	3.81E-13	23.14	3.33	13.35	2.12E-15	1.60E-13	25.01	5.807	5.684	4.621	5.082	5.30	4.931	4.387	5.481	5.555	5.09	5.344	5.506	5.116	4.449	5.10	8.178	8.561	8.563	8.43	7.669
245049_at	ATCG00050.1, RPS16	Homologous to the bacterial ribosomal protein S16, Homologous to the bacterial ribosomal protein S16	ATCG00050		0.005574	0.03193	0.9747	0.9985	-6.222	0.3029	1.735	0.09135	0.3775	-5.408	0.3085	1.767	0.08578	0.3136	-5.54	0.9447	5.01	1.51E-05	7.62E-05	2.13	0.6362	3.374	0.001805	0.005953	-2.386	3.747	3.985	4.227	4.222	4.05	4.324	3.943	3.811	4.126	4.05	4.378	4.4	4.423	4.214	4.35	4.343	5.218	5.409	4.99	4.363
245050_at	ATCG00070.1, PSBK	PSII K protein, PSII K protein	ATCG00070		-0.2233	-0.8591	0.396	0.8346	-5.862	-0.05051	-0.1943	0.847	0.9478	-6.859	-0.2738	-1.053	0.2993	0.5981	-6.51	2.322	8.271	8.55E-10	1.02E-08	11.91	2.595	9.246	5.56E-11	1.21E-09	14.78	5.942	4.828	4.888	5.848	5.38	5.591	4.544	5.557	4.92	5.15	4.826	5.588	5.336	4.661	5.10	6.851	8.121	8.123	7.70	7.547
245051_at	AT2G23320.1, WRKY15	Encodes WRKY DNA-binding protein 15 (WRKY15)., Encodes WRKY DNA-binding protein 15 (WRKY15).	AT2G23320		-0.09385	-0.7417	0.4632	0.8669	-5.953	0.3324	2.627	0.01264	0.1358	-3.673	0.2385	1.885	0.06762	0.2762	-5.339	0.6843	5.007	1.52E-05	7.69E-05	2.121	0.4458	3.262	0.002451	0.007709	-2.677	9.145	9.19	8.601	8.614	8.89	8.636	8.741	9.058	8.741	8.79	8.844	9.07	9.165	9.426	9.13	9.664	9.436	9.616	9.57	8.465
245052_at		pectinesterase family protein; similar to pectinesterase family protein [Arabidopsis thaliana] (TAIR:AT1G02810.1); similar to papillar cell-specific pectin methylesterase-like protein [Brassica napus] (GB:AAK84428.1); similar to Os06g0193200 [Oryza sativa (japonica cultivar-group)] (GB:NP_001057041.1); contains InterPro domain Virulence factor, pectin lyase fold; (InterPro:IPR011050); contains In…	AT2G26440		0.5082	2.967	0.005352	0.1742	-2.353	-0.8039	-4.693	3.94E-05	0.002295	1.812	-0.2956	-1.726	0.09308	0.3278	-5.608	0.071	0.3838	0.7034	0.7737	-7.521	0.3666	1.982	0.05532	0.1041	-5.534	5.655	5.472	5.247	5.642	5.50	6.118	5.969	6.078	5.884	6.01	5.222	5.236	5.223	5.151	5.21	5.733	5.408	5.583	5.57	4.67
245053_at		pectinesterase family protein; similar to pectinesterase family protein [Arabidopsis thaliana] (TAIR:AT4G33230.1); similar to pectin methylesterase [Salix (GB:BAA89480.1); contains InterPro domain Virulence factor, pectin lyase fold; (InterPro:IPR011050); contains InterPro domain Plant invertase/pectin methylesterase inhibitor; (InterPro:IPR007186); contains InterPro domain Pectinesterase; (Inter…	AT2G26450		0.09351	0.5279	0.6009	0.9138	-6.085	-0.003374	-0.01905	0.9849	0.9944	-6.878	0.09013	0.5089	0.614	0.8274	-6.936	0.2835	1.482	0.1472	0.2213	-6.504	0.1933	1.011	0.3191	0.4267	-6.926	12.85	12.79	12.75	12.83	12.81	12.89	12.77	13	12.94	12.90	12.83	13	12.86	12.89	12.90	12.93	13.19	13.15	13.09	12.77
245054_at		RED family protein; similar to Os11g0146700 [Oryza sativa (japonica cultivar-group)] (GB:NP_001065737.1); similar to expressed protein [Oryza sativa (japonica cultivar-group)] (GB:ABA96454.1); contains InterPro domain RED-like, N-terminal; (InterPro:IPR012916); contains InterPro domain RED-like, C-terminal; (InterPro:IPR012492)	AT2G26460		0.05131	0.2845	0.7777	0.9627	-6.183	0.1357	0.7525	0.4567	0.7637	-6.592	0.187	1.037	0.3067	0.6037	-6.527	0.2801	1.438	0.1593	0.2361	-6.566	0.09305	0.4777	0.6358	0.7216	-7.325	7.809	8.336	7.709	8.062	7.98	7.823	8.219	8.206	7.873	8.03	8.413	8.094	8.41	7.746	8.17	8.007	8.447	8.323	8.26	7.416
245055_at		similar to Os06g0470800 [Oryza sativa (japonica cultivar-group)] (GB:NP_001057618.1); similar to hypothetical protein GSU0040 [Geobacter sulfurreducens PCA] (GB:NP_951102.1); contains InterPro domain Protein of unknown function DUF159; (InterPro:IPR003738)	AT2G26470		0.695	3.65	0.0008378	0.068	-0.6707	0.03589	0.1885	0.8516	0.9494	-6.86	0.7309	3.838	0.0004899	0.01179	-0.7872	1.703	8.279	8.34E-10	9.93E-09	11.94	0.9721	4.726	3.56E-05	0.0001963	1.426	6.071	6.545	5.864	5.302	5.95	6.649	6.693	6.558	6.664	6.64	6.078	6.837	6.521	7.271	6.68	7.457	7.584	7.906	7.65	5.174
245056_at		UDP-glucoronosyl/UDP-glucosyl transferase family protein; similar to UDP-glucoronosyl/UDP-glucosyl transferase family protein [Arabidopsis thaliana] (TAIR:AT3G46660.1); similar to glucuronosyl transferase homolog, ripening-related - tomato (fragment) (GB:S39507); contains InterPro domain UDP-glucuronosyl/UDP-glucosyltransferase; (InterPro:IPR002213)	AT2G26480		-0.05884	-0.3481	0.7298	0.9524	-6.163	0.1212	0.7172	0.478	0.7765	-6.618	0.06238	0.3691	0.7143	0.8808	-6.998	-0.04391	-0.2405	0.8113	0.8596	-7.567	-0.1063	-0.5822	0.5641	0.6602	-7.269	5.471	5.966	6.366	5.487	5.82	5.811	5.653	5.718	5.872	5.76	6.178	5.574	5.677	6.109	5.88	5.575	6.081	5.679	5.78	6.088
245057_at		transducin family protein / WD-40 repeat family protein; similar to transducin family protein / WD-40 repeat family protein [Arabidopsis thaliana] (TAIR:AT4G34380.1); similar to putative WD repeat-protein [Oryza sativa (japonica cultivar-group)] (GB:AAP44704.1); similar to Os03g0738700 [Oryza sativa (japonica cultivar-group)] (GB:NP_001051213.1); contains InterPro domain WD-40 repeat; (InterPro:I…	AT2G26490		-0.1359	-1.135	0.2641	0.7478	-5.598	0.03053	0.2549	0.8003	0.9293	-6.845	-0.1054	-0.8799	0.3848	0.6745	-6.677	0.3563	2.754	0.009221	0.02171	-4.072	0.4616	3.569	0.001052	0.003756	-1.869	11.6	11.62	11.52	11.62	11.59	11.52	11.47	11.46	11.37	11.46	11.55	11.5	11.4	11.49	11.49	11.97	11.89	11.98	11.95	11.6
245058_at		mitochondrial glycoprotein family protein / MAM33 family protein; Identical to Uncharacterized protein At2g39790, mitochondrial precursor [Arabidopsis Thaliana] (GB:O22288); similar to mitochondrial glycoprotein family protein / MAM33 family protein [Arabidopsis thaliana] (TAIR:AT2G39795.1); similar to Os06g0326500 [Oryza sativa (japonica cultivar-group)] (GB:NP_001057529.1); similar to Os01g0143…	AT2G39790		0.2059	1.223	0.2295	0.7194	-5.5	-0.4158	-2.469	0.01849	0.1671	-4.018	-0.21	-1.247	0.2206	0.5162	-6.291	-0.4673	-2.569	0.01456	0.03195	-4.493	-0.2573	-1.415	0.1659	0.254	-6.444	4.926	5.288	4.885	5.074	5.04	5.254	5.03	5.189	5.524	5.25	4.519	5.405	4.545	4.865	4.83	4.184	4.788	4.757	4.58	4.983
245059_at	AT2G39720.1, RHC2A	Encodes a putative RING-H2 finger protein RHC2a., Encodes a putative RING-H2 finger protein RHC2a.	AT2G39720		-0.1497	-1.217	0.2316	0.7198	-5.506	0.04979	0.4048	0.688	0.8867	-6.795	-0.09991	-0.8123	0.422	0.7033	-6.734	0.6063	4.564	5.80E-05	0.0002544	0.802	0.7062	5.316	5.94E-06	4.01E-05	3.195	9.143	9.184	9.368	9.18	9.22	9.123	9.194	8.933	9.027	9.07	9.309	9.047	8.947	9.172	9.12	9.727	9.865	9.883	9.83	9.384
245060_at	CYT1	Encodes a GDP-mannose pyrophosphorylase/ mannose-1-pyrophosphatase. This enzyme provides GDP-mannose, which is used for cell wall carbohydrate biosynthesis and protein glycosylation as well as for ascorbate (vitamin C) biosynthesis.	AT2G39770		0.09358	0.9278	0.3598	0.8144	-5.802	-0.002614	-0.02592	0.9795	0.9933	-6.878	0.09097	0.9019	0.3732	0.6642	-6.657	-1.271	-11.66	1.07E-13	2.70E-12	20.97	-1.362	-12.5	1.47E-14	8.30E-13	23.06	12.11	11.95	11.95	12.05	12.02	12.21	12.04	12.11	12.08	12.11	12.16	12.14	12.12	12.01	12.11	10.74	10.72	10.78	10.75	12.09
245061_at	RCA	Rubisco activase, a nuclear-encoded chloroplast protein that consists of two isoforms arising from alternative splicing in most plants. Required for the light activation of rubisco.	AT2G39730		-0.7555	-5.177	9.06E-06	0.003084	3.518	0.1461	1.001	0.3235	0.6637	-6.375	-0.6094	-4.176	0.0001834	0.005787	0.1613	-0.2551	-1.619	0.1144	0.1802	-6.3	0.3543	2.248	0.03091	0.06448	-5.022	6.623	6.772	6.994	6.72	6.78	5.839	5.681	6.495	6.071	6.02	6.502	5.878	6.027	6.264	6.17	6.473	6.423	6.67	6.52	6.089
245062_at	AT2G39760.1, AT2G39760.1	ATBPM3; protein binding; similar to ATBPM1 (BTB-POZ AND MATH DOMAIN 1), protein binding [Arabidopsis thaliana] (TAIR:AT5G19000.1); similar to Os07g0101400 [Oryza sativa (japonica cultivar-group)] (GB:NP_001058677.1); similar to BTB/POZ; MATH [Medicago truncatula] (GB:ABD28533.1); similar to Os07g0655300 [Oryza sativa (japonica cultivar-group)] (GB:NP_001060495.1); contains InterPro domain TRAF-li…	AT2G39760		0.09114	0.8816	0.3839	0.8277	-5.843	0.03984	0.3854	0.7023	0.8919	-6.802	0.131	1.267	0.2134	0.5067	-6.266	0.3196	2.862	0.007024	0.01719	-3.819	0.1886	1.689	0.1001	0.169	-6.037	9.83	9.758	9.641	9.561	9.70	9.817	9.841	9.818	9.678	9.79	9.676	10.03	9.611	9.998	9.83	10.03	10.01	10.01	10.02	9.464
245063_at		mitochondrial glycoprotein family protein / MAM33 family protein; Identical to Uncharacterized protein At2g39795, mitochondrial precursor [Arabidopsis Thaliana] (GB:Q8W487); similar to mitochondrial glycoprotein family protein / MAM33 family protein [Arabidopsis thaliana] (TAIR:AT3G55605.1); similar to Os01g0143300 [Oryza sativa (japonica cultivar-group)] (GB:NP_001041996.1); similar to hypotheti…	AT2G39795		0.02808	0.1591	0.8745	0.9825	-6.21	-0.238	-1.349	0.186	0.525	-5.976	-0.2099	-1.189	0.2421	0.5409	-6.36	-0.1671	-0.8766	0.3866	0.4863	-7.207	0.04282	0.2246	0.8236	0.8731	-7.416	3.745	4.464	4.909	4.448	4.39	4.347	4.14	4.483	4.707	4.42	4.062	4.367	4.074	4.222	4.18	4.291	4.219	4.163	4.22	4.593
245064_at		complex 1 family protein / LVR family protein; similar to Os08g0278600 [Oryza sativa (japonica cultivar-group)] (GB:NP_001061438.1); similar to unknown protein [Oryza sativa (japonica cultivar-group)] (GB:BAC99750.1); contains InterPro domain Complex 1 LYR protein; (InterPro:IPR008011)	AT2G39725		0.003596	0.02193	0.9826	0.9993	-6.222	0.3738	2.279	0.02877	0.21	-4.413	0.3774	2.301	0.02736	0.1629	-4.549	0.498	2.811	0.007984	0.01918	-3.938	0.1206	0.6807	0.5005	0.6029	-7.206	7.475	7.371	7.044	6.641	7.13	7.26	6.932	7.101	7.253	7.14	7.334	7.255	7.901	7.551	7.51	7.554	7.724	7.614	7.63	7.428
245065_at		dehydration-responsive family protein; similar to dehydration-responsive protein-related [Arabidopsis thaliana] (TAIR:AT5G06050.1); similar to dehydration-responsive protein-related [Arabidopsis thaliana] (TAIR:AT1G77260.1); similar to dehydration-responsive protein, putative, expressed [Oryza sativa (japonica cultivar-group)] (GB:ABB47791.2); similar to Os01g0846600 [Oryza sativa (japonica culti…	AT2G39750		0.333	1.894	0.06646	0.4835	-4.538	0.0273	0.1553	0.8775	0.9607	-6.866	0.3603	2.049	0.04793	0.2263	-5.043	0.3128	1.647	0.1084	0.1724	-6.256	-0.04748	-0.25	0.8041	0.8578	-7.41	6.077	5.881	6.232	5.514	5.93	6.637	5.852	6.125	6.422	6.26	6.576	6.356	6.483	5.73	6.29	6.261	5.775	6.68	6.24	7.362
245066_at	AT2G39840.1, TOPP4	Encodes the catalytic subunit of a Type 1 phosphoprotein Ser/Thr phosphatase, expressed in roots, shoots and flowers., Encodes the catalytic subunit of a Type 1 phosphoprotein Ser/Thr phosphatase, expressed in roots, shoots and flowers.	AT2G39840		0.05703	0.435	0.6662	0.9341	-6.129	0.006352	0.04845	0.9616	0.9888	-6.877	0.06338	0.4834	0.6318	0.8376	-6.949	0.7072	4.994	1.58E-05	7.98E-05	2.081	0.6438	4.546	6.11E-05	0.0003176	0.8952	7.32	7.013	7.053	7.259	7.16	7.074	7.44	6.994	7.365	7.22	6.917	7.294	7.288	7.4	7.22	7.908	7.905	7.793	7.87	7.422
245067_at	RNS2	S-like ribonuclease	AT2G39780		0.01503	0.1305	0.8969	0.9861	-6.214	-0.004776	-0.04147	0.9672	0.9901	-6.877	0.01025	0.089	0.9296	0.976	-7.064	-0.6968	-5.602	2.48E-06	1.50E-05	3.92	-0.707	-5.684	1.93E-06	1.47E-05	4.311	11.59	11.6	11.62	11.68	11.62	11.56	11.65	11.74	11.61	11.64	11.73	11.71	11.59	11.5	11.63	11.12	10.8	10.85	10.92	11.67
245068_at	AT2G23260.1	UGT84B1 (UDP-glucosyl transferase 84B1); UDP-glycosyltransferase/ abscisic acid glucosyltransferase/ indole-3-acetate beta-glucosyltransferase/ transferase, transferring glycosyl groups; similar to UDP-glucoronosyl/UDP-glucosyl transferase family protein [Arabidopsis thaliana] (TAIR:AT2G23210.1); similar to UGT84B2 (UDP-glucosyl transferase 84B2), UDP-glycosyltransferase/ abscisic acid glucosyltr…	AT2G23260		-0.4225	-3.033	0.004505	0.1611	-2.199	0.01359	0.09758	0.9228	0.9769	-6.873	-0.4089	-2.936	0.005808	0.06282	-3.133	-0.8301	-5.517	3.21E-06	1.89E-05	3.663	-0.4212	-2.799	0.008236	0.02149	-3.816	5.576	5.459	5.489	5.513	5.51	5.039	5.034	5.255	5.019	5.09	5.669	5.222	4.999	4.512	5.10	4.579	4.929	4.53	4.68	4.435
245069_at	AT2G23250.1	UGT84B2 (UDP-glucosyl transferase 84B2); UDP-glycosyltransferase/ abscisic acid glucosyltransferase/ transferase, transferring glycosyl groups; similar to UDP-glucoronosyl/UDP-glucosyl transferase family protein [Arabidopsis thaliana] (TAIR:AT2G23210.1); similar to UGT84B1 (UDP-glucosyl transferase 84B1), UDP-glycosyltransferase/ abscisic acid glucosyltransferase/ indole-3-acetate beta-glucosyltr…	AT2G23250		0.1897	1.442	0.1581	0.6459	-5.225	0.322	2.448	0.01944	0.1722	-4.063	0.5117	3.89	0.0004217	0.01055	-0.6429	3.87E-05	0.0002722	0.9998	0.9998	-7.596	-0.5117	-3.601	0.0009597	0.003474	-1.781	4.343	4.626	4.476	4.536	4.50	4.725	4.974	4.389	4.652	4.69	4.978	4.754	5.156	5.14	5.01	4.799	4.385	4.302	4.50	4.522
245070_at		plant EC metallothionein-like family 15 protein; Identical to EC protein homolog 2 [Arabidopsis Thaliana] (GB:Q42377;GB:Q9SLN4); similar to plant EC metallothionein-like family 15 protein [Arabidopsis thaliana] (TAIR:AT2G42000.1); similar to EC protein homolog 1 (GB:P93746); contains InterPro domain Plant metallothionein, family 15; (InterPro:IPR000347); contains InterPro domain Whey acidic prote…	AT2G23240		-0.216	-1.167	0.251	0.7367	-5.563	0.5728	3.095	0.003827	0.06579	-2.569	0.3568	1.928	0.06189	0.2632	-5.264	-0.403	-2.016	0.05142	0.09262	-5.623	-0.7598	-3.801	0.0005449	0.002139	-1.236	5.293	5.435	5.313	5.533	5.39	4.92	5.141	5.254	5.395	5.18	6.276	5.637	6.285	4.803	5.75	5.045	4.822	5.104	4.99	4.896
245071_at		terpene synthase/cyclase family protein; similar to ATTS1 (Arabidopsis thaliana terpene synthase 1), lyase/ magnesium ion binding [Arabidopsis thaliana] (TAIR:AT4G15870.1); similar to terpene synthase [Vitis vinifera] (GB:AAS66357.1); contains InterPro domain Terpenoid cylases/protein prenyltransferase alpha-alpha toroid; (InterPro:IPR008930); contains InterPro domain Terpenoid synthase; (InterPr…	AT2G23230		-0.03831	-0.1722	0.8642	0.9803	-6.208	-0.03332	-0.1498	0.8818	0.9621	-6.866	-0.07164	-0.322	0.7493	0.8978	-7.015	-0.5955	-2.478	0.0181	0.03831	-4.692	-0.5238	-2.18	0.03597	0.07315	-5.157	5.768	5.081	4.806	5.689	5.34	4.585	5.757	5.377	5.473	5.30	5.398	6.154	4.765	4.74	5.26	4.846	4.649	4.728	4.74	4.833
245072_s_at	AT2G23190.1, CYP81D7, AT2G23220.1, CYP81D6	member of CYP81D, member of CYP81D, member of CYP81D, member of CYP81D	multiple		-0.1727	-0.8787	0.3855	0.8288	-5.845	0.1922	0.9779	0.3347	0.6722	-6.398	0.01948	0.09915	0.9216	0.9731	-7.063	-0.3216	-1.515	0.1385	0.2106	-6.455	-0.3411	-1.607	0.1169	0.1913	-6.164	5.001	5.098	4.448	4.85	4.85	5.161	4.302	5.152	4.092	4.68	4.492	4.774	4.866	5.342	4.87	4.34	4.585	4.658	4.53	5.16
245073_at		UDP-glucoronosyl/UDP-glucosyl transferase family protein; similar to UGT84B1 (UDP-glucosyl transferase 84B1), UDP-glycosyltransferase/ abscisic acid glucosyltransferase/ indole-3-acetate beta-glucosyltransferase/ transferase, transferring glycosyl groups [Arabidopsis thaliana] (TAIR:AT2G23260.1); similar to UGT84B2 (UDP-glucosyl transferase 84B2), UDP-glycosyltransferase/ abscisic acid glucosyltr…	AT2G23210		0.1308	0.7883	0.4358	0.8538	-5.918	0.3105	1.872	0.06951	0.3312	-5.179	0.4413	2.66	0.01165	0.09937	-3.777	0.1321	0.7374	0.4657	0.5638	-7.32	-0.3092	-1.725	0.09317	0.1595	-5.977	5.269	4.741	4.842	5.078	4.98	4.467	5.215	5.044	5.727	5.11	5.502	5.11	5.455	5.628	5.42	5.18	5.151	5.013	5.11	4.421
245074_at		protein kinase family protein; similar to protein kinase family protein [Arabidopsis thaliana] (TAIR:AT5G24010.1); similar to putative receptor-like protein kinase [Oryza sativa (japonica cultivar-group)] (GB:AAT07653.1); similar to Os06g0334300 [Oryza sativa (japonica cultivar-group)] (GB:NP_001057550.1); contains InterPro domain Protein kinase-like; (InterPro:IPR011009); contains InterPro domai…	AT2G23200		-0.1177	-0.9272	0.3601	0.8148	-5.803	0.05056	0.3981	0.6929	0.8893	-6.797	-0.06719	-0.5291	0.6	0.8191	-6.925	0.144	1.05	0.3009	0.398	-7.04	0.2112	1.54	0.1325	0.2112	-6.266	4.607	4.495	4.677	4.813	4.65	4.396	4.913	4.412	4.401	4.53	4.646	4.332	4.507	4.839	4.58	4.598	4.889	4.891	4.79	4.618
245075_at	AT2G23180.1, CYP96A1	member of CYP96A, member of CYP96A	AT2G23180		-0.164	-1.088	0.2838	0.7647	-5.647	-0.3667	-2.433	0.02014	0.1748	-4.094	-0.5307	-3.522	0.0012	0.02215	-1.645	0.114	0.7004	0.4883	0.5848	-7.347	0.6447	3.961	0.0003441	0.001433	-0.7907	4.822	4.88	4.719	4.727	4.79	4.45	4.371	5.102	4.571	4.62	4.077	4.199	4.326	4.424	4.26	4.424	5.025	5.255	4.90	4.454
245076_at	AT2G23170.1	encodes an IAA-amido synthase that conjugates Asp and other amino acids to auxin in vitro.	AT2G23170		0.1802	0.8719	0.3892	0.8311	-5.851	-0.0002478	-0.001199	0.999	0.9996	-6.878	0.1799	0.8707	0.3898	0.6783	-6.685	0.05314	0.2381	0.8132	0.8608	-7.567	-0.1268	-0.568	0.5736	0.6689	-7.277	4.158	4.153	4.41	3.808	4.13	4.026	4.187	4.076	4.961	4.31	4.826	3.638	4.546	4.239	4.31	4.408	4.285	3.863	4.19	3.625
245077_at		similar to F-box family protein [Arabidopsis thaliana] (TAIR:AT2G16450.1); similar to Probable disease resistance RPP8-like protein 2 (GB:Q9MAG6); contains InterPro domain Cyclin-like F-box; (InterPro:IPR001810); contains InterPro domain F-box associated type 3; (InterPro:IPR013187); contains InterPro domain Galactose oxidase, central; (InterPro:IPR011043); contains InterPro domain F-box associat…	AT2G23160		-0.1587	-1.023	0.3131	0.7879	-5.713	-0.05959	-0.3843	0.7031	0.8923	-6.803	-0.2183	-1.408	0.168	0.4496	-6.084	-0.2818	-1.682	0.1013	0.1629	-6.2	-0.0635	-0.3791	0.7069	0.7798	-7.368	6.804	6.917	7.21	7.027	6.99	6.966	6.571	6.887	6.9	6.83	6.945	6.139	7.048	6.953	6.77	7.056	6.677	6.39	6.71	6.816
245078_at		encodes a member of the DREB subfamily A-5 of ERF/AP2 transcription factor family. The protein contains one AP2 domain. There are 16 members in this subfamily including RAP2.1, RAP2.9 and RAP2.10.	AT2G23340		-0.05129	-0.4032	0.6892	0.9398	-6.143	-0.1022	-0.8031	0.4273	0.7445	-6.553	-0.1534	-1.206	0.2357	0.5332	-6.34	-0.7553	-5.497	3.41E-06	2.00E-05	3.603	-0.6019	-4.381	0.0001002	0.0004882	0.4108	10.19	10.05	10.12	10.02	10.10	10.07	10.16	9.976	9.973	10.04	9.853	9.906	10.1	9.908	9.94	9.388	9.248	9.384	9.34	9.785
245079_at		copia-like retrotransposon family, has a 3.9e-195 P-value blast match to GB:AAA57005 Hopscotch polyprotein (Ty1_Copia-element) (Zea mays)	AT2G23330		-0.07531	-0.4716	0.6401	0.9262	-6.113	-0.003583	-0.02244	0.9822	0.9937	-6.878	-0.07889	-0.494	0.6244	0.8331	-6.943	-0.5849	-3.391	0.001723	0.005112	-2.491	-0.506	-2.934	0.005839	0.01616	-3.495	5.449	5.909	5.953	5.419	5.68	5.536	5.229	5.643	6.021	5.61	5.942	5.388	5.626	5.458	5.60	5.525	4.59	5.177	5.10	5.545
245080_at		leucine-rich repeat transmembrane protein kinase, putative; similar to leucine-rich repeat transmembrane protein kinase, putative [Arabidopsis thaliana] (TAIR:AT5G67280.1); similar to leucine-rich repeat family protein / protein kinase family protein [Arabidopsis thaliana] (TAIR:AT4G37250.1); similar to Os06g0638500 [Oryza sativa (japonica cultivar-group)] (GB:NP_001058153.1); similar to Leucine …	AT2G23300		0.1901	0.9876	0.33	0.7986	-5.747	-0.228	-1.184	0.2442	0.5908	-6.178	-0.03787	-0.1967	0.8451	0.9418	-7.048	-0.01247	-0.06	0.9525	0.9662	-7.595	0.0254	0.1222	0.9035	0.9327	-7.434	4.689	5.845	5.224	5.179	5.23	5.492	5.355	5.479	5.372	5.42	5.397	5.293	4.723	5.373	5.20	5.552	5.482	4.631	5.22	4.968
245081_at					-0.00714	-0.03466	0.9725	0.9978	-6.222	-0.1576	-0.7651	0.4493	0.7585	-6.583	-0.1648	-0.7997	0.4292	0.7087	-6.744	-0.3178	-1.428	0.162	0.2395	-6.58	-0.153	-0.6876	0.4962	0.5988	-7.201	5.219	5.218	6.298	6.001	5.68	5.501	5.929	5.599	5.678	5.68	5.369	5.864	5.027	5.817	5.52	5.657	5.472	4.97	5.37	5.979
245082_at		similar to unknown protein [Arabidopsis thaliana] (TAIR:AT4G37290.1)	AT2G23270		-0.2419	-1.67	0.1038	0.5619	-4.898	0.3692	2.548	0.0153	0.1505	-3.846	0.1273	0.8788	0.3854	0.675	-6.678	-0.4357	-2.785	0.008535	0.02032	-4	-0.563	-3.599	0.0009676	0.003498	-1.789	6.406	5.973	6.222	6.602	6.30	5.971	6.501	5.755	6.008	6.06	6.457	6.41	6.321	6.524	6.43	6.062	5.913	5.62	5.87	6.262
245083_at	AT2G23310.1, ATRER1C1	Encodes AtRER1C1, a Golgi membrane protein involved in returning the molecules that are exported from the endoplasmic reticulum (ER) to the Golgi apparatus back to the ER (a mechanism known as retrieval). There are two Arabidopsis homologues of AtRERC1: AtRER1A and AtRER1B., Encodes AtRER1C1, a Golgi membrane protein involved in returning the molecules that are exported from the endoplasmic retic…	AT2G23310		-0.1401	-1.233	0.2258	0.7161	-5.488	-0.3648	-3.21	0.002817	0.05451	-2.282	-0.5049	-4.443	8.33E-05	0.003156	0.9282	-1.899	-15.47	2.40E-17	1.29E-15	29.44	-1.394	-11.36	2.27E-13	9.07E-12	20.31	9.779	9.918	9.497	9.83	9.76	9.559	9.829	9.639	9.438	9.62	9.479	9.347	9.1	9.08	9.25	7.828	7.768	7.976	7.86	9.084
245084_at	AT2G23290.1	Member of the R2R3 factor gene family.	AT2G23290		-0.0527	-0.3247	0.7473	0.9567	-6.171	1.06	6.533	1.45E-07	1.79E-05	7.302	1.008	6.209	3.89E-07	2.97E-05	6.206	1.901	10.84	8.24E-13	1.72E-11	18.92	0.893	5.095	1.17E-05	7.29E-05	2.528	6.167	6.494	6.499	6.255	6.35	6.566	6.47	6.125	6.043	6.30	6.974	7.526	7.282	7.662	7.36	8.136	8.345	8.282	8.25	6.099
245085_at	AT2G23350.1	polyadenylate-binding protein, putative / PABP, putative.Member of the Class II family of PABP proteins. Highly and ubiquitously expressed.	AT2G23350		0.03492	0.2201	0.827	0.9723	-6.199	-0.5005	-3.155	0.00326	0.05978	-2.419	-0.4656	-2.935	0.005813	0.06283	-3.134	-1.036	-6.046	6.37E-07	4.36E-06	5.275	-0.5703	-3.329	0.002043	0.006612	-2.504	8.035	8.256	8.229	8.465	8.25	8.194	8.215	8.289	8.425	8.28	8.189	8.138	7.597	7.198	7.78	7.48	7.043	7.107	7.21	8.503
245086_at		eukaryotic translation initiation factor 6, putative / eIF-6, putative; Identical to Eukaryotic translation initiation factor 6 (eIF-6) [Arabidopsis Thaliana] (GB:O22290); similar to EMB1624 (EMBRYO DEFECTIVE 1624), translation initiation factor [Arabidopsis thaliana] (TAIR:AT3G55620.1); similar to Os07g0639800 [Oryza sativa (japonica cultivar-group)] (GB:NP_001060417.1); similar to putative euka…	AT2G39820		-0.01846	-0.1144	0.9096	0.9869	-6.216	-0.2283	-1.414	0.1659	0.4958	-5.888	-0.2467	-1.529	0.1352	0.4007	-5.912	-0.4251	-2.439	0.01987	0.04155	-4.777	-0.1784	-1.023	0.3131	0.4205	-6.913	8.814	8.997	8.111	8.575	8.62	8.55	8.492	8.925	8.456	8.61	8.148	8.657	8.507	8.198	8.38	8.353	8.087	8.158	8.20	8.537
245087_at		zinc ion binding; similar to ubiquitin interaction motif-containing protein / LIM domain-containing protein [Arabidopsis thaliana] (TAIR:AT1G19270.1); similar to hypothetical protein [Oryza sativa (japonica cultivar-group)] (GB:AAP06895.1); similar to Os03g0267800 [Oryza sativa (japonica cultivar-group)] (GB:NP_001049668.1); contains InterPro domain LIM, zinc-binding; (InterPro:IPR001781)	AT2G39830		-0.1467	-0.7276	0.4716	0.8702	-5.963	-0.06139	-0.3046	0.7625	0.9142	-6.831	-0.2081	-1.032	0.309	0.6055	-6.532	-0.2337	-1.073	0.2903	0.3866	-7.015	-0.02566	-0.1179	0.9068	0.9351	-7.435	6.456	6.417	6.846	5.891	6.40	6.932	6.231	6.098	5.762	6.26	6.047	6.425	5.969	6.336	6.19	6.172	6.22	6.114	6.17	6.754
245088_at		subtilase; similar to subtilase family protein [Arabidopsis thaliana] (TAIR:AT5G59190.1); similar to subtilisin-like protease C1 [Glycine max] (GB:AAN12272.1); contains InterPro domain Peptidase S8 and S53, subtilisin, kexin, sedolisin; (InterPro:IPR000209); contains InterPro domain Proteinase inhibitor I9, subtilisin propeptide; (InterPro:IPR010259); contains InterPro domain Proteinase inhibitor…	AT2G39850		0.1532	0.6163	0.5416	0.8954	-6.036	-0.01321	-0.05314	0.9579	0.9878	-6.876	0.1399	0.5632	0.5769	0.805	-6.906	-0.1228	-0.4576	0.65	0.7292	-7.489	-0.2628	-0.979	0.3342	0.4421	-6.957	5.741	5.632	5.358	6.226	5.74	5.947	5.86	5.97	5.792	5.89	6.267	5.356	6.265	5.628	5.88	5.694	5.182	5.973	5.62	5.257
245089_at		transketolase, putative; similar to transketolase, putative [Arabidopsis thaliana] (TAIR:AT3G60750.1); similar to transketolase 1 [Capsicum annuum] (GB:CAA75777.1); similar to Transketolase, chloroplast precursor (TK) (GB:Q43848); similar to Transketolase, C-terminal-like [Medicago truncatula] (GB:ABE91345.1); contains InterPro domain Transketolase, C-terminal; (InterPro:IPR005476); contains Inte…	AT2G45290		0.03595	0.1328	0.8951	0.9855	-6.214	-0.01334	-0.04928	0.961	0.9886	-6.877	0.02261	0.08349	0.9339	0.9771	-7.064	0.661	2.26	0.03004	0.05882	-5.149	0.6384	2.183	0.03574	0.07278	-5.151	6.994	6.978	6.647	5.469	6.52	6.747	6.554	6.647	6.284	6.56	6.341	6.747	6.44	6.651	6.54	7.306	6.995	7.248	7.18	7.706
245090_at		nodulin MtN21 family protein; similar to integral membrane family protein / nodulin MtN21-related [Arabidopsis thaliana] (TAIR:AT3G56620.1); similar to nodulin-like protein [Plantago major] (GB:CAH58631.1); contains InterPro domain Protein of unknown function DUF6, transmembrane; (InterPro:IPR000620)	AT2G40900		0.09078	0.4669	0.6434	0.9269	-6.115	-0.2059	-1.059	0.2967	0.6402	-6.316	-0.1151	-0.5922	0.5574	0.7943	-6.889	-0.6359	-3.028	0.004569	0.0119	-3.416	-0.5207	-2.479	0.01805	0.04132	-4.538	6.239	6.171	5.754	6.326	6.12	6.209	6.146	6.182	6.315	6.21	6.219	6.35	5.371	6.089	6.01	5.605	5.666	5.189	5.49	6.62
245091_at		F-box protein-related; similar to F-box family protein [Arabidopsis thaliana] (TAIR:AT2G40920.1); similar to Cyclin-like F-box; F-box protein interaction domain [Medicago truncatula] (GB:ABE83875.1); contains InterPro domain Cyclin-like F-box; (InterPro:IPR001810); contains InterPro domain Nucleic acid-binding, OB-fold; (InterPro:IPR008994); contains InterPro domain F-box associated type 3; (Inte…	AT2G40910		0.141	0.6812	0.5002	0.8809	-5.995	-0.1095	-0.5287	0.6003	0.8462	-6.736	0.03156	0.1524	0.8797	0.957	-7.056	-0.3779	-1.69	0.09981	0.1608	-6.188	-0.4095	-1.831	0.0755	0.1343	-5.8	5.081	4.429	4.792	5.133	4.86	4.959	4.946	4.566	5.529	5.00	5.368	4.651	5.099	4.444	4.89	5.243	4.339	3.861	4.48	4.744
245092_at		bZIP transcription factor family protein; similar to bZIP transcription factor family protein [Arabidopsis thaliana] (TAIR:AT3G56660.1); similar to putative bZIP transcription factor [Oryza sativa (japonica cultivar-group)] (GB:AAT85257.1); contains InterPro domain Eukaryotic transcription factor, DNA-binding; (InterPro:IPR008917); contains InterPro domain bZIP transcription factor, bZIP_1; (Inte…	AT2G40950		-0.02699	-0.1257	0.9007	0.9861	-6.215	0.2418	1.126	0.2678	0.6122	-6.244	0.2148	1	0.324	0.6193	-6.564	-0.3635	-1.567	0.126	0.1949	-6.379	-0.5784	-2.493	0.01748	0.04023	-4.509	7.526	7.018	7.585	7.395	7.38	7.389	7.634	6.56	7.833	7.35	7.804	7.389	7.275	7.916	7.60	7.091	6.66	7.302	7.02	7.933
245093_at		proline-rich family protein; similar to myosin heavy chain-related [Arabidopsis thaliana] (TAIR:AT3G56480.1); similar to plectin-related protein-like [Oryza sativa (japonica cultivar-group)] (GB:BAD68172.1); similar to Os01g0805700 [Oryza sativa (japonica cultivar-group)] (GB:NP_001044563.1); contains InterPro domain C2; (InterPro:IPR000008); contains InterPro domain Transcription factor AP-2; (I…	AT2G40820		0.2099	1.274	0.2111	0.7021	-5.439	-0.3903	-2.368	0.02345	0.1886	-4.231	-0.1804	-1.095	0.2811	0.5804	-6.466	-0.6126	-3.441	0.0015	0.004532	-2.358	-0.4322	-2.428	0.02039	0.04566	-4.648	5.701	5.598	6.273	5.735	5.83	6.002	5.929	6.085	6.131	6.04	5.963	5.289	5.451	5.882	5.65	5.002	5.383	5.258	5.21	5.905
245094_at	DPE2	Encodes a cytosolic protein with transglucosidase and amylomaltase activity. It is an essential component of the pathway from starch to sucrose and cellular metabolism in leaves at night. The protein binds to heteroglycans and utilizes glucose, mannose and xylose as acceptors. Fucose and galactose can also act as acceptors but less efficiently than the previous three. It was also was also recentl…	AT2G40840		-0.4032	-2.725	0.009914	0.2241	-2.903	0.008109	0.0548	0.9566	0.9877	-6.876	-0.3951	-2.67	0.01136	0.09762	-3.753	-0.8413	-5.264	6.96E-06	3.81E-05	2.896	-0.4462	-2.792	0.00839	0.02182	-3.833	7.607	7.383	7.438	7.659	7.52	7.416	7.135	7.418	6.505	7.12	6.966	7.251	7.395	6.894	7.13	6.887	6.853	6.302	6.68	7.789
245095_at		protein kinase family protein / protein phosphatase 2C ( PP2C) family protein; similar to protein phosphatase 2C, putative / PP2C, putative [Arabidopsis thaliana] (TAIR:AT4G31750.1); similar to Serine/threonine protein phosphatase (ISS) [Ostreococcus tauri] (GB:CAL57140.1); similar to Os01g0541900 [Oryza sativa (japonica cultivar-group)] (GB:NP_001043271.1); contains InterPro domain Protein kinas…	AT2G40860		-0.2638	-1.404	0.169	0.6587	-5.275	0.3578	1.904	0.06499	0.3206	-5.122	0.09401	0.5004	0.6199	0.8303	-6.94	-0.1678	-0.8271	0.4137	0.5133	-7.249	-0.2618	-1.29	0.2053	0.3015	-6.608	5.767	5.585	6.291	5.972	5.90	5.278	5.703	5.499	6.079	5.64	6.139	5.972	6.027	5.852	6.00	5.218	6.281	5.709	5.74	5.527
245096_at	FL3-27	cysteine proteinase inhibitor homolog	AT2G40880		0.08118	0.3362	0.7387	0.9543	-6.167	0.7362	3.049	0.004327	0.07089	-2.684	0.8174	3.385	0.001752	0.02855	-2.006	1.924	7.376	1.16E-08	1.12E-07	9.288	1.106	4.242	0.0001512	0.0006969	0.00947	5.277	4.885	4.97	5.402	5.13	4.854	5.765	4.947	5.293	5.21	5.654	5.705	5.873	6.571	5.95	7.792	6.554	6.825	7.06	5.458
245097_at		similar to unknown protein [Arabidopsis thaliana] (TAIR:AT3G18470.1); similar to Os01g0267400 [Oryza sativa (japonica cultivar-group)] (GB:NP_001042685.1); similar to putative ORFX [Cryptomeria japonica] (GB:BAE92288.1); contains InterPro domain Protein of unknown function Cys-rich; (InterPro:IPR006461)	AT2G40935		0.02675	0.191	0.8496	0.9763	-6.205	0.02642	0.1887	0.8514	0.9493	-6.86	0.05317	0.3797	0.7064	0.8769	-6.994	-0.6959	-4.601	5.19E-05	0.0002301	0.9111	-0.7491	-4.952	1.80E-05	0.0001071	2.101	6.515	6.594	6.547	6.71	6.59	6.908	6.594	6.498	6.471	6.62	6.962	6.079	7.025	6.511	6.64	5.927	5.649	6.109	5.90	6.862
245098_at	ERS1	Ethylene receptor, subfamily 1. Has histidine kinase activity.	AT2G40940		-0.3097	-2.075	0.04533	0.4231	-4.219	0.07587	0.5082	0.6144	0.8532	-6.747	-0.2339	-1.566	0.1261	0.3864	-5.857	-0.8017	-4.972	1.70E-05	8.49E-05	2.014	-0.5678	-3.521	0.001201	0.004204	-1.996	5.54	5.271	5.364	5.767	5.49	5.153	5.302	4.983	5.264	5.18	5.386	5.44	4.968	5.212	5.25	4.009	5.222	4.82	4.68	5.269
245099_at	AT2G40830.1, RHC1A	Encodes a putative RING-H2 finger protein RHC1a., Encodes a putative RING-H2 finger protein RHC1a.	AT2G40830		-0.5531	-2.453	0.01924	0.3016	-3.485	0.3302	1.464	0.1519	0.4762	-5.819	-0.2229	-0.9884	0.3296	0.6248	-6.576	-0.5276	-2.166	0.03712	0.07037	-5.337	-0.3047	-1.251	0.2192	0.3177	-6.657	6.327	6.52	6.794	6.509	6.54	6.301	5.232	6.215	6.191	5.98	6.818	5.518	6.016	6.907	6.31	6.099	6.145	5.786	6.01	6.293
245100_at	UBP5	Encodes ubiquitin-specific protease with nuclear localization signals that is likely to be involved in ubiquitin-mediated protein degradation.	AT2G40930		0.2123	1.314	0.1973	0.6876	-5.39	-0.05612	-0.3473	0.7304	0.902	-6.817	0.1562	0.9667	0.3402	0.6355	-6.597	2.908	16.66	2.36E-18	1.64E-16	31.77	2.752	15.77	1.33E-17	2.03E-15	30.07	4.826	4.493	5.514	5.563	5.10	5.153	5.563	5.326	5.203	5.31	5.409	4.834	5.41	5.369	5.26	7.956	8.085	7.98	8.01	5.143
245101_at	AT2G40890.1, CYP98A3, AT2G40890.1, CYP98A3	encodes coumarate 3-hydroxylase (C3H), a P450-dependent monooxygenase. Involved in lignin biosynthesis and flavonoid biosynthesis. Also affects the biosynthesis of coumarins such as scopoletin and scopolin as a branching-out-pathway from the phenylpropanoid acid level., encodes coumarate 3-hydroxylase (C3H), a P450-dependent monooxygenase. Involved in lignin biosynthesis and flavonoid biosynthesi…	AT2G40890		0.2859	1.527	0.1357	0.6204	-5.109	-0.4374	-2.335	0.02532	0.1971	-4.3	-0.1514	-0.8085	0.4242	0.7049	-6.737	-0.09694	-0.4791	0.6348	0.7167	-7.479	0.0545	0.2694	0.7892	0.8458	-7.405	6.421	5.933	6.401	6.686	6.36	6.801	6.346	6.228	7.21	6.65	6.372	6.106	6.612	5.745	6.21	5.772	6.356	6.662	6.26	6.876
245102_at		non-LTR retrotransposon family (LINE), has a 4.7e-42 P-value blast match to GB:NP_038602 L1 repeat, Tf subfamily, member 18 (LINE-element) (Mus musculus)	AT2G41580		0.196	1.353	0.1845	0.6758	-5.341	-0.4605	-3.18	0.003051	0.05747	-2.357	-0.2645	-1.827	0.07615	0.2938	-5.44	-0.6166	-3.942	0.0003631	0.001311	-0.9906	-0.352	-2.251	0.0307	0.06412	-5.016	5.166	5.081	5.331	4.982	5.14	5.507	5.501	5.193	5.143	5.34	5.15	5.182	4.98	4.189	4.88	4.52	4.47	4.579	4.52	4.028
245103_at		similar to unknown protein [Arabidopsis thaliana] (TAIR:AT5G25200.1); similar to 80C09_29 [Brassica rapa subsp. pekinensis] (GB:AAZ41840.1); contains domain Positive stranded ssRNA viruses (SSF88633)	AT2G41590		0.1405	0.887	0.3811	0.8263	-5.838	-0.2945	-1.86	0.07125	0.3358	-5.2	-0.154	-0.9726	0.3373	0.6328	-6.591	-0.2187	-1.279	0.2094	0.2955	-6.777	-0.06466	-0.3781	0.7076	0.7803	-7.369	7.775	7.725	7.355	7.44	7.57	7.843	7.401	7.834	7.779	7.71	7.413	7.637	7.884	6.745	7.42	7.337	7.279	7.448	7.35	6.305
245104_at		similar to Os11g0140100 [Oryza sativa (japonica cultivar-group)] (GB:NP_001065708.1); similar to Mitochondrial glycoprotein, expressed [Oryza sativa (japonica cultivar-group)] (GB:ABG22358.1); contains InterPro domain Mitochondrial glycoprotein; (InterPro:IPR003428), similar to mitochondrial glycoprotein family protein / MAM33 family protein [Arabidopsis thaliana] (TAIR:AT1G80720.1); similar to O…	AT2G41600		-0.7541	-3.337	0.001994	0.1064	-1.462	0.4679	2.071	0.0457	0.2694	-4.819	-0.2862	-1.267	0.2136	0.5067	-6.267	-0.799	-3.274	0.002372	0.006758	-2.795	-0.5128	-2.101	0.0428	0.08443	-5.31	7.139	7.154	6.763	7.08	7.03	7.28	6.695	5.28	5.865	6.28	7.038	6.737	6.411	6.805	6.75	6.384	6.051	6.271	6.24	7.034
245105_at		similar to Os10g0200700 [Oryza sativa (japonica cultivar-group)] (GB:NP_001064300.1); similar to Os03g0253600 [Oryza sativa (japonica cultivar-group)] (GB:NP_001049581.1)	AT2G41610		-0.0994	-0.5567	0.5812	0.9077	-6.07	0.06855	0.384	0.7033	0.8923	-6.803	-0.03085	-0.1728	0.8638	0.95	-7.052	-0.2909	-1.508	0.1403	0.2127	-6.466	-0.26	-1.348	0.186	0.2787	-6.533	5.238	5.123	5.734	5.66	5.44	5.465	4.713	5.508	5.673	5.34	5.613	5.092	5.671	5.256	5.41	4.917	5.336	5.192	5.15	6.115
245106_at		unknown protein	AT2G41650		0.17	0.8373	0.4081	0.8419	-5.88	0.2482	1.223	0.2295	0.5751	-6.133	0.4182	2.06	0.0468	0.2235	-5.023	0.3833	1.748	0.08916	0.1465	-6.094	-0.03495	-0.1594	0.8743	0.9114	-7.429	4.565	3.976	4.399	4.559	4.37	4.493	4.544	4.257	4.886	4.55	4.566	4.845	4.751	5.01	4.79	4.705	4.898	4.672	4.76	3.975
245107_at	AT2G41690.1, AT-HSFB3	member of Heat Stress Transcription Factor (Hsf) family, member of Heat Stress Transcription Factor (Hsf) family	AT2G41690		0.07695	0.4599	0.6484	0.9288	-6.118	-0.2719	-1.625	0.1129	0.4168	-5.582	-0.195	-1.165	0.2516	0.5506	-6.387	-0.3988	-2.207	0.0339	0.06524	-5.257	-0.2038	-1.128	0.267	0.3713	-6.802	4.759	5.359	4.487	4.811	4.85	4.906	5.492	4.729	4.597	4.93	4.558	4.657	4.212	5.208	4.66	4.489	4.463	4.413	4.46	4.543
245108_at	AT2G41510.1	It encodes a protein whose sequence is similar to cytokinin oxidase/dehydrogenase, which catalyzes the degradation of cytokinins.	AT2G41510		0.2818	1.689	0.1001	0.5526	-4.869	-0.3418	-2.048	0.04802	0.2759	-4.862	-0.05997	-0.3593	0.7215	0.8841	-7.002	-0.4559	-2.529	0.01603	0.03459	-4.581	-0.396	-2.197	0.03468	0.07103	-5.124	5.251	5.408	4.738	5.187	5.15	4.963	5.75	5.315	5.685	5.43	5.351	5.376	4.875	4.744	5.09	4.73	5.067	4.273	4.69	5.711
245109_at		DNAJ heat shock N-terminal domain-containing protein; similar to DNAJ heat shock N-terminal domain-containing protein [Arabidopsis thaliana] (TAIR:AT5G12430.1); similar to unknown protein [Oryza sativa (japonica cultivar-group)] (GB:AAT01341.1); similar to Os01g0273500 [Oryza sativa (japonica cultivar-group)] (GB:NP_001042715.1); similar to Os05g0374600 [Oryza sativa (japonica cultivar-group)] (G…	AT2G41520		0.2371	1.343	0.1878	0.6806	-5.354	-0.07035	-0.3984	0.6927	0.8891	-6.797	0.1668	0.9444	0.3513	0.6452	-6.618	1.451	7.607	5.86E-09	5.98E-08	9.974	1.284	6.733	7.93E-08	8.45E-07	7.493	5.685	6.044	5.762	6.036	5.88	6.507	6.483	6.005	5.482	6.12	6.443	6.009	5.419	6.324	6.05	7.321	7.514	7.163	7.33	5.871
245110_at		similar to streptococcal hemagglutinin protein [Staphylococcus epidermidis ATCC 12228] (GB:NP_765804.1); contains domain Rho termination factor, N-terminal domain (SSF68912); contains domain no description (G3D.1.10.720.10)	AT2G41550		0.05297	0.2862	0.7764	0.9624	-6.182	-0.004583	-0.02476	0.9804	0.9933	-6.878	0.04839	0.2614	0.7953	0.9203	-7.033	0.6429	3.216	0.002772	0.007735	-2.944	0.5945	2.974	0.005259	0.0148	-3.397	4.969	4.81	4.706	4.878	4.84	4.962	4.414	5.49	4.71	4.89	4.543	4.657	5.322	5.035	4.89	5.086	5.86	5.505	5.48	4.396
245111_at		similar to unknown protein [Arabidopsis thaliana] (TAIR:AT2G16690.1); similar to 80C09_29 [Brassica rapa subsp. pekinensis] (GB:AAZ41840.1)	AT2G41570		0.0346	0.2026	0.8406	0.9758	-6.202	-0.5108	-2.99	0.00504	0.07814	-2.826	-0.4762	-2.788	0.008474	0.0804	-3.483	-0.6872	-3.725	0.0006777	0.002267	-1.595	-0.211	-1.144	0.2604	0.364	-6.784	6.103	6	5.76	6.224	6.02	6.132	6.145	6.156	5.792	6.06	5.476	5.218	6.389	5.099	5.55	5.303	5.121	5.58	5.33	5.6
245112_at	AT2G41540.1	Encodes a protein with NAD-dependent glycerol-3-phosphate (G3P) dehydrogenase which was shown to complement an Escherichia coli strain: BB20-14, auxotrophic for glycerol/G3P due to a loss-of-function mutation in the gpsA gene.	AT2G41540		0.1567	0.6613	0.5127	0.8862	-6.008	-0.8912	-3.762	0.0006086	0.0193	-0.8298	-0.7346	-3.101	0.003768	0.04803	-2.728	-0.4774	-1.866	0.07035	0.1204	-5.894	0.2572	1.005	0.3217	0.4292	-6.931	5.949	5.686	6.118	5.662	5.85	5.845	5.158	6.721	6.318	6.01	5.138	5.773	4.806	4.76	5.12	5.379	5.558	5.192	5.38	4.706
245113_at	AT2G41660.1	Essential for hydrotropism in roots. Mutant roots are defective in hydrotropism, and have slightly reduced phototropism and modified wavy growth response. Has normal gravitropism and root elongation.	AT2G41660		0.3582	1.915	0.06363	0.4762	-4.502	-0.1969	-1.053	0.2997	0.643	-6.323	0.1613	0.8621	0.3944	0.6819	-6.692	-0.6524	-3.229	0.00268	0.007517	-2.912	-0.8137	-4.027	0.000284	0.001212	-0.6046	5.586	5.454	5.067	5.724	5.46	6.167	6.198	5.402	5.497	5.82	6.024	5.363	5.466	5.623	5.62	4.787	4.409	5.22	4.81	5.337
245114_at	TFIIB	Encodes the transcription factor TFIIB.	AT2G41630		0.1387	1.037	0.3068	0.7848	-5.7	-0.08903	-0.6656	0.51	0.7971	-6.654	0.04965	0.3712	0.7127	0.8802	-6.997	-0.09296	-0.6435	0.5241	0.6183	-7.385	-0.1426	-0.9871	0.3303	0.4379	-6.949	11.56	11.62	11.5	11.24	11.48	11.51	11.53	11.73	11.71	11.62	11.47	11.39	11.65	11.61	11.53	11.37	11.37	11.42	11.39	11.39
245115_at	AT2G41530.1	Encodes a protein with S-formylglutathione hydrolase activity.	AT2G41530		0.2343	1.726	0.09307	0.539	-4.811	0.08985	0.6619	0.5123	0.7992	-6.656	0.3241	2.388	0.02241	0.1458	-4.37	0.7673	5.233	7.65E-06	4.14E-05	2.802	0.4431	3.022	0.004635	0.01325	-3.279	6.1	6.612	6.291	6.261	6.32	6.629	6.527	6.394	6.651	6.55	6.76	6.299	7.045	6.456	6.64	7.057	7.194	6.998	7.08	6.959
245116_at		nucleoporin interacting component family protein; Identical to Uncharacterized protein At2g41620 [Arabidopsis Thaliana] (GB:O22224;GB:Q94CF2); similar to nucleoporin interacting component-related [Arabidopsis thaliana] (TAIR:AT3G57350.1); similar to Nucleoporin interacting component; Protein prenyltransferase [Medicago truncatula] (GB:ABD28395.1); similar to Os03g0349000 [Oryza sativa (japonica c…	AT2G41620		0.06329	0.4262	0.6726	0.9365	-6.133	-0.07603	-0.5119	0.6119	0.8526	-6.745	-0.01274	-0.08577	0.9321	0.9767	-7.064	-0.08109	-0.5055	0.6163	0.7009	-7.466	-0.06836	-0.4261	0.6726	0.7524	-7.349	8.616	8.446	8.281	8.298	8.41	8.736	8.405	8.656	8.097	8.47	8.224	8.498	8.41	8.457	8.40	8.218	8.535	8.234	8.33	7.464
245117_at	ACA4	encodes a calmodulin-regulated Ca(2+)-ATPase that improves salt tolerance in yeast. localized to the vacuole.	AT2G41560		0.2307	1.088	0.2838	0.7647	-5.647	-0.5792	-2.733	0.009731	0.1162	-3.434	-0.3485	-1.644	0.109	0.3579	-5.738	-0.2602	-1.136	0.2634	0.357	-6.946	0.08835	0.3859	0.7019	0.7759	-7.366	5.444	5.301	6.138	5.593	5.62	6.07	5.36	5.959	6.009	5.85	6.171	4.956	4.66	5.293	5.27	5.576	5.149	5.35	5.36	6.698
245118_at		thioredoxin reductase, putative / NADPH-dependent thioredoxin reductase, putative; similar to NTRA (NADPH-dependent thioredoxin reductase 2) [Arabidopsis thaliana] (TAIR:AT2G17420.1); similar to Os07g0657900 [Oryza sativa (japonica cultivar-group)] (GB:NP_001060515.1); similar to thioredoxin reductase [Nostoc sp. PCC 7120] (GB:NP_484780.1); contains InterPro domain Thioredoxin-like fold; (InterPr…	AT2G41680		0.3621	1.839	0.07435	0.5009	-4.63	0.02623	0.1332	0.8948	0.9665	-6.869	0.3883	1.972	0.05646	0.2498	-5.185	0.2927	1.376	0.1774	0.2582	-6.65	-0.09559	-0.4494	0.6559	0.7388	-7.338	4.974	4.496	4.616	4.239	4.58	5.303	4.898	4.431	5.14	4.94	5.681	4.818	4.664	4.715	4.97	4.517	4.881	5.224	4.87	4.056
245119_at		similar to unknown protein [Arabidopsis thaliana] (TAIR:AT3G57380.1); similar to glycosyltransferase [Medicago truncatula] (GB:CAI30145.1); contains InterPro domain Protein of unknown function DUF563; (InterPro:IPR007657)	AT2G41640		0.2282	1.012	0.3184	0.7928	-5.724	0.7072	3.136	0.003429	0.06159	-2.467	0.9354	4.149	0.000199	0.006183	0.08266	3.777	15.51	2.22E-17	1.20E-15	29.52	2.842	11.67	1.06E-13	4.70E-12	21.08	4.026	5.023	4.126	5.25	4.61	5.089	4.468	5.233	4.547	4.83	4.872	5.952	5.864	5.477	5.54	8.078	8.624	8.448	8.38	4.294
245120_at	AT2G39810.1, HOS1	A novel protein with a RING finger motif near the amino terminus. Negative regulator of cold responses. Functions as an E3 ligase required for the ubiquitination of ICE1. HOS1 physically interacts with ICE1 and mediates the ubiquitination of ICE1 both in vitro and in vivo. Overexpression represses the expression of CBFs and their downstream genes and confers increased sensitivity to freezing stre…	AT2G39810		0.011	0.0932	0.9263	0.9885	-6.218	-0.09319	-0.7896	0.435	0.7495	-6.564	-0.08219	-0.6964	0.4907	0.7539	-6.822	-0.4573	-3.587	0.0009986	0.003176	-1.968	-0.3751	-2.943	0.005705	0.01585	-3.474	6.595	6.501	6.36	6.454	6.48	6.567	6.427	6.725	6.235	6.49	6.4	6.411	6.209	6.562	6.40	5.68	6.234	6.147	6.02	6.141
245121_at		60S ribosomal protein L7A (RPL7aA); Identical to 60S ribosomal protein L7a-1 (RPL7AA) [Arabidopsis Thaliana] (GB:P49692;GB:O22250); similar to 60S ribosomal protein L7A (RPL7aB) [Arabidopsis thaliana] (TAIR:AT3G62870.1); similar to 60S ribosomal protein L7A-like protein [Solanum tuberosum] (GB:ABB72809.1); contains InterPro domain Ribosomal protein L7AE; (InterPro:IPR004037); contains InterPro do…	AT2G47610		-0.2051	-1.277	0.21	0.7011	-5.436	-0.1194	-0.7431	0.4623	0.7661	-6.599	-0.3244	-2.02	0.051	0.2346	-5.097	0.7139	4.115	0.0002192	0.0008349	-0.4995	1.038	5.986	7.67E-07	6.49E-06	5.228	7.045	6.758	6.768	7.241	6.95	6.873	6.458	6.582	7.078	6.75	6.773	6.086	6.713	6.943	6.63	7.749	7.568	7.684	7.67	8.828
245122_at		dimethyladenosine transferase, putative; similar to ribosomal RNA adenine dimethylase family protein [Arabidopsis thaliana] (TAIR:AT5G66360.2); similar to Os10g0183900 [Oryza sativa (japonica cultivar-group)] (GB:NP_001064257.1); similar to Ribosomal RNA adenine dimethylase (ISS) [Ostreococcus tauri] (GB:CAL55025.1); contains InterPro domain Ribosomal RNA adenine methylase transferase; (InterPro:…	AT2G47420		-0.1738	-0.715	0.4793	0.8715	-5.972	-0.5041	-2.073	0.04546	0.2688	-4.815	-0.6779	-2.788	0.00846	0.08034	-3.482	-0.04811	-0.1832	0.8557	0.8948	-7.579	0.6298	2.398	0.02186	0.04843	-4.711	6.876	7.312	6.423	5.789	6.60	6.843	6.551	6.898	5.412	6.43	6.153	6.2	5.596	5.739	5.92	6.831	6.694	6.131	6.55	6.321
245123_at	CAO	A component of the chloroplast signal recognition particle pathway that is involved in LHCP targeting. Downregulated in response to high light.	AT2G47450		-0.3445	-1.748	0.08917	0.531	-4.777	0.2199	1.116	0.2721	0.6167	-6.256	-0.1246	-0.6321	0.5314	0.7789	-6.865	-0.2241	-1.053	0.2996	0.3966	-7.037	-0.09952	-0.4674	0.6431	0.7279	-7.33	5.86	6.427	5.947	6.1	6.08	5.519	6.315	6.035	5.088	5.74	5.784	5.642	6.201	6.209	5.96	6.212	5.767	5.6	5.86	6.144
245124_at	U1A	encodes spliceosomal protein U1A	AT2G47580		0.1047	0.7776	0.4419	0.8575	-5.926	-0.3183	-2.364	0.02368	0.1897	-4.24	-0.2136	-1.586	0.1215	0.3794	-5.827	-1.411	-9.702	1.61E-11	2.61E-10	15.91	-1.197	-8.233	9.52E-10	1.53E-08	11.93	8.437	8.633	8.357	8.527	8.49	8.341	8.673	8.785	8.573	8.59	8.58	8.492	8.194	7.834	8.28	7.26	7.008	6.965	7.08	7.961
245125_at	CKI1	Encodes a putative plasma membrane-bound hybrid histidine kinase and cytokinin sensor that is expressed within the female gametophyte.	AT2G47430		0.1831	1.358	0.1829	0.6754	-5.334	-0.4745	-3.519	0.001207	0.0314	-1.482	-0.2913	-2.161	0.03753	0.1963	-4.829	0.1275	0.8755	0.3872	0.487	-7.208	0.4188	2.876	0.006768	0.01826	-3.633	4.775	4.484	4.592	4.812	4.67	4.834	4.89	4.586	5.085	4.85	4.697	4.527	4.041	4.233	4.37	4.887	4.521	4.972	4.79	4.43
245126_at	AT2G47460.1, MYB12	"MYB12 belongs to subgroup 7 of the R2R3-MYB family. It strongly activates the promoters of chalcone synthase (CHS), flavanone 3-hydroxylase (F3H), flavonol synthase (FLS) and - to a lesser extent - chalcone flavanone isomerase (CHI), but cannot activate the promoters of flavonoid-3'hydroxylase (F3'H) and dihydroflavonol 4-reductase (DF). The activation requires a functional MYB recognition eleme…	AT2G47460		-0.4925	-3.744	0.0006408	0.05876	-0.425	0.1728	1.313	0.1975	0.5394	-6.021	-0.3197	-2.431	0.02025	0.1371	-4.279	-0.2465	-1.735	0.09135	0.1494	-6.114	0.07318	0.5151	0.6097	0.699	-7.306	5.207	5.187	5.358	5.078	5.21	4.737	4.797	4.612	4.714	4.72	5.228	4.615	4.759	4.95	4.89	5.126	5.153	4.604	4.96	4.717
245127_at	ATMHX	Encodes a magnesium/proton exchanger, member of putative Na+/Ca2+ antiporter gene family	AT2G47600		0.004683	0.0377	0.9701	0.9973	-6.222	-0.05001	-0.4027	0.6896	0.8875	-6.796	-0.04533	-0.365	0.7173	0.8821	-7	-1.762	-13.13	3.46E-15	1.20E-13	24.44	-1.716	-12.79	7.47E-15	4.76E-13	23.74	10.38	10.4	10.31	10.26	10.34	10.44	10.26	10.35	10.31	10.34	10.4	10.33	10.15	10.29	10.29	9.001	8.351	8.37	8.57	9.979
245128_at		similar to calcium ion binding [Arabidopsis thaliana] (TAIR:AT4G34070.1); similar to Os08g0117900 [Oryza sativa (japonica cultivar-group)] (GB:NP_001060865.1); similar to Os06g0134900 [Oryza sativa (japonica cultivar-group)] (GB:NP_001056719.1); similar to hypothetical protein [Trifolium pratense] (GB:BAE71223.1), similar to glycine-rich protein [Arabidopsis thaliana] (TAIR:AT4G22740.2); similar …	AT2G45380		-0.01444	-0.1157	0.9085	0.9869	-6.216	0.0609	0.4882	0.6284	0.8615	-6.757	0.04646	0.3724	0.7118	0.8798	-6.997	-0.1584	-1.176	0.2476	0.3392	-6.901	-0.2049	-1.52	0.1373	0.2173	-6.294	3.309	3.349	3.677	3.458	3.45	3.172	3.305	3.274	3.985	3.43	3.252	3.603	3.502	3.623	3.50	3.452	3.229	3.189	3.29	3.266
245129_at	AT2G45350.1	Encodes a member of a PCMP (plant combinatorial and modular protein) family (PCMP-E subfamily) with 11 pentatricopeptide (PPR) repeats. The protein is involved in RNA editing of the initiation codon of ndhD in the chloroplast.	AT2G45350		-0.1751	-1.226	0.2283	0.7182	-5.496	0.4893	3.425	0.00157	0.03707	-1.731	0.3141	2.199	0.03451	0.1872	-4.755	-0.005667	-0.03672	0.9709	0.9791	-7.596	-0.3198	-2.072	0.04557	0.08883	-5.365	4.448	4.432	4.327	4.198	4.35	4.263	4.226	3.767	4.449	4.18	4.744	4.677	5.041	4.2	4.67	4.097	4.42	4.519	4.35	4.439
245130_at		leucine-rich repeat transmembrane protein kinase, putative; similar to leucine-rich repeat transmembrane protein kinase, putative [Arabidopsis thaliana] (TAIR:AT4G22730.1); similar to leucine-rich repeat transmembrane protein kinase, putative [Arabidopsis thaliana] (TAIR:AT5G51560.1); similar to Os06g0134700 [Oryza sativa (japonica cultivar-group)] (GB:NP_001056717.1); similar to putative somatic…	AT2G45340		-0.3278	-1.383	0.1754	0.6662	-5.303	-0.119	-0.5021	0.6187	0.8556	-6.75	-0.4468	-1.885	0.06769	0.2763	-5.34	-0.3855	-1.505	0.1411	0.2136	-6.47	0.06135	0.2395	0.8121	0.8642	-7.412	5.151	4.94	4.329	4.544	4.74	4.183	4.265	4.95	4.255	4.41	4.049	4.783	4.306	4.038	4.29	4.393	4.053	4.621	4.36	4.031
245131_s_at	AT2G45330.1	EMB1067 (EMBRYO DEFECTIVE 1067); tRNA 2'-phosphotransferase; similar to tRNA 2'phosphotransferase, putative [Arabidopsis thaliana] (TAIR:AT5G23600.1); similar to Phosphotransferase KptA/Tpt1 [Medicago truncatula] (GB:ABE85061.1); contains InterPro domain Phosphotransferase KptA/Tpt1; (InterPro:IPR002745), tRNA 2'phosphotransferase, putative; similar to EMB1067 (EMBRYO DEFECTIVE 1067), tRNA 2'-pho…	multiple		-0.07699	-0.5498	0.5859	0.9088	-6.074	-0.5052	-3.608	0.0009431	0.02603	-1.248	-0.5821	-4.157	0.0001938	0.006064	0.1081	-0.7429	-4.912	2.03E-05	9.96E-05	1.836	-0.1608	-1.063	0.295	0.4012	-6.872	9.289	9.196	8.97	9.118	9.14	9.136	9.12	8.852	9.156	9.07	8.543	8.604	8.794	8.302	8.56	8.374	8.539	8.287	8.40	8.21
245132_at		similar to conserved hypothetical protein [Medicago truncatula] (GB:ABE93197.1); contains domain Nucleotide-diphospho-sugar transferases (SSF53448); contains domain no description (G3D.3.90.550.10)	AT2G45320		0.1532	1.033	0.3088	0.786	-5.704	0.07572	0.5103	0.613	0.853	-6.746	0.2289	1.543	0.1317	0.3957	-5.892	0.947	5.908	9.71E-07	6.40E-06	4.854	0.7181	4.48	7.46E-05	0.0003778	0.7007	6.606	6.368	6.216	6.401	6.40	6.946	6.665	6.272	6.321	6.55	6.546	6.561	6.88	6.519	6.63	6.81	7.334	7.89	7.34	6.6
245133_at	GAE4	UDP-D-glucuronate 4-epimerase, Potential natural antisense gene, locus overlaps with AT2G45310	multiple		-0.1956	-1.295	0.2036	0.6938	-5.413	-0.06971	-0.4617	0.6471	0.8687	-6.77	-0.2653	-1.757	0.08755	0.3176	-5.557	-1.869	-11.46	1.76E-13	4.22E-12	20.47	-1.604	-9.835	1.13E-11	2.89E-10	16.38	11.67	11.69	11.54	11.45	11.59	11.46	11.48	11.34	11.27	11.39	11.23	11.38	11.38	11.29	11.32	9.758	9.761	9.628	9.72	11.34
245134_s_at		similar to unknown protein [Arabidopsis thaliana] (TAIR:AT4G38280.1); similar to hypothetical protein MtrDRAFT_AC121239g16v1 [Medicago truncatula] (GB:ABE78436.1), similar to unknown protein [Arabidopsis thaliana] (TAIR:AT4G38280.1); similar to hypothetical protein MtrDRAFT_AC121239g16v1 [Medicago truncatula] (GB:ABE78436.1); contains domain ADIPONECTIN RECEPTOR-RELATED (PTHR20855:SF8); contains …	multiple		-0.1832	-1.117	0.2714	0.7542	-5.617	-0.4262	-2.599	0.01353	0.1406	-3.735	-0.6094	-3.716	0.0006934	0.01499	-1.121	-3.399	-19.19	2.57E-20	3.17E-18	36.29	-2.789	-15.75	1.39E-17	2.09E-15	30.04	7.89	8.271	8.208	7.536	7.98	7.892	7.823	7.668	7.79	7.79	7.613	7.795	7.319	6.742	7.37	4.354	4.74	4.64	4.58	7.443
245135_at		non-LTR retrotransposon family (LINE), has a 3.9e-46 P-value blast match to GB:AAB41224 ORF2 (LINE-element) (Rattus norvegicus)	AT2G45230		-0.3833	-2.407	0.0214	0.316	-3.578	0.6682	4.197	0.0001727	0.007606	0.3798	0.2849	1.789	0.08211	0.3056	-5.504	-0.4125	-2.398	0.02185	0.04501	-4.863	-0.6973	-4.055	0.0002616	0.001126	-0.5247	5.638	5.746	6.005	5.589	5.74	5.358	5.054	5.851	5.182	5.36	5.836	5.681	6.464	6.137	6.03	5.37	5.044	5.582	5.33	5.475
245136_at		auxin-responsive protein-related; similar to auxin-responsive family protein [Arabidopsis thaliana] (TAIR:AT3G60690.1); similar to Auxin responsive SAUR protein [Medicago truncatula] (GB:ABE93517.1); similar to Os04g0537100 [Oryza sativa (japonica cultivar-group)] (GB:NP_001053425.1); similar to OSJNBa0091D06.3 [Oryza sativa (japonica cultivar-group)] (GB:CAE03018.3); contains InterPro domain Aux…	AT2G45210		-0.1175	-0.6896	0.495	0.8796	-5.989	-0.2946	-1.729	0.09242	0.3793	-5.418	-0.4121	-2.419	0.02082	0.1396	-4.304	-0.6617	-3.596	0.0009739	0.003112	-1.944	-0.2496	-1.357	0.1835	0.2755	-6.522	5.835	5.934	6.199	6.484	6.11	6.2	6.244	5.883	5.654	6.00	5.713	6.244	5.3	5.547	5.70	5.785	5.189	5.38	5.45	5.416
245137_at		forkhead-associated domain-containing protein / FHA domain-containing protein; similar to CIP1 (COP1-INTERACTIVE PROTEIN 1) [Arabidopsis thaliana] (TAIR:AT5G41790.1); similar to Hypothetical protein [Oryza sativa (japonica cultivar-group)] (GB:AAM19115.1); similar to Os03g0127600 [Oryza sativa (japonica cultivar-group)] (GB:NP_001048833.1); contains InterPro domain Prefoldin; (InterPro:IPR009053)…	AT2G45460		0.1278	0.5539	0.5831	0.9081	-6.072	-0.4489	-1.945	0.05973	0.3062	-5.05	-0.321	-1.391	0.1729	0.4562	-6.106	-0.6892	-2.765	0.008982	0.02123	-4.048	-0.3681	-1.477	0.1486	0.2321	-6.357	6.258	6.307	6.307	5.761	6.16	6.246	5.764	6.526	6.607	6.29	5.928	6.367	5.027	6.026	5.84	5.87	4.899	5.638	5.47	5.95
245138_at	AFO	Encodes a member of the YABBY family of transcriptional regulators that is involved in abaxial cell type specification in leaves and fruits.	AT2G45190		-0.2087	-0.9514	0.3479	0.8091	-5.781	0.3263	1.488	0.1457	0.4675	-5.786	0.1176	0.5362	0.5952	0.8167	-6.921	-0.5516	-2.328	0.02572	0.05165	-5.01	-0.6692	-2.825	0.00772	0.02039	-3.756	6.369	6.386	6.87	6.379	6.50	5.784	6.715	6.466	6.205	6.29	6.487	6.53	6.739	6.718	6.62	5.907	5.945	5.997	5.95	6.319
245139_at		DNA-binding protein-related; similar to DNA-binding protein-related [Arabidopsis thaliana] (TAIR:AT4G22810.1); similar to hypothetical protein 23.t00073 [Brassica oleracea] (GB:ABD65635.1); similar to Os06g0136900 [Oryza sativa (japonica cultivar-group)] (GB:NP_001056730.1); similar to Os02g0448000 [Oryza sativa (japonica cultivar-group)] (GB:NP_001046754.1); contains InterPro domain Protein of u…	AT2G45430		-0.2676	-2.012	0.0519	0.4472	-4.333	0.1231	0.9255	0.361	0.6945	-6.447	-0.1445	-1.086	0.2847	0.5837	-6.475	-0.288	-2.004	0.05271	0.09461	-5.645	-0.1435	-0.9988	0.3247	0.4322	-6.938	6.018	5.539	6.007	5.89	5.86	5.832	5.504	5.304	5.745	5.60	5.613	5.485	5.776	6.003	5.72	5.377	5.66	5.69	5.58	5.506
245140_at	AT2G45420.1	LOB domain protein 18 / lateral organ boundaries domain protein 18 (LBD18); Identical to LOB domain-containing protein 18 (LBD18) [Arabidopsis Thaliana] (GB:O22131;GB:Q8W1D7); similar to LOB domain protein 30 / lateral organ boundaries domain protein 30 (LBD30) [Arabidopsis thaliana] (TAIR:AT4G00220.1); similar to Unknown protein [Oryza sativa (japonica cultivar-group)] (GB:AAL77143.1); similar t…	AT2G45420		0.2685	1.39	0.1731	0.6628	-5.293	-0.122	-0.6318	0.5316	0.8111	-6.676	0.1465	0.7585	0.4531	0.7269	-6.776	-0.09903	-0.4747	0.6379	0.7195	-7.481	-0.2455	-1.177	0.2471	0.3492	-6.745	4.214	4.243	5.226	4.722	4.60	5.078	4.555	4.731	5.114	4.87	4.528	4.817	4.806	4.84	4.75	4.171	4.172	5.164	4.50	4.722
245141_at	AT2G45400.1	involved in the regulation of brassinosteroid metabolic pathway	AT2G45400		0.3335	1.386	0.1744	0.6644	-5.299	-0.2448	-1.018	0.3158	0.6575	-6.359	0.08865	0.3684	0.7148	0.881	-6.998	-0.5329	-2.051	0.04776	0.08698	-5.559	-0.6216	-2.392	0.02221	0.04904	-4.725	5.425	5.343	5.62	5.226	5.40	5.355	5.791	5.892	5.912	5.74	5.698	5.518	5.528	5.226	5.49	5.59	4.216	4.807	4.87	5.155
245142_at		glycoprotease M22 family protein; similar to glycoprotease M22 family protein [Arabidopsis thaliana] (TAIR:AT4G22720.2); similar to Glycoprotease family protein, expressed [Oryza sativa (japonica cultivar-group)] (GB:ABA98521.1); contains InterPro domain Peptidase M22, glycoprotease; (InterPro:IPR000905)	AT2G45270		0.233	1.843	0.07367	0.499	-4.622	-0.2759	-2.182	0.03581	0.2367	-4.606	-0.04285	-0.3389	0.7366	0.8911	-7.009	-0.2234	-1.636	0.1107	0.1753	-6.273	-0.1805	-1.322	0.1946	0.2888	-6.567	6.765	6.772	7.09	7.218	6.96	7.256	6.921	7.406	7.193	7.19	6.979	6.819	7.135	6.74	6.92	6.889	6.604	6.72	6.74	6.802
245143_at		similar to unknown protein [Arabidopsis thaliana] (TAIR:AT3G60890.1)	AT2G45450		0.2733	1.85	0.07265	0.497	-4.611	-0.1227	-0.8307	0.4117	0.7333	-6.53	0.1506	1.019	0.3149	0.6118	-6.545	2.167	13.58	1.27E-15	4.84E-14	25.45	2.016	12.64	1.07E-14	6.37E-13	23.38	5.023	5.203	5.706	4.983	5.23	5.53	5.312	5.586	5.58	5.50	5.56	5.309	5.39	5.258	5.38	7.469	7.506	7.212	7.40	5.475
245144_at	MAP1A	Encodes a cytoplasmic MAP1 like methionine aminopeptidase which is involved in removing the N-terminal methionine from proteins. Induced mutants using RNAi technology which knocks out both MAP1 and MAP2 like genes show abnormal development.	AT2G45240		-0.09333	-0.7875	0.4362	0.8543	-5.919	0.03365	0.2839	0.7781	0.9208	-6.837	-0.05968	-0.5035	0.6177	0.8294	-6.939	-1.308	-10.22	4.14E-12	7.39E-11	17.29	-1.248	-9.749	1.42E-11	3.54E-10	16.15	6.617	6.684	7.059	6.767	6.78	6.827	6.593	6.843	6.49	6.69	6.612	6.526	6.738	7.012	6.72	5.673	5.361	5.388	5.47	6.654
245145_at	DHDPS2	mutant has Increased levels of threonine; Dihydrodipicolinate Synthase 2	AT2G45440		0.0841	0.4023	0.6899	0.94	-6.143	-0.2203	-1.054	0.2991	0.6426	-6.322	-0.1362	-0.6514	0.519	0.7713	-6.852	-0.5266	-2.333	0.02546	0.05121	-5.001	-0.3905	-1.729	0.09242	0.1583	-5.971	5.883	5.573	5.026	4.705	5.30	5.195	5.7	5.216	5.411	5.38	5.541	4.676	5.085	5.34	5.16	4.998	4.988	4.324	4.77	5.173
245146_at	GOS12	Encodes a member of the GOS1 (Golgi SNARE) gene family.	AT2G45200		0.1399	1.209	0.2347	0.724	-5.515	-0.1232	-1.065	0.2941	0.6375	-6.31	0.01667	0.144	0.8863	0.9599	-7.057	-1.472	-11.78	8.14E-14	2.10E-12	21.25	-1.489	-11.91	5.90E-14	2.82E-12	21.67	8.314	8.462	8.055	8.158	8.25	8.437	8.302	8.255	8.554	8.39	8.562	8.404	8.211	7.879	8.26	6.781	6.828	6.717	6.78	8.58
245147_at	AT2G45280.1, ATRAD51C	Encodes a protein similar to RAD51C involved in double stranded break repair via homologous recombination. Sensitive to DSB induced by Mitomycin C and gamma irradiation, interacts with Atxrcc3 in yeast two-hybrid assay. Required for female meiosis but not critical for mitosis under normal conditions., Encodes a protein similar to RAD51C involved in double stranded break repair via homologous reco…	AT2G45280		-0.1223	-0.5986	0.5533	0.9007	-6.047	-0.5008	-2.45	0.01935	0.1719	-4.059	-0.6232	-3.049	0.004325	0.05256	-2.858	-0.8203	-3.715	0.0006958	0.002321	-1.62	-0.1971	-0.8927	0.378	0.4867	-7.038	6.024	6.319	6.381	6.722	6.36	6.566	6.247	5.973	6.171	6.24	5.85	6.496	5.305	5.303	5.74	5.832	5.678	5.114	5.54	6.282
245148_at		pectinesterase family protein; similar to pectinesterase family protein [Arabidopsis thaliana] (TAIR:AT5G51490.1); similar to pectinesterase (EC 3.1.1.11) PECS-c2 - sweet orange (GB:T10494); similar to Pectinesterase-2 precursor (Pectin methylesterase) (PE) (GB:O04887); contains InterPro domain Virulence factor, pectin lyase fold; (InterPro:IPR011050); contains InterPro domain Plant invertase/pec…	AT2G45220		0.3591	1.334	0.1906	0.6824	-5.365	-0.2256	-0.8382	0.4075	0.7302	-6.524	0.1335	0.4961	0.6229	0.8319	-6.942	0.1921	0.6609	0.5129	0.6078	-7.374	0.0586	0.2016	0.8414	0.8875	-7.421	5.729	4.984	5.354	5.825	5.47	6.043	5.718	5.468	6.1	5.83	5.718	5.714	5.7	5.294	5.61	5.441	5.833	5.722	5.67	5.653
245149_at	AT2G47620.1, ATSWI3A	Homologous to yeast SWI3 and a member of the Arabidopsis SWI3 gene family. Protein physically interacts with ATSWI3B and ATSWI3C, the other two members of the SWI3 family., Homologous to yeast SWI3 and a member of the Arabidopsis SWI3 gene family. Protein physically interacts with ATSWI3B and ATSWI3C, the other two members of the SWI3 family.	AT2G47620		0.1533	0.875	0.3875	0.8303	-5.848	-0.4671	-2.666	0.01147	0.128	-3.584	-0.3138	-1.792	0.08174	0.3049	-5.5	0.2323	1.228	0.2276	0.3166	-6.839	0.5462	2.887	0.00659	0.01785	-3.608	6.219	5.736	5.367	5.806	5.78	5.479	6.207	5.852	6.202	5.94	5.633	5.331	5.193	5.715	5.47	6.608	5.62	5.815	6.01	5.489
245150_at	PHR2	photolyase/blue light photoreceptor PHR2 (PHR2) mRNA,	AT2G47590		0.198	1.033	0.3085	0.786	-5.703	-0.7638	-3.985	0.0003202	0.01201	-0.2146	-0.5658	-2.952	0.005564	0.06111	-3.093	-0.4982	-2.407	0.02142	0.04427	-4.845	0.06754	0.3263	0.7461	0.8115	-7.387	5.619	5.903	5.969	5.804	5.82	6.177	6.233	5.97	5.706	6.02	5.686	5.557	4.512	5.276	5.26	5.454	4.816	5.706	5.33	6.241
245151_at		pectinesterase family protein; similar to pectinesterase family protein [Arabidopsis thaliana] (TAIR:AT1G02810.1); similar to pectinesterase family protein [Arabidopsis thaliana] (TAIR:AT4G02330.1); similar to papillar cell-specific pectin methylesterase-like protein [Brassica napus] (GB:AAK84428.1); contains InterPro domain Virulence factor, pectin lyase fold; (InterPro:IPR011050); contains Inte…	AT2G47550		0.2413	0.9464	0.3503	0.8102	-5.786	-0.556	-2.181	0.03591	0.2371	-4.609	-0.3147	-1.234	0.2252	0.5214	-6.306	-1.195	-4.338	0.0001137	0.0004637	0.1416	-0.8799	-3.195	0.00293	0.008956	-2.846	7.857	7.699	7.327	7.112	7.50	7.483	7.782	7.838	7.856	7.74	7.232	7.56	7.376	6.567	7.18	5.677	7.032	6.203	6.30	7.037
245152_at		mitochondrial substrate carrier family protein; similar to mitochondrial substrate carrier family protein [Arabidopsis thaliana] (TAIR:AT1G25380.1); similar to Os01g0513200 [Oryza sativa (japonica cultivar-group)] (GB:NP_001043181.1); similar to Os05g0357200 [Oryza sativa (japonica cultivar-group)] (GB:NP_001055296.1); similar to Mitochondrial carrier protein [Medicago truncatula] (GB:ABE84962.1)…	AT2G47490		-0.0555	-0.5637	0.5765	0.9073	-6.066	-0.2044	-2.076	0.04518	0.2682	-4.809	-0.2599	-2.64	0.01224	0.1019	-3.822	-0.7542	-7.091	2.70E-08	2.44E-07	8.439	-0.4942	-4.647	4.52E-05	0.0002429	1.192	11.31	11.18	11.24	11.15	11.22	11.23	11.06	11.23	11.15	11.17	11.14	11.11	10.83	10.77	10.96	10.4	10.46	10.54	10.47	11.05
245153_at		similar to syntaxin-related family protein [Arabidopsis thaliana] (TAIR:AT1G48390.1); contains InterPro domain FBD-like; (InterPro:IPR006566)	AT5G12450		-0.03414	-0.2855	0.7769	0.9626	-6.182	-0.09931	-0.8305	0.4118	0.7333	-6.53	-0.1335	-1.116	0.2719	0.5709	-6.443	0.134	1.037	0.3067	0.4045	-7.053	0.2674	2.07	0.04576	0.08915	-5.369	3.534	3.103	3.602	3.788	3.51	3.473	3.473	3.219	3.726	3.47	3.114	3.38	3.567	3.431	3.37	3.539	3.878	3.504	3.64	2.949
245154_at		similar to fringe-related protein [Arabidopsis thaliana] (TAIR:AT2G37730.1); similar to Protein of unknown function DUF604 [Medicago truncatula] (GB:ABE81721.1); contains InterPro domain Protein of unknown function DUF604; (InterPro:IPR006740)	AT5G12460		0.08606	0.4694	0.6416	0.9267	-6.114	-0.1869	-1.02	0.3149	0.6567	-6.357	-0.1008	-0.5501	0.5857	0.8101	-6.914	-0.06101	-0.3081	0.7598	0.8197	-7.548	0.03983	0.2012	0.8417	0.8877	-7.421	6.477	5.764	5.917	6.321	6.12	6.202	6.086	6.254	6.281	6.21	6.314	5.448	5.677	6.635	6.02	5.983	6.204	5.988	6.06	6.251
245155_at		similar to unknown protein [Arabidopsis thaliana] (TAIR:AT2G40400.2); similar to Trimeric LpxA-like [Medicago truncatula] (GB:ABE84885.1); similar to Os01g0957200 [Oryza sativa (japonica cultivar-group)] (GB:NP_001045446.1); similar to Os05g0388600 [Oryza sativa (japonica cultivar-group)] (GB:NP_001055430.1)	AT5G12470		-0.1029	-0.6397	0.5265	0.8912	-6.022	0.1628	1.012	0.3183	0.6597	-6.364	0.0599	0.3724	0.7118	0.8798	-6.997	0.5057	2.911	0.00619	0.01544	-3.701	0.4458	2.566	0.01466	0.03484	-4.348	6.077	6.508	6.929	6.623	6.53	6.753	6.879	5.942	6.151	6.43	6.355	6.57	6.923	6.53	6.59	7.119	6.981	7.021	7.04	6.936
245156_at	CPK7	calmodulin-domain protein kinase CDPK isoform 7 (CPK7)	AT5G12480		0.106	0.7222	0.4749	0.8705	-5.967	-0.08823	-0.6011	0.5516	0.8243	-6.695	0.01778	0.1211	0.9043	0.9667	-7.06	-0.1239	-0.7815	0.4397	0.5388	-7.286	-0.1417	-0.8936	0.3776	0.4863	-7.037	5.183	4.802	4.898	4.929	4.95	4.94	4.928	5.202	5.165	5.06	5.245	4.738	4.831	5.07	4.97	4.879	4.856	4.753	4.83	4.657
245157_at		glycoside hydrolase family 28 protein / polygalacturonase (pectinase) family protein; similar to glycoside hydrolase family 28 protein / polygalacturonase (pectinase) family protein [Arabidopsis thaliana] (TAIR:AT1G78400.1); similar to Exopolygalacturonase precursor (Pollen allergen Pla a 2) (GB:Q6H9K0); contains InterPro domain Virulence factor, pectin lyase fold; (InterPro:IPR011050); contains …	AT2G33160		0.1901	1.025	0.3123	0.7873	-5.711	-0.1673	-0.9018	0.3733	0.7047	-6.469	0.02284	0.1232	0.9027	0.9663	-7.06	-0.1652	-0.8247	0.4151	0.5146	-7.251	-0.1881	-0.9387	0.3542	0.4625	-6.996	3.739	4.701	3.806	4.154	4.10	3.811	4.882	4.198	4.268	4.29	4.533	3.578	3.966	4.415	4.12	3.789	3.743	4.272	3.93	4.122
245158_at	RALFL18	Member of a diversely expressed predicted peptide family showing sequence similarity to tobacco Rapid Alkalinization Factor (RALF), and is believed to play an essential role in the physiology of Arabidopsis. Consists of a single exon and is characterized by a conserved C-terminal motif and N-terminal signal peptide.	AT2G33130		-0.09752	-0.5892	0.5595	0.9039	-6.052	0.05411	0.3269	0.7457	0.9074	-6.824	-0.04341	-0.2623	0.7946	0.9199	-7.032	0.3929	2.197	0.03461	0.06637	-5.275	0.4363	2.44	0.01981	0.04457	-4.622	5.998	6.086	5.771	5.953	5.95	6.018	6.03	5.62	5.75	5.85	6.269	5.761	5.592	6.012	5.91	5.972	6.67	6.392	6.34	5.171
245159_at	AT2G33100.1, ATCSLD1	encodes a gene similar to cellulose synthase, encodes a gene similar to cellulose synthase	AT2G33100		-0.03692	-0.2924	0.7716	0.9613	-6.18	0.0006643	0.005262	0.9958	0.9989	-6.878	-0.03625	-0.2872	0.7756	0.9113	-7.026	-0.5475	-4.015	0.0002937	0.001085	-0.7845	-0.5112	-3.749	0.0006316	0.002427	-1.378	12.29	12.04	12.19	11.91	12.11	12.11	12.16	12.03	12	12.08	12.1	11.87	12.25	12.07	12.07	11.41	11.69	11.59	11.56	11.87
245160_at		leucine-rich repeat family protein; similar to leucine-rich repeat family protein [Arabidopsis thaliana] (TAIR:AT2G33020.1); similar to leucine-rich repeat family protein [Arabidopsis thaliana] (TAIR:AT2G33060.1); similar to leucine-rich repeat family protein [Arabidopsis thaliana] (TAIR:AT2G33050.1); similar to putative kinase [Brassica napus] (GB:ABI99471.1); contains InterPro domain Leucine-ri…	AT2G33080		0.2282	1.123	0.2689	0.7523	-5.61	-0.4977	-2.45	0.01937	0.1719	-4.06	-0.2695	-1.326	0.1932	0.4815	-6.191	-0.3567	-1.625	0.1129	0.1783	-6.29	-0.08723	-0.3975	0.6934	0.7691	-7.361	5.813	5.619	5.472	5.214	5.53	6.463	5.362	5.198	6.008	5.76	5.534	4.926	5.035	5.545	5.26	5.065	5.131	5.323	5.17	5.978
245161_at		jacalin lectin family protein; similar to ATMLP-470 (MYROSINASE-BINDING PROTEIN-LIKE PROTEIN-470) [Arabidopsis thaliana] (TAIR:AT3G16400.2); similar to jacalin lectin family protein [Arabidopsis thaliana] (TAIR:AT3G16390.1); similar to jacalin lectin family protein [Arabidopsis thaliana] (TAIR:AT3G16410.1); similar to epithiospecifier protein [Brassica oleracea var. italica] (GB:AAY53488.1); cont…	AT2G33070		-0.2056	-1.279	0.2093	0.6997	-5.433	0.1672	1.039	0.3056	0.648	-6.336	-0.03846	-0.2391	0.8124	0.9281	-7.038	-0.4181	-2.407	0.02142	0.04427	-4.845	-0.3796	-2.186	0.03553	0.07245	-5.146	6.303	6.326	6.085	6.195	6.23	5.732	6.333	6.178	5.843	6.02	6.305	6.115	6.352	5.983	6.19	6.221	5.712	5.494	5.81	5.721
245162_at	AT2G33240.1, XID	member of Myosin-like proteins, member of Myosin-like proteins	AT2G33240		0.1559	1.077	0.2889	0.7695	-5.659	-0.1427	-0.9854	0.3311	0.6703	-6.391	0.0132	0.09116	0.9279	0.9753	-7.063	0.007556	0.04832	0.9617	0.9728	-7.595	-0.005641	-0.03607	0.9714	0.9806	-7.441	8.872	8.601	8.815	8.42	8.68	8.838	8.819	8.692	8.983	8.83	8.645	8.69	8.768	8.659	8.69	8.728	8.69	8.636	8.68	8.132
245163_at		flavin-containing monooxygenase, putative / FMO, putative; similar to flavin-containing monooxygenase / FMO (YUCCA3) [Arabidopsis thaliana] (TAIR:AT1G04610.1); similar to Pyridine nucleotide-disulphide oxidoreductase, class I; FAD-dependent pyridine nucleotide-disulphide oxidoreductase [Medicago truncatula] (GB:ABE89940.1); contains InterPro domain Flavin-containing monooxygenase FMO; (InterPro:I…	AT2G33230		-0.1183	-0.5542	0.5829	0.9081	-6.072	0.01164	0.05455	0.9568	0.9877	-6.876	-0.1066	-0.4996	0.6204	0.8305	-6.941	0.03684	0.1598	0.8739	0.9089	-7.583	0.1435	0.6224	0.5377	0.6364	-7.244	5.883	4.665	4.781	5.802	5.28	4.899	4.816	5.613	5.329	5.16	5.091	4.783	4.977	5.853	5.18	5.179	5.587	5.192	5.32	4.565
245164_at		chaperonin, putative; Identical to Chaperonin CPN60-like 1, mitochondrial precursor (HSP60-like 1) [Arabidopsis Thaliana] (GB:Q8L7B5;GB:O49314); similar to chaperonin, putative [Arabidopsis thaliana] (TAIR:AT3G13860.1); similar to HSP60 (Heat shock protein 60), ATP binding / protein binding / unfolded protein binding [Arabidopsis thaliana] (TAIR:AT3G23990.1); similar to GroEL-like chaperone, ATPa…	AT2G33210		-0.09313	-0.6181	0.5405	0.8954	-6.035	0.1148	0.7621	0.4511	0.7595	-6.585	0.0217	0.144	0.8863	0.9599	-7.057	1.36	8.353	6.76E-10	8.18E-09	12.15	1.338	8.22	9.90E-10	1.59E-08	11.89	5.414	5.582	5.513	6.24	5.69	5.516	5.503	5.564	5.792	5.59	5.719	5.694	5.311	6.112	5.71	6.95	7.24	6.95	7.05	6.761
245165_at		similar to hypothetical protein [Triticum aestivum] (GB:CAJ19336.1); similar to Os09g0481800 [Oryza sativa (japonica cultivar-group)] (GB:NP_001063498.1)	AT2G33180		-0.09391	-0.4478	0.657	0.9315	-6.124	0.2642	1.26	0.216	0.5594	-6.088	0.1703	0.8119	0.4223	0.7035	-6.734	-0.04908	-0.2167	0.8297	0.874	-7.572	-0.2193	-0.9684	0.3394	0.4476	-6.967	4.14	4.075	4.222	4.027	4.12	4.152	3.684	4.147	4.106	4.02	4.194	4.239	4.011	4.702	4.29	3.918	3.744	4.539	4.07	3.891
245166_at		leucine-rich repeat transmembrane protein kinase, putative; similar to leucine-rich repeat transmembrane protein kinase, putative [Arabidopsis thaliana] (TAIR:AT5G48940.1); similar to leucine-rich repeat family protein / protein kinase family protein [Arabidopsis thaliana] (TAIR:AT1G17230.1); similar to leucine-rich repeat transmembrane protein kinase, putative [Arabidopsis thaliana] (TAIR:AT5G63…	AT2G33170		0.321	2.021	0.05085	0.444	-4.316	-0.09616	-0.6055	0.5487	0.8227	-6.692	0.2248	1.416	0.1656	0.4463	-6.073	-0.2775	-1.617	0.1146	0.1806	-6.302	-0.5023	-2.928	0.00592	0.01635	-3.508	5.898	5.71	6.274	6.15	6.01	6.438	6.351	6.319	6.207	6.33	6.354	5.9	6.375	6.302	6.23	5.513	5.717	5.961	5.73	5.899
245167_s_at	AT2G33110.1, ATVAMP723, SAR1	member of VAMP72 Gene Family, member of VAMP72 Gene Family, Encodes a member of Synaptobrevin -like protein family.	multiple		0.2855	1.487	0.1457	0.6303	-5.163	1.326	6.907	4.69E-08	6.45E-06	8.412	1.611	8.395	6.00E-10	8.10E-08	12.63	2.638	12.73	8.71E-15	2.74E-13	23.51	1.027	4.955	1.78E-05	0.0001064	2.108	6.104	6.637	5.286	5.867	5.97	6.532	6.135	6.272	6.098	6.26	7.187	7.66	7.278	8.215	7.59	8.833	8.469	8.533	8.61	6.603
245168_at	AT2G33150.1, PED1	Encodes an organellar (peroxisome, glyoxysome) 3-ketoacyl-CoA thiolase, involved in fatty acid b-oxidation during germination and subsequent seedling growth. Mutants have defects in glyoxysomal fatty acid beta-oxidation., Encodes an organellar (peroxisome, glyoxysome) 3-ketoacyl-CoA thiolase, involved in fatty acid b-oxidation during germination and subsequent seedling growth. Mutants have defect…	AT2G33150		-0.1597	-1.116	0.2718	0.7544	-5.618	0.109	0.762	0.4511	0.7595	-6.585	-0.05068	-0.3543	0.7252	0.8854	-7.004	1.347	8.715	2.43E-10	3.15E-09	13.18	1.397	9.043	9.72E-11	1.99E-09	14.22	8.416	8.734	8.404	8.176	8.43	8.109	8.25	8.252	8.48	8.27	8.704	8.492	8.265	8.066	8.38	9.895	9.665	9.777	9.78	10.52
245169_at		similar to MEE4 (maternal effect embryo arrest 4) [Arabidopsis thaliana] (TAIR:AT1G04630.1); similar to F6 [Gossypium hirsutum] (GB:CAC84110.1); contains InterPro domain GRIM-19; (InterPro:IPR009346)	AT2G33220		-0.1002	-0.5932	0.5568	0.9031	-6.05	0.1309	0.7753	0.4433	0.7553	-6.575	0.03074	0.1821	0.8566	0.9469	-7.051	-0.3092	-1.696	0.09869	0.1592	-6.179	-0.34	-1.864	0.07056	0.127	-5.743	8.927	9.104	8.795	8.915	8.94	8.975	8.974	8.633	8.76	8.84	8.982	9.199	8.974	8.71	8.97	8.372	8.78	8.727	8.63	8.817
245170_at		60S ribosomal protein L18 (RPL18A); Identical to Putative 60S ribosomal protein L18-1 (RPL18A) [Arabidopsis Thaliana] (GB:O22254); similar to 60S ribosomal protein L18 (RPL18C) [Arabidopsis thaliana] (TAIR:AT5G27850.1); similar to Putative 60S ribosomal protein L18-1 (GB:O22254); contains InterPro domain Ribosomal protein L18e; (InterPro:IPR000039)	AT2G47570		-0.08823	-0.5533	0.5835	0.9082	-6.072	0.00911	0.05713	0.9548	0.9872	-6.876	-0.07912	-0.4961	0.6229	0.8319	-6.942	-0.04453	-0.2585	0.7975	0.8491	-7.562	0.0346	0.2008	0.842	0.8879	-7.421	5.868	5.308	5.947	6.026	5.79	5.864	5.513	5.401	6.018	5.70	5.309	5.582	6.113	5.828	5.71	5.708	5.741	5.779	5.74	6.279
245171_at		zinc finger (C3HC4-type RING finger) family protein; Identical to RING-H2 finger protein ATL2N (ATL2N) [Arabidopsis Thaliana] (GB:O22255); similar to ATL5 (Arabidopsis T?xicos en Levadura 5), protein binding / zinc ion binding [Arabidopsis thaliana] (TAIR:AT3G62690.1); similar to RING-H2 subgroup RHE protein [Populus alba x Populus tremula] (GB:AAW33880.1); contains InterPro domain Zinc finger, R…	AT2G47560		0.1465	0.9316	0.3578	0.8142	-5.799	-0.02333	-0.1483	0.8829	0.9625	-6.867	0.1232	0.7833	0.4387	0.7164	-6.757	-1.013	-5.961	8.27E-07	5.53E-06	5.015	-1.136	-6.686	9.13E-08	9.60E-07	7.353	5.571	5.843	5.313	5.987	5.68	5.416	5.724	5.958	6.202	5.83	6.006	5.453	5.945	5.803	5.80	4.733	4.722	4.543	4.67	5.973
245172_at		pollen Ole e 1 allergen and extensin family protein; similar to pollen Ole e 1 allergen and extensin family protein [Arabidopsis thaliana] (TAIR:AT4G02270.1); similar to TonB box, N-terminal [Medicago truncatula] (GB:ABE84972.1); contains InterPro domain Pollen Ole e 1 allergen and extensin; (InterPro:IPR006041)	AT2G47540		0.08139	0.5167	0.6086	0.9159	-6.091	-0.0003021	-0.001918	0.9985	0.9996	-6.878	0.08109	0.5147	0.6099	0.8248	-6.933	-0.7861	-4.62	4.90E-05	0.0002189	0.9673	-0.8672	-5.097	1.16E-05	7.26E-05	2.533	6.058	6.202	5.881	5.992	6.03	6.458	6.016	6.014	5.971	6.11	5.724	6.356	5.864	6.514	6.11	4.937	5.356	5.448	5.25	5.655
245173_at		encodes a member of the ERF (ethylene response factor) subfamily B-2 of ERF/AP2 transcription factor family. The protein contains one AP2 domain. There are 5 members in this subfamily including RAP2.2 AND RAP2.12.	AT2G47520		0.04029	0.3314	0.7423	0.9555	-6.168	-0.07863	-0.6468	0.5219	0.8056	-6.666	-0.03834	-0.3154	0.7543	0.9004	-7.017	-0.05396	-0.4109	0.6836	0.7575	-7.51	-0.01562	-0.1189	0.906	0.9346	-7.434	5.609	5.538	5.702	5.654	5.63	5.54	5.594	5.655	5.875	5.67	5.59	5.426	5.859	5.475	5.59	5.461	5.368	5.886	5.57	5.292
245174_at		microtubule motor; similar to ATK4 (ARABIDOPSIS THALIANA KINESIN 4), microtubule motor [Arabidopsis thaliana] (TAIR:AT5G27000.1); similar to kinesin motor protein-related [Arabidopsis thaliana] (TAIR:AT3G44730.1); similar to kinesin motor protein-related [Arabidopsis thaliana] (TAIR:AT1G09170.1); similar to Kinesin-4, putative, expressed [Oryza sativa (japonica cultivar-group)] (GB:ABF95490.1); s…	AT2G47500		-0.0926	-0.5352	0.5959	0.9123	-6.082	0.1283	0.7413	0.4634	0.7669	-6.6	0.03567	0.2062	0.8378	0.938	-7.046	-0.08258	-0.4418	0.6613	0.739	-7.497	-0.1182	-0.6327	0.531	0.6305	-7.238	5.685	5.814	5.846	5.919	5.82	5.971	5.86	5.383	5.68	5.72	5.352	5.89	5.843	6.321	5.85	6.025	5.656	5.519	5.73	5.144
245175_at	AT2G47470.1	Encodes a protein disulfide isomerase-like (PDIL) protein, a member of a multigene family within the thioredoxin (TRX) superfamily.	AT2G47470		-0.4879	-2.623	0.01275	0.251	-3.125	0.1063	0.5715	0.5712	0.8336	-6.712	-0.3816	-2.052	0.04763	0.2254	-5.038	1.931	9.613	2.05E-11	3.24E-10	15.67	2.313	11.51	1.55E-13	6.52E-12	20.7	6.264	7.025	6.103	6.541	6.48	6.12	5.952	6.559	5.35	6.00	6.047	6.1	6.259	6.001	6.10	8.52	8.36	8.362	8.41	9.174
245176_at		DNAJ heat shock N-terminal domain-containing protein; similar to DNAJ heat shock N-terminal domain-containing protein [Arabidopsis thaliana] (TAIR:AT4G02100.1); similar to DNAJ heat shock N-terminal domain-containing protein [Arabidopsis thaliana] (TAIR:AT3G62570.1); similar to tetratricopeptide repeat, putative [Medicago truncatula] (GB:ABE90991.1); similar to tetratricopeptide repeat, putative …	AT2G47440		0.1605	0.924	0.3617	0.8155	-5.806	-0.4237	-2.439	0.01989	0.174	-4.083	-0.2631	-1.514	0.1388	0.4062	-5.933	2.561	13.65	1.10E-15	4.25E-14	25.6	2.825	15.05	5.61E-17	6.51E-15	28.64	5.644	6.142	5.846	5.99	5.91	6.457	5.997	5.634	6.177	6.07	6.112	5.489	5.613	5.356	5.64	8.004	8.675	8.722	8.47	5.737
245177_at		annexin, putative; similar to ANN7 (ANN7, ANNEXIN ARABIDOPSIS 7), calcium ion binding / calcium-dependent phospholipid binding [Arabidopsis thaliana] (TAIR:AT5G10230.1); similar to Annexin-like protein RJ4 (GB:P51074); contains InterPro domain Annexin; (InterPro:IPR001464); contains InterPro domain Annexin, type plant; (InterPro:IPR009118)	AT5G12380		-0.08074	-0.5454	0.5889	0.9097	-6.076	0.1377	0.9301	0.3586	0.6921	-6.443	0.05694	0.3846	0.7028	0.8751	-6.992	0.219	1.37	0.1794	0.2606	-6.659	0.1621	1.014	0.3176	0.4252	-6.923	5.877	5.222	5.445	5.33	5.47	5.564	5.571	4.983	5.434	5.39	5.276	5.254	5.621	5.95	5.53	5.638	5.613	5.812	5.69	5.603
245178_at		binding; similar to binding [Arabidopsis thaliana] (TAIR:AT3G57090.1); similar to Os01g0951800 [Oryza sativa (japonica cultivar-group)] (GB:NP_001045414.1); similar to Os05g0383000 [Oryza sativa (japonica cultivar-group)] (GB:NP_001055409.1); similar to unknown protein [Oryza sativa (japonica cultivar-group)] (GB:BAD87890.1); contains InterPro domain Tetratricopeptide region; (InterPro:IPR013026)…	AT5G12390		0.04562	0.4453	0.6588	0.9322	-6.125	0.002396	0.02339	0.9815	0.9933	-6.878	0.04802	0.4687	0.6421	0.8421	-6.956	-0.7398	-6.686	9.13E-08	7.40E-07	7.218	-0.7878	-7.12	2.48E-08	2.99E-07	8.656	11.48	11.44	11.31	11.42	11.41	11.49	11.45	11.43	11.47	11.46	11.59	11.44	11.39	11.43	11.46	10.86	10.64	10.52	10.67	11.51
245179_at		PHD finger transcription factor, putative; similar to PHD finger family protein [Arabidopsis thaliana] (TAIR:AT5G22760.1); similar to PHD finger transcription factor-like protein [Oryza sativa (japonica cultivar-group)] (GB:BAD31424.1); similar to Os07g0661500 [Oryza sativa (japonica cultivar-group)] (GB:NP_001060538.1); contains InterPro domain Zinc finger, FYVE/PHD-type; (InterPro:IPR011011); c…	AT5G12400		0.2359	2.158	0.03781	0.3968	-4.066	-0.3133	-2.866	0.006949	0.09571	-3.124	-0.07744	-0.7083	0.4834	0.7489	-6.813	0.3584	3.035	0.00448	0.01169	-3.397	0.4358	3.691	0.0007451	0.002797	-1.538	8.171	8.12	8.308	8.138	8.18	8.446	8.518	8.208	8.509	8.42	8.013	8.052	8.369	7.994	8.11	8.355	8.614	8.659	8.54	7.855
245180_at		THUMP domain-containing protein; similar to unknown protein [Arabidopsis thaliana] (TAIR:AT1G47970.1); similar to Os11g0568600 [Oryza sativa (japonica cultivar-group)] (GB:NP_001068115.1); similar to THUMP domain containing protein, expressed [Oryza sativa (japonica cultivar-group)] (GB:ABG22531.1); contains InterPro domain THUMP; (InterPro:IPR004114)	AT5G12410		0.1676	0.98	0.3337	0.8	-5.755	-0.09927	-0.5805	0.5653	0.8309	-6.707	0.06833	0.3996	0.6919	0.8688	-6.986	-0.3899	-2.111	0.0419	0.07801	-5.444	-0.4583	-2.481	0.01799	0.04122	-4.535	6.188	6.117	6.356	6.674	6.33	6.379	6.432	6.852	6.342	6.50	6.232	6.794	6.365	6.218	6.40	5.272	6.131	6.429	5.94	6.69
245181_at		similar to unknown protein [Arabidopsis thaliana] (TAIR:AT5G16350.1); similar to Protein of unknown function DUF1298 [Medicago truncatula] (GB:ABE82755.1); contains InterPro domain Protein of unknown function UPF0089; (InterPro:IPR004255); contains InterPro domain Protein of unknown function DUF1298; (InterPro:IPR009721)	AT5G12420		-0.1986	-1.247	0.2206	0.711	-5.471	0.2023	1.27	0.2123	0.5548	-6.076	0.003675	0.02307	0.9817	0.9944	-7.067	0.07178	0.4173	0.679	0.754	-7.507	0.06811	0.3959	0.6945	0.7698	-7.362	4.438	4.008	4.488	4.066	4.25	4.095	3.689	4.442	3.979	4.05	4.522	4.429	4.082	3.982	4.25	4.666	4.418	3.881	4.32	4.358
245182_at		DNAJ heat shock N-terminal domain-containing protein; similar to DNAJ heat shock N-terminal domain-containing protein [Arabidopsis thaliana] (TAIR:AT2G41520.1); similar to unknown protein [Oryza sativa (japonica cultivar-group)] (GB:BAD81123.1); similar to Os01g0273500 [Oryza sativa (japonica cultivar-group)] (GB:NP_001042715.1); similar to Os05g0374600 [Oryza sativa (japonica cultivar-group)] (G…	AT5G12430		0.1019	0.7518	0.4571	0.8641	-5.946	-0.1291	-0.9524	0.3473	0.6832	-6.422	-0.02718	-0.2006	0.8421	0.9404	-7.047	-0.1841	-1.258	0.2166	0.3038	-6.802	-0.1569	-1.072	0.2908	0.397	-6.862	8.789	8.965	8.655	8.683	8.77	8.775	9.012	8.917	8.795	8.87	8.847	9.06	8.688	8.388	8.75	8.465	8.639	8.662	8.59	7.709
245183_at		zinc finger (CCCH-type) family protein; similar to RNA binding [Arabidopsis thaliana] (TAIR:AT3G21100.2); similar to predicted protein [Populus alba x Populus tremula] (GB:AAR14273.1); contains InterPro domain Nucleotide-binding, alpha-beta plait; (InterPro:IPR012677); contains InterPro domain Zinc finger, CCCH-type; (InterPro:IPR000571); contains InterPro domain RNA-binding region RNP-1 (RNA rec…	AT5G12440		0.4395	2.14	0.03927	0.4019	-4.098	-0.3303	-1.608	0.1166	0.4232	-5.608	0.1092	0.5319	0.5981	0.818	-6.924	-0.8632	-3.892	0.0004197	0.001487	-1.131	-0.9725	-4.384	9.91E-05	0.0004831	0.4221	6.082	5.62	7.126	6.636	6.37	6.755	6.387	7.113	6.967	6.81	6.932	6.399	6.338	6.232	6.48	5.705	5.268	5.535	5.50	6.536
245184_at		similar to unknown protein [Arabidopsis thaliana] (TAIR:AT3G01670.1); similar to conserved hypothetical protein [Medicago truncatula] (GB:ABD32254.1); contains domain NUCLEOREDOXIN (PTHR13871:SF2); contains domain THIOREDOXIN (PTHR13871)	AT1G67790		-0.1004	-0.7328	0.4685	0.8694	-5.959	-0.03532	-0.2577	0.7981	0.9284	-6.844	-0.1357	-0.9905	0.3287	0.6241	-6.574	-0.3845	-2.597	0.01359	0.03012	-4.43	-0.2487	-1.68	0.1017	0.1712	-6.05	3.77	3.944	4.203	3.838	3.94	3.944	3.898	3.406	4.106	3.84	3.609	3.784	4.107	3.714	3.80	3.902	3.259	3.503	3.55	3.748
245185_at		ATP binding / protein binding / unfolded protein binding; similar to T-complex protein 1 epsilon subunit, putative / TCP-1-epsilon, putative / chaperonin, putative [Arabidopsis thaliana] (TAIR:AT1G24510.1); similar to T complex protein (GB:2206327A); similar to Os06g0562600 [Oryza sativa (japonica cultivar-group)] (GB:NP_001057876.1); contains InterPro domain Chaperonin Cpn60/TCP-1; (InterPro:IPR…	AT1G67760		-0.436	-2.496	0.01735	0.2899	-3.395	0.07189	0.4116	0.6831	0.8842	-6.792	-0.3641	-2.085	0.04437	0.2173	-4.976	-0.8143	-4.316	0.0001213	0.000491	0.07793	-0.4502	-2.386	0.02248	0.04954	-4.736	7.072	6.83	6.624	6.756	6.82	6.71	6.266	6.346	6.215	6.38	6.863	6.125	5.975	6.862	6.46	6.22	6.182	5.617	6.01	6.822
245186_at	ARR11	Encodes an Arabidopsis response regulator (ARR) protein that acts in concert with other type-B ARRs in the cytokinin signaling pathway.	AT1G67710		0.2085	1.202	0.2373	0.727	-5.523	-0.1055	-0.6081	0.547	0.8215	-6.691	0.103	0.594	0.5563	0.7939	-6.888	-0.4338	-2.316	0.02648	0.05292	-5.036	-0.5369	-2.866	0.006955	0.01867	-3.659	5.788	5.86	6.13	6.152	5.98	6.034	5.716	6.384	6.629	6.19	6.394	5.585	6.408	5.954	6.09	5.416	5.518	5.711	5.55	6.367
245187_s_at		binding; similar to binding [Arabidopsis thaliana] (TAIR:AT1G67680.1); similar to MGC82921 protein [Xenopus laevis] (GB:AAH73609.1); similar to Os01g0889000 [Oryza sativa (japonica cultivar-group)] (GB:NP_001045044.1); contains InterPro domain Protein prenyltransferase; (InterPro:IPR008940); contains InterPro domain SRP72 RNA-binding; (InterPro:IPR013699); contains InterPro domain Tetratricopepti…	multiple		-0.1059	-0.8783	0.3857	0.8288	-5.846	0.0874	0.7251	0.4731	0.7731	-6.612	-0.01846	-0.1532	0.8791	0.9568	-7.056	0.166	1.275	0.2107	0.297	-6.782	0.1844	1.417	0.1653	0.2533	-6.442	8.85	8.914	8.711	8.667	8.79	8.69	8.866	8.581	8.582	8.68	8.579	8.717	8.969	8.802	8.77	8.942	8.855	9.058	8.95	8.098
245188_at		similar to unknown protein [Arabidopsis thaliana] (TAIR:AT1G13810.1); similar to unknown protein [Oryza sativa (japonica cultivar-group)] (GB:BAD05466.1); contains domain no description (G3D.3.90.320.10); contains domain ALPHA/BETA HYDROLASE RELATED (PTHR10992:SF3); contains domain ALPHA/BETA HYDROLASE RELATED (PTHR10992); contains domain Restriction endonuclease-like (SSF52980), similar to unkno…	AT1G67660		0.1343	0.6674	0.5089	0.8839	-6.004	0.02518	0.1251	0.9011	0.9688	-6.87	0.1595	0.7925	0.4334	0.7117	-6.75	0.3786	1.741	0.09029	0.148	-6.104	0.2191	1.008	0.3204	0.4281	-6.929	5.83	5.642	5.79	5.449	5.68	5.562	6.235	5.549	5.902	5.81	6.19	5.358	6.347	5.455	5.84	6.576	6.1	5.494	6.06	5.282
245189_at		unknown protein	AT1G67670		0.09799	0.4746	0.638	0.9258	-6.112	1.657	8.026	1.73E-09	3.18E-07	11.66	1.755	8.501	4.44E-10	6.43E-08	12.93	4.232	18.98	3.68E-20	4.33E-18	35.93	2.477	11.11	4.25E-13	1.59E-11	19.68	5.879	4.859	4.93	4.63	5.07	5.437	4.962	5.193	5.099	5.17	6.679	6.676	7.275	6.689	6.83	9.073	9.358	9.488	9.31	3.871
245190_at		peptidase M3 family protein / thimet oligopeptidase family protein; similar to metalloendopeptidase [Arabidopsis thaliana] (TAIR:AT5G51540.1); similar to Os01g0902200 [Oryza sativa (japonica cultivar-group)] (GB:NP_001045116.1); similar to endopeptidase-like protein [Oryza sativa (japonica cultivar-group)] (GB:BAB90533.1); contains InterPro domain Peptidase M3A and M3B, thimet/oligopeptidase F; (…	AT1G67690		0.7455	3.918	0.0003896	0.04422	0.0324	-0.07256	-0.3813	0.7053	0.893	-6.804	0.673	3.536	0.001151	0.02162	-1.606	0.5415	2.634	0.01241	0.02791	-4.347	-0.1315	-0.6397	0.5265	0.6263	-7.233	4.539	4.801	4.472	4.288	4.53	5.132	4.985	5.207	5.759	5.27	5.49	5.194	4.877	5.23	5.20	5.303	4.546	5.35	5.07	5.029
245191_at	AT1G67770.1	Similar to terminal ear1 in Zea mays. A member of mei2-like gene family; phylogenetic analysis revealed that TEL2 belongs to the third clade of mei2-like proteins (TEL clade), with conserved two N-terminal RNA recognition motifs (RRM), in addition to the C-terminal RRM, shared among all mei2-like proteins. Expression patterns were similar to TEL1, with lower expression levels in most tissues exam…	AT1G67770		0.1587	0.9863	0.3307	0.7991	-5.749	-0.2006	-1.247	0.2206	0.5646	-6.104	-0.04191	-0.2605	0.796	0.9208	-7.033	-0.3984	-2.293	0.02791	0.05528	-5.083	-0.3564	-2.051	0.04767	0.09211	-5.405	6.116	5.824	6.092	6.551	6.15	6.008	6.138	6.616	6.455	6.30	6.212	6.58	5.879	5.745	6.10	5.43	5.862	5.95	5.75	6.192
245192_at		similar to unknown protein [Arabidopsis thaliana] (TAIR:AT1G67270.1); similar to PREDICTED: hypothetical protein [Strongylocentrotus purpuratus] (GB:XP_001188312.1); similar to PREDICTED: hypothetical protein, partial [Strongylocentrotus purpuratus] (GB:XP_788723.2); similar to Os05g0300700 [Oryza sativa (japonica cultivar-group)] (GB:NP_001055133.1); contains InterPro domain DDT; (InterPro:IPR00…	AT1G67780		-0.1215	-1	0.3241	0.7951	-5.735	0.3989	3.282	0.002316	0.04788	-2.098	0.2773	2.282	0.02857	0.1674	-4.588	0.1527	1.163	0.2525	0.3447	-6.915	-0.1247	-0.9499	0.3486	0.4569	-6.985	3.734	3.696	3.303	3.126	3.46	3.298	3.421	3.398	3.256	3.34	3.751	3.951	3.509	3.757	3.74	3.347	3.8	3.706	3.62	3.106
245193_at		Fe-S metabolism associated domain-containing protein; similar to QS (QUINOLINATE SYNTHASE), quinolinate synthetase A [Arabidopsis thaliana] (TAIR:AT5G50210.1); similar to Os12g0290300 [Oryza sativa (japonica cultivar-group)] (GB:NP_001066600.1); similar to hypothetical protein tll1089 [Thermosynechococcus elongatus BP-1] (GB:NP_681880.1); similar to Os09g0270900 [Oryza sativa (japonica cultivar-g…	AT1G67810		0.04104	0.2176	0.829	0.9729	-6.199	-0.117	-0.6201	0.5391	0.8159	-6.683	-0.07592	-0.4025	0.6897	0.8678	-6.985	-2.246	-11.03	5.18E-13	1.13E-11	19.39	-2.171	-10.65	1.33E-12	4.32E-11	18.54	11.21	11.05	10.98	11.2	11.11	11.21	11.05	11.24	11.09	11.15	11.04	10.9	11.2	10.99	11.03	9.329	8.759	8.491	8.86	10.95
245194_at		protein phosphatase 2C, putative / PP2C, putative; similar to protein phosphatase 2C, putative / PP2C, putative [Arabidopsis thaliana] (TAIR:AT2G30020.1); similar to Avr9/Cf-9 rapidly elicited protein 284 [Nicotiana tabacum] (GB:AAP03883.1); contains InterPro domain Protein phosphatase 2C; (InterPro:IPR000222); contains InterPro domain Protein phosphatase 2C-like; (InterPro:IPR001932)	AT1G67820		0.02636	0.1668	0.8685	0.9814	-6.209	-0.2508	-1.586	0.1215	0.4311	-5.641	-0.2244	-1.42	0.1644	0.4445	-6.067	-1.109	-6.494	1.63E-07	1.26E-06	6.636	-0.8843	-5.18	9.00E-06	5.80E-05	2.783	5.831	5.848	5.771	5.983	5.86	5.867	6.132	5.816	5.724	5.88	5.911	5.689	5.839	5.097	5.63	4.96	5.029	4.261	4.75	5.835
245195_at	AT1G67740.1, PSBY	PsbY precursor (psbY) mRNA. This single nuclear gene is imported into the chloroplasts where it is processed into two integral membrane proteins with identical topology (PsbY-1 and PsbY-2). The protein appears to bind manganese but its role is not well understood., PsbY precursor (psbY) mRNA. This single nuclear gene is imported into the chloroplasts where it is processed into two integral membra…	AT1G67740		-0.1365	-0.8969	0.3758	0.8228	-5.83	-0.1959	-1.287	0.2065	0.549	-6.055	-0.3324	-2.184	0.03569	0.191	-4.785	-0.4177	-2.54	0.01561	0.03388	-4.557	-0.08525	-0.5185	0.6073	0.697	-7.304	5.937	6.317	6.457	6.209	6.23	6.342	6.375	6.004	5.653	6.09	5.748	5.75	6.239	5.852	5.90	5.977	5.761	5.699	5.81	4.888
245196_at		pectate lyase family protein; Identical to Probable pectate lyase 5 precursor (EC 4.2.2.2) [Arabidopsis Thaliana] (GB:Q9FXD8;GB:Q8L8V9;GB:Q8W116); similar to pectate lyase family protein [Arabidopsis thaliana] (TAIR:AT4G24780.1); similar to pectate lyase family protein [Arabidopsis thaliana] (TAIR:AT5G63180.1); similar to pectate lyase [Salix (GB:BAB59066.1); similar to pectate lyase [Gossypium h…	AT1G67750		-0.1473	-0.9566	0.3452	0.8081	-5.776	-0.3375	-2.192	0.03506	0.2341	-4.588	-0.4849	-3.148	0.003324	0.04429	-2.611	-0.2897	-1.741	0.09028	0.148	-6.104	0.1952	1.173	0.2485	0.3507	-6.75	7.266	7.07	7.35	7.221	7.23	7.095	7.086	7.167	6.969	7.08	7.063	6.758	6.509	6.637	6.74	7.164	7.133	6.514	6.94	7.019
245197_at		copine-related; similar to copine-related [Arabidopsis thaliana] (TAIR:AT5G14420.2); similar to RING-finger protein [Capsicum annuum] (GB:AAX20031.1); contains InterPro domain Copine; (InterPro:IPR010734); contains InterPro domain von Willebrand factor, type A; (InterPro:IPR002035); contains InterPro domain Zinc finger, RING-type; (InterPro:IPR001841), protein binding / zinc ion binding; similar …	AT1G67800		0.4188	2.27	0.02937	0.3598	-3.851	0.1929	1.046	0.3026	0.6451	-6.33	0.6117	3.316	0.002113	0.03223	-2.183	0.5184	2.602	0.01344	0.02983	-4.42	-0.09332	-0.4684	0.6424	0.7273	-7.33	6.32	5.74	5.928	6.37	6.09	6.418	6.035	6.506	7.075	6.51	7.001	6.808	6.994	6.003	6.70	6.382	6.874	6.568	6.61	7.179
245198_at		similar to At1g67700/F12A21_30 [Medicago truncatula] (GB:ABE84614.1); contains domain OLIGOPEPTIDASE (PTHR11804:SF2); contains domain PROTEASE M3 THIMET OLIGOPEPTIDASE-RELATED (PTHR11804)	AT1G67700		-0.1615	-0.9201	0.3637	0.817	-5.809	-0.4231	-2.411	0.02123	0.1786	-4.142	-0.5846	-3.331	0.00203	0.03136	-2.145	-0.798	-4.21	0.0001662	0.0006537	-0.2298	-0.2134	-1.126	0.2678	0.3722	-6.804	6.055	6.196	6.066	6.386	6.18	6.137	5.79	6.393	5.736	6.01	5.941	5.791	4.894	5.738	5.59	5.075	5.375	5.683	5.38	5.481
245199_at		b-keto acyl reductase, putative (GLOSSY8); similar to short-chain dehydrogenase/reductase (SDR) family protein [Arabidopsis thaliana] (TAIR:AT1G24470.1); similar to putative 3-ketoacyl-CoA reductase 1 [Brassica napus] (GB:AAO43448.1); contains InterPro domain Short-chain dehydrogenase/reductase SDR; (InterPro:IPR002198); contains InterPro domain Glucose/ribitol dehydrogenase; (InterPro:IPR002347)	AT1G67730		0.0573	0.3667	0.716	0.9486	-6.156	-0.4637	-2.968	0.005346	0.08146	-2.881	-0.4064	-2.601	0.01347	0.1079	-3.909	-0.07886	-0.4672	0.6432	0.7235	-7.485	0.3276	1.941	0.06026	0.1117	-5.608	7.147	7.37	7.359	6.826	7.18	7.394	7.378	7.048	7.111	7.23	7.346	6.384	6.863	6.483	6.77	7.214	7.223	6.853	7.10	7.588
245200_at		similar to unknown protein [Arabidopsis thaliana] (TAIR:AT1G13000.2); similar to Protein of unknown function DUF707 [Medicago truncatula] (GB:ABE91787.1); contains InterPro domain Protein of unknown function DUF707; (InterPro:IPR007877)	AT1G67850		0.02386	0.1259	0.9005	0.9861	-6.215	-0.008922	-0.04709	0.9627	0.9891	-6.877	0.01494	0.07885	0.9376	0.9785	-7.064	0.506	2.473	0.01834	0.03878	-4.704	0.4911	2.4	0.02179	0.0483	-4.708	9	8.903	8.635	9.091	8.91	8.834	9.051	8.889	8.951	8.93	9.082	8.991	8.742	8.874	8.92	9.367	9.358	9.515	9.41	8.725
245201_at		ATP-binding region, ATPase-like domain-containing protein; similar to ATP-binding protein [Populus trichocarpa] (GB:ABG37640.1); contains InterPro domain Histidine kinase, homodimeric; (InterPro:IPR009082); contains InterPro domain ATP-binding region, ATPase-like; (InterPro:IPR003594), ATP-binding region, ATPase-like domain-containing protein; similar to ATP-binding re (GB:ABA97492.1); contains I…	AT1G67840		-0.1417	-0.7509	0.4576	0.8644	-5.946	-0.077	-0.4079	0.6858	0.8859	-6.793	-0.2187	-1.159	0.2543	0.5532	-6.395	-0.5077	-2.49	0.01758	0.03741	-4.666	-0.289	-1.418	0.1651	0.2529	-6.44	6.63	6.947	7.427	7.116	7.03	6.145	6.861	7.533	7.015	6.89	6.753	7.032	6.372	7.088	6.81	6.868	6.137	6.562	6.52	6.81
245202_at		leucine-rich repeat family protein / protein kinase family protein; similar to unknown protein [Arabidopsis thaliana] (TAIR:AT2G37050.3); similar to leucine-rich repeat family protein, putative, expressed [Oryza sativa (japonica cultivar-group)] (GB:ABA95578.2); similar to leucine-rich repeat family protein, putative, expressed [Oryza sativa (japonica cultivar-group)] (GB:ABA91110.1); similar to …	AT1G67720		-0.4532	-2.272	0.02927	0.3593	-3.848	0.1609	0.8068	0.4251	0.743	-6.55	-0.2922	-1.465	0.1517	0.4262	-6.004	-0.5464	-2.536	0.01576	0.03414	-4.566	-0.2542	-1.18	0.2459	0.3481	-6.742	4.759	4.674	4.793	4.771	4.75	4.657	4.532	3.622	4.374	4.30	4.549	4.418	4.535	4.327	4.46	3.868	4.472	4.269	4.20	4.198
245203_at		similar to unknown protein [Arabidopsis thaliana] (TAIR:AT3G30650.1)	AT3G33080		0.4772	3.153	0.003285	0.1382	-1.914	-0.12	-0.7926	0.4333	0.7488	-6.561	0.3573	2.36	0.0239	0.1515	-4.428	0.4754	2.907	0.006246	0.01555	-3.709	0.1181	0.7225	0.4747	0.5798	-7.176	3.345	3.237	3.1	3.34	3.26	3.791	3.426	3.858	3.855	3.73	3.882	3.278	4.168	3.124	3.61	3.727	3.477	3.989	3.73	3.385
245204_at		oxidoreductase, 2OG-Fe(II) oxygenase family protein; similar to oxidoreductase, 2OG-Fe(II) oxygenase family protein [Arabidopsis thaliana] (TAIR:AT3G13610.1); similar to putative flavanone 3-hydroxylase [Oryza sativa (japonica cultivar-group)] (GB:AAL58118.1); similar to Os04g0581000 [Oryza sativa (japonica cultivar-group)] (GB:NP_001053651.1); contains InterPro domain 2OG-Fe(II) oxygenase; (Inte…	AT5G12270		0.4684	1.928	0.06183	0.471	-4.478	-0.188	-0.7739	0.4441	0.7558	-6.576	0.2804	1.155	0.256	0.5548	-6.4	-0.2664	-1.015	0.3168	0.415	-7.075	-0.5468	-2.084	0.04439	0.08694	-5.342	5.684	5.562	5.888	5.563	5.67	6.325	6.04	5.979	6.227	6.14	6.029	5.791	5.919	6.081	5.96	5.131	5.538	5.555	5.41	5.905
245205_at		RNA binding; similar to SWAP (Suppressor-of-White-APricot)/surp domain-containing protein / ubiquitin family protein [Arabidopsis thaliana] (TAIR:AT1G14650.1); similar to Chain A, Solution Structure Of Ubiquitin-Like Domain In Splicing Factor Aal91182 (GB:1WE6); contains InterPro domain SWAP/Surp; (InterPro:IPR000061); contains InterPro domain Ubiquitin; (InterPro:IPR000626)	AT5G12280		-0.02399	-0.1356	0.8929	0.9848	-6.214	-0.5687	-3.213	0.002796	0.05437	-2.275	-0.5927	-3.348	0.001936	0.03056	-2.1	-0.454	-2.375	0.02309	0.04715	-4.913	0.1387	0.7252	0.4731	0.5786	-7.174	6.6	6.605	5.499	6.111	6.20	6.085	6.28	6.152	6.201	6.18	5.459	5.995	5.626	5.364	5.61	5.667	5.66	5.922	5.75	6.201
245206_at		similar to expressed protein [Oryza sativa (japonica cultivar-group)] (GB:ABF96236.1)	AT5G12290		-0.3085	-2.631	0.01252	0.2502	-3.109	0.2056	1.754	0.0881	0.3715	-5.378	-0.1028	-0.877	0.3864	0.6758	-6.679	0.4301	3.396	0.001698	0.005051	-2.477	0.533	4.208	0.000167	0.0007603	-0.08752	7.168	7.162	6.966	7.211	7.13	6.912	6.823	6.947	6.591	6.82	6.981	6.922	7.223	6.969	7.02	7.59	7.448	7.632	7.56	6.628
245207_at		zinc finger (C3HC4-type RING finger) family protein; similar to zinc finger (C3HC4-type RING finger) family protein [Arabidopsis thaliana] (TAIR:AT5G19430.1); similar to Os01g0954400 [Oryza sativa (japonica cultivar-group)] (GB:NP_001045432.1); contains InterPro domain Zinc finger, RING-type; (InterPro:IPR001841)	AT5G12310		-0.03972	-0.3013	0.765	0.9593	-6.178	-0.2943	-2.232	0.032	0.2218	-4.507	-0.334	-2.534	0.01585	0.1184	-4.058	-0.5383	-3.78	0.0005781	0.001972	-1.441	-0.2043	-1.435	0.1602	0.2466	-6.417	9.165	9.093	9.311	9.224	9.20	9.008	9.138	9.26	9.227	9.16	9.028	9.021	8.582	8.825	8.86	8.813	8.664	8.502	8.66	8.464
245208_at	LRP1	A member of SHI gene family. Arabidopsis thaliana has ten members that encode proteins with a RING finger-like zinc finger motif. Despite being highly divergent in sequence, many of the SHI-related genes are partially redundant in function and synergistically promote gynoecium, stamen and leaf development in Arabidopsis. Expressed in lateral root primordia and induced by auxin.	AT5G12330		-0.3176	-1.912	0.064	0.4772	-4.507	0.04463	0.2686	0.7898	0.9266	-6.841	-0.273	-1.643	0.1092	0.3582	-5.74	-0.9763	-5.44	4.06E-06	2.34E-05	3.43	-0.7033	-3.919	0.0003881	0.001593	-0.9075	5.962	5.957	5.946	6.195	6.02	5.934	6.048	5.814	4.994	5.70	5.5	5.425	6.029	6.014	5.74	4.926	5.061	5.129	5.04	5.779
245209_at		similar to unknown protein [Arabidopsis thaliana] (TAIR:AT1G28190.1); similar to putative protein [Medicago truncatula] (GB:ABE89838.1)	AT5G12340		-0.07881	-0.3634	0.7185	0.9496	-6.158	0.1768	0.8151	0.4204	0.7398	-6.543	0.09797	0.4517	0.6542	0.8487	-6.964	-0.6476	-2.765	0.00898	0.02123	-4.048	-0.7456	-3.183	0.003029	0.009221	-2.878	5.104	4.79	5.027	5.078	5.00	5.221	4.739	5.467	4.257	4.92	5.663	5.407	4.893	4.428	5.10	4.151	4.105	4.8	4.35	4.318
245210_at		Ran GTPase binding / chromatin binding / zinc ion binding; similar to zinc finger protein, putative / regulator of chromosome condensation (RCC1) family protein [Arabidopsis thaliana] (TAIR:AT5G42140.1); similar to zinc finger protein (PRAF1) / regulator of chromosome condensation (RCC1) family protein [Arabidopsis thaliana] (TAIR:AT1G76950.1); similar to zinc finger protein, putative / regulator…	AT5G12350		-0.003554	-0.02312	0.9817	0.9993	-6.222	0.2265	1.474	0.1494	0.4731	-5.806	0.223	1.45	0.1557	0.4318	-6.025	-0.7292	-4.392	9.70E-05	0.0004032	0.2975	-0.9521	-5.735	1.65E-06	1.29E-05	4.465	5.845	5.725	6.249	6.115	5.98	5.913	5.882	5.952	6.173	5.98	6.077	6.128	6.445	6.177	6.21	5.226	5.749	4.789	5.25	5.337
245211_at	AT5G12370.1, AT5G12370.2, AT5G12370.3, AT5G12370.1, AT5G12370.2, AT5G12370.3	SEC10 (EXOCYST COMPLEX COMPONENT SEC10); Identical to Exocyst complex component 5 (Exocyst complex component Sec10) (SEC10) [Arabidopsis Thaliana] (GB:Q8RVQ5;GB:Q94CK5); similar to Os12g0238100 [Oryza sativa (japonica cultivar-group)] (GB:NP_001066469.1); similar to Exocyst complex component Sec10, putative, expressed [Oryza sativa (japonica cultivar-group)] (GB:ABG21938.1); similar to AMP-depend…	AT5G12370		0.463	3.031	0.004533	0.1613	-2.204	-0.42	-2.749	0.009333	0.1138	-3.396	0.04299	0.2815	0.78	0.9129	-7.027	0.9385	5.688	1.90E-06	1.18E-05	4.183	0.8955	5.427	4.22E-06	2.94E-05	3.532	7.109	7.497	6.954	7.09	7.16	7.436	7.426	7.898	7.741	7.63	7.488	7.575	7.173	6.585	7.21	8.265	8.014	8.023	8.10	7.504
245212_at		Encodes a ECA1 gametogenesis related family protein	AT1G44224		-0.1558	-0.6844	0.4982	0.8808	-5.993	0.2364	1.038	0.3061	0.6485	-6.338	0.08059	0.354	0.7254	0.8854	-7.004	-0.6411	-2.607	0.01326	0.02951	-4.408	-0.7217	-2.935	0.005817	0.01611	-3.492	5.473	5.072	4.892	5.964	5.35	4.96	5.629	4.551	5.636	5.19	5.37	4.997	5.667	5.69	5.43	5.144	4.676	4.306	4.71	4.814
245213_at	NPQ4	Encoding PSII-S (CP22), a ubiquitous pigment-binding protein associated with photosystem II (PSII) of higher plants. Involved in nonphotochemical quenching rather than in photosynthesis. Mutant has a normal violaxanthin cycle but has a limited capacity of quenching singlet excited chlorophylls and is tolerant to lipid peroxidation.	AT1G44575		0.0126	0.07648	0.9395	0.9912	-6.22	-0.3511	-2.131	0.04006	0.2511	-4.705	-0.3385	-2.055	0.04731	0.2248	-5.032	-0.271	-1.523	0.1367	0.2082	-6.444	0.06754	0.3796	0.7065	0.7795	-7.368	6.527	6.403	6.193	7.087	6.55	6.789	6.181	6.474	6.816	6.57	6.636	6.261	5.909	6.05	6.21	6.312	6.06	6.472	6.28	6.771
245214_at		unknown protein	AT1G67855		0.1325	0.7776	0.442	0.8575	-5.926	0.04839	0.2839	0.7781	0.9208	-6.837	0.1809	1.062	0.2956	0.5946	-6.501	0.06338	0.3442	0.7327	0.7969	-7.536	-0.1176	-0.6385	0.5272	0.6269	-7.234	4.225	4.121	3.886	4.137	4.09	4.22	3.781	4.792	4.106	4.22	4.592	3.833	4.283	4.385	4.27	3.928	4.551	3.989	4.16	4.486
245215_at	AT1G67830.1	Encodes a protein with &#945;-fucosidase activity. The activity was assessed on 2'-fucosyl-lactitol. AtFXG1 was able to remove the t-fucosyl residues of XXFG xyloglucan oligosaccharides.	AT1G67830		-0.1492	-0.6872	0.4964	0.8804	-5.991	-0.116	-0.5345	0.5963	0.8442	-6.733	-0.2652	-1.222	0.2299	0.5263	-6.321	0.06831	0.2914	0.7725	0.8292	-7.553	0.3335	1.422	0.1636	0.2512	-6.434	5.08	4.928	4.652	5.261	4.98	4.532	4.881	4.689	5.222	4.83	4.821	4.822	4.689	4.527	4.71	4.592	5.535	5.019	5.05	5.353
245216_at		importin alpha-2, putative (IMPA-2); similar to AT-IMP (Arabidopsis thaliana importin alpha), protein transporter [Arabidopsis thaliana] (TAIR:AT3G06720.2); similar to putative importin alpha [Trifolium pratense] (GB:BAE71209.1); similar to importin alpha 2 [Capsicum annuum] (GB:AAK38727.1); similar to importin [Oryza sativa] (GB:AAQ13406.1); contains InterPro domain Armadillo; (InterPro:IPR00022…	AT4G16143		-0.1614	-1.073	0.2904	0.7703	-5.663	-0.2056	-1.367	0.1802	0.5177	-5.952	-0.367	-2.44	0.01981	0.1354	-4.259	-0.9013	-5.548	2.92E-06	1.74E-05	3.757	-0.5342	-3.289	0.002279	0.007258	-2.608	6.619	5.696	6.303	6.083	6.18	5.917	5.956	6.152	6.029	6.01	6.187	5.526	5.889	5.632	5.81	5.444	5.077	5.301	5.27	5.877
245217_at		gypsy-like retrotransposon family (Athila), has a 3.7e-36 P-value blast match to GB:CAA57397 Athila ORF 1 (Arabidopsis thaliana)	AT1G38340		-0.02082	-0.1507	0.881	0.984	-6.211	-0.1635	-1.183	0.2445	0.5912	-6.179	-0.1843	-1.334	0.1907	0.4782	-6.181	-0.4435	-2.972	0.005286	0.01347	-3.553	-0.2592	-1.737	0.0911	0.1566	-5.959	4.922	4.875	5.373	4.905	5.02	5.233	5.158	4.769	4.833	5.00	4.83	4.637	4.965	4.906	4.83	4.362	4.695	4.669	4.58	5.33
245218_s_at		ATP binding / protein binding; Identical to Probable disease resistance protein RDL6/RF9 (RF9) [Arabidopsis Thaliana] (GB:Q94HW3;GB:Q94HW8;GB:Q9SLU7;GB:Q9SLU8); similar to disease resistance protein (CC-NBS-LRR class), putative [Arabidopsis thaliana] (TAIR:AT1G59218.1); similar to ATP binding / protein binding [Arabidopsis thaliana] (TAIR:AT1G58602.2); similar to disease resistance protein (CC-NB…	multiple		0.04266	0.2162	0.8301	0.9732	-6.2	-0.07568	-0.3836	0.7036	0.8923	-6.803	-0.03302	-0.1674	0.868	0.952	-7.053	-0.375	-1.759	0.08715	0.1437	-6.075	-0.3419	-1.604	0.1175	0.1921	-6.169	5.905	5.696	6.356	6.441	6.10	6.311	6.236	5.76	6.26	6.14	6.664	5.38	6.218	6.003	6.07	5.316	6.11	5.747	5.72	5.863
245219_at		disease resistance protein (CC-NBS-LRR class), putative / PRM1 homolog, putative; Identical to Probable disease resistance protein RDL5/RF45 (RF45) [Arabidopsis Thaliana] (GB:Q8W3J8;GB:Q8W3J9;GB:Q94HW5;GB:Q9SLU5;GB:Q9SLU6); similar to disease resistance protein (CC-NBS-LRR class), putative [Arabidopsis thaliana] (TAIR:AT1G59218.1); similar to ATP binding / protein binding [Arabidopsis thaliana] (…	multiple		-0.1417	-0.8039	0.4268	0.8511	-5.906	-0.09609	-0.5451	0.5891	0.842	-6.727	-0.2378	-1.349	0.1859	0.4724	-6.162	0.1753	0.9206	0.3635	0.4634	-7.167	0.4131	2.17	0.03682	0.07461	-5.178	5.365	4.96	5.782	5.808	5.48	5.528	5.636	5.044	5.141	5.34	5.21	5.618	5.117	5.019	5.24	5.09	5.895	5.976	5.65	5.725
245220_at		similar to unknown protein [Arabidopsis thaliana] (TAIR:AT1G58936.1); similar to unknown protein [Arabidopsis thaliana] (TAIR:AT1G58643.1); similar to unknown protein [Arabidopsis thaliana] (TAIR:AT1G59312.1); contains InterPro domain Protein of unknown function DUF941; (InterPro:IPR009286)	AT1G59171		0.1286	0.9386	0.3543	0.8125	-5.793	0.2482	1.811	0.07863	0.3533	-5.283	0.3768	2.75	0.009328	0.08545	-3.572	0.3069	2.073	0.04551	0.08356	-5.517	-0.06997	-0.4727	0.6393	0.7246	-7.328	3.24	3.139	3.208	3.62	3.30	3.404	3.356	3.408	3.553	3.43	3.772	3.22	4.144	3.578	3.68	3.275	3.959	3.591	3.61	3.125
245221_s_at		copia-like retrotransposon family, has a 0. P-value blast match to dbj|BAA78425.1| polyprotein (Arabidopsis thaliana) (AtRE1) (Ty1_Copia-element), copia-like retrotransposon family, has a 0. P-value blast match to dbj|BAA78425.1| polyprotein (Arabidopsis thaliana) (AtRE1) (Ty1_Copia-element)	multiple		-0.5177	-3.446	0.00148	0.09135	-1.191	0.1311	0.8728	0.3887	0.7154	-6.495	-0.3866	-2.573	0.01441	0.1124	-3.97	-0.7242	-4.463	7.84E-05	0.0003323	0.5058	-0.3376	-2.081	0.04475	0.08754	-5.349	4.674	4.531	5.195	4.143	4.64	4.022	4.079	4.196	4.174	4.12	4.452	4.421	3.943	4.18	4.25	4.004	3.579	4.151	3.91	4.562
245222_at		CACTA-like transposase family (Ptta/En/Spm), has a 4.8e-35 P-value blast match to At5g29026.1/8-244 CACTA-like transposase family (Ptta/En/Spm) (CACTA-element) (Arabidopsis thaliana)	AT3G29787		0.1462	0.7805	0.4402	0.8568	-5.924	0.005706	0.03046	0.9759	0.992	-6.877	0.1519	0.811	0.4228	0.7036	-6.735	-0.04836	-0.239	0.8124	0.8603	-7.567	-0.2003	-0.9899	0.3289	0.4367	-6.946	3.849	3.937	3.944	4.656	4.10	4.618	4.431	3.815	4.106	4.24	4.399	3.861	4.954	3.779	4.25	4.365	3.722	4.058	4.05	4.233
245223_at		contains InterPro domain Polynucleotidyl transferase, Ribonuclease H fold; (InterPro:IPR012337)	AT3G29791		0.1597	1.123	0.2688	0.7523	-5.61	-0.3369	-2.37	0.02334	0.1884	-4.227	-0.1772	-1.247	0.2207	0.5162	-6.291	-0.5731	-3.732	0.0006629	0.002224	-1.573	-0.3958	-2.578	0.01424	0.03399	-4.321	4.542	3.829	4.552	3.895	4.20	4.353	4.377	4.487	4.24	4.36	4.204	3.706	3.862	4.337	4.03	3.382	3.75	3.763	3.63	4.08
245224_at		unknown protein	AT3G29796		-0.1333	-0.7717	0.4454	0.8593	-5.931	-0.01422	-0.08232	0.9349	0.9809	-6.874	-0.1476	-0.8541	0.3988	0.6855	-6.699	-0.4986	-2.671	0.01133	0.02587	-4.262	-0.351	-1.881	0.06823	0.1235	-5.714	5.844	6.719	6.572	6.622	6.44	6.123	6.24	6.515	6.345	6.31	7.044	6.081	6.217	5.824	6.29	6.106	5.774	5.942	5.94	5.958
245225_at		AAA-type ATPase family; similar to AAA-type ATPase family protein [Arabidopsis thaliana] (TAIR:AT5G17740.1); similar to Os05g0588900 [Oryza sativa (japonica cultivar-group)] (GB:NP_001056478.1); similar to putative AAA-type ATPase [Oryza sativa (japonica cultivar-group)] (GB:AAT37998.1); contains InterPro domain AAA ATPase, central region; (InterPro:IPR003959)	AT3G29800		-0.05824	-0.4128	0.6822	0.9382	-6.139	0.05949	0.4217	0.6758	0.8806	-6.788	0.00125	0.008864	0.993	0.9973	-7.068	-0.193	-1.267	0.2135	0.3002	-6.792	-0.1943	-1.275	0.2106	0.3077	-6.627	5.716	5.355	6.089	5.729	5.72	5.544	5.598	5.729	5.783	5.66	5.973	5.577	5.707	5.636	5.72	5.346	5.962	5.279	5.53	5.825
245226_at		germination protein-related; similar to senescence-associated protein, putative [Arabidopsis thaliana] (TAIR:AT3G48140.1); similar to Os07g0604700 [Oryza sativa (japonica cultivar-group)] (GB:NP_001060223.1); similar to Os07g0604600 [Oryza sativa (japonica cultivar-group)] (GB:NP_001060222.1); similar to B12D-like protein [Phaseolus vulgaris] (GB:AAR13310.1); contains InterPro domain B12D; (Inter…	AT3G29970		0.2231	1.658	0.1061	0.5686	-4.916	0.09986	0.7421	0.4629	0.7666	-6.6	0.323	2.4	0.02176	0.1433	-4.344	-0.2808	-1.932	0.06139	0.1075	-5.777	-0.6038	-4.154	0.0001957	0.0008736	-0.2423	5.006	4.881	5.108	5.545	5.14	5.332	5.456	5.212	5.433	5.36	5.239	5.496	5.759	5.339	5.46	4.794	4.792	4.976	4.85	4.885
245227_s_at		GTP-binding family protein; similar to GTP-binding family protein [Arabidopsis thaliana] (TAIR:AT2G27200.1); similar to expressed protein [Oryza sativa (japonica cultivar-group)] (GB:AAU89192.1); similar to GTP1/OBG [Medicago truncatula] (GB:ABE78155.1); similar to Os12g0618300 [Oryza sativa (japonica cultivar-group)] (GB:NP_001067291.1); contains InterPro domain GTP-binding protein, HSR1-related…	AT1G08410		-0.2758	-1.152	0.257	0.7426	-5.579	0.2714	1.134	0.2644	0.6095	-6.235	-0.004342	-0.01814	0.9856	0.9957	-7.067	0.2277	0.8807	0.3844	0.4841	-7.203	0.2321	0.8975	0.3755	0.4844	-7.034	5.101	4.484	5.267	5.057	4.98	5.071	4.204	4.965	4.566	4.70	4.954	4.424	4.629	5.884	4.97	4.875	4.978	5.761	5.20	5.047
245228_at	AT3G29810.1	phytochelatin synthetase family protein / COBRA cell expansion protein COBL2; Identical to COBRA-like protein 2 precursor (COBL2) [Arabidopsis Thaliana] (GB:Q8L8Q7;GB:Q9FWK1;GB:Q9LJ49); similar to COBL4/IRX6 (COBRA-LIKE4), hydrolase, hydrolyzing O-glycosyl compounds / polysaccharide binding [Arabidopsis thaliana] (TAIR:AT5G15630.1); similar to COB (COBRA) [Arabidopsis thaliana] (TAIR:AT5G60920.1)…	AT3G29810		-0.3914	-2.059	0.04687	0.429	-4.247	-0.4993	-2.627	0.01264	0.1358	-3.673	-0.8907	-4.686	4.02E-05	0.001758	1.64	-0.1887	-0.9192	0.3642	0.4641	-7.168	0.702	3.419	0.001593	0.005361	-2.266	5.935	5.499	5.891	5.384	5.68	5.332	5.018	5.327	5.468	5.29	4.718	4.378	5.522	4.527	4.79	5.118	5.692	5.656	5.49	6.441
245229_at		hydroxyproline-rich glycoprotein family protein; similar to hydroxyproline-rich glycoprotein family protein [Arabidopsis thaliana] (TAIR:AT5G52430.1); similar to Os02g0822000 [Oryza sativa (japonica cultivar-group)] (GB:NP_001048555.1); similar to unknown [Thellun (GB:ABJ98061.1)	AT4G25620		0.05159	0.375	0.7099	0.9472	-6.153	-0.1343	-0.9758	0.3358	0.6734	-6.4	-0.08267	-0.6008	0.5518	0.7908	-6.884	-0.7188	-4.837	2.55E-05	0.0001223	1.612	-0.6362	-4.281	0.0001348	0.0006315	0.1214	5.554	5.672	5.306	5.669	5.55	5.654	5.179	5.616	5.957	5.60	5.503	5.578	5.407	5.38	5.47	4.474	4.825	5.194	4.83	5.849
245230_at		zinc finger (C2H2 type) family protein; similar to unknown protein [Arabidopsis thaliana] (TAIR:AT2G22795.1); similar to Os09g0570200 [Oryza sativa (japonica cultivar-group)] (GB:NP_001063984.1); contains InterPro domain Zinc finger, C2H2-type; (InterPro:IPR007087)	AT4G25610		-0.06243	-0.5124	0.6116	0.9175	-6.093	-0.2007	-1.647	0.1084	0.4087	-5.549	-0.2631	-2.159	0.03766	0.1966	-4.832	0.4757	3.614	0.0009264	0.002978	-1.896	0.7388	5.613	2.39E-06	1.77E-05	4.096	9.019	8.763	8.209	8.665	8.66	8.634	8.742	8.618	8.412	8.60	8.485	8.35	8.398	8.37	8.40	9.348	8.994	9.077	9.14	7.572
245231_at					0.2221	1.178	0.2466	0.7337	-5.55	-0.07517	-0.3988	0.6924	0.889	-6.797	0.1469	0.7794	0.4409	0.7181	-6.76	-0.2947	-1.448	0.1565	0.2326	-6.552	-0.4416	-2.169	0.03684	0.07462	-5.178	6.234	5.855	5.882	5.753	5.93	5.899	5.637	6.647	6.429	6.15	6.456	6.126	5.595	6.134	6.08	5.927	5.789	5.192	5.64	7.009
245232_at		actin binding; similar to actin-depolymerizing factor, putative [Arabidopsis thaliana] (TAIR:AT5G52360.1); similar to pollen specific actin-depolymerizing factor 2 [Nicotiana tabacum] (GB:AAL91667.1); contains InterPro domain Actin-binding, cofilin/tropomyosin type; (InterPro:IPR002108)	AT4G25590		0.05851	0.5232	0.6041	0.9142	-6.088	0.1276	1.141	0.2614	0.6064	-6.227	0.1861	1.664	0.1048	0.35	-5.706	0.6271	5.192	8.67E-06	4.64E-05	2.677	0.441	3.651	0.0008353	0.00308	-1.648	11.62	11.73	11.71	11.58	11.66	11.79	11.66	11.7	11.74	11.72	11.52	11.86	11.84	12.17	11.85	12.22	12.35	12.29	12.29	11.67
245233_at		stress-responsive protein-related; similar to RD29B (RESPONSIVE TO DESSICATION 29B) [Arabidopsis thaliana] (TAIR:AT5G52300.1); similar to cor78 (GB:AAA32776.1); contains InterPro domain CAP160; (InterPro:IPR012418)	AT4G25580		0.1874	1.443	0.1579	0.6459	-5.224	0.02885	0.222	0.8256	0.9387	-6.853	0.2163	1.665	0.1048	0.35	-5.706	-0.413	-2.943	0.005701	0.0144	-3.624	-0.6293	-4.484	7.37E-05	0.000374	0.7124	5.435	5.004	5.632	5.472	5.39	5.749	5.611	5.385	5.549	5.57	5.71	5.692	5.626	5.38	5.60	4.645	5.14	5.133	4.97	5.312
245234_at	AT4G25560.1	Member of the R2R3 factor gene family.	AT4G25560		-0.2821	-1.443	0.1579	0.6459	-5.224	0.1808	0.9243	0.3616	0.6946	-6.448	-0.1014	-0.5183	0.6075	0.8231	-6.931	-0.04416	-0.209	0.8356	0.8786	-7.574	0.05721	0.2708	0.7881	0.8449	-7.404	4.248	4.06	4.877	4.859	4.51	4.558	3.882	4.189	4.286	4.23	4.197	4.565	4.2	4.675	4.41	4.191	4.545	4.664	4.47	5.361
245235_at		similar to ATCFIM-25/CFIM-25 (ARABIDOPSIS HOMOLOG OF CFIM-25) [Arabidopsis thaliana] (TAIR:AT4G29820.1); similar to OSJNBa0032F06.22 [Oryza sativa (japonica cultivar-group)] (GB:CAE03439.1); similar to Os04g0683100 [Oryza sativa (japonica cultivar-group)] (GB:NP_001054301.1); similar to H0124B04.17 [Oryza sativa (indica cultivar-group)] (GB:CAJ86300.1); contains domain PRE-MRNA CLEAVAGE FACTOR IM…	AT4G25550		0.07629	0.3932	0.6965	0.9424	-6.146	0.3403	1.754	0.08813	0.3715	-5.378	0.4165	2.147	0.03872	0.2003	-4.857	0.7951	3.794	0.0005563	0.001908	-1.404	0.3785	1.806	0.07938	0.1398	-5.843	5.133	5.766	5.982	5.619	5.63	5.588	5.697	5.912	5.607	5.70	6.195	5.108	6.317	6.545	6.04	6.877	6.21	6.173	6.42	5.988
245236_at	MSH3	encodes a DNA mismatch repair homolog of human MutS gene, MSH6. There are four MutS genes in Arabidopsis, MSH2, MSH3, MSH6, and MSH7, which all act as heterodimers and bind to 51-mer duplexes. MSH2*MSH3 heterodimers bound 'insertion-deletion' DNA with three nucleotides (+AAG) or one nucleotide (+T) looped out much better than they bound DNA with a base/base mispair (T/G).	AT4G25540		-0.03485	-0.2799	0.7812	0.9631	-6.184	-0.0349	-0.2803	0.7809	0.922	-6.838	-0.06975	-0.5602	0.5789	0.8066	-6.908	0.58	4.313	0.0001225	0.0004953	0.06829	0.6497	4.832	2.59E-05	0.0001481	1.74	7.557	7.49	7.83	7.297	7.54	7.452	7.626	7.456	7.499	7.51	7.648	7.348	7.557	7.342	7.47	8.355	8.022	7.993	8.12	7.083
245237_at	AT4G25520.1	transcriptional co-regulator family protein; similar to transcriptional co-regulator family protein [Arabidopsis thaliana] (TAIR:AT4G25515.1); similar to SEU1 protein [Antirrhinum majus] (GB:CAF18247.1)	AT4G25520		-0.2394	-1.244	0.2217	0.7118	-5.475	-0.2519	-1.309	0.199	0.5409	-6.027	-0.4913	-2.553	0.01514	0.1157	-4.016	-0.3565	-1.715	0.09507	0.1544	-6.148	0.1348	0.6484	0.5209	0.6211	-7.228	5.497	5.356	5.14	6.081	5.52	5.672	5.538	5.118	4.789	5.28	5.561	4.867	4.922	4.759	5.03	4.944	5.565	4.977	5.16	5.268
245238_at	ACYB-2, AT4G25570.1	Encodes cytochrome b561., Encodes cytochrome b561.	AT4G25570		0.08559	0.7641	0.4499	0.8617	-5.937	-0.2786	-2.487	0.01771	0.1632	-3.979	-0.193	-1.723	0.09354	0.3286	-5.612	-1.053	-8.701	2.52E-10	3.27E-09	13.14	-0.8597	-7.106	2.59E-08	3.10E-07	8.614	6.228	6.611	6.67	6.708	6.55	6.583	6.467	6.796	6.713	6.64	6.546	6.333	6.315	6.25	6.36	5.626	5.243	5.636	5.50	7.108
245239_at	FWA	Encodes a homeodomain-containing transcription factor that controls flowering. FWA is silenced in wild type plants and reverse of the imprinted silencing causes a late flowering phenotype. FWA gene contains two tandem repeats around the transcription start site that are necessary and sufficient for silencing via DNA methylation.	AT4G25530		0.3618	1.802	0.0801	0.5109	-4.69	-0.1684	-0.8387	0.4073	0.7301	-6.524	0.1934	0.963	0.3421	0.6373	-6.6	-0.496	-2.287	0.02827	0.05587	-5.095	-0.6894	-3.179	0.003065	0.009312	-2.889	4.6	4.459	4.241	5.138	4.61	4.455	5.046	4.95	5.435	4.97	4.173	4.855	5.405	4.778	4.80	4.354	4.181	3.805	4.11	5.498
245240_at		copia-like retrotransposon family, has a 0. P-value blast match to dbj|BAA78426.1| polyprotein (AtRE2-1) (Arabidopsis thaliana) (Ty1_Copia-element)	AT1G44510		0.1143	0.6305	0.5324	0.8927	-6.027	-0.2159	-1.191	0.2415	0.5885	-6.17	-0.1016	-0.5607	0.5785	0.8063	-6.908	-0.5709	-2.917	0.006096	0.01525	-3.686	-0.4693	-2.398	0.02189	0.04847	-4.712	6.044	6.073	6.244	5.872	6.06	6.352	5.761	6.105	6.471	6.17	6.062	6.113	6.27	5.382	5.96	5.525	5.492	5.444	5.49	6.559
245241_at		similar to ATCYP59/CYP59 (CYCLOPHILIN 59), RNA binding / nucleic acid binding / peptidyl-prolyl cis-trans isomerase [Arabidopsis thaliana] (TAIR:AT1G53720.1); similar to Os06g0670500 [Oryza sativa (japonica cultivar-group)] (GB:NP_001058329.1); similar to PREDICTED: similar to CG5808-PA [Tribolium castaneum] (GB:XP_968771.1); contains InterPro domain Peptidyl-prolyl cis-trans isomerase, cyclophil…	AT1G44478		0.08506	0.547	0.5878	0.9097	-6.075	0.3369	2.166	0.03709	0.2403	-4.637	0.422	2.713	0.01021	0.09101	-3.656	-0.3028	-1.803	0.07995	0.1338	-6.002	-0.7248	-4.315	0.0001219	0.0005785	0.2193	4.852	4.436	4.64	4.619	4.64	5.126	4.532	4.35	4.879	4.72	5.302	4.906	4.706	5.321	5.06	4.476	4.544	3.983	4.33	4.833
245242_at	CH1	Encodes chlorophyllide <i>a</i> oxygenase which converts chlorophyllide <i>a</i> to chlorophyllide <i>b</i> by catalyzing two successive hydroxylations at the 7-methyl group of chlorophyllide <i>a</i> . Mutants are deficient in pigments that associate with thylakoid membrane proteins, lacking chlorophyll <i>b</i> and light-harvesting proteins of photosystem II. The protein was shown through cross…	AT1G44446		0.4511	2.295	0.02775	0.3511	-3.802	-0.2327	-1.184	0.2444	0.5911	-6.179	0.2185	1.112	0.2738	0.5726	-6.448	-0.3683	-1.735	0.09145	0.1495	-6.115	-0.5868	-2.764	0.008998	0.02315	-3.898	5.433	5.348	5.658	5.756	5.55	6.1	6.117	5.818	5.963	6.00	5.504	5.904	5.262	6.397	5.77	5.367	5.276	4.898	5.18	5.505
245243_at		similar to Os05g0435400 [Oryza sativa (japonica cultivar-group)] (GB:NP_001055643.1)	AT1G44414		0.1377	0.7867	0.4367	0.8546	-5.92	-0.07175	-0.41	0.6843	0.8847	-6.793	0.06591	0.3767	0.7087	0.8782	-6.995	-0.03592	-0.19	0.8504	0.8906	-7.578	-0.1018	-0.5387	0.5934	0.6853	-7.294	5.174	4.68	4.2	4.657	4.68	5.102	5.112	4.379	4.671	4.82	5.256	4.348	4.55	4.822	4.74	4.568	4.607	4.752	4.64	4.987
245244_at	AT1G44350.1, ILL6	encodes a protein similar to IAA amino acid conjugate hydrolase., encodes a protein similar to IAA amino acid conjugate hydrolase.	AT1G44350		0.06564	0.3376	0.7377	0.9543	-6.166	-0.02723	-0.14	0.8894	0.9649	-6.868	0.03841	0.1975	0.8445	0.9417	-7.048	0.07327	0.3489	0.7293	0.7942	-7.534	0.03486	0.166	0.8691	0.9079	-7.428	6.402	6.288	5.958	6.538	6.30	6.714	6.277	5.623	6.835	6.36	6.866	6.397	6.206	5.871	6.34	6.22	6.667	6.223	6.37	7.655
245245_at	AT1G44318.1	HEMB2; porphobilinogen synthase; similar to HEMB1 [Arabidopsis thaliana] (TAIR:AT1G69740.2); similar to aminolevulinate dehydratase [Raphanus sativus] (GB:AAK15323.1); contains InterPro domain Delta-aminolevulinic acid dehydratase; (InterPro:IPR001731)	AT1G44318		0.1424	0.8572	0.3971	0.8354	-5.863	0.2557	1.539	0.1327	0.4493	-5.712	0.3982	2.396	0.02197	0.1443	-4.353	-0.2356	-1.313	0.1977	0.2818	-6.734	-0.6338	-3.531	0.001168	0.004109	-1.97	4.965	4.904	5.449	5.063	5.10	5.5	5.488	5.426	4.537	5.24	5.387	5.51	5.258	5.818	5.49	4.577	4.793	5.209	4.86	5.456
245246_at		Encodes a ECA1 gametogenesis related family protein	AT1G44224		-0.06727	-0.4276	0.6716	0.9359	-6.133	0.0196	0.1246	0.9016	0.969	-6.87	-0.04767	-0.303	0.7637	0.9052	-7.021	-0.8189	-4.819	2.69E-05	0.0001284	1.558	-0.7712	-4.538	6.26E-05	0.0003239	0.872	6.825	6.864	6.992	6.753	6.86	6.664	6.993	6.789	6.718	6.79	7.019	6.964	6.542	6.718	6.81	6.165	6.322	5.631	6.04	6.5
245247_at	AT4G17230.1	Encodes a scarecrow-like protein (SCL13). Member of GRAS gene family.	AT4G17230		0.4436	2.053	0.04746	0.4315	-4.258	-0.6508	-3.012	0.00476	0.0754	-2.773	-0.2071	-0.9588	0.3442	0.6391	-6.604	-0.01659	-0.07108	0.9437	0.9599	-7.594	0.1905	0.8166	0.4196	0.5276	-7.103	5.713	4.975	5.613	5.706	5.50	6.697	6.019	5.804	5.262	5.95	4.663	5.247	6.027	5.24	5.29	5.631	5.624	5.2	5.49	5.802
245248_at	ATB', ATB'	B' regulatory subunit of PP2A (AtB'gamma), B' regulatory subunit of PP2A	AT4G15415		0.02411	0.1656	0.8694	0.9815	-6.209	0.8216	5.643	2.18E-06	0.0001983	4.637	0.8458	5.809	1.32E-06	8.93E-05	5.001	2.48	15.77	1.33E-17	7.53E-16	30.04	1.634	10.39	2.62E-12	7.81E-11	17.86	7.478	7.5	7.284	7.229	7.37	7.527	7.748	7.082	7.231	7.40	7.901	8.546	8.203	8.224	8.22	9.572	9.945	10.04	9.85	6.704
245249_at	ACX1	Encodes a medium to long-chain acyl-CoA oxidase. Catalyzing the first step of fatty acid beta-oxidation. Gene expression is induced by wounding, drought stress, abscisic acid, and jasmonate.	AT4G16760		-0.01896	-0.1123	0.9112	0.9871	-6.216	-0.1268	-0.7513	0.4574	0.7639	-6.593	-0.1457	-0.8637	0.3936	0.6813	-6.691	-0.2923	-1.604	0.1176	0.1842	-6.323	-0.1466	-0.8044	0.4265	0.5342	-7.113	10.22	10.41	9.997	10.32	10.24	10.16	10.08	10.34	10.28	10.22	10.03	10.35	9.998	9.978	10.09	9.961	9.893	9.974	9.94	10.51
245250_at	ATERF6	Encodes a member of the ERF (ethylene response factor) subfamily B-3 of ERF/AP2 transcription factor family (ATERF-6). The protein contains one AP2 domain. There are 18 members in this subfamily including ATERF-1, ATERF-2, AND ATERF-5.	AT4G17490		0.1349	0.8985	0.375	0.8221	-5.828	0.04243	0.2826	0.7791	0.9213	-6.837	0.1774	1.181	0.2454	0.5444	-6.369	0.3595	2.216	0.03316	0.06403	-5.237	0.1821	1.123	0.269	0.3735	-6.807	6.092	5.803	5.55	5.32	5.69	5.996	5.87	5.654	5.785	5.83	5.62	5.777	5.901	6.176	5.87	6.047	6.048	6.058	6.05	5.018
245251_at	CBL1	member of AtCBLs (Calcineurin B-like Calcium Sensor Proteins). Protein level is increased upon high salt, mannitol, and cold stresses.	AT4G17615		-0.1419	-0.9949	0.3265	0.7966	-5.74	0.5929	4.157	0.000194	0.00833	0.2679	0.451	3.162	0.003201	0.04323	-2.575	1.568	10.18	4.59E-12	8.13E-11	17.18	1.117	7.248	1.69E-08	2.11E-07	9.04	8.64	8.794	8.361	8.617	8.60	8.444	8.699	8.556	8.147	8.46	9.074	9.171	8.856	9.116	9.05	9.906	10.3	10.3	10.17	8.36
245252_at	ATERF-1	Encodes a member of the ERF (ethylene response factor) subfamily B-3 of ERF/AP2 transcription factor family (ATERF-1). The protein contains one AP2 domain. There are 18 members in this subfamily including ATERF-1, ATERF-2, AND ATERF-5.	AT4G17500		-0.2914	-1.504	0.1414	0.6272	-5.14	0.309	1.595	0.1195	0.4285	-5.628	0.01764	0.09109	0.9279	0.9753	-7.063	-0.008076	-0.0386	0.9694	0.9779	-7.596	-0.02572	-0.1229	0.9029	0.9322	-7.434	5.326	5.183	5.803	5.477	5.45	4.885	5.385	5.177	5.176	5.16	5.161	5.2	5.34	6.157	5.46	5.694	5.206	5.418	5.44	5.258
245253_at	HPL1	Encodes a hydroperoxide lyase. Also a member of the CYP74B cytochrome p450 family. In the ecotype Columbia (Col) the gene contains a 10-nucleotide deletion in its first exon that causes it to code for a truncated protein that results in a non-functional hydroperoxide lyase.	AT4G15440		-0.1505	-0.7023	0.4871	0.8752	-5.981	0.168	0.784	0.4382	0.7516	-6.568	0.01751	0.08171	0.9353	0.9779	-7.064	-0.3511	-1.517	0.1382	0.2101	-6.453	-0.3686	-1.593	0.1201	0.1955	-6.187	5.351	5.063	5.109	5.067	5.15	5.07	5.049	5.176	4.692	5.00	4.758	5.341	4.914	5.647	5.17	4.687	4.239	5.462	4.80	4.721
245254_at	APS3, AT4G14680.1	ATP sulfurylase, ATP sulfurylase	AT4G14680		-0.1415	-0.8518	0.4	0.8371	-5.868	0.3162	1.903	0.06517	0.3211	-5.124	0.1747	1.051	0.3002	0.5986	-6.512	-0.4707	-2.623	0.01278	0.02859	-4.373	-0.6454	-3.596	0.0009748	0.00352	-1.796	6.159	6.227	5.776	6.109	6.07	6.208	5.469	5.985	6.043	5.93	6.272	6.443	5.891	6.364	6.24	5.463	5.558	5.771	5.60	6.31
245255_at	COP9	Represses photomorphogenesis and induces skotomorphogenesis in the dark. A component of the COP9 signalosome complex.	AT4G14110		0.04089	0.3199	0.7509	0.9567	-6.172	0.02906	0.2273	0.8215	0.9369	-6.852	0.06995	0.5472	0.5877	0.8111	-6.915	0.6784	4.913	2.02E-05	9.93E-05	1.84	0.6085	4.407	9.27E-05	0.0004574	0.487	8.031	7.864	7.521	7.875	7.82	7.985	7.734	7.928	7.809	7.86	7.729	7.588	8.071	8.184	7.89	8.862	8.326	8.316	8.50	7.823
245256_at	FAR1	Encodes a nuclear localized protein involved in far red light response signaling. Loss of function mutants are defective in far red light responses. Interacts with homologous gene FHY3.	AT4G15090		-0.04284	-0.2786	0.7821	0.9631	-6.184	0.3253	2.116	0.04144	0.2557	-4.734	0.2825	1.837	0.07455	0.2903	-5.422	-0.006793	-0.04091	0.9676	0.9768	-7.596	-0.2893	-1.742	0.09018	0.1553	-5.95	4.663	5.263	4.939	5.041	4.98	4.902	4.469	5.193	5.171	4.93	5.012	5.149	5.684	5.191	5.26	5.102	5.003	4.804	4.97	4.97
245257_at	CAM8	encodes a divergent member of calmodulin, which is an EF-hand family of Ca2+-binding proteins. This gene is expressed in leaves, flowers and siliques. The gene functionally complements yeast calmodulin 1 (CAM1). Also the protein does not form formed a complex with a basic amphiphilic helical peptide in the presence of Ca2+ in vitro. Authors suggest that this gene may represent a Ca2+-binding sens…	AT4G14640		-0.03255	-0.2047	0.839	0.9754	-6.202	0.3794	2.386	0.02248	0.1851	-4.193	0.3469	2.182	0.03585	0.1915	-4.789	0.1454	0.8466	0.4029	0.5029	-7.233	-0.2015	-1.173	0.2486	0.3507	-6.75	3.737	3.64	3.423	3.352	3.54	3.403	3.87	3.463	3.284	3.51	3.342	4.285	3.862	4.05	3.88	4.259	3.452	3.338	3.68	3.317
245258_at	AT4G15340.1, ATPEN1	pentacyclic triterpene synthase, pentacyclic triterpene synthase	AT4G15340		-0.116	-0.642	0.525	0.8908	-6.02	-0.1227	-0.6788	0.5017	0.792	-6.645	-0.2387	-1.321	0.195	0.4833	-6.198	-0.1878	-0.962	0.3426	0.4423	-7.128	0.05092	0.2609	0.7957	0.8513	-7.407	4.259	4.662	3.897	4.954	4.44	4.373	3.941	4.794	4.201	4.33	4.529	4.076	3.989	4.224	4.20	3.948	4.229	4.589	4.26	4.277
245259_at	PAKRP1	phragmoplast-associated kinesin-related protein 1 (PAKRP1)	AT4G14150		0.4078	2.271	0.02934	0.3596	-3.85	0.07628	0.4247	0.6736	0.88	-6.786	0.4841	2.695	0.01067	0.09343	-3.696	1.074	5.536	3.03E-06	1.80E-05	3.72	0.5898	3.04	0.004422	0.01274	-3.235	5.529	5.28	5.64	5.288	5.43	6.101	5.971	6.104	5.192	5.84	5.759	6.054	6.141	5.72	5.92	6.654	6.644	6.226	6.51	5.242
245260_at		5'-AMP-activated protein kinase beta-2 subunit, putative; Identical to SNF1-related protein kinase regulatory subunit beta-2 (AKIN beta2) (AKINB2) (KINB2) [Arabidopsis Thaliana] (GB:Q9SCY5;GB:O23481); similar to 5'-AMP-activated protein kinase beta-2 subunit, putative [Arabidopsis thaliana] (TAIR:AT5G21170.1); similar to AKIN beta2 [Medicago truncatula] (GB:AAO61677.1); contains InterPro domain 5…	AT4G16360		-0.3519	-1.926	0.06215	0.4713	-4.482	-0.07853	-0.4298	0.6699	0.8789	-6.784	-0.4304	-2.356	0.02413	0.1523	-4.437	-0.4687	-2.375	0.02308	0.04713	-4.912	-0.03829	-0.194	0.8472	0.8917	-7.422	6.559	6.584	6.395	6.515	6.51	6.122	6.304	6.166	6.054	6.16	6.508	6.178	5.708	5.937	6.08	5.984	6.159	5.991	6.04	6.83
245261_at		similar to Os01g0233400 [Oryza sativa (japonica cultivar-group)] (GB:NP_001042511.1); similar to conserved hypothetical protein [Aedes aegypti] (GB:EAT35664.1); similar to Os12g0298600 [Oryza sativa (japonica cultivar-group)] (GB:NP_001066614.1); contains domain gb def: Hypothetical protein At4g14385 (Hypothetical protein At4g14385/FCAALL.166) (PTHR13476:SF1); contains domain FAMILY NOT NAMED (PT…	AT4G14385		-0.05398	-0.3989	0.6923	0.9406	-6.144	-0.2559	-1.891	0.06679	0.324	-5.145	-0.3099	-2.29	0.02807	0.1653	-4.572	-1.216	-8.32	7.42E-10	8.92E-09	12.05	-0.9062	-6.2	3.99E-07	3.63E-06	5.88	9.515	9.521	9.415	9.366	9.45	9.33	9.388	9.486	9.397	9.40	9.268	9.278	9.274	8.758	9.14	8.344	8.185	8.186	8.24	8.825
245262_at		aspartyl protease family protein; similar to aspartyl protease family protein [Arabidopsis thaliana] (TAIR:AT5G45120.1); similar to Peptidase aspartic, active site [Medicago truncatula] (GB:ABE80893.1); contains InterPro domain Peptidase A1, pepsin; (InterPro:IPR001461); contains InterPro domain Peptidase aspartic, catalytic; (InterPro:IPR009007)	AT4G16563		0.1498	0.834	0.4098	0.8429	-5.882	-0.4164	-2.318	0.02634	0.2002	-4.335	-0.2666	-1.484	0.1467	0.4181	-5.977	-0.5685	-2.93	0.005896	0.01483	-3.655	-0.3019	-1.556	0.1286	0.206	-6.242	5.574	4.953	4.822	5.031	5.10	5.387	5.672	4.914	5.007	5.25	5.106	4.479	4.935	4.795	4.83	4.932	4.466	4.182	4.53	5.128
245263_at		C-terminal processing protease, putative; similar to peptidase S41 family protein [Arabidopsis thaliana] (TAIR:AT3G57680.1); similar to C-terminal processing protease, putative [Brassica oleracea] (GB:ABD65160.1); contains InterPro domain PDZ/DHR/GLGF; (InterPro:IPR001478); contains InterPro domain Peptidase S41; (InterPro:IPR005151); contains InterPro domain Peptidase S41A, C-terminal protease; …	AT4G17740		-0.01165	-0.103	0.9186	0.9878	-6.217	-0.1108	-0.9791	0.3341	0.6721	-6.397	-0.1225	-1.082	0.2865	0.5852	-6.48	-0.9125	-7.465	8.90E-09	8.77E-08	9.555	-0.7901	-6.464	1.79E-07	1.76E-06	6.68	7.899	7.909	7.724	7.957	7.87	7.987	7.916	7.669	7.87	7.86	7.796	7.581	7.83	7.793	7.75	6.875	6.655	7.35	6.96	7.489
245264_at		zinc finger (C3HC4-type RING finger) family protein; similar to zinc finger (C3HC4-type RING finger) family protein [Arabidopsis thaliana] (TAIR:AT5G47610.1); similar to RNA recognition motif. (a.k.a. RRM, RBD, or RNP domain) containing protein [Brassica oleracea] (GB:ABD64996.1); contains InterPro domain Zinc finger, RING-type; (InterPro:IPR001841)	AT4G17245		-0.02753	-0.1245	0.9016	0.9861	-6.215	-0.1229	-0.5558	0.5818	0.8398	-6.721	-0.1504	-0.6803	0.5007	0.76	-6.833	-0.1156	-0.4843	0.6312	0.7137	-7.477	0.03477	0.1456	0.8851	0.9194	-7.431	4.682	3.689	4.841	3.862	4.27	4.353	4.041	4.207	4.364	4.24	3.993	4.257	4.44	3.782	4.12	4.139	3.912	4.408	4.15	4.2
245265_at	ACD6	encodes a novel protein with putative ankyrin and transmembrane regions. It is a member of one of the largest uncharacterized gene families in higher plants. The gene is involved in resistance to Pseudomonas syringae.	AT4G14400		0.1647	1.376	0.1776	0.6687	-5.312	0.004108	0.03432	0.9728	0.9914	-6.877	0.1688	1.41	0.1673	0.4486	-6.081	0.08116	0.6277	0.5342	0.6279	-7.395	-0.0876	-0.6776	0.5024	0.6046	-7.208	4.19	4.317	4.313	4.111	4.23	4.111	4.301	4.408	4.769	4.40	4.303	4.336	4.406	4.561	4.40	4.317	4.337	4.288	4.31	4.073
245266_at		similar to Os03g0100300 [Oryza sativa (japonica cultivar-group)] (GB:NP_001048644.1); contains InterPro domain Peptidyl-prolyl cis-trans isomerase, cyclophilin type; (InterPro:IPR002130)	AT4G17070		-0.01708	-0.1137	0.9101	0.9869	-6.216	-0.5061	-3.372	0.001817	0.04079	-1.869	-0.5232	-3.485	0.001328	0.02387	-1.742	-0.9354	-5.769	1.49E-06	9.39E-06	4.43	-0.4122	-2.542	0.01553	0.03651	-4.401	9.157	9.331	9.008	9.094	9.15	9.104	9.115	9.046	9.257	9.13	8.72	9.058	8.562	8.157	8.62	8.185	8.154	8.298	8.21	8.718
245267_at		major latex protein-related / MLP-related; similar to major latex protein-related / MLP-related [Arabidopsis thaliana] (TAIR:AT2G01520.1); similar to major latex-like protein [Rubus idaeus] (GB:CAA11844.1); similar to ripening-induced protein [Fragaria vesca] (GB:CAA04770.1); contains InterPro domain Bet v I allergen; (InterPro:IPR000916)	AT4G14060		0.141	0.7103	0.4821	0.8727	-5.975	0.1841	0.9271	0.3601	0.6937	-6.446	0.3251	1.637	0.1104	0.3603	-5.749	-0.4032	-1.88	0.06829	0.1176	-5.868	-0.7283	-3.396	0.001697	0.005655	-2.327	4.115	4.914	5.244	4.484	4.69	5.098	4.249	4.709	5.264	4.83	4.952	5.141	5.301	4.663	5.01	4.017	4.073	4.768	4.29	4.873
245268_at		protein arginine N-methyltransferase-related; similar to protein arginine N-methyltransferase, putative [Arabidopsis thaliana] (TAIR:AT4G29510.1); similar to Os06g0105500 [Oryza sativa (japonica cultivar-group)] (GB:NP_001056556.1); similar to SAM (and some other nucleotide) binding motif [Medicago truncatula] (GB:ABE80892.1); contains InterPro domain SAM (and some other nucleotide) binding motif…	AT4G16570		0.08062	0.6373	0.528	0.8918	-6.023	-0.308	-2.435	0.02007	0.1747	-4.092	-0.2274	-1.797	0.08078	0.303	-5.49	-0.9371	-6.858	5.44E-08	4.59E-07	7.738	-0.7097	-5.194	8.61E-06	5.58E-05	2.827	7.011	6.735	6.924	6.585	6.81	6.871	6.731	6.813	7.163	6.89	6.539	6.549	6.48	6.777	6.59	5.957	5.66	6.013	5.88	7.044
245269_at		similar to unknown protein [Arabidopsis thaliana] (TAIR:AT3G23080.1); similar to putative membrane related protein CP5 [Oryza sativa (japonica cultivar-group)] (GB:BAC83004.1); contains InterPro domain Lipid-binding START; (InterPro:IPR002913)	AT4G14500		0.0514	0.4219	0.6757	0.9372	-6.135	-0.03463	-0.2842	0.7779	0.9208	-6.837	0.01677	0.1377	0.8913	0.9623	-7.058	-0.5152	-3.915	0.0003922	0.001401	-1.065	-0.532	-4.043	0.000271	0.001161	-0.5589	10.24	10.26	10.24	10.24	10.25	10.24	10.31	10.27	10.37	10.30	10.38	10.22	10.35	10.11	10.27	9.733	9.803	9.658	9.73	10.28
245270_at	AT4G14960.1, TUA6	Encodes an alpha-tubulin isoform required for right handed helical growth., Encodes an alpha-tubulin isoform required for right handed helical growth.	AT4G14960		-0.2462	-1.972	0.0564	0.4606	-4.402	0.1009	0.8088	0.424	0.7421	-6.548	-0.1452	-1.164	0.2524	0.5512	-6.389	1.03	7.638	5.35E-09	5.49E-08	10.07	1.175	8.715	2.42E-10	4.47E-09	13.3	11.06	11.03	11.36	11.25	11.18	11.05	11.13	10.77	10.75	10.93	11.09	11.04	10.83	11.16	11.03	11.98	12.29	12.34	12.20	11.19
245271_at		basic helix-loop-helix (bHLH) family protein; similar to basic helix-loop-helix (bHLH) family protein [Arabidopsis thaliana] (TAIR:AT2G46510.1); similar to Os01g0705700 [Oryza sativa (japonica cultivar-group)] (GB:NP_001044012.1); similar to Os01g0235700 [Oryza sativa (japonica cultivar-group)] (GB:NP_001042524.1); similar to bHLH protein -like [Oryza sativa (japonica cultivar-group)] (GB:BAD8126…	AT4G16430		-0.02724	-0.1929	0.8481	0.9762	-6.204	-0.3946	-2.794	0.008335	0.1068	-3.292	-0.4218	-2.987	0.005081	0.05824	-3.008	-0.4669	-3.061	0.004185	0.01102	-3.333	-0.04509	-0.2956	0.7692	0.8303	-7.397	7.49	7.713	7.55	7.69	7.61	7.646	7.684	7.524	7.479	7.58	7.118	7.635	7.398	6.603	7.19	7.173	7.098	7.161	7.14	6.58
245272_at		similar to unknown protein [Arabidopsis thaliana] (TAIR:AT5G47580.1); similar to hypothetical protein 40.t00008 [Brassica oleracea] (GB:ABD65133.1)	AT4G17250		-0.2884	-1.318	0.1958	0.6871	-5.385	0.1536	0.7021	0.4872	0.7835	-6.629	-0.1348	-0.6164	0.5416	0.7844	-6.875	-0.096	-0.4063	0.687	0.7604	-7.512	0.03884	0.1644	0.8704	0.9087	-7.428	5.179	5.271	4.336	4.677	4.87	4.863	4.503	4.011	4.932	4.58	4.529	4.515	5.298	4.581	4.73	4.489	5.496	4.324	4.77	5.159
245273_at		similar to unknown protein [Arabidopsis thaliana] (TAIR:AT1G05360.1); similar to conserved hypothetical protein [Medicago truncatula] (GB:ABE91712.1); contains domain VACUOLE MEMBRANE PROTEIN 1 (PTHR10281:SF1); contains domain MEMBRANE ASSOCIATED PROGESTERONE RECEPTOR-RELATED (PTHR10281)	AT4G14950		0.1058	0.9667	0.3403	0.8045	-5.767	0.07772	0.7102	0.4822	0.7798	-6.623	0.1835	1.677	0.1024	0.3455	-5.687	0.4821	4.079	0.0002437	0.000917	-0.6029	0.2986	2.527	0.01612	0.03761	-4.435	9.145	9.211	8.906	8.961	9.06	9.033	9.324	9.216	9.073	9.16	9.241	9.319	9.084	9.313	9.24	9.367	9.611	9.637	9.54	9.097
245274_at		dehydration-responsive protein-related; similar to dehydration-responsive protein-related [Arabidopsis thaliana] (TAIR:AT1G04430.1); similar to dehydration-responsive protein-related [Arabidopsis thaliana] (TAIR:AT5G14430.1); similar to dehydration-responsive protein-related [Arabidopsis thaliana] (TAIR:AT3G23300.1); similar to dehydration-responsive protein, putative, expressed [Oryza sativa (ja…	AT4G14360		-0.08248	-0.5308	0.5989	0.9135	-6.084	-0.08339	-0.5367	0.5948	0.8432	-6.732	-0.1659	-1.067	0.293	0.5915	-6.495	0.4325	2.577	0.01428	0.03142	-4.475	0.5984	3.565	0.001062	0.00379	-1.879	7.63	7.974	7.84	8.044	7.87	7.928	7.946	7.903	7.382	7.79	7.984	7.648	7.576	7.618	7.71	8.609	8.164	8.142	8.31	8.915
245275_at	AT4G15210.1, ATBETA-AMY	cytosolic beta-amylase expressed in rosette leaves and inducible by sugar. RAM1 mutants have reduced beta amylase in leaves and stems., cytosolic beta-amylase expressed in rosette leaves and inducible by sugar. RAM1 mutants have reduced beta amylase in leaves and stems.	AT4G15210		-0.2121	-0.8005	0.4288	0.8517	-5.909	0.3262	1.231	0.2265	0.5717	-6.123	0.1141	0.4304	0.6695	0.8564	-6.973	-0.2957	-1.033	0.3086	0.4065	-7.057	-0.4098	-1.431	0.1611	0.2478	-6.421	4.258	5.236	4.512	4.24	4.56	4.4	4.275	4.877	3.845	4.35	4.438	5.575	4.344	4.344	4.68	4.736	4.078	3.983	4.27	3.943
245276_at	AT4G16780.1, ATHB-2, AT4G16780.1, ATHB-2	ATHB-2 (Homeobox-leucine zipper protein HAT4); DNA binding / transcription factor; Identical to Homeobox-leucine zipper protein HAT4 (Homeodomain-leucine zipper protein HAT4) (HD-ZIP protein 4) (Homeodomain transcription factor ATHB-2) (HD-ZIP protein ATHB-2) (HAT4) [Arabidopsis Thaliana] (GB:Q05466); similar to HAT2, transcription factor [Arabidopsis thaliana] (TAIR:AT5G47370.1); similar to hypo…	AT4G16780		-0.05177	-0.1922	0.8487	0.9762	-6.204	0.3015	1.119	0.2706	0.615	-6.252	0.2498	0.9271	0.3602	0.6531	-6.634	-0.3505	-1.204	0.2364	0.3265	-6.867	-0.6003	-2.063	0.04652	0.09034	-5.383	5.381	4.991	4.471	6.247	5.27	5.121	5.707	4.482	5.573	5.22	5.581	5.999	5.815	4.695	5.52	4.568	5.287	4.911	4.92	5.84
245277_at	IAGLU	UDP-glucose:indole-3-acetate beta-D-glucosyltransferase	AT4G15550		-0.2117	-1.273	0.2113	0.7023	-5.44	-0.2389	-1.436	0.1597	0.4884	-5.858	-0.4506	-2.709	0.01032	0.09146	-3.665	-0.4848	-2.698	0.0106	0.02448	-4.201	-0.0342	-0.1904	0.8501	0.8936	-7.423	6.894	6.568	6.411	6.413	6.57	6.301	6.468	6.23	6.44	6.36	6.192	6.215	5.658	6.418	6.12	6.337	6.214	5.709	6.09	6.113
245278_at	AT4G17730.1, SYP23	member of SYP2 Gene Family, member of SYP2 Gene Family	AT4G17730		0.1291	1.254	0.2182	0.7093	-5.463	-0.1504	-1.461	0.1527	0.4771	-5.823	-0.02138	-0.2077	0.8366	0.9376	-7.046	-1.205	-10.84	8.29E-13	1.73E-11	18.91	-1.184	-10.65	1.35E-12	4.38E-11	18.52	9.31	9.472	9.13	9.225	9.28	9.406	9.413	9.345	9.49	9.41	9.39	9.165	9.356	9.141	9.26	8.245	8.147	7.845	8.08	8.868
245279_at		Mo25 family protein; Identical to Putative MO25-like protein At4g17270 [Arabidopsis Thaliana] (GB:Q9M0M4;GB:O23570); similar to Mo25 family protein [Arabidopsis thaliana] (TAIR:AT5G47540.1); similar to MO25 protein -related [Brassica oleracea] (GB:ABD64974.1); contains InterPro domain Armadillo-like helical; (InterPro:IPR011989)	AT4G17270		-0.3042	-1.664	0.105	0.5651	-4.907	0.09865	0.5394	0.593	0.8427	-6.73	-0.2056	-1.124	0.2685	0.5671	-6.434	0.6679	3.381	0.001769	0.005235	-2.516	0.8735	4.422	8.86E-05	0.0004388	0.5316	7.135	6.959	7.342	6.562	7.00	6.989	7.105	6.646	6.04	6.70	6.616	6.86	6.973	6.725	6.79	7.14	7.823	8.039	7.67	6.13
245280_at	VRN2	The VERNALIZATION2 (VRN2) gene mediates vernalization and encodes a nuclear-localized zinc finger protein with similarity to Polycomb group (PcG) proteins of plants and animals. In wild-type Arabidopsis, vernalization results in the stable reduction of the levels of the floral repressor FLC. In vrn2 mutants, FLC expression is downregulated normally in response to vernalization, but instead of rem…	AT4G16845		-0.01884	-0.1153	0.9089	0.9869	-6.216	0.07117	0.4355	0.6658	0.8771	-6.782	0.05233	0.3203	0.7507	0.8988	-7.015	0.4543	2.574	0.01439	0.03163	-4.482	0.402	2.277	0.0289	0.06102	-4.962	6.991	6.868	6.492	6.637	6.75	6.791	6.746	6.672	6.704	6.73	6.482	7.149	6.662	6.903	6.80	7.072	7.362	7.169	7.20	7.129
245281_at	AT4G15560.1, CLA1	Encodes a protein with 1-deoxyxylulose 5-phosphate synthase activity involved in the MEP pathway. It is essential for chloroplast development in Arabidopsis, Encodes a protein with 1-deoxyxylulose 5-phosphate synthase activity involved in the MEP pathway. It is essential for chloroplast development in Arabidopsis	AT4G15560		0.0008476	0.004572	0.9964	0.9996	-6.223	-0.07179	-0.3873	0.7009	0.8917	-6.802	-0.07095	-0.3827	0.7042	0.8756	-6.993	-0.3506	-1.751	0.08859	0.1457	-6.089	-0.2797	-1.397	0.1712	0.2606	-6.469	6.34	6.43	7.088	5.939	6.45	6.273	6.119	6.688	6.719	6.45	6.393	6.043	6.115	6.961	6.38	6.323	5.806	6.167	6.10	5.826
245282_at		similar to unknown protein [Arabidopsis thaliana] (TAIR:AT3G22270.1); similar to unknown protein [Oryza sativa (japonica cultivar-group)] (GB:BAD52714.1); contains domain SUBFAMILY NOT NAMED (PTHR21551:SF13); contains domain FAMILY NOT NAMED (PTHR21551)	AT4G14990		-0.3914	-2.373	0.02318	0.3281	-3.647	0.1302	0.7892	0.4352	0.7496	-6.564	-0.2613	-1.584	0.1221	0.3802	-5.831	-0.6158	-3.456	0.001439	0.004375	-2.318	-0.3545	-1.99	0.05435	0.1026	-5.519	6.758	6.715	7.126	7.055	6.91	6.547	6.539	6.464	6.539	6.52	6.766	6.324	6.446	7.072	6.65	6.371	6.211	6.311	6.30	6.668
245283_at	AT4G13980.1, AT-HSFA5	member of Heat Stress Transcription Factor (Hsf) family, member of Heat Stress Transcription Factor (Hsf) family	AT4G13980		-0.03963	-0.3296	0.7436	0.9559	-6.169	-0.277	-2.304	0.02719	0.2037	-4.363	-0.3166	-2.634	0.01243	0.1028	-3.836	-1.483	-11.42	1.95E-13	4.64E-12	20.37	-1.166	-8.982	1.15E-10	2.31E-09	14.05	9.654	9.602	9.377	9.584	9.55	9.517	9.528	9.585	9.429	9.51	9.279	9.393	9.305	8.974	9.24	8.113	7.961	8.139	8.07	8.826
245284_at	PDS3	Encodes phytoene desaturase (phytoene dehydrogenase), an enzyme that catalyzes the desaturation of phytoene to zeta-carotene during carotenoid biosynthesis. Processed protein is localized to the plastid.	AT4G14210		-0.669	-2.322	0.0261	0.3409	-3.749	0.2769	0.9611	0.343	0.679	-6.414	-0.3921	-1.361	0.1822	0.4677	-6.146	-0.4778	-1.535	0.1336	0.2046	-6.426	-0.0857	-0.2754	0.7846	0.842	-7.403	5.78	5.279	6.176	5.273	5.63	3.965	4.753	5.124	5.989	4.96	5.265	4.303	5.519	5.853	5.24	4.446	5.067	5.934	5.15	5.562
245285_s_at	AT4G14040.1	selenium-binding protein, putative; Identical to Putative selenium-binding protein [Arabidopsis Thaliana] (GB:O23264); similar to EDA38 (embryo sac development arrest 38), selenium binding [Arabidopsis thaliana] (TAIR:AT4G14040.1); similar to selenium-binding family protein [Arabidopsis thaliana] (TAIR:AT3G23800.1); similar to selenium binding protein [Lotus japonicus] (GB:CAC67491.1); similar to…	multiple		-0.2521	-1.249	0.2198	0.7103	-5.468	-0.2073	-1.027	0.3114	0.6538	-6.349	-0.4594	-2.276	0.02898	0.169	-4.6	-0.08363	-0.3836	0.7035	0.7738	-7.521	0.3758	1.724	0.09346	0.1598	-5.98	3.726	4.501	4.175	4.322	4.18	4.068	3.997	3.975	3.676	3.93	3.563	3.54	4.084	3.699	3.72	4.433	3.779	4.08	4.10	3.777
245286_at	AT4G14880.2, OASA1	Encodes a cytosolic isoform of cytosolic O-acetylserine(thiol)lyase, a key enzyme in cysteine biosynthesis and for the fixation of inorganic sulfide. It catalyzes the formation of cysteine from O-acetylserine and inorganic sulfide. Gene expression is predominant in the root cortex and the xylem parenchyma. Gene expression is induced in leave, stems and roots by high salt and heavy metal stresses,…	AT4G14880		-0.2026	-1.076	0.2891	0.7695	-5.66	0.1735	0.9219	0.3628	0.6957	-6.451	-0.02905	-0.1543	0.8782	0.9562	-7.055	1.425	7.012	3.43E-08	3.01E-07	8.201	1.454	7.155	2.24E-08	2.71E-07	8.761	6.303	6.35	5.867	6.326	6.21	6.095	5.882	6.267	5.792	6.01	5.75	6.824	6.459	5.697	6.18	7.422	7.789	7.7	7.64	7.905
245287_at		imidazoleglycerol-phosphate dehydratase; similar to imidazoleglycerol-phosphate dehydratase 1 (IGPD1) [Arabidopsis thaliana] (TAIR:AT3G22425.2); similar to imidazoleglycerol phosphate dehydratase [Thlaspi goesingense] (GB:AAC83458.1); contains InterPro domain Imidazoleglycerol-phosphate dehydratase; (InterPro:IPR000807), similar to imidazoleglycerol-phosphate dehydratase 1 (IGPD1) [Arabidopsis th…	AT4G14910		-0.4322	-2.222	0.03277	0.3768	-3.944	0.2709	1.393	0.1724	0.5065	-5.917	-0.1613	-0.829	0.4127	0.6967	-6.72	-0.3874	-1.844	0.07361	0.1249	-5.932	-0.2261	-1.076	0.2891	0.3953	-6.858	4.992	4.531	5.577	4.614	4.93	4.101	4.641	4.681	4.562	4.50	5.225	4.145	5.062	4.636	4.77	4.574	4.444	4.605	4.54	5.102
245288_at	ADA2B	Transcriptional co-activator. Essential for the developmental switch from cell proliferation to cell differentiation in response to variations in auxin and cytokinin concentrations.	AT4G16420		0.1124	0.8502	0.4009	0.8371	-5.869	-0.1761	-1.331	0.1916	0.5318	-5.998	-0.06364	-0.4812	0.6333	0.8383	-6.95	0.03848	0.2694	0.7892	0.8426	-7.559	0.1021	0.7149	0.4793	0.584	-7.182	7.879	8.02	7.747	8.074	7.93	8.068	8.103	8.116	7.882	8.04	7.775	7.988	8.044	7.658	7.87	8.377	7.777	7.751	7.97	7.366
245289_at		similar to glutamate binding [Arabidopsis thaliana] (TAIR:AT1G03070.1); similar to Os05g0402300 [Oryza sativa (japonica cultivar-group)] (GB:NP_001055493.1); similar to putative receptor associated protein [Capsicum chinense] (GB:CAI53895.2); contains InterPro domain Protein of unknown function UPF0005; (InterPro:IPR006214)	AT4G15470		-0.04208	-0.3406	0.7355	0.9542	-6.165	0.1438	1.164	0.2522	0.598	-6.202	0.1017	0.8235	0.4157	0.6985	-6.725	0.2319	1.738	0.09095	0.1489	-6.111	0.1302	0.9752	0.336	0.4441	-6.961	10.72	10.67	10.72	10.64	10.69	10.6	10.75	10.68	10.55	10.65	10.69	10.99	10.54	10.95	10.79	11.07	10.91	10.78	10.92	10.9
245290_at		armadillo/beta-catenin repeat family protein; similar to armadillo/beta-catenin repeat family protein / U-box domain-containing protein [Arabidopsis thaliana] (TAIR:AT2G23140.1); similar to IMP dehydrogenase/GMP reductase [Medicago truncatula] (GB:ABE88245.1); contains InterPro domain Armadillo; (InterPro:IPR000225); contains InterPro domain Armadillo-like helical; (InterPro:IPR011989)	AT4G16490		0.0379	0.1868	0.8529	0.977	-6.205	0.1	0.493	0.6251	0.8593	-6.755	0.1379	0.6798	0.5011	0.7603	-6.833	-0.08997	-0.4105	0.6839	0.7578	-7.51	-0.2279	-1.04	0.3054	0.4123	-6.896	5.63	5.78	5.752	5.56	5.68	6.232	4.841	5.548	6.252	5.72	6.086	5.722	5.653	5.812	5.82	5.847	5.72	5.205	5.59	6.033
245291_at		dihydrolipoamide dehydrogenase 2, plastidic / lipoamide dehydrogenase 2 (PTLPD2); similar to LPD1 (LIPOAMIDE DEHYDROGENASE 1) [Arabidopsis thaliana] (TAIR:AT3G16950.1); similar to Pyridine nucleotide-disulphide oxidoreductase, class I [Medicago truncatula] (GB:ABD32316.1); similar to Pyridine nucleotide-disulphide oxidoreductase, class I [Medicago truncatula] (GB:ABE83195.1); similar to Pyridine …	AT4G16155		0.006252	0.02649	0.979	0.9988	-6.222	-0.105	-0.4448	0.6592	0.8748	-6.778	-0.09872	-0.4183	0.6782	0.8614	-6.978	0.221	0.8669	0.3918	0.4918	-7.215	0.3197	1.254	0.218	0.3163	-6.653	5.179	6.188	5.407	4.731	5.38	5.864	4.831	5.466	5.368	5.38	6.087	4.447	5.156	5.42	5.28	5.303	5.697	5.792	5.60	5.905
245292_at		catalytic LigB subunit of aromatic ring-opening dioxygenase family; Identical to 4,5-DOPA dioxygenase extradiol-like protein [Arabidopsis Thaliana] (GB:Q949R4;GB:O23363); similar to Extradiol ring-cleavage dioxygenase, class III enzyme, subunit B [Medicago truncatula] (GB:ABE80304.1); contains InterPro domain Extradiol ring-cleavage dioxygenase, class III enzyme, subunit B; (InterPro:IPR004183)	AT4G15093		-0.04731	-0.3045	0.7625	0.9592	-6.177	0.3259	2.097	0.04317	0.2616	-4.77	0.2786	1.793	0.08155	0.3046	-5.498	1.41	8.4	5.91E-10	7.23E-09	12.28	1.131	6.74	7.75E-08	8.27E-07	7.517	10.37	10.42	10.36	10.43	10.40	10.24	10.42	10.4	10.32	10.35	10.66	10.72	10.45	10.86	10.67	11.73	11.84	11.84	11.80	10.35
245293_at		heat shock protein 70, putative / HSP70, putative; similar to heat shock protein, putative [Arabidopsis thaliana] (TAIR:AT1G11660.1); similar to PREDICTED: similar to CG2918-PA [Tribolium castaneum] (GB:XP_973490.1); similar to Os02g0710900 [Oryza sativa (japonica cultivar-group)] (GB:NP_001047898.1); contains InterPro domain Heat shock protein Hsp70; (InterPro:IPR001023); contains InterPro domai…	AT4G16660		0.03708	0.1884	0.8517	0.9767	-6.205	0.0482	0.2449	0.8079	0.9321	-6.847	0.08528	0.4333	0.6674	0.8553	-6.972	3.899	18.34	1.10E-19	1.07E-17	34.84	3.814	17.94	2.25E-19	6.64E-17	34.14	4.784	5.401	4.623	4.814	4.91	5.021	4.809	4.784	5.157	4.94	5.143	4.91	4.296	5.614	4.99	8.714	8.84	8.86	8.80	6.652
245294_at	CKI1	Phosphorylates serine or threonine residues that are near and C-terminal to acidic side chains on a variety of target proteins	AT4G14340		-0.3085	-1.482	0.1472	0.6315	-5.171	0.09796	0.4705	0.6409	0.8657	-6.766	-0.2105	-1.011	0.3188	0.6156	-6.553	-0.06581	-0.2926	0.7715	0.8285	-7.553	0.1447	0.6436	0.524	0.624	-7.231	5.808	6.367	5.896	6.844	6.23	5.547	6.304	5.765	6.065	5.92	6.546	5.952	5.698	5.876	6.02	6.011	5.728	6.75	6.16	5.792
245295_at		similar to unknown protein [Arabidopsis thaliana] (TAIR:AT5G49220.1); similar to hypothetical protein [Oryza sativa (japonica cultivar-group)] (GB:AAO39871.1); similar to Os01g0306900 [Oryza sativa (japonica cultivar-group)] (GB:NP_001042847.1); similar to hypothetical protein [Oryza sativa (japonica cultivar-group)] (GB:AAP46235.1); contains InterPro domain Protein of unknown function DUF789; (I…	AT4G16100		0.1629	1.236	0.2247	0.7148	-5.484	-0.08213	-0.6231	0.5372	0.8144	-6.681	0.08077	0.6127	0.544	0.7864	-6.877	0.9298	6.531	1.46E-07	1.14E-06	6.748	0.8491	5.964	8.20E-07	6.88E-06	5.161	8.229	8.383	8.405	8.055	8.27	8.449	8.423	8.323	8.53	8.43	8.591	8.713	8.176	7.916	8.35	9.242	9.201	9.151	9.20	7.423
245296_at	ATOPT3	oligopeptide transporter	AT4G16370		-0.4144	-2.242	0.0313	0.368	-3.905	-0.04371	-0.2365	0.8144	0.9345	-6.849	-0.4581	-2.479	0.01808	0.1278	-4.177	-0.9404	-4.71	3.73E-05	0.0001715	1.235	-0.4823	-2.416	0.02099	0.04681	-4.674	6.044	5.951	5.887	6.062	5.99	6.009	5.776	5.413	5.089	5.57	5.43	5.947	4.974	5.76	5.53	5.421	4.524	5.192	5.05	5.235
245297_at		YbaK/prolyl-tRNA synthetase-related; similar to YbaK/prolyl-tRNA synthetase associated re (GB:ABE80904.1); contains InterPro domain YbaK/prolyl-tRNA synthetase associated region; (InterPro:IPR007214)	AT4G16510		0.3244	2.629	0.01258	0.2502	-3.113	-0.3355	-2.719	0.01008	0.1189	-3.466	-0.0111	-0.08992	0.9289	0.9758	-7.063	0.5466	4.101	0.000229	0.0008669	-0.5422	0.5577	4.184	0.0001794	0.0008098	-0.1574	7.559	7.947	7.459	7.64	7.65	8.035	8.018	7.995	7.857	7.98	7.432	7.81	7.856	7.463	7.64	8.087	8.231	8.276	8.20	7.049
245298_at		mitochondrial substrate carrier family protein; similar to SAMC2 (S-adenosylmethionine carrier 2), binding [Arabidopsis thaliana] (TAIR:AT1G34065.1); similar to hypothetical protein DEHA0C15268g [Debaryomyces hansenii CBS767] (GB:XP_458298.1); similar to OSJNBa0038O10.20 [Oryza sativa (japonica cultivar-group)] (GB:CAE05654.2); similar to Os04g0527500 [Oryza sativa (japonica cultivar-group)] (GB:…	AT4G15010		0.116	0.9109	0.3685	0.8197	-5.817	-0.1292	-1.014	0.3173	0.6588	-6.362	-0.01316	-0.1034	0.9183	0.9722	-7.062	0.7212	5.243	7.42E-06	4.03E-05	2.832	0.7344	5.339	5.54E-06	3.76E-05	3.263	7.133	7.501	7.133	7.064	7.21	7.255	7.345	7.487	7.207	7.32	7.61	7.011	7.129	7.027	7.19	7.943	7.984	7.86	7.93	7.018
245299_at	AT4G17530.1, RAB1C, AT4G17530.1, RAB1C	RAB1C; GTP binding; similar to AtRABD2b/AtRab1A (Arabidopsis Rab GTPase homolog D2b), GTP binding [Arabidopsis thaliana] (TAIR:AT5G47200.1); similar to GTP-binding protein, putative [Brassica oleracea] (GB:ABD65068.1); contains InterPro domain Small GTP-binding protein domain; (InterPro:IPR005225); contains InterPro domain Ras small GTPase, Rab type; (InterPro:IPR003579); contains InterPro domain…	AT4G17530		-0.06355	-0.4367	0.665	0.9338	-6.129	0.4289	2.947	0.005636	0.08363	-2.93	0.3654	2.511	0.01676	0.1224	-4.108	2.002	12.73	8.58E-15	2.71E-13	23.52	1.636	10.41	2.51E-12	7.53E-11	17.9	7.626	7.928	7.587	7.567	7.68	7.438	7.618	7.788	7.611	7.61	8.093	7.967	7.937	8.173	8.04	9.77	9.634	9.632	9.68	8.807
245300_at	CBL6	Calcium sensor protein. Binds CIPK14.	AT4G16350		-0.1778	-0.5647	0.5758	0.9073	-6.066	-0.2331	-0.7406	0.4638	0.7672	-6.601	-0.4109	-1.305	0.2002	0.4903	-6.218	-0.4954	-1.457	0.1539	0.2294	-6.539	-0.08454	-0.2486	0.8051	0.8586	-7.41	4.57	4.681	4.606	4.804	4.67	4.234	4.172	4.054	5.491	4.49	3.898	4.199	4.262	4.659	4.25	4.428	3.788	4.293	4.17	4.907
245301_at	FPS2	Encodes a protein with farnesyl diphosphate synthase activity, which catalyzes the rate limiting step in isoprenoid biosynthesis. Its mRNA is most abundantly expressed in flowers.	AT4G17190		0.1225	0.618	0.5405	0.8954	-6.035	-0.08009	-0.4041	0.6886	0.8867	-6.795	0.04238	0.2139	0.8319	0.9355	-7.044	0.3459	1.616	0.1149	0.181	-6.304	0.3035	1.418	0.1649	0.2528	-6.44	3.729	3.689	3.792	3.649	3.71	3.791	3.859	3.971	3.729	3.84	3.582	3.4	4.228	3.819	3.76	4.211	3.563	4.408	4.06	5.767
245302_at	AT4G17695.1	KAN3 (KANADI 3); DNA binding / transcription factor; similar to KAN2 (KANADI 2), DNA binding / transcription factor [Arabidopsis thaliana] (TAIR:AT1G32240.1); similar to myb family transcription factor [Brassica oleracea] (GB:ABD65609.1); contains InterPro domain Homeodomain-like; (InterPro:IPR009057); contains InterPro domain Myb-like DNA-binding region, SHAQKYF class; (InterPro:IPR006447); cont…	AT4G17695		0.3113	1.544	0.1316	0.6144	-5.084	-0.02192	-0.1087	0.9141	0.9744	-6.872	0.2894	1.435	0.1601	0.4384	-6.046	0.1011	0.4642	0.6453	0.7251	-7.486	-0.1882	-0.8642	0.3933	0.502	-7.063	4.255	4.019	3.915	3.778	3.99	4.109	4.014	3.996	5.093	4.30	4.356	4.415	3.853	4.5	4.28	3.883	3.946	4.45	4.09	4.253
245303_at		similar to hypothetical protein [Oryza sativa (japonica cultivar-group)] (GB:BAD23134.1); similar to Os04g0431800 [Oryza sativa (japonica cultivar-group)] (GB:NP_001052826.1)	AT4G17010		0.1468	0.8937	0.3775	0.824	-5.832	-0.03515	-0.214	0.8318	0.9409	-6.855	0.1116	0.6797	0.5011	0.7603	-6.833	0.5292	2.983	0.005138	0.01314	-3.526	0.4175	2.354	0.02426	0.05276	-4.805	6.984	6.813	6.666	6.698	6.79	6.92	7.045	6.65	7.134	6.94	6.546	6.979	7.358	6.725	6.90	7.912	7.007	7.04	7.32	6.495
245304_at		integral membrane family protein; similar to integral membrane family protein [Arabidopsis thaliana] (TAIR:AT4G15620.1); similar to Os01g0363300 [Oryza sativa (japonica cultivar-group)] (GB:NP_001043031.1); similar to hypothetical protein MA4_106O17.50 [Musa acuminata] (GB:ABF69990.1); contains InterPro domain Protein of unknown function DUF588; (InterPro:IPR006702); contains InterPro domain Cons…	AT4G15630		-0.2339	-0.7084	0.4833	0.8733	-5.976	-0.04352	-0.1318	0.8959	0.967	-6.869	-0.2774	-0.8402	0.4064	0.691	-6.711	0.4286	1.202	0.2374	0.3277	-6.871	0.706	1.98	0.05555	0.1045	-5.538	5.462	4.855	5.24	6.151	5.43	5.656	5.105	4.98	5.031	5.19	5.227	4.262	5.44	5.669	5.15	5.544	6.399	5.624	5.86	5.167
245305_at		similar to unknown protein [Arabidopsis thaliana] (TAIR:AT5G47635.1); similar to hypothetical protein 40.t00006 [Brassica oleracea] (GB:ABD65131.1)	AT4G17215		0.1982	1.148	0.2585	0.7439	-5.583	-0.1792	-1.039	0.306	0.6485	-6.337	0.01896	0.1099	0.9131	0.9708	-7.061	-0.3887	-2.086	0.04424	0.08163	-5.492	-0.4077	-2.188	0.03537	0.0722	-5.142	4.134	4.424	4.702	4.253	4.38	4.886	4.099	4.757	4.563	4.58	4.821	4.65	3.965	4.154	4.40	3.542	4.354	4.072	3.99	4.479
245306_at	ELIP2	Encodes an early light-induced protein.	AT4G14690		-0.0031	-0.01197	0.9905	0.9995	-6.223	-0.1148	-0.4432	0.6603	0.8751	-6.778	-0.1179	-0.4552	0.6517	0.8472	-6.962	-0.2848	-1.019	0.3153	0.4136	-7.072	-0.167	-0.5971	0.5542	0.6513	-7.26	6.436	6.054	6.036	6.784	6.33	6.343	6.076	6.499	6.379	6.32	6.421	6.266	5.34	6.812	6.21	6.079	5.973	6.076	6.04	6.051
245307_at		oxidoreductase, 2OG-Fe(II) oxygenase family protein; similar to oxidoreductase, 2OG-Fe(II) oxygenase family protein [Arabidopsis thaliana] (TAIR:AT4G16765.1); similar to hypothetical protein [Capsella rubella] (GB:CAB96197.1); contains InterPro domain Isopenicillin N synthase; (InterPro:IPR002283); contains InterPro domain 2OG-Fe(II) oxygenase; (InterPro:IPR005123)	AT4G16770		0.2302	1.329	0.1922	0.6832	-5.371	0.2652	1.532	0.1345	0.4523	-5.723	0.4955	2.861	0.007034	0.0716	-3.311	0.2534	1.355	0.184	0.2659	-6.679	-0.242	-1.294	0.2041	0.3001	-6.604	5.394	4.69	5.517	4.534	5.03	5.382	4.955	5.378	5.341	5.26	4.997	6.082	5.61	5.428	5.53	5.212	5.24	5.411	5.29	5.954
245308_at		Identical to UPF0326 protein At4g17486 [Arabidopsis Thaliana] (GB:Q93VG8;GB:O23591;GB:Q9FPJ0); similar to unknown protein [Arabidopsis thaliana] (TAIR:AT5G47310.1); similar to hypothetical protein 40.t00020 [Brassica oleracea] (GB:ABD65143.1); contains InterPro domain Protein of unknown function DUF862, eukaryotic; (InterPro:IPR008580)	AT4G17486		-0.04064	-0.4135	0.6817	0.9382	-6.138	0.03092	0.3146	0.7549	0.9113	-6.828	-0.00972	-0.0989	0.9218	0.9732	-7.063	0.7899	7.44	9.58E-09	9.40E-08	9.481	0.7996	7.532	7.32E-09	9.82E-08	9.881	8.477	8.459	8.372	8.444	8.44	8.538	8.463	8.292	8.297	8.40	8.376	8.31	8.592	8.434	8.43	9.342	9.112	9.229	9.23	8.392
245309_at		similar to OSJNBa0014K14.13 [Oryza sativa (japonica cultivar-group)] (GB:CAE02941.3); similar to Os04g0504200 [Oryza sativa (japonica cultivar-group)] (GB:NP_001053245.1)	AT4G15140		0.1891	0.8321	0.4109	0.8437	-5.884	0.3955	1.74	0.09047	0.3758	-5.4	0.5846	2.572	0.01444	0.1125	-3.972	0.3964	1.615	0.1152	0.1813	-6.306	-0.1883	-0.7669	0.4482	0.5553	-7.143	7.076	6.685	5.346	6.538	6.41	7.036	6.427	6.485	6.454	6.60	6.814	6.891	6.941	7.336	7.00	6.363	7.277	6.782	6.81	5.989
245310_at	RALFL31	Member of a diversely expressed predicted peptide family showing sequence similarity to tobacco Rapid Alkalinization Factor (RALF), and is believed to play an essential role in the physiology of Arabidopsis. Consists of a single exon and is characterized by a conserved C-terminal motif and N-terminal signal peptide.	AT4G13950		-0.1675	-0.991	0.3284	0.7979	-5.744	-0.1064	-0.6295	0.533	0.812	-6.677	-0.2738	-1.62	0.114	0.3658	-5.775	-0.105	-0.5755	0.5686	0.6588	-7.427	0.1688	0.9248	0.3613	0.4701	-7.009	4.457	4.417	4.832	4.344	4.51	4.366	4.566	4.213	4.234	4.34	4.003	4.391	4.206	4.355	4.24	4.811	4.144	4.268	4.41	4.414
245311_at		60S ribosomal protein L36a/L44 (RPL36aB); Identical to 60S ribosomal protein L36a (RPL36AB) [Arabidopsis Thaliana] (GB:O23290;GB:Q7GD84); similar to 60S ribosomal protein L36a/L44 (RPL36aA) [Arabidopsis thaliana] (TAIR:AT3G23390.1); similar to 60S ribosomal protein L144 [Brassica rapa subsp. pekinensis] (GB:AAK94425.1); contains InterPro domain Ribosomal protein L44E; (InterPro:IPR000552)	AT4G14320		0.2021	1.294	0.204	0.6941	-5.415	-0.3261	-2.087	0.0441	0.2653	-4.788	-0.1239	-0.7933	0.4329	0.7114	-6.749	1.178	6.983	3.73E-08	3.26E-07	8.115	1.302	7.718	4.24E-09	6.03E-08	10.43	4.706	4.905	5.215	5.16	5.00	5.291	4.995	5.399	5.11	5.20	4.619	4.816	5.381	4.674	4.87	6.077	6.185	6.263	6.18	7.557
245312_at		Identical to Bet1-like protein At4g14600 [Arabidopsis Thaliana] (GB:Q8VXX9;GB:O23316); similar to unknown protein [Arabidopsis thaliana] (TAIR:AT1G29060.1); similar to unknown [Striga asiatica] (GB:ABE66395.1); contains InterPro domain Target SNARE coiled-coil region; (InterPro:IPR000727)	AT4G14600		0.09388	0.8055	0.4259	0.8508	-5.905	-0.01723	-0.1478	0.8833	0.9625	-6.867	0.07665	0.6577	0.515	0.7685	-6.848	0.3516	2.793	0.008364	0.01996	-3.982	0.2749	2.184	0.03566	0.07267	-5.149	4.327	4.597	4.454	4.485	4.47	4.409	4.809	4.594	4.426	4.56	4.707	4.684	4.245	4.534	4.54	4.898	4.826	4.728	4.82	4.224
245313_at		PRLI-interacting factor K; similar to ubiquitin fusion degradation UFD1 family protein [Arabidopsis thaliana] (TAIR:AT2G21270.3); similar to Os01g0534800 [Oryza sativa (japonica cultivar-group)] (GB:NP_001043255.1); similar to hypothetical protein AN6987.2 [Asper (GB:XP_664591.1); contains InterPro domain Ubiquitin fusion degradation protein UFD1; (InterPro:IPR004854); contains InterPro domain Pe…	AT4G15420		-0.04249	-0.3691	0.7142	0.9483	-6.155	0.002174	0.01889	0.985	0.9944	-6.878	-0.04031	-0.3502	0.7282	0.8868	-7.005	0.1899	1.527	0.1355	0.2069	-6.438	0.2302	1.852	0.07243	0.1297	-5.765	9.324	9.227	9.231	9.335	9.28	9.163	9.288	9.34	9.155	9.24	9.118	9.118	9.469	9.25	9.24	9.313	9.45	9.644	9.47	8.7
245314_at		exostosin family protein; similar to exostosin family protein [Arabidopsis thaliana] (TAIR:AT5G19670.1); similar to exostosin family protein [Musa acuminata] (GB:ABF70053.1); similar to Os01g0640600 [Oryza sativa (japonica cultivar-group)] (GB:NP_001043679.1); similar to Os01g0107700 [Oryza sativa (japonica cultivar-group)] (GB:NP_001041784.1); contains InterPro domain Exostosin-like; (InterPro:I…	AT4G16745		-0.03077	-0.2005	0.8422	0.9758	-6.203	-0.2689	-1.752	0.08839	0.3719	-5.381	-0.2997	-1.953	0.05879	0.2558	-5.22	-2.182	-13.16	3.24E-15	1.13E-13	24.51	-1.882	-11.35	2.29E-13	9.13E-12	20.3	12.03	11.97	11.98	11.98	11.99	11.91	11.94	12.07	11.93	11.96	11.9	11.87	11.6	11.41	11.70	9.531	10.04	9.864	9.81	11.69
245315_at	PBD2	Encodes 20S proteasome beta subunit PBD2 (PBD2).	AT4G14800		0.1572	1.126	0.2676	0.751	-5.607	0.1007	0.7209	0.4757	0.775	-6.615	0.2579	1.847	0.07308	0.2874	-5.405	-0.2516	-1.668	0.104	0.1665	-6.222	-0.5095	-3.379	0.001782	0.005887	-2.374	6.045	6.411	6.092	6.174	6.18	6.747	6.402	5.993	6.209	6.34	6.393	6.447	6.032	6.881	6.44	5.857	5.861	6.068	5.93	7.49
245316_at		similar to unknown protein [Arabidopsis thaliana] (TAIR:AT2G43320.2); similar to Os09g0359900 [Oryza sativa (japonica cultivar-group)] (GB:NP_001062976.1); similar to H0425E08.4 [Oryza sativa (indica cultivar-group)] (GB:CAH67536.1); contains domain no description (G3D.3.40.50.150); contains domain S-adenosyl-L-methionine-dependent methyltransferases (SSF53335); contains domain UNCHARACTERIZED (P…	AT4G14000		-0.02324	-0.09218	0.9271	0.9887	-6.218	-0.3258	-1.292	0.2048	0.5468	-6.048	-0.349	-1.384	0.175	0.4592	-6.115	-0.8041	-2.952	0.005562	0.0141	-3.601	-0.4551	-1.671	0.1035	0.1737	-6.065	6.012	5.861	6.079	6.576	6.13	5.37	5.995	6.006	7.064	6.11	5.773	5.036	5.702	6.621	5.78	5.099	5.81	5.074	5.33	6.81
245317_at		integral membrane family protein; similar to integral membrane family protein [Arabidopsis thaliana] (TAIR:AT3G06390.1); similar to unknown [Panax (GB:ABD73297.1); similar to Os07g0442900 [Oryza sativa (japonica cultivar-group)] (GB:NP_001059526.1); contains InterPro domain Protein of unknown function DUF588; (InterPro:IPR006702); contains InterPro domain Conserved hypothetical protein CHP1569, i…	AT4G15610		-0.06613	-0.389	0.6996	0.9438	-6.148	0.1514	0.8903	0.3793	0.7093	-6.479	0.08523	0.5013	0.6192	0.8299	-6.94	0.508	2.766	0.008941	0.02115	-4.044	0.4228	2.302	0.0273	0.05828	-4.911	6.951	7.024	7.286	6.778	7.01	6.74	6.934	6.877	7.223	6.94	6.902	7.294	7.259	6.924	7.09	7.425	7.734	7.393	7.52	7.112
245318_at		arabinogalactan-protein family; similar to AGP19/ATAGP19 (ARABINOGALACTAN-PROTEIN 19) [Arabidopsis thaliana] (TAIR:AT1G68725.1); similar to hypothetical protein [Capsella rubella] (GB:CAC82613.1); contains InterPro domain Glutelin; (InterPro:IPR000480)	AT4G16980		-0.03386	-0.1235	0.9024	0.9861	-6.215	0.08698	0.3171	0.753	0.9105	-6.827	0.05311	0.1936	0.8476	0.9429	-7.048	-0.1807	-0.6101	0.5457	0.6381	-7.407	-0.2339	-0.7894	0.4351	0.5428	-7.125	5.809	5.362	6.084	5.391	5.66	5.166	5.318	5.67	6.356	5.63	5.825	5.524	6.668	4.84	5.71	4.924	5.381	6.137	5.48	6.536
245319_at		similar to unknown protein [Arabidopsis thaliana] (TAIR:AT1G69510.2); similar to negatively light-regulated protein, putative, expressed [Oryza sativa (japonica cultivar-group)] (GB:ABA97694.2); contains InterPro domain Lg106-like; (InterPro:IPR012482)	AT4G16146		0.05862	0.351	0.7276	0.9513	-6.162	0.05712	0.3421	0.7343	0.9035	-6.818	0.1157	0.6931	0.4928	0.7552	-6.824	0.06019	0.3337	0.7406	0.8034	-7.539	-0.05555	-0.308	0.7599	0.8228	-7.393	5.404	5.344	5.257	5.547	5.39	5.72	5.385	5.109	5.574	5.45	5.404	5.091	5.667	5.853	5.50	5.705	5.448	5.192	5.45	4.716
245320_at		similar to Os06g0198700 [Oryza sativa (japonica cultivar-group)] (GB:NP_001057061.1); contains domain NITRATE, FROMATE, IRON DEHYDROGENASE (PTHR11615); contains domain gb def: Hypothetical protein (PTHR11615:SF3)	AT4G16444		-0.006852	-0.05866	0.9536	0.9943	-6.221	-0.2042	-1.748	0.08911	0.3735	-5.387	-0.211	-1.807	0.0793	0.2996	-5.474	-0.6251	-4.955	1.78E-05	8.87E-05	1.964	-0.4141	-3.282	0.002319	0.007362	-2.624	9.236	9.304	8.968	9.03	9.13	9.137	9.245	9.081	9.047	9.13	8.826	9.203	8.909	8.755	8.92	8.648	8.453	8.426	8.51	9
245321_at		similar to unknown protein [Arabidopsis thaliana] (TAIR:AT1G16520.1); similar to unknown protein [Oryza sativa (japonica cultivar-group)] (GB:AAT85086.1); contains InterPro domain DNA topoisomerases I, dispensable insert, eukaryotic-type; (InterPro:IPR009054)	AT4G15545		0.07963	0.3725	0.7117	0.9478	-6.154	0.07579	0.3546	0.725	0.9006	-6.814	0.1554	0.7271	0.472	0.7404	-6.8	-0.3988	-1.727	0.0928	0.1514	-6.127	-0.5542	-2.4	0.02175	0.04823	-4.707	4.545	5.065	4.675	5.772	5.01	4.542	5.137	4.811	5.884	5.09	4.896	5.168	5.002	5.613	5.17	4.519	4.662	4.665	4.62	5.653
245322_at		protease inhibitor/seed storage/lipid transfer protein (LTP) family protein; similar to protease inhibitor/seed storage/lipid transfer protein (LTP) family protein [Arabidopsis thaliana] (TAIR:AT3G22600.1); similar to lipid transfer protein [Capsicum annuum] (GB:AAV97731.1); contains InterPro domain Plant lipid transfer protein/Par allergen; (InterPro:IPR000528); contains InterPro domain Plant li…	AT4G14815		-0.4836	-3.577	0.001029	0.07613	-0.859	-0.0003849	-0.002847	0.9977	0.9994	-6.878	-0.484	-3.579	0.001021	0.01987	-1.491	-1.381	-9.457	3.13E-11	4.82E-10	15.25	-0.8972	-6.143	4.75E-07	4.22E-06	5.706	6.54	6.859	7.011	6.682	6.77	6.533	6.39	5.993	6.242	6.29	6.302	6.291	6.607	5.957	6.29	5.272	5.538	5.365	5.39	6.429
245323_at		cysteine protease inhibitor family protein / cystatin family protein; similar to cysteine protease inhibitor, putative / cystatin, putative [Arabidopsis thaliana] (TAIR:AT5G47550.1); similar to cystatin domain containing protein [Brassica oleracea] (GB:ABD64972.1); contains InterPro domain Proteinase inhibitor I25, cystatin; (InterPro:IPR000010); contains InterPro domain Proteinase inhibitor I25A…	AT4G16500		0.06403	0.4108	0.6837	0.9382	-6.139	0.03463	0.2222	0.8254	0.9387	-6.853	0.09866	0.633	0.5308	0.7785	-6.864	0.04002	0.2377	0.8135	0.861	-7.567	-0.05864	-0.3483	0.7296	0.7982	-7.38	8.586	9.281	9.516	9.439	9.21	9.198	9.141	9.237	9.503	9.27	9.388	9.658	9.135	9.036	9.30	9.574	9.002	9.16	9.25	9.705
245324_at		L-lactate dehydrogenase, putative; similar to PMDH1 (PEROXISOMAL NAD-MALATE DEHYDROGENASE 1), malate dehydrogenase [Arabidopsis thaliana] (TAIR:AT2G22780.1); similar to PMDH2 (PEROXISOMAL NAD-MALATE DEHYDROGENASE 2) [Arabidopsis thaliana] (TAIR:AT5G09660.2); similar to L-lactate dehydrogenase, putative [Brassica oleracea] (GB:ABD65114.1); contains InterPro domain NAD-binding site; (InterPro:IPR00…	AT4G17260		-0.2327	-1.438	0.1593	0.6466	-5.231	-0.08942	-0.5524	0.5841	0.8403	-6.723	-0.3221	-1.99	0.05432	0.2437	-5.152	0.6401	3.661	0.0008107	0.00265	-1.768	0.9622	5.504	3.34E-06	2.38E-05	3.764	5.848	6.311	5.974	5.443	5.89	6.059	5.605	5.417	5.563	5.66	5.495	5.483	5.694	5.614	5.57	6.397	6.528	6.677	6.53	7.744
245325_at	XTR7	xyloglucan endotransglycosylase-related protein (XTR7)	AT4G14130		0.1895	0.9034	0.3724	0.8216	-5.824	-0.6038	-2.879	0.006721	0.0936	-3.093	-0.4143	-1.976	0.05603	0.2486	-5.178	-0.8225	-3.631	0.0008834	0.002857	-1.85	-0.4082	-1.802	0.08007	0.1407	-5.85	5.169	4.98	5.203	5.201	5.14	5.076	4.779	5.722	5.733	5.33	4.744	4.447	5.223	4.482	4.72	4.568	4.174	4.205	4.32	5.115
245326_at		transferase, transferring glycosyl groups; similar to unknown protein [Arabidopsis thaliana] (TAIR:AT3G23760.1); similar to conserved hypothetical protein [Medicago truncatula] (GB:ABE80211.1); contains domain Cystatin/monellin (SSF54403)	AT4G14100		-0.1946	-1.123	0.2692	0.7523	-5.611	-0.4422	-2.551	0.01522	0.15	-3.842	-0.6369	-3.673	0.0007841	0.0163	-1.239	-1.989	-10.62	1.46E-12	2.86E-11	18.34	-1.352	-7.218	1.85E-08	2.29E-07	8.948	7.529	7.489	7.682	7.347	7.51	7.474	6.725	7.394	7.675	7.32	6.738	7.262	7.123	6.377	6.88	5.685	5.053	5.832	5.52	6.937
245327_at		similar to unknown protein [Arabidopsis thaliana] (TAIR:AT1G31130.1); similar to IMP dehydrogenase/GMP reductase [Medicago truncatula] (GB:ABE86436.1); contains domain gb def: Hypothetical protein (PTHR22597:SF11); contains domain FAMILY NOT NAMED (PTHR22597)	AT4G16850		0.3151	2.019	0.05113	0.4453	-4.32	-0.3181	-2.038	0.04909	0.279	-4.881	-0.002979	-0.01908	0.9849	0.9954	-7.067	-0.2036	-1.207	0.2353	0.3252	-6.864	-0.2006	-1.19	0.2421	0.3437	-6.731	6.045	5.169	6.016	6.197	5.86	6.143	5.984	6.158	6.403	6.17	5.48	6.246	5.632	6.057	5.85	5.707	5.862	5.391	5.65	5.955
245328_at		DNA-binding protein-related; similar to DNA-binding protein-related [Arabidopsis thaliana] (TAIR:AT3G04570.1); similar to hypothetical protein 40.t00056 [Brassica oleracea] (GB:ABD65169.1); similar to Os08g0563200 [Oryza sativa (japonica cultivar-group)] (GB:NP_001062524.1); similar to Os02g0820800 [Oryza sativa (japonica cultivar-group)] (GB:NP_001048546.1); contains InterPro domain Protein of u…	AT4G14465		-0.3398	-1.71	0.096	0.5438	-4.836	0.3875	1.95	0.05911	0.3045	-5.041	0.0477	0.24	0.8117	0.9278	-7.038	-0.2183	-1.017	0.316	0.4142	-7.074	-0.266	-1.239	0.2234	0.3225	-6.671	6.104	6.826	7.005	5.966	6.48	6.479	5.975	5.878	6.211	6.14	6.224	6.509	6.943	6.416	6.52	5.953	6.449	6.368	6.26	5.88
245329_at		zinc finger (C3HC4-type RING finger) family protein / ankyrin repeat family protein; similar to zinc finger (C3HC4-type RING finger) family protein / ankyrin repeat family protein [Arabidopsis thaliana] (TAIR:AT3G23280.1); similar to auxin-regulated protein-like protein [Populus trichocarpa] (GB:ABG37641.1); contains InterPro domain Ankyrin; (InterPro:IPR002110); contains InterPro domain Zinc fin…	AT4G14365		-0.3564	-1.543	0.1317	0.6147	-5.085	0.5467	2.367	0.02351	0.1888	-4.233	0.1904	0.8243	0.4153	0.6984	-6.724	0.9536	3.822	0.0005125	0.001775	-1.325	0.7633	3.059	0.004206	0.0122	-3.188	6.013	5.64	5.869	5.223	5.69	5.609	4.355	5.254	6.102	5.33	5.655	5.809	5.53	6.513	5.88	6.443	7.089	6.388	6.64	5.264
245330_at		acid phosphatase survival protein SurE, putative; similar to acid phosphatase survival protein SurE, putative [Arabidopsis thaliana] (TAIR:AT1G72880.1); similar to Survival protein SurE [Medicago truncatula] (GB:ABE91728.1); contains InterPro domain Survival protein SurE; (InterPro:IPR002828)	AT4G14930		0.02592	0.121	0.9044	0.9861	-6.215	-0.5665	-2.644	0.01214	0.132	-3.636	-0.5405	-2.523	0.01628	0.1204	-4.082	-1.721	-7.438	9.66E-09	9.47E-08	9.473	-1.181	-5.102	1.14E-05	7.15E-05	2.55	8.621	8.629	8.081	8.535	8.47	8.444	8.365	8.563	8.598	8.49	8.103	8.33	8.115	7.157	7.93	6.662	6.888	6.685	6.75	8.777
245331_at		basic helix-loop-helix (bHLH) family protein; similar to basic helix-loop-helix (bHLH) family protein [Arabidopsis thaliana] (TAIR:AT3G23210.1); similar to Helix-loop-helix DNA-binding [Medicago truncatula] (GB:ABE96711.1); contains InterPro domain Helix-loop-helix DNA-binding; (InterPro:IPR011598); contains InterPro domain Basic helix-loop-helix dimerisation region bHLH; (InterPro:IPR001092)	AT4G14410		-0.02047	-0.1207	0.9046	0.9861	-6.215	-0.1481	-0.8733	0.3884	0.7151	-6.494	-0.1686	-0.9941	0.3269	0.6223	-6.57	-0.153	-0.8353	0.4091	0.5089	-7.242	0.01557	0.08502	0.9327	0.9538	-7.438	9.782	9.773	9.716	9.753	9.76	9.734	9.651	9.723	9.834	9.74	9.702	9.482	9.809	9.357	9.59	9.567	9.667	9.574	9.60	9.125
245332_at		fumarylacetoacetate hydrolase family protein; similar to fumarylacetoacetate hydrolase family protein [Arabidopsis thaliana] (TAIR:AT3G16700.1); similar to isomerase-like protein [Arachis hypogaea] (GB:AAZ20293.1); contains InterPro domain Fumarylacetoacetate (FAA) hydrolase; (InterPro:IPR002529)	AT4G15940		0.1196	0.9963	0.3258	0.7961	-5.739	-0.08949	-0.7456	0.4608	0.7653	-6.597	0.03009	0.2507	0.8035	0.924	-7.036	-0.4717	-3.639	0.0008645	0.002802	-1.829	-0.5018	-3.871	0.0004462	0.001799	-1.043	10.16	10.16	10.13	10.13	10.15	10.07	10.18	10.27	10.53	10.26	10.25	10.24	10.13	10.07	10.17	9.746	9.652	9.611	9.67	9.809
245333_at		similar to unknown protein [Arabidopsis thaliana] (TAIR:AT1G52825.1); similar to Os07g0181800 [Oryza sativa (japonica cultivar-group)] (GB:NP_001059047.1); similar to hypothetical protein [Oryza sativa (japonica cultivar-group)] (GB:BAC83054.1)	AT4G14615		0.03324	0.2786	0.7822	0.9631	-6.184	0.0364	0.3051	0.7621	0.9142	-6.831	0.06964	0.5837	0.5631	0.7978	-6.895	-0.6043	-4.69	3.98E-05	0.0001813	1.173	-0.674	-5.23	7.72E-06	5.07E-05	2.935	9.707	9.683	9.536	9.491	9.60	9.766	9.555	9.669	9.559	9.64	9.619	9.709	9.874	9.494	9.67	9	9.026	8.973	9.00	9.388
245334_at	RALFL33	Member of a diversely expressed predicted peptide family showing sequence similarity to tobacco Rapid Alkalinization Factor (RALF), and is believed to play an essential role in the physiology of Arabidopsis. Consists of a single exon and is characterized by a conserved C-terminal motif and N-terminal signal peptide.	AT4G15800		0.0517	0.1593	0.8743	0.9825	-6.21	-0.01513	-0.04663	0.9631	0.9892	-6.877	0.03657	0.1127	0.9109	0.9695	-7.061	0.3511	1.002	0.3232	0.422	-7.089	0.3145	0.8974	0.3755	0.4844	-7.034	5.733	5.593	5.108	4.85	5.32	5.423	5.825	4.95	5.293	5.37	4.722	6.017	5.5	5.19	5.36	4.433	6.654	5.929	5.67	4.648
245335_at	AT4G16160.1	Homologous to pea OEP16 and barley pPORA (OEP16), a member of Arabidopsis OEP16 family. Two OEP16 genes are closely related to each other and are conserved in all land plants, OEP16-2, also named OEP16-S, and OEP16-1 (renamed OEP16-L) are result of the gene duplication event that occurred prior to divergence of bryophytes and seed plants. Predominantly expressed in seed and is not inducible by co…	AT4G16160		-0.1022	-0.6552	0.5166	0.887	-6.012	-0.4366	-2.8	0.008218	0.106	-3.279	-0.5388	-3.455	0.001443	0.02505	-1.821	-1.28	-7.601	5.98E-09	6.09E-08	9.955	-0.7415	-4.402	9.41E-05	0.000463	0.4727	5.975	6.378	6.159	6.336	6.21	5.833	6.304	6.394	5.907	6.11	6.12	5.737	5.407	5.428	5.67	4.886	4.85	5.059	4.93	8.835
245336_at		unknown protein	AT4G16515		0.02738	0.1151	0.909	0.9869	-6.216	-0.2049	-0.8613	0.3948	0.7206	-6.504	-0.1776	-0.7463	0.4604	0.7323	-6.786	-0.5133	-1.997	0.05349	0.09581	-5.658	-0.3358	-1.307	0.1998	0.2953	-6.587	5.796	5.931	6.387	6.384	6.12	6.288	6.052	6.062	6.207	6.15	5.506	5.676	6.284	6.322	5.95	5.679	5.806	5.349	5.61	6.154
245337_at		histidine triad family protein / HIT family protein; similar to Os04g0535400 [Oryza sativa (japonica cultivar-group)] (GB:NP_001053421.1); similar to H0502G05.2 [Oryza sativa (indica cultivar-group)] (GB:CAH67111.1); contains InterPro domain Histidine triad (HIT) protein; (InterPro:IPR001310)	AT4G16566		0.2594	2.189	0.03528	0.3878	-4.007	-0.186	-1.569	0.1256	0.437	-5.668	0.07348	0.6199	0.5393	0.7827	-6.872	0.1037	0.8097	0.4235	0.5231	-7.263	0.03018	0.2357	0.815	0.8663	-7.413	7.928	7.997	7.827	7.649	7.85	8.15	8.097	8.045	8.147	8.11	8.023	7.895	7.779	7.997	7.92	7.847	8.181	7.835	7.95	7.495
245338_at		integral membrane family protein; similar to integral membrane family protein [Arabidopsis thaliana] (TAIR:AT2G35760.1); similar to plant integral membrane protein TIGR01569 containing protein, expressed [Oryza sativa (japonica cultivar-group)] (GB:ABA99118.2); contains InterPro domain Protein of unknown function DUF588; (InterPro:IPR006702); contains InterPro domain Conserved hypothetical protei…	AT4G16442		0.09511	0.3819	0.7048	0.9454	-6.151	0.1038	0.4167	0.6794	0.8824	-6.79	0.1989	0.7986	0.4298	0.7092	-6.745	-0.602	-2.238	0.03158	0.06138	-5.194	-0.8009	-2.978	0.00521	0.01469	-3.389	5.194	4.677	5.136	4.514	4.88	4.99	4.634	4.455	5.822	4.98	5.399	5.305	5.187	4.426	5.08	4.704	4.097	4.034	4.28	5.576
245339_at	AT4G16120.1, ATSEB1	putative membrane-anchored cell wall protein, putative membrane-anchored cell wall protein	AT4G16120		0.01352	0.1054	0.9166	0.9876	-6.217	-0.2542	-1.982	0.05524	0.2946	-4.983	-0.2407	-1.877	0.06879	0.2789	-5.354	-0.7923	-5.72	1.73E-06	1.08E-05	4.282	-0.5516	-3.983	0.0003227	0.001356	-0.7285	7.342	7.268	7.77	7.639	7.50	7.245	7.576	7.637	7.615	7.52	6.883	7.288	7.434	7.452	7.26	6.594	6.802	6.743	6.71	7.797
245340_at		lesion inducing protein-related; similar to lesion inducing protein-related [Arabidopsis thaliana] (TAIR:AT1G04340.1); similar to ORF; able to induce HR-like lesions [Nicotiana tabacum] (GB:AAC49975.1); contains InterPro domain Surfeit locus 4-related; (InterPro:IPR011592); contains InterPro domain HR-like lesion-inducer; (InterPro:IPR008637)	AT4G14420		-0.02177	-0.1429	0.8872	0.9846	-6.213	-0.1012	-0.6644	0.5108	0.7979	-6.655	-0.123	-0.8073	0.4249	0.7055	-6.738	-0.9721	-5.908	9.71E-07	6.40E-06	4.855	-0.8491	-5.161	9.52E-06	6.12E-05	2.727	6.891	7.201	6.598	6.846	6.88	6.69	6.67	6.936	7.153	6.86	6.978	6.905	6.766	6.395	6.76	6.183	5.811	5.741	5.91	7.599
245341_at		unknown protein	AT4G16447		0.1672	0.8094	0.4237	0.8508	-5.902	-0.2656	-1.286	0.2068	0.5495	-6.056	-0.09843	-0.4765	0.6367	0.8391	-6.952	-0.4079	-1.828	0.07594	0.1283	-5.959	-0.3095	-1.387	0.1741	0.2643	-6.482	4.81	4.982	5.068	4.812	4.92	4.661	4.893	5.237	5.549	5.09	5.484	4.695	4.839	4.26	4.82	4.725	4.656	4.149	4.51	4.794
245342_at		60S ribosomal protein L15 (RPL15A); Identical to 60S ribosomal protein L15-2 (RPL15B) [Arabidopsis Thaliana] (GB:Q8VYF1;GB:O23582); Identical to 60S ribosomal protein L15-1 (RPL15A) [Arabidopsis Thaliana] (GB:O23515); similar to 60S ribosomal protein L15 (RPL15B) [Arabidopsis thaliana] (TAIR:AT4G17390.1); similar to 60S ribosomal protein L15 [Brassica oleracea] (GB:ABD65137.1); contains InterPro …	AT4G16720		-0.1025	-0.7196	0.4765	0.8711	-5.969	-0.1625	-1.141	0.2615	0.6064	-6.228	-0.265	-1.861	0.07112	0.2832	-5.382	1.059	6.887	4.98E-08	4.24E-07	7.827	1.324	8.61	3.26E-10	5.83E-09	13	5.392	5.902	5.434	5.262	5.50	5.207	5.269	5.554	5.551	5.40	4.648	5.573	5.395	5.314	5.23	6.697	6.592	6.381	6.56	8.449
245343_at		binding; similar to binding [Arabidopsis thaliana] (TAIR:AT3G01450.1); similar to Os02g0305700 [Oryza sativa (japonica cultivar-group)] (GB:NP_001046637.1); similar to Os01g0931200 [Oryza sativa (japonica cultivar-group)] (GB:NP_001045295.1); similar to unknown protein [Oryza sativa (japonica cultivar-group)] (GB:BAD13157.1); contains InterPro domain Armadillo-like helical; (InterPro:IPR011989)	AT4G15830		0.09349	0.2723	0.7869	0.9644	-6.186	0.3557	1.036	0.3071	0.6496	-6.34	0.4492	1.309	0.1991	0.4889	-6.214	1.956	5.275	6.72E-06	3.69E-05	2.93	1.507	4.064	0.0002549	0.001101	-0.4994	7.562	7.772	6.927	7.381	7.41	7.438	7.206	7.692	7.681	7.50	7.911	7.874	7.992	7.662	7.86	9.081	9.592	9.427	9.37	7.373
245344_at		F-box family protein (FBL4); similar to EBF2 (EIN3-BINDING F BOX PROTEIN 2) [Arabidopsis thaliana] (TAIR:AT5G25350.1); similar to Leucine Rich Repeat family protein, expressed [Oryza sativa (japonica cultivar-group)] (GB:ABA95013.1); contains InterPro domain Leucine-rich repeat, cysteine-containing subtype; (InterPro:IPR006553); contains InterPro domain Cyclin-like F-box; (InterPro:IPR001810); co…	AT4G15475		-0.1306	-0.8605	0.3953	0.8341	-5.861	-0.2703	-1.78	0.0836	0.3624	-5.334	-0.4009	-2.641	0.01222	0.1018	-3.82	-0.8572	-5.227	7.78E-06	4.21E-05	2.785	-0.4563	-2.783	0.008584	0.02225	-3.854	7.595	7.389	7.359	7.741	7.52	7.734	7.365	7.437	7.024	7.39	7.473	7.044	7.025	6.938	7.12	6.226	7.055	6.709	6.66	7.28
245345_at		matrix metalloproteinase, putative; similar to matrix metalloproteinase [Arabidopsis thaliana] (TAIR:AT2G45040.1); similar to Peptidase M10A and M12B, matrixin and adamalysin; Peptidase, metallopeptidases [Medicago truncatula] (GB:ABE81395.1); contains InterPro domain Peptidase M10A and M12B, matrixin and adamalysin; (InterPro:IPR001818); contains InterPro domain Peptidoglycan-binding domain 1; (…	AT4G16640		0.01798	0.09996	0.9209	0.988	-6.218	0.3476	1.933	0.06127	0.3105	-5.072	0.3656	2.033	0.04961	0.2316	-5.073	-0.1662	-0.8559	0.3978	0.4979	-7.225	-0.5318	-2.738	0.009605	0.02444	-3.959	4.597	4.654	3.971	4.133	4.34	4.669	4.408	3.97	4.38	4.36	4.73	5.434	4.646	4.009	4.70	4.298	3.804	4.416	4.17	4.033
245346_at	AT4G17090.1, CT-BMY	Encodes a beta-amylase targeted to the chloroplast. Transgenic BMY8 RNAi lines fail to accumulate maltose during cold shock suggesting that maltose accumulation coincides with BMY8 expression. Apart from maltose, the sugar content of the RNAi lines were similar to wildtype (glucose and sucrose unaffected)., Encodes a beta-amylase targeted to the chloroplast. Transgenic BMY8 RNAi lines fail to acc…	AT4G17090		0.8964	3.991	0.0003148	0.03837	0.2288	0.9304	4.143	0.0002023	0.008529	0.2274	1.827	8.134	1.27E-09	1.60E-07	11.89	1.25	5.152	9.78E-06	5.17E-05	2.558	-0.577	-2.378	0.0229	0.05027	-4.753	4.711	4.15	4.545	4.405	4.45	5.499	4.981	5.885	5.032	5.35	6.315	7.147	5.905	5.752	6.28	5.549	5.835	5.724	5.70	5.619
245347_at		ferredoxin family protein; similar to ATFD3 (FERREDOXIN 3), electron carrier [Arabidopsis thaliana] (TAIR:AT2G27510.1); similar to 2Fe-2S ferredoxin, iron-sulfur binding site [Medicago truncatula] (GB:ABE82976.1); contains InterPro domain 2Fe-2S Ferredoxin-like fold; (InterPro:IPR012675); contains InterPro domain Ferredoxin [2Fe-2S], plant; (InterPro:IPR010241); contains InterPro domain Ferredoxi…	AT4G14890		0.1057	0.538	0.5939	0.9117	-6.08	-0.2219	-1.13	0.2662	0.6113	-6.24	-0.1162	-0.5916	0.5579	0.7946	-6.89	0.1655	0.7798	0.4407	0.5399	-7.287	0.2817	1.327	0.1928	0.2866	-6.561	3.723	4.035	4.408	3.585	3.94	4.726	3.823	3.627	3.998	4.04	3.935	3.81	3.805	3.735	3.82	4.284	4.422	3.604	4.10	3.739
245348_at	AT4G17770.1, ATTPS5	Encodes an enzyme putatively involved in trehalose biosynthesis. The protein has a trehalose synthase (TPS)-like domain that may or may not be active as well as a trehalose phosphatase (TPP)-like domain., Encodes an enzyme putatively involved in trehalose biosynthesis. The protein has a trehalose synthase (TPS)-like domain that may or may not be active as well as a trehalose phosphatase (TPP)-lik…	AT4G17770		0.005661	0.0255	0.9798	0.9988	-6.222	0.06385	0.2876	0.7753	0.9198	-6.836	0.06951	0.3131	0.756	0.9007	-7.018	0.5573	2.325	0.02594	0.05201	-5.018	0.4878	2.035	0.04941	0.09497	-5.436	5.777	5.271	5.397	5.65	5.52	5.448	5.652	5.667	5.351	5.53	6.172	5.479	5.093	5.628	5.59	5.796	6.289	6.158	6.08	5.717
245349_at		esterase/lipase/thioesterase family protein; similar to hydrolase, alpha/beta fold family protein [Arabidopsis thaliana] (TAIR:AT5G58310.1); similar to hypothetical protein [Capsella rubella] (GB:CAC82615.1); contains InterPro domain Esterase/lipase/thioesterase; (InterPro:IPR000379); contains InterPro domain Alpha/beta hydrolase fold-1; (InterPro:IPR000073)	AT4G16690		-0.06318	-0.3239	0.748	0.9567	-6.171	-0.1156	-0.5924	0.5574	0.8269	-6.7	-0.1787	-0.9162	0.3657	0.6577	-6.644	-0.4715	-2.237	0.03164	0.06148	-5.195	-0.2927	-1.389	0.1734	0.2635	-6.479	5.189	4.702	5.821	5.44	5.29	5.318	5.302	4.907	5.372	5.22	4.507	5.778	4.896	5.256	5.11	4.516	4.777	5.156	4.82	5.841
245350_at		nuclear RNA-binding protein (RGGA); similar to nuclear RNA-binding protein, putative [Arabidopsis thaliana] (TAIR:AT5G47210.1); similar to nuclear RNA binding protein A [Spinacia oleracea] (GB:AAF14244.1); contains InterPro domain Hyaluronan/mRNA binding protein; (InterPro:IPR006861), nuclear RNA-binding protein (RGGA); similar to nuclear RNA-binding protein, putative [Arabidopsis thaliana] (TAIR…	AT4G16830		0.07386	0.4422	0.661	0.9332	-6.126	-0.195	-1.168	0.2507	0.5961	-6.197	-0.1212	-0.7254	0.473	0.7413	-6.801	-0.6684	-3.705	0.0007168	0.002384	-1.649	-0.5472	-3.033	0.004505	0.01295	-3.252	6.206	6.107	6.078	6.22	6.15	6.441	6.385	5.926	6.154	6.23	6.456	6.051	6.009	5.611	6.03	5.62	5.464	5.369	5.48	6.655
245351_at	AT4G17640.1, CKB2	Encodes casein kinase II beta (regulatory) subunit., Encodes casein kinase II beta (regulatory) subunit.	AT4G17640		-0.0177	-0.1733	0.8634	0.98	-6.208	-0.05511	-0.5395	0.5929	0.8427	-6.73	-0.07281	-0.7128	0.4806	0.747	-6.81	-0.01883	-0.1707	0.8655	0.9024	-7.581	0.05398	0.4893	0.6277	0.7145	-7.319	10.11	9.915	9.937	9.845	9.95	9.857	10.04	9.968	9.873	9.93	10.04	9.9	9.946	9.626	9.88	9.819	9.97	10.01	9.93	9.685
245352_at	AT4G15490.1	Encodes a protein that might have sinapic acid:UDP-glucose glucosyltransferase activity.	AT4G15490		-0.4203	-2.395	0.02201	0.32	-3.602	-0.0615	-0.3505	0.728	0.901	-6.816	-0.4818	-2.746	0.009416	0.08605	-3.581	-0.6194	-3.268	0.002408	0.006848	-2.81	-0.1376	-0.7261	0.4725	0.578	-7.174	5.784	5.993	5.843	5.843	5.87	5.211	5.703	5.434	5.434	5.45	5.311	5.211	5.737	5.277	5.38	4.818	5.356	5.565	5.25	5.353
245353_at		similar to unknown protein [Arabidopsis thaliana] (TAIR:AT4G15990.1)	AT4G16000		0.1723	0.867	0.3918	0.833	-5.855	-0.277	-1.394	0.172	0.506	-5.916	-0.1047	-0.527	0.6015	0.8196	-6.926	-0.5473	-2.55	0.01524	0.03321	-4.535	-0.4426	-2.062	0.04658	0.09042	-5.384	6.277	6.024	6.584	5.926	6.20	6.788	5.764	5.946	7.003	6.38	6.218	6.459	6.073	5.643	6.10	5.815	5.406	5.746	5.66	6.052
245354_at	LIL3:1	Encodes Lil3:1 (light-harvesting-like) protein. Belongs to the Lhc super-gene family encodes the light-harvesting chlorophyll a/b-binding (LHC) proteins that constitute the antenna system of the photosynthetic apparatus. A generic LHC motif is present in Lil3:1.	AT4G17600		-0.05157	-0.3708	0.713	0.9481	-6.155	0.2128	1.53	0.1348	0.4529	-5.725	0.1613	1.159	0.254	0.5531	-6.394	0.4647	3.093	0.003847	0.01026	-3.254	0.3034	2.02	0.05102	0.09745	-5.464	4.503	4.569	5.015	4.767	4.71	4.363	4.695	4.903	4.687	4.66	4.839	5.041	4.845	4.774	4.87	4.895	5.611	5.029	5.18	4.646
245355_at		60S ribosomal protein L15 (RPL15B); Identical to 60S ribosomal protein L15-2 (RPL15B) [Arabidopsis Thaliana] (GB:Q8VYF1;GB:O23582); Identical to 60S ribosomal protein L15-1 (RPL15A) [Arabidopsis Thaliana] (GB:O23515); similar to 60S ribosomal protein L15 (RPL15A) [Arabidopsis thaliana] (TAIR:AT4G16720.1); similar to 60S ribosomal protein L15 [Brassica oleracea] (GB:ABD65137.1); contains InterPro …	AT4G17390		-0.3239	-2.096	0.04326	0.4168	-4.18	0.6493	4.202	0.0001702	0.007523	0.394	0.3254	2.105	0.0424	0.211	-4.936	1.489	8.922	1.36E-10	1.85E-09	13.77	1.164	6.973	3.85E-08	4.44E-07	8.217	7.788	7.583	7.266	7.05	7.42	7.249	7.012	7.153	6.977	7.10	7.342	7.735	7.75	8.162	7.75	9.058	8.866	8.81	8.91	9.167
245356_at	AT4G13940.1, HOG1	Encodes a S-adenosyl-L-homocysteine hydrolase required for DNA methylation-dependent gene silencing., Encodes a S-adenosyl-L-homocysteine hydrolase required for DNA methylation-dependent gene silencing.	AT4G13940		0.03786	0.3086	0.7594	0.9589	-6.176	-0.1499	-1.222	0.2299	0.5757	-6.134	-0.112	-0.913	0.3674	0.6593	-6.647	-0.5612	-4.234	0.0001546	0.0006118	-0.159	-0.4491	-3.389	0.001732	0.005753	-2.346	9.004	9.039	9.003	8.928	8.99	8.901	8.984	9.115	9.124	9.03	9.202	9.081	8.745	8.497	8.88	8.692	8.325	8.279	8.43	9.952
245357_at		ribosomal protein L19 family protein; Identical to 50S ribosomal protein L19-1, chloroplast precursor [Arabidopsis Thaliana] (GB:Q8W463;GB:O23597); similar to ribosomal protein L19 family protein [Arabidopsis thaliana] (TAIR:AT5G47190.1); similar to plastid ribosomal protein L19, putative [Brassica oleracea] (GB:ABD65070.1); contains InterPro domain Ribosomal protein L19; (InterPro:IPR001857)	AT4G17560		-0.07709	-0.3508	0.7278	0.9514	-6.162	-0.1425	-0.6485	0.5209	0.8049	-6.665	-0.2196	-0.9992	0.3245	0.6197	-6.565	-0.05902	-0.2486	0.8051	0.8549	-7.565	0.1606	0.6765	0.5031	0.6052	-7.209	5.079	5.463	5.448	6.055	5.51	5.249	5.66	5.528	5.3	5.43	5.528	5.737	4.483	5.42	5.29	5.873	5.335	5.149	5.45	5.778
245358_at	PRL1	Mutations confer hypersensitivity to glucose and sucrose and augments sensitivity to cytokinin, ethylene, ABA and auxin. Encodes a nuclear WD40 protein that is imported into the nucleus.	AT4G15900		-0.09641	-0.4675	0.643	0.9269	-6.115	-0.1319	-0.6395	0.5266	0.8087	-6.671	-0.2283	-1.107	0.2758	0.5743	-6.453	0.4227	1.897	0.06595	0.1142	-5.838	0.651	2.922	0.006015	0.01656	-3.523	6.144	5.613	5.824	6.148	5.93	5.742	5.154	6.453	5.995	5.84	6.159	5.631	5.096	5.931	5.70	5.875	6.776	6.414	6.36	5.781
245359_at		enoyl-CoA hydratase/isomerase family protein; similar to enoyl-CoA hydratase/isomerase family protein [Arabidopsis thaliana] (TAIR:AT4G14440.1); similar to Enoyl-CoA hydratase/isomerase [Medicago truncatula] (GB:ABD28677.1); contains InterPro domain Enoyl-CoA hydratase/isomerase; (InterPro:IPR001753)	AT4G14430		-0.1017	-0.5768	0.5677	0.9058	-6.059	-0.15	-0.8505	0.4007	0.7252	-6.514	-0.2517	-1.427	0.1622	0.4421	-6.057	-0.2588	-1.359	0.1828	0.2645	-6.673	-0.00712	-0.03739	0.9704	0.9802	-7.441	9.363	9.332	9.209	9.333	9.31	9.224	9.335	9.21	9.06	9.21	8.987	9.136	9.124	8.981	9.06	8.582	9.28	9.289	9.05	9.26
245360_at		oxidoreductase, 2OG-Fe(II) oxygenase family protein; similar to oxidoreductase, 2OG-Fe(II) oxygenase family protein [Arabidopsis thaliana] (TAIR:AT2G38240.1); similar to naringenin 3-dioxygenase like protein [Brassica napus] (GB:CAC14568.1); contains InterPro domain 2OG-Fe(II) oxygenase; (InterPro:IPR005123)	AT4G16330		-0.0959	-0.4444	0.6594	0.9323	-6.125	-0.07923	-0.3672	0.7156	0.8961	-6.809	-0.1751	-0.8116	0.4224	0.7036	-6.734	-0.5645	-2.422	0.02067	0.04296	-4.813	-0.3894	-1.671	0.1036	0.1738	-6.065	5.857	5.982	5.324	6.668	5.96	6.104	5.587	5.846	5.911	5.86	5.975	6.023	5.927	5.205	5.78	6.171	4.857	5.151	5.39	7.027
245361_at		similar to unknown protein [Arabidopsis thaliana] (TAIR:AT1G71940.1); similar to hypothetical protein 23.t00026 [Brassica oleracea] (GB:ABD65614.1); contains domain UNCHARACTERIZED (PTHR12677)	AT4G17790		0.05305	0.5269	0.6015	0.9138	-6.086	-0.2338	-2.323	0.02605	0.1998	-4.325	-0.1808	-1.796	0.08106	0.3035	-5.493	-1.683	-15.48	2.38E-17	1.28E-15	29.45	-1.502	-13.81	7.66E-16	6.64E-14	26.03	11.87	11.75	11.84	11.84	11.83	11.94	11.91	11.92	11.73	11.88	11.71	11.72	11.62	11.52	11.64	10.18	10.22	10.02	10.14	12.11
245362_at	AT4G17460.1, HAT1	Encodes homeobox protein HAT1., Encodes homeobox protein HAT1.	AT4G17460		0.1172	0.4182	0.6783	0.9382	-6.136	0.01124	0.0401	0.9682	0.9906	-6.877	0.1285	0.4583	0.6495	0.8461	-6.961	-0.2664	-0.8797	0.3849	0.4846	-7.204	-0.3948	-1.304	0.2006	0.2963	-6.591	5.831	6.546	6.52	6.152	6.26	6.348	5.832	7.134	6.202	6.38	6.686	6.165	6.093	6.617	6.39	6.381	5.64	5.966	6.00	5.949
245363_at		VQ motif-containing protein; similar to VQ motif-containing protein [Arabidopsis thaliana] (TAIR:AT3G22160.1); similar to VQ motif family protein, expressed [Oryza sativa (japonica cultivar-group)] (GB:ABF96321.1); similar to Os02g0173200 [Oryza sativa (japonica cultivar-group)] (GB:NP_001046037.1); similar to Os06g0666400 [Oryza sativa (japonica cultivar-group)] (GB:NP_001058308.1); contains Int…	AT4G15120		0.03435	0.1526	0.8796	0.9837	-6.211	-0.09891	-0.4393	0.6631	0.8758	-6.78	-0.06455	-0.2867	0.776	0.9115	-7.026	0.4483	1.844	0.07362	0.1249	-5.932	0.5129	2.109	0.04207	0.08321	-5.295	9.314	9.108	8.886	9.012	9.08	9.148	9.056	9.061	9.191	9.11	9.091	8.922	8.811	9.236	9.02	9.636	9.488	9.46	9.53	8.261
245364_at		similar to expressed protein [Oryza sativa (japonica cultivar-group)] (GB:ABA99455.1); similar to Os12g0541400 [Oryza sativa (japonica cultivar-group)] (GB:NP_001066955.1); contains InterPro domain t-snare; (InterPro:IPR010989)	AT4G15790		0.3368	1.401	0.17	0.6597	-5.28	-0.2024	-0.8417	0.4056	0.7289	-6.521	0.1344	0.5589	0.5797	0.8073	-6.909	0.1981	0.7628	0.4506	0.5493	-7.3	0.06373	0.2454	0.8076	0.8605	-7.411	5.069	3.926	4.828	3.494	4.33	4.759	4.741	4.693	4.471	4.67	4.793	4.374	4.393	4.294	4.46	4.58	4.265	4.737	4.53	4.362
245365_at		RNA recognition motif (RRM)-containing protein; similar to RNA recognition motif (RRM)-containing protein [Arabidopsis thaliana] (TAIR:AT5G46870.1); similar to RNA recognition motif. (a.k.a. RRM, RBD, or RNP domain) containing protein [Brassica oleracea] (GB:ABD65610.1); similar to RNA recognition motif (RRM)-containing protein [Brassica oleracea] (GB:ABD65158.1); contains InterPro domain Nucleot…	AT4G17720		0.06091	0.5028	0.6182	0.9196	-6.098	0.3225	2.662	0.0116	0.1289	-3.594	0.3834	3.165	0.00318	0.04305	-2.569	0.1665	1.272	0.2116	0.298	-6.785	-0.2169	-1.658	0.1062	0.1772	-6.086	9.647	9.637	9.322	9.529	9.53	9.501	9.529	9.714	9.634	9.59	9.88	9.709	10.03	10.04	9.91	9.599	9.746	9.755	9.70	9.251
245366_at	AT4G14965.1	ATMAPR4 (ARABIDOPSIS THALIANA MEMBRANE-ASSOCIATED PROGESTERONE BINDING PROTEIN 4); heme binding / transition metal ion binding; similar to ATMAPR2 (ARABIDOPSIS THALIANA MEMBRANE-ASSOCIATED PROGESTERONE BINDING PROTEIN 2), heme binding / transition metal ion binding [Arabidopsis thaliana] (TAIR:AT2G24940.1); similar to Os03g0205500 [Oryza sativa (japonica cultivar-group)] (GB:NP_001049314.1); simi…	AT4G14965		-0.04749	-0.2461	0.807	0.9685	-6.193	0.008787	0.04553	0.9639	0.9893	-6.877	-0.0387	-0.2005	0.8422	0.9404	-7.047	-0.7977	-3.827	0.0005058	0.001756	-1.312	-0.759	-3.641	0.0008577	0.003151	-1.673	5.873	5.899	5.721	6.288	5.95	5.496	6.032	5.88	6.183	5.90	6.349	5.737	5.933	5.607	5.91	5.987	4.578	4.878	5.15	5.743
245367_at		DNA-directed RNA polymerase II, putative; similar to DNA-directed RNA polymerase II, putative [Arabidopsis thaliana] (TAIR:AT3G16980.1); similar to DNA-directed RNA polymerase, subunit C11/M/9 [Medicago truncatula] (GB:ABD32320.1); contains InterPro domain Zinc finger TFIIS-type 2; (InterPro:IPR013138); contains InterPro domain DNA-directed RNA polymerase, subunit C11/M/9; (InterPro:IPR012164); c…	AT4G16265		0.328	1.192	0.2412	0.7295	-5.535	-0.4389	-1.595	0.1196	0.4285	-5.629	-0.1109	-0.403	0.6894	0.8676	-6.985	-0.7081	-2.382	0.02268	0.04647	-4.897	-0.5972	-2.009	0.05215	0.09918	-5.483	4.732	4.968	5.174	5.023	4.97	5.797	4.642	5.458	5.312	5.30	5.363	4.08	5.555	4.456	4.86	4.418	4.354	4.026	4.27	5.014
245368_at		photosystem II reaction center PsbP family protein; Identical to Thylakoid lumenal 21.5 kDa protein, chloroplast precursor [Arabidopsis Thaliana] (GB:O23403); similar to CLA1 (CLOROPLASTOS ALTERADOS 1) [Arabidopsis thaliana] (TAIR:AT4G15560.1); similar to Thylakoid lumenal 21.5 kDa protein, chloroplast precursor, putative, expressed [Oryza sativa (japonica cultivar-group)] (GB:ABA98971.2); simila…	AT4G15510		-0.025	-0.1482	0.883	0.9843	-6.212	0.0745	0.4416	0.6614	0.8756	-6.779	0.0495	0.2934	0.7709	0.9089	-7.024	-0.4645	-2.549	0.01528	0.03327	-4.537	-0.514	-2.821	0.007796	0.02056	-3.765	5.54	5.069	6.189	5.262	5.52	5.443	5.601	5.165	5.751	5.49	5.585	5.299	5.549	5.825	5.56	4.793	5.45	4.908	5.05	5.257
245369_at		zinc finger (C3HC4-type RING finger) family protein; Identical to RING-H2 finger protein ATL4G (RING-H2 finger protein ATL17) (ATL4G) [Arabidopsis Thaliana] (GB:Q8LF65;GB:O23446); similar to ATL2 (Arabidopsis T?xicos en Levadura 2), protein binding / zinc ion binding [Arabidopsis thaliana] (TAIR:AT3G16720.1); similar to RING-H2 subgroup RHE protein [Populus alba x Populus tremula] (GB:AAW33880.1)…	AT4G15975		-0.2097	-1.177	0.2472	0.7339	-5.552	0.5156	2.893	0.006482	0.0915	-3.06	0.3059	1.716	0.09482	0.3311	-5.624	-0.07384	-0.3835	0.7036	0.7738	-7.521	-0.3797	-1.973	0.05638	0.1058	-5.55	4.31	4.465	3.95	4.8	4.38	4.059	4.596	4.107	3.924	4.17	4.743	4.615	4.861	4.529	4.69	3.967	4.706	4.25	4.31	4.593
245370_at		similar to unknown protein [Arabidopsis thaliana] (TAIR:AT5G61630.1)	AT4G16840		-0.3354	-2.539	0.01564	0.2789	-3.304	0.4774	3.615	0.0009233	0.02562	-1.227	0.1421	1.076	0.2893	0.5882	-6.486	-0.537	-3.765	0.0006042	0.002051	-1.484	-0.6791	-4.761	3.21E-05	0.0001785	1.529	6.316	6.088	6.189	6.081	6.17	6.238	5.82	5.562	5.712	5.83	6.13	6.233	6.353	6.526	6.31	5.402	5.736	5.756	5.63	5.984
245371_at		invertase/pectin methylesterase inhibitor family protein; similar to invertase/pectin methylesterase inhibitor family protein [Arabidopsis thaliana] (TAIR:AT3G12880.1); contains InterPro domain Plant invertase/pectin methylesterase inhibitor; (InterPro:IPR007186); contains InterPro domain L-Aspartase-like; (InterPro:IPR008948); contains InterPro domain Pectinesterase inhibitor; (InterPro:IPR00650…	AT4G15750		0.08068	0.2301	0.8194	0.9706	-6.197	-0.09472	-0.2701	0.7886	0.9262	-6.841	-0.01404	-0.04002	0.9683	0.9898	-7.067	-0.3952	-1.043	0.3039	0.4015	-7.047	-0.3811	-1.006	0.3211	0.4287	-6.93	4.9	5.565	6.203	5.753	5.61	5.089	5.556	5.98	6.119	5.69	5.105	5.878	5.401	5.98	5.59	5.108	5.419	5.103	5.21	5.996
245372_at		60S ribosomal protein L27 (RPL27C); Identical to 60S ribosomal protein L27-3 (RPL27C) [Arabidopsis Thaliana] (GB:P51419;GB:O23354); similar to 60S ribosomal protein L27 (RPL27B) [Arabidopsis thaliana] (TAIR:AT3G22230.1); similar to Ribosomal protein L27e; KOW [Medicago truncatula] (GB:ABE87742.1); similar to ribosomal protein L27 homolog (GB:AAA86952.1); contains InterPro domain Ribosomal protein…	AT4G15000		0.1276	0.8238	0.4155	0.8462	-5.89	-0.3037	-1.96	0.05786	0.3014	-5.023	-0.176	-1.136	0.2634	0.5615	-6.42	0.2909	1.739	0.09079	0.1487	-6.109	0.4669	2.791	0.008412	0.02187	-3.836	4.56	4.982	4.198	4.566	4.58	4.789	5.049	4.569	4.409	4.70	4.556	4.236	4.286	4.523	4.40	5.054	5.049	4.499	4.87	7.505
245373_s_at	AT4G14710.1, AT4G14710.1, AT4G14710.1, AT4G14716.1	ATARD2; acireductone dioxygenase (Fe2+-requiring)/ metal ion binding; Identical to 1,2-dihydroxy-3-keto-5-methylthiopentene dioxygenase 3 (EC 1.13.-.-) (Aci-reductone dioxygenase 3) (ARD3) [Arabidopsis Thaliana] (GB:Q8W108;GB:O23327); similar to ATARD1, acireductone dioxygenase (Fe2+-requiring)/ metal ion binding [Arabidopsis thaliana] (TAIR:AT4G14716.1); similar to ARD-like protein [Brassica jun…	multiple		-0.02184	-0.171	0.8652	0.9803	-6.208	0.04485	0.3511	0.7276	0.901	-6.815	0.023	0.1801	0.8581	0.9473	-7.051	0.5634	4.083	0.0002409	0.0009072	-0.5915	0.5404	3.917	0.000391	0.001604	-0.9146	7.993	8.229	8.156	8.054	8.11	8.101	8.152	8.056	8.036	8.09	8.226	8.223	8.121	7.955	8.13	9.046	8.512	8.457	8.67	7.715
245374_at		glycine-rich protein; Identical to Protein Dom3z homolog, chloroplast precursor [Arabidopsis Thaliana] (GB:Q8RY73;GB:O23603); similar to glycine-rich protein [Arabidopsis thaliana] (TAIR:AT4G30460.1); similar to glycine-rich protein -related [Brassica oleracea] (GB:ABD65180.1); contains domain Uteroglobin-like (SSF48201); contains domain DOM-3 RELATED (PTHR12395), glycine-rich protein; Identical …	AT4G17620		0.1517	0.8659	0.3924	0.8335	-5.856	-0.01111	-0.06341	0.9498	0.986	-6.876	0.1406	0.8025	0.4276	0.7081	-6.742	0.466	2.463	0.01878	0.03959	-4.726	0.3254	1.72	0.0942	0.1608	-5.986	7.451	7.539	7.117	7.468	7.39	7.23	7.332	7.835	7.784	7.55	7.601	7.754	7.921	6.861	7.53	8.2	7.607	7.772	7.86	6.923
245375_at		protein kinase, putative; similar to protein kinase, putative [Arabidopsis thaliana] (TAIR:AT5G47070.1); similar to kinase domain containing protein [Brassica oleracea] (GB:ABD65075.1); contains InterPro domain Serine/threonine protein kinase; (InterPro:IPR002290); contains InterPro domain Protein kinase-like; (InterPro:IPR011009); contains InterPro domain Protein kinase; (InterPro:IPR000719); co…	AT4G17660		0.2593	1.716	0.09481	0.5408	-4.826	-0.02924	-0.1935	0.8476	0.948	-6.859	0.2301	1.523	0.1367	0.4031	-5.921	0.06495	0.398	0.693	0.7656	-7.515	-0.1651	-1.012	0.3184	0.4261	-6.924	4.854	5.272	5.369	5.387	5.22	5.154	5.557	5.491	5.718	5.48	5.752	5.395	5.526	5.13	5.45	5.074	5.218	5.565	5.29	5.46
245376_at		peroxidase, putative; Identical to Peroxidase 41 precursor (EC 1.11.1.7) (Atperox P41) (PER41) [Arabidopsis Thaliana] (GB:O23609); similar to peroxidase, putative [Arabidopsis thaliana] (TAIR:AT5G47000.1); similar to peroxidase, putative [Brassica oleracea] (GB:ABD65151.1); contains InterPro domain Haem peroxidase; (InterPro:IPR010255); contains InterPro domain Haem peroxidase, plant/fungal/bacte…	AT4G17690		-0.009313	-0.03754	0.9703	0.9973	-6.222	-0.6571	-2.649	0.01199	0.1313	-3.625	-0.6664	-2.686	0.01093	0.09497	-3.717	-3.565	-13.3	2.35E-15	8.44E-14	24.83	-2.899	-10.82	8.78E-13	3.01E-11	18.95	8.885	9.187	9.239	9.651	9.24	9.116	9.037	9.125	9.647	9.23	9.13	9.159	8.464	7.545	8.57	6.216	5.273	5.536	5.68	10.3
245377_at		homeobox-leucine zipper family protein / lipid-binding START domain-containing protein; similar to HB-7 (homeobox-7), DNA binding / transcription factor [Arabidopsis thaliana] (TAIR:AT5G46880.1); similar to homeodomain protein GhHOX2 [Gossypium hirsutum] (GB:AAM97322.1); similar to homeodomain protein BNLGHi6863 [Gossypium hirsutum] (GB:AAQ16127.1); contains InterPro domain Homeodomain-related; (…	AT4G17710		0.01806	0.09365	0.9259	0.9884	-6.218	-0.2659	-1.379	0.1767	0.5133	-5.936	-0.2478	-1.285	0.2072	0.498	-6.244	-0.1207	-0.5791	0.5662	0.6565	-7.425	0.1272	0.6104	0.5455	0.6434	-7.252	5.853	5.908	6.431	6.167	6.09	6.002	6.18	6.141	6.106	6.11	5.043	5.983	5.78	6.561	5.84	6.278	5.873	5.756	5.97	5.837
245378_at		homeobox-leucine zipper family protein / lipid-binding START domain-containing protein; similar to HB-7 (homeobox-7), DNA binding / transcription factor [Arabidopsis thaliana] (TAIR:AT5G46880.1); similar to homeodomain protein GhHOX2 [Gossypium hirsutum] (GB:AAM97322.1); similar to homeodomain protein BNLGHi6863 [Gossypium hirsutum] (GB:AAQ16127.1); contains InterPro domain Homeodomain-related; (…	AT4G17710		-0.21	-1.304	0.2007	0.6901	-5.403	0.08965	0.5565	0.5814	0.8396	-6.721	-0.1204	-0.7473	0.4598	0.732	-6.785	-0.9537	-5.48	3.59E-06	2.10E-05	3.552	-0.8333	-4.789	2.95E-05	0.0001657	1.612	6.788	6.482	6.325	6.86	6.61	6.372	6.207	6.712	6.324	6.40	6.257	6.927	6.445	6.343	6.49	5.43	5.628	5.922	5.66	6.52
245379_at	HSF1	native protein is a trimer, interacts with HSP70, also with TBP, DNA interaction is modulated by phosphorylation and is heat-shock inducible	AT4G17750		0.04929	0.3307	0.7428	0.9556	-6.169	0.06456	0.4331	0.6675	0.8779	-6.783	0.1139	0.7638	0.45	0.725	-6.772	0.3044	1.891	0.06683	0.1154	-5.85	0.1906	1.184	0.2444	0.3462	-6.738	7.583	7.541	6.879	7.45	7.36	7.511	7.606	7.552	6.981	7.41	7.483	7.762	7.359	7.305	7.48	7.829	7.639	7.535	7.67	6.624
245380_at		damaged DNA binding / exonuclease; similar to hypothetical protein 40.t00049 [Brassica oleracea] (GB:ABD65164.1); contains InterPro domain Repair protein Rad1/Rec1; (InterPro:IPR003021); contains InterPro domain Repair protein Rad1; (InterPro:IPR003011), similar to hypothetical protein 40.t00049 [Brassica oleracea] (GB:ABD65164.1); contains domain no description (G3D.3.70.10.10); contains domain …	AT4G17760		-0.4965	-2.169	0.03691	0.3928	-4.046	-0.03134	-0.1369	0.8919	0.9656	-6.868	-0.5278	-2.305	0.02711	0.1621	-4.541	-0.2667	-1.078	0.2882	0.3841	-7.01	0.2611	1.056	0.2981	0.4046	-6.879	5.654	6.165	6.581	6.336	6.18	6.003	5.524	5.468	5.754	5.69	5.314	5.464	5.789	6.057	5.66	6.952	5.365	5.434	5.92	4.614
245381_at	MYB39	Encodes a putative transcription factor (MYB39).	AT4G17785		-0.07253	-0.3831	0.7039	0.945	-6.15	-0.1895	-1.001	0.3236	0.6638	-6.375	-0.2621	-1.384	0.175	0.4592	-6.115	-0.7426	-3.631	0.0008819	0.002853	-1.849	-0.4806	-2.35	0.02446	0.05313	-4.812	5.711	5.974	6.441	6.274	6.10	6.231	5.985	5.974	5.917	6.03	5.966	5.765	5.786	5.833	5.84	5.222	5.496	5.353	5.36	5.268
245382_at		DNA-binding protein-related; similar to DNA-binding protein-related [Arabidopsis thaliana] (TAIR:AT2G35270.1); similar to hypothetical protein 23.t00073 [Brassica oleracea] (GB:ABD65635.1); contains InterPro domain Protein of unknown function DUF296; (InterPro:IPR005175)	AT4G17800		0.05607	0.302	0.7644	0.9593	-6.178	-0.07932	-0.4272	0.6718	0.8794	-6.785	-0.02325	-0.1252	0.9011	0.9655	-7.06	0.03163	0.1577	0.8756	0.9102	-7.584	0.05488	0.2736	0.786	0.8431	-7.403	4.959	5.518	4.758	4.918	5.04	4.963	5.209	4.813	5.393	5.09	5.165	5.652	4.421	4.822	5.02	5.003	5.218	4.988	5.07	4.654
245383_at		nucleic acid binding / transcription factor/ zinc ion binding; similar to zinc finger (C2H2 type) family protein [Arabidopsis thaliana] (TAIR:AT2G37740.1); similar to zinc finger (C2H2 type) containing protein [Brassica oleracea] (GB:ABD65171.1); contains InterPro domain Zinc finger, C2H2-type; (InterPro:IPR007087)	AT4G17810		0.1773	1.137	0.263	0.7476	-5.595	-0.3373	-2.164	0.03728	0.2407	-4.642	-0.16	-1.026	0.3116	0.6082	-6.538	-0.6298	-3.741	0.0006475	0.002178	-1.551	-0.4698	-2.79	0.00842	0.02188	-3.837	6.569	6.173	6.3	6.667	6.43	6.6	6.478	6.663	6.676	6.60	6.36	6.386	6.045	6.277	6.27	5.453	5.983	5.956	5.80	6.36
245384_at		hydroxyproline-rich glycoprotein family protein; similar to unknown protein [Arabidopsis thaliana] (TAIR:AT3G60380.1); similar to hypothetical protein [Capsella rubella] (GB:CAB96200.1); contains InterPro domain Elongation factor Ts; (InterPro:IPR001816)	AT4G16790		-0.1803	-1.256	0.2172	0.7079	-5.46	0.4798	3.343	0.001967	0.04317	-1.944	0.2995	2.086	0.0442	0.2168	-4.973	0.2268	1.463	0.1524	0.2275	-6.531	-0.07272	-0.469	0.6419	0.727	-7.329	4.255	4.007	4.169	4.042	4.12	3.756	3.902	3.918	4.176	3.94	4.378	4.53	4.639	4.125	4.42	4.074	4.762	4.199	4.35	3.976
245385_at		rapid alkalinization factor (RALF) family protein; contains InterPro domain Rapid ALkalinization Factor; (InterPro:IPR008801)	AT4G14020		-0.08389	-0.5016	0.619	0.92	-6.099	0.0542	0.3241	0.7478	0.9082	-6.825	-0.02969	-0.1775	0.8601	0.9481	-7.051	-0.2827	-1.565	0.1264	0.1955	-6.382	-0.253	-1.401	0.17	0.2591	-6.463	3.534	4.251	4.123	4.02	3.98	3.575	3.779	3.942	4.297	3.90	4.343	3.905	3.786	3.776	3.95	3.743	3.771	3.585	3.70	3.616
245386_at	RALFL32	Member of a diversely expressed predicted peptide family showing sequence similarity to tobacco Rapid Alkalinization Factor (RALF), and is believed to play an essential role in the physiology of Arabidopsis. Consists of a single exon and is characterized by a conserved C-terminal motif and N-terminal signal peptide.	AT4G14010		-0.3204	-1.405	0.1687	0.6583	-5.274	-0.06487	-0.2845	0.7777	0.9208	-6.837	-0.3852	-1.69	0.09984	0.3405	-5.666	-0.7501	-3.046	0.004354	0.0114	-3.37	-0.3649	-1.482	0.1472	0.2304	-6.35	5.84	5.66	6.269	5.695	5.87	5.252	6.326	5.528	5.076	5.55	5.363	5.736	5.693	5.13	5.48	5.702	5.266	4.379	5.12	4.868
245387_at		nuclear RNA-binding protein, putative; similar to nuclear RNA-binding protein, putative [Arabidopsis thaliana] (TAIR:AT5G47210.1); similar to nuclear RNA binding protein, putative [Brassica oleracea] (GB:ABD65067.1); contains InterPro domain Hyaluronan/mRNA binding protein; (InterPro:IPR006861)	AT4G17520		-0.2907	-1.082	0.2865	0.7675	-5.654	0.2662	0.991	0.3284	0.6686	-6.385	-0.02449	-0.09116	0.9279	0.9753	-7.063	0.03746	0.1291	0.898	0.9271	-7.588	0.06195	0.2135	0.8322	0.8801	-7.418	6.864	4.972	5.193	5.671	5.68	5.121	4.937	5.632	5.847	5.38	5.649	5.464	5.21	6.279	5.65	5.701	5.526	5.91	5.71	6.019
245388_at		similar to unknown protein [Arabidopsis thaliana] (TAIR:AT3G13175.1); similar to hypothetical protein MA4_112I10.14 [Musa acuminata] (GB:ABF70146.1), similar to Os07g0607200 [Oryza sativa (japonica cultivar-group)] (GB:NP_001060233.1); contains InterPro domain Protein of unknown function DUF751; (InterPro:IPR008470)	multiple		-0.1523	-1.087	0.2842	0.7651	-5.648	0.01723	0.123	0.9028	0.9692	-6.87	-0.1351	-0.9644	0.3414	0.6366	-6.599	-0.386	-2.552	0.01518	0.0331	-4.532	-0.251	-1.659	0.106	0.1769	-6.084	5.688	5.687	5.982	5.739	5.77	5.591	5.744	5.242	5.908	5.62	5.418	5.592	5.586	5.957	5.64	5.439	5.066	5.658	5.39	6.839
245389_at		palmitoyl protein thioesterase family protein; similar to palmitoyl protein thioesterase family protein [Arabidopsis thaliana] (TAIR:AT4G17470.1); similar to palmitoyl protein thioesterase family protein [Brassica oleracea] (GB:ABD65098.1); contains InterPro domain Palmitoyl protein thioesterase; (InterPro:IPR002472)	AT4G17480		-0.3053	-1.507	0.1406	0.6254	-5.136	0.1981	0.9778	0.3348	0.6722	-6.398	-0.1073	-0.5295	0.5998	0.819	-6.925	-0.3806	-1.739	0.09064	0.1485	-6.108	-0.2733	-1.249	0.2198	0.3185	-6.659	6.628	6.073	6.613	6.893	6.55	6.212	5.989	6.239	6.547	6.25	6.418	6.588	6.753	6.02	6.44	5.995	6.384	6.135	6.17	6.27
245390_at		aromatic-rich family protein; similar to aromatic-rich family protein [Glycine max] (GB:ABC47856.1); contains InterPro domain Streptomyces cyclase/dehydrase; (InterPro:IPR005031)	AT4G17650		-0.0202	-0.1574	0.8758	0.9826	-6.21	-0.1174	-0.9152	0.3662	0.6985	-6.457	-0.1376	-1.073	0.2907	0.5893	-6.49	-0.9836	-7.099	2.64E-08	2.38E-07	8.464	-0.846	-6.106	5.31E-07	4.67E-06	5.596	10.08	9.999	9.791	9.751	9.91	9.958	9.868	9.79	9.919	9.88	9.619	9.822	9.863	9.762	9.77	8.549	9.158	9.054	8.92	10.03
245391_at	AT4G16520.1	ATG8F (AUTOPHAGY 8F); microtubule binding; similar to AtATG8e (AUTOPHAGY 8E), microtubule binding [Arabidopsis thaliana] (TAIR:AT2G45170.2); similar to Light chain 3 (LC3) [Medicago truncatula] (GB:ABE80903.1); similar to microtubule associated protein [Cicer arietinum] (GB:CAD33929.1); contains InterPro domain Light chain 3 (LC3); (InterPro:IPR004241)	AT4G16520		-0.5578	-2.773	0.008803	0.212	-2.797	0.256	1.272	0.2115	0.5539	-6.073	-0.3018	-1.5	0.1424	0.4121	-5.954	0.09988	0.4596	0.6486	0.728	-7.488	0.4017	1.849	0.07288	0.1304	-5.77	5.27	6.13	6.783	5.858	6.01	5.134	5.186	5.852	5.639	5.45	6.058	5.441	5.594	5.741	5.71	6.396	6.193	5.742	6.11	6.45
245392_at		glutaredoxin family protein; Identical to Monothiol glutaredoxin-S4 (AtGrxS4) (GRXS4) [Arabidopsis Thaliana] (GB:O23419); similar to glutaredoxin family protein [Arabidopsis thaliana] (TAIR:AT4G15670.1); similar to glutaredoxin family protein [Musa acuminata] (GB:ABF69994.1); contains InterPro domain Thioredoxin-like fold; (InterPro:IPR012336); contains InterPro domain Glutaredoxin; (InterPro:IPR…	AT4G15680		0.1105	0.7555	0.455	0.8635	-5.943	-0.004052	-0.0277	0.9781	0.9926	-6.877	0.1065	0.7278	0.4715	0.74	-6.799	-0.4274	-2.704	0.01044	0.02419	-4.187	-0.5338	-3.378	0.001784	0.005894	-2.375	6.373	6.442	5.873	5.941	6.16	6.441	6.222	6.289	6.119	6.27	6.023	6.078	6.079	6.875	6.26	5.648	5.817	5.725	5.73	6.032
245393_at		glycosyl hydrolase family 17 protein; similar to BG1 (BETA-1,3-GLUCANASE 1), hydrolase, hydrolyzing O-glycosyl compounds [Arabidopsis thaliana] (TAIR:AT3G57270.1); similar to beta-1,3-glucanase [Hevea brasiliensis] (GB:ABG49448.1); contains InterPro domain Glycoside hydrolase, family 17; (InterPro:IPR000490)	AT4G16260		-0.02968	-0.19	0.8504	0.9764	-6.205	-0.1452	-0.9296	0.3589	0.6924	-6.444	-0.1749	-1.12	0.2704	0.5691	-6.439	-0.3328	-1.972	0.05641	0.1002	-5.704	-0.1579	-0.9358	0.3557	0.4641	-6.998	5.771	5.783	5.956	5.703	5.80	5.82	5.776	5.905	5.592	5.77	5.505	5.633	5.479	5.895	5.63	5.604	5.807	5	5.47	5.1
245394_at		similar to Os08g0431500 [Oryza sativa (japonica cultivar-group)] (GB:NP_001061863.1); similar to unknown protein [Oryza sativa (japonica cultivar-group)] (GB:BAC99342.1)	AT4G16450		-0.0142	-0.122	0.9036	0.9861	-6.215	-0.03427	-0.2943	0.7703	0.9175	-6.834	-0.04847	-0.4162	0.6798	0.8624	-6.979	-0.2325	-1.849	0.07287	0.124	-5.924	-0.1841	-1.463	0.1522	0.2366	-6.377	8.142	8.379	8.215	8.332	8.27	8.245	8.308	8.093	8.364	8.25	8.293	8.14	8.453	7.987	8.22	8.218	7.941	7.944	8.03	9.417
245395_at		similar to unknown protein [Arabidopsis thaliana] (TAIR:AT5G47420.1); similar to hypothetical protein 31.t00054 [Brassica oleracea] (GB:ABD65092.1); contains InterPro domain Protein of unknown function DUF124; (InterPro:IPR002838)	AT4G17420		0.00941	0.07111	0.9437	0.9924	-6.22	-0.3033	-2.292	0.02793	0.2068	-4.387	-0.2939	-2.221	0.03282	0.1817	-4.711	0.6658	4.658	4.37E-05	0.0001979	1.079	0.9597	6.714	8.39E-08	8.87E-07	7.438	7.062	7.119	7.125	7.249	7.14	6.954	7.106	7.409	7.123	7.15	7.118	6.941	6.512	6.809	6.85	7.841	7.867	7.705	7.80	7.264
245396_at		protein translocase; similar to conserved hypothetical protein [Medicago truncatula] (GB:ABE77495.1); contains InterPro domain SecE subunit of protein translocation complex; (InterPro:IPR005807)	AT4G14870		0.05566	0.2652	0.7924	0.9661	-6.188	0.1745	0.8317	0.4112	0.7329	-6.529	0.2302	1.097	0.2801	0.5793	-6.464	-0.5235	-2.309	0.02687	0.05356	-5.049	-0.7537	-3.325	0.002065	0.006671	-2.514	6.2	5.171	5.451	6.099	5.73	5.836	6.294	5.629	5.385	5.79	5.808	5.429	6.038	6.567	5.96	5.626	5.067	4.927	5.21	5.802
245397_at	IAA1	auxin (indole-3-acetic acid) induced gene (IAA1) encoding a short-lived nuclear-localized transcriptional regulator protein.	AT4G14560		-0.293	-1.475	0.1491	0.634	-5.181	0.2614	1.315	0.1968	0.5385	-6.019	-0.03165	-0.1593	0.8743	0.9547	-7.055	-0.4636	-2.16	0.0376	0.07116	-5.349	-0.4319	-2.013	0.0518	0.09865	-5.477	7.379	7.655	8.067	7.962	7.77	7.86	7.47	6.922	7.639	7.47	7.445	7.976	7.822	7.693	7.73	7.221	7.09	7.595	7.30	7.548
245398_at		hydroxyproline-rich glycoprotein family protein; similar to hydroxyproline-rich glycoprotein family protein [Arabidopsis thaliana] (TAIR:AT3G22440.1); similar to putative hydroxyproline-rich glycoprotein [Oryza sativa (japonica cultivar-group)] (GB:BAC83627.1); contains InterPro domain Frigida-like; (InterPro:IPR012474)	AT4G14900		-0.1032	-0.4343	0.6667	0.9341	-6.13	-0.181	-0.7618	0.4512	0.7595	-6.585	-0.2843	-1.196	0.2396	0.5374	-6.352	-0.5284	-2.058	0.04694	0.08582	-5.544	-0.2442	-0.9511	0.348	0.4563	-6.984	5.015	4.946	5.796	5.714	5.37	5.293	4.63	5.549	5.586	5.26	4.565	5.474	5.154	5.142	5.08	3.98	5.695	4.843	4.84	5.135
245399_at	AT4G17340.1	DELTA-TIP2/TIP2;2 (tonoplast intrinsic protein 2;2); water channel; Identical to Probable aquaporin TIP2.2 (Tonoplast intrinsic protein 2.2) (TIP2.2) [Arabidopsis Thaliana] (GB:Q41975;GB:O23577); similar to AtTIP2,3 (Arabidopsis thaliana tonoplast intrinsic protein 2,3), water channel [Arabidopsis thaliana] (TAIR:AT5G47450.1); similar to Tonoplast intrinsic protein, putative [Brassica oleracea] (…	AT4G17340		-0.3523	-1.796	0.08104	0.5134	-4.7	0.1767	0.9009	0.3737	0.7049	-6.47	-0.1756	-0.8949	0.3769	0.6674	-6.663	-0.9224	-4.353	0.0001088	0.0004461	0.1843	-0.7468	-3.524	0.001191	0.004176	-1.988	5.505	6.378	5.928	5.8	5.90	5.501	5.595	5.928	5.177	5.55	5.66	5.813	5.606	5.829	5.73	5.003	4.701	5.237	4.98	5.607
245400_at		ATP-dependent Clp protease proteolytic subunit, putative; similar to endopeptidase Clp [Arabidopsis thaliana] (TAIR:AT1G09130.2); similar to putative ATP-dependent Clp protease proteolytic subunit [Oryza sativa (japonica cultivar-group)] (GB:BAD81195.1); similar to Os01g0271400 [Oryza sativa (japonica cultivar-group)] (GB:NP_001042707.1); contains InterPro domain Peptidase S14, ClpP; (InterPro:IP…	AT4G17040		0.1438	0.8013	0.4283	0.8515	-5.908	-0.3515	-1.959	0.05797	0.3016	-5.024	-0.2078	-1.158	0.2546	0.5537	-6.396	-0.1976	-1.02	0.3147	0.413	-7.071	0.01015	0.05235	0.9585	0.9718	-7.44	6.059	6.323	6.462	6.075	6.23	6.356	6.281	6.626	6.231	6.37	6.452	6.31	5.945	5.38	6.02	5.679	6.279	6.139	6.03	7.656
245401_at		senescence-associated protein-related; similar to senescence-associated protein-related [Arabidopsis thaliana] (TAIR:AT5G47060.1); similar to hypothetical protein 40.t00027 [Brassica oleracea] (GB:ABD65149.1); contains InterPro domain Protein of unknown function DUF581; (InterPro:IPR007650)	AT4G17670		-0.05466	-0.2734	0.7861	0.9642	-6.186	0.1057	0.5286	0.6004	0.8462	-6.736	0.05102	0.2552	0.8001	0.9226	-7.034	1.224	5.669	2.02E-06	1.24E-05	4.125	1.173	5.432	4.16E-06	2.90E-05	3.548	5.198	5.689	5.894	6.636	5.85	6.009	5.617	5.992	5.58	5.80	5.835	5.838	6.095	5.853	5.91	7.326	6.724	7.185	7.08	5.869
245402_at		similar to unknown protein [Arabidopsis thaliana] (TAIR:AT4G17970.1); similar to Protein of unknown function UPF0005; Rho GTPase activation protein [Medicago truncatula] (GB:ABD32785.1); similar to Os10g0572100 [Oryza sativa (japonica cultivar-group)] (GB:NP_001065461.1); similar to Protein of unknown function UPF0005; Rho GTPase activation protein [Medicago truncatula] (GB:ABD32183.1); contains …	AT4G17585		0.1419	0.9297	0.3588	0.8142	-5.801	0.249	1.632	0.1116	0.4145	-5.572	0.3909	2.561	0.01483	0.1143	-3.997	1.482	8.989	1.13E-10	1.56E-09	13.95	1.091	6.618	1.12E-07	1.15E-06	7.147	4.287	4.101	3.687	4.355	4.11	4.037	4.401	4.121	4.438	4.25	4.281	4.757	4.654	4.302	4.50	5.845	5.724	5.2	5.59	3.643
245403_at		nucleolar protein-related; contains domain NOP2(YEAST)-RELATED NOL1/NOP2/FMU(SUN) DOMAIN-CONTAINING (PTHR22807); contains domain NUCLEOLAR PROTEIN NOL1/NOP2(YEAST) (PTHR22807:SF11)	AT4G17590		-0.2101	-1.054	0.2989	0.7782	-5.682	0.07593	0.381	0.7055	0.893	-6.804	-0.1341	-0.6732	0.5052	0.7623	-6.838	-0.5328	-2.475	0.01823	0.03856	-4.699	-0.3987	-1.852	0.07236	0.1296	-5.764	4.402	4.723	4.806	4.2	4.53	4.171	3.705	4.803	4.613	4.32	4.276	4.469	3.663	5.186	4.40	3.937	4.214	3.849	4.00	4.345
245404_at		tRNA/rRNA methyltransferase (SpoU) family protein; similar to RNA methyltransferase, TrmH family protein, expressed [Oryza sativa (japonica cultivar-group)] (GB:ABF93471.1); contains InterPro domain Armadillo-like helical; (InterPro:IPR011989); contains InterPro domain tRNA/rRNA methyltransferase, SpoU; (InterPro:IPR001537)	AT4G17610		0.3061	1.561	0.1274	0.6071	-5.06	-0.3969	-2.024	0.05059	0.2834	-4.907	-0.09076	-0.4628	0.6464	0.844	-6.959	-0.6362	-3.003	0.004873	0.01255	-3.477	-0.5454	-2.575	0.01436	0.03424	-4.329	4.73	4.634	4.346	4.942	4.66	4.86	5.115	4.448	5.453	4.97	4.569	3.813	5.055	4.852	4.57	3.814	4.029	4.237	4.03	4.674
245405_at		similar to unknown protein [Arabidopsis thaliana] (TAIR:AT4G14290.1); similar to unknown protein [Arabidopsis thaliana] (TAIR:AT3G23540.1); similar to expressed protein [Oryza sativa (japonica cultivar-group)] (GB:ABF96061.1); similar to Os06g0609700 [Oryza sativa (japonica cultivar-group)] (GB:NP_001058047.1); contains InterPro domain Esterase/lipase/thioesterase; (InterPro:IPR000379)	AT4G17150		-0.2828	-1.749	0.08895	0.531	-4.775	0.1427	0.8823	0.3835	0.7116	-6.486	-0.1401	-0.8666	0.392	0.6801	-6.688	-0.4057	-2.323	0.02606	0.05219	-5.022	-0.2655	-1.52	0.1373	0.2173	-6.295	5.418	5.44	6.135	5.539	5.63	5.319	5.503	5.417	5.162	5.35	5.498	5.576	5.851	5.046	5.49	5.001	5.596	5.085	5.23	5.485
245406_at	AT4G17160.1	AtRABB1a/AtRab2B (Arabidopsis Rab GTPase homolog B1a); GTP binding; similar to AT-RAB2 (Arabidopsis Rab GTPase homolog B1c), GTP binding [Arabidopsis thaliana] (TAIR:AT4G17170.1); similar to RAB2A [Lotus japonicus] (GB:CAA98165.1); contains InterPro domain Small GTP-binding protein domain; (InterPro:IPR005225); contains InterPro domain Ras small GTPase, Rab type; (InterPro:IPR003579); contains In…	AT4G17160		-0.04832	-0.2498	0.8042	0.9682	-6.192	0.08829	0.4564	0.6509	0.8701	-6.772	0.03996	0.2066	0.8375	0.9379	-7.046	-0.4105	-1.965	0.05734	0.1016	-5.718	-0.4504	-2.156	0.03796	0.07653	-5.204	5.776	5.967	6.37	4.965	5.77	5.547	5.52	5.868	5.95	5.72	6.061	5.805	5.553	5.819	5.81	5.541	4.965	5.572	5.36	5.116
245407_at	AT4G17170.1, AT-RAB2	member of RAB gene family, member of RAB gene family	AT4G17170		0.05606	0.4209	0.6764	0.9372	-6.135	0.1614	1.212	0.2336	0.5798	-6.146	0.2174	1.633	0.1114	0.3617	-5.756	1.01	7.019	3.36E-08	2.95E-07	8.222	0.7922	5.507	3.31E-06	2.36E-05	3.775	10.59	10.6	10.37	10.49	10.51	10.55	10.56	10.74	10.41	10.57	10.53	10.65	10.8	10.93	10.73	11.21	11.71	11.65	11.52	10.78
245408_at		glycosyl hydrolase family 17 protein; similar to glycosyl hydrolase family 17 protein [Arabidopsis thaliana] (TAIR:AT4G31140.1); similar to glycosyl hydrolase family protein [Brassica oleracea] (GB:ABD65105.1); similar to Os08g0326500 [Oryza sativa (japonica cultivar-group)] (GB:NP_001061551.1); similar to Os09g0272300 [Oryza sativa (japonica cultivar-group)] (GB:NP_001062739.1); contains InterPr…	AT4G17180		0.1504	0.9008	0.3738	0.8221	-5.826	-0.1115	-0.6679	0.5085	0.7966	-6.652	0.03887	0.2329	0.8172	0.9296	-7.04	0.9615	5.333	5.64E-06	3.15E-05	3.105	0.9226	5.117	1.09E-05	6.87E-05	2.596	6.322	6.097	6.033	6.489	6.24	6.235	6.41	6.512	6.386	6.39	6.436	6.362	5.732	6.567	6.27	6.851	7.423	7.317	7.20	5.998
245409_at		F-box family protein; similar to F-box family protein [Arabidopsis thaliana] (TAIR:AT3G13680.1); similar to Cyclin-like F-box; F-box protein interaction domain; Galactose oxidase, central [Medicago truncatula] (GB:ABE82845.1); contains InterPro domain Cyclin-like F-box; (InterPro:IPR001810); contains InterPro domain Galactose oxidase, central; (InterPro:IPR011043); contains InterPro domain F-box …	AT4G17200		-0.0002563	-0.001312	0.999	0.9998	-6.223	0.5115	2.619	0.01287	0.1371	-3.69	0.5112	2.618	0.01292	0.1054	-3.871	0.2812	1.333	0.191	0.274	-6.707	-0.2301	-1.091	0.2827	0.3888	-6.842	4.141	4.258	4.945	4.176	4.38	4.152	4.195	4.334	4.838	4.38	4.339	5.327	5.626	4.273	4.89	4.631	4.791	4.562	4.66	4.394
245410_at	AT4G17220.1	Encodes a microtubule associated protein (MAP70-5). Expressed in all tissues.	AT4G17220		0.06955	0.5018	0.6189	0.92	-6.099	-0.2228	-1.607	0.1169	0.4237	-5.61	-0.1532	-1.105	0.2764	0.5751	-6.454	-0.3252	-2.172	0.0366	0.06959	-5.325	-0.172	-1.149	0.2583	0.3616	-6.778	3.74	3.702	3.836	3.45	3.68	3.546	3.61	4.063	3.787	3.75	3.694	3.595	3.734	3.093	3.53	3.174	3.245	3.652	3.36	3.176
245411_at		similar to hypothetical protein 31.t00013 [Brassica oleracea] (GB:ABD65111.1)	AT4G17240		-0.002358	-0.01428	0.9887	0.9995	-6.223	0.2319	1.405	0.1688	0.5003	-5.901	0.2296	1.39	0.1731	0.4564	-6.107	-0.4716	-2.644	0.01211	0.02735	-4.324	-0.7012	-3.931	0.0003744	0.001545	-0.8727	4.789	4.385	4.954	4.409	4.63	4.699	4.377	4.467	4.984	4.63	4.899	4.789	5.029	4.738	4.86	4.138	4.204	4.145	4.16	4.565
245412_at		auxin-responsive family protein; similar to auxin-responsive protein, putative [Arabidopsis thaliana] (TAIR:AT5G47530.1); similar to hypothetical protein 31.t00023 [Brassica oleracea] (GB:ABD65115.1); contains InterPro domain Protein of unknown function DUF568, DOMON-like; (InterPro:IPR007613); contains InterPro domain DOMON related; (InterPro:IPR005018); contains InterPro domain Cytochrome b561 …	AT4G17280		0.07878	0.5546	0.5826	0.9081	-6.071	0.01742	0.1226	0.9031	0.9692	-6.87	0.09619	0.6772	0.5027	0.7611	-6.835	-0.736	-4.797	2.87E-05	0.000136	1.493	-0.8322	-5.424	4.27E-06	2.97E-05	3.522	5.023	5.415	5.464	5.616	5.38	5.383	5.506	5.249	5.695	5.46	5.271	5.376	5.533	5.723	5.48	4.332	4.902	4.696	4.64	5.037
245413_at	AT4G17300.1, NS1	Asparaginyl-tRNA synthetase protein involved in amino acid activation/protein synthesis., Asparaginyl-tRNA synthetase protein involved in amino acid activation/protein synthesis.	AT4G17300		0.1786	1.202	0.2375	0.7272	-5.524	-0.07169	-0.4824	0.6325	0.8631	-6.76	0.1069	0.7193	0.4767	0.7439	-6.805	-0.08979	-0.5593	0.5795	0.6684	-7.437	-0.1967	-1.225	0.2286	0.3285	-6.688	6.477	6.247	6.854	6.703	6.57	6.653	6.659	6.914	6.769	6.75	6.678	6.347	7.204	6.479	6.68	6.296	6.474	6.671	6.48	6.859
245414_at		similar to unknown protein [Arabidopsis thaliana] (TAIR:AT5G47455.6); similar to hypothetical protein 26.t00030 [Brassica oleracea] (GB:ABD65009.1), transcription factor; similar to unknown protein [Arabidopsis thaliana] (TAIR:AT5G47455.3); similar to hypothetical protein 26.t00030 [Brassica oleracea] (GB:ABD65009.1); contains InterPro domain Helix-turn-helix, Fis-type; (InterPro:IPR002197)	AT4G17310		-0.3148	-2.22	0.03293	0.3768	-3.948	0.1805	1.273	0.2113	0.5537	-6.072	-0.1342	-0.9465	0.3503	0.6442	-6.616	-1.082	-7.064	2.94E-08	2.62E-07	8.356	-0.9478	-6.187	4.15E-07	3.74E-06	5.842	5.527	5.582	5.363	5.93	5.60	5.53	5.443	5.266	4.902	5.29	5.634	5.266	5.564	5.4	5.47	4.193	4.571	4.792	4.52	5.777
245415_at	AT4G17330.1, ATG2484-1	gene of unknown function expressed in seedlings, flower buds and stems, gene of unknown function expressed in seedlings, flower buds and stems	AT4G17330		0.1254	0.9771	0.3351	0.8009	-5.757	0.1233	0.9604	0.3434	0.6793	-6.415	0.2487	1.937	0.06068	0.2607	-5.247	0.9963	7.186	2.04E-08	1.88E-07	8.721	0.7476	5.392	4.71E-06	3.25E-05	3.424	7.519	7.624	7.826	7.683	7.66	7.898	7.759	7.568	7.929	7.79	7.857	7.884	7.851	8.054	7.91	8.601	8.683	8.695	8.66	7.124
245416_at		similar to unknown protein [Arabidopsis thaliana] (TAIR:AT5G47440.1); similar to hypothetical protein 40.t00010 [Brassica oleracea] (GB:ABD65135.1); similar to hypothetical protein 31.t00035 [Brassica oleracea] (GB:ABD65121.1); contains InterPro domain Pleckstrin-like, plant; (InterPro:IPR013666); contains InterPro domain Pleckstrin-like; (InterPro:IPR001849); contains InterPro domain Protein of …	AT4G17350		-0.3365	-1.897	0.06593	0.4826	-4.531	0.2073	1.169	0.2502	0.5956	-6.196	-0.1292	-0.7285	0.4711	0.7398	-6.799	0.3085	1.611	0.116	0.1823	-6.312	0.4377	2.285	0.02837	0.06011	-4.946	7.137	7.103	6.541	7.086	6.97	6.594	6.599	6.599	6.729	6.63	6.885	6.569	7.077	6.819	6.84	6.495	7.544	7.788	7.28	6.818
245417_at		formyltetrahydrofolate deformylase, putative; similar to formyltetrahydrofolate deformylase, putative [Arabidopsis thaliana] (TAIR:AT5G47435.1); similar to formyltetrahydrofolate deformylase, putative [Brassica oleracea] (GB:ABD64983.1); contains InterPro domain Formyltetrahydrofolate deformylase; (InterPro:IPR004810); contains InterPro domain Formyl transferase, N-terminal; (InterPro:IPR002376)	AT4G17360		0.1124	0.7477	0.4596	0.8651	-5.949	-0.1012	-0.6726	0.5056	0.7944	-6.649	0.01129	0.0751	0.9406	0.9794	-7.065	1.669	10.27	3.55E-12	6.44E-11	17.44	1.658	10.2	4.26E-12	1.20E-10	17.37	6.95	7.074	6.267	6.72	6.75	6.932	7.113	6.898	6.517	6.87	6.747	6.658	6.914	6.736	6.76	8.279	8.606	8.379	8.42	6.58
245418_at		oxidoreductase family protein; similar to oxidoreductase family protein [Brassica oleracea] (GB:ABD65136.1); contains InterPro domain Oxidoreductase, C-terminal; (InterPro:IPR004104); contains InterPro domain Oxidoreductase, N-terminal; (InterPro:IPR000683)	AT4G17370		-0.3863	-2.4	0.02179	0.318	-3.593	-0.1195	-0.7424	0.4628	0.7666	-6.6	-0.5058	-3.142	0.003379	0.0447	-2.626	-1.182	-6.798	6.52E-08	5.43E-07	7.556	-0.6761	-3.889	0.0004235	0.001719	-0.992	6.744	7.001	7.11	6.747	6.90	6.936	6.389	5.863	6.87	6.51	6.045	6.688	6.464	6.383	6.40	5.794	5.66	5.703	5.72	6.75
245419_at	AT4G17380.1, MSH4, AT4G17380.1, MSH4	Encodes the Arabidopsis homolog of MSH4, a meiosis-specific member of the MutS-homolog family of genes. It is expressed only in floral tissues and only during early meiotic prophase I, preceding the synapsis of homologous chromosomes. It is involved in the early steps of recombination., Encodes the Arabidopsis homolog of MSH4, a meiosis-specific member of the MutS-homolog family of genes. It is e…	AT4G17380		-0.06303	-0.404	0.6886	0.9397	-6.142	0.02597	0.1664	0.8687	0.9569	-6.864	-0.03706	-0.2376	0.8136	0.9284	-7.039	-0.3446	-2.045	0.04832	0.08787	-5.569	-0.3076	-1.825	0.07641	0.1356	-5.811	4.533	4.536	4.623	5.057	4.69	4.982	4.346	4.493	4.675	4.62	4.421	4.883	5.051	4.245	4.65	4.69	4.313	4.024	4.34	4.719
245420_at		similar to unknown protein [Arabidopsis thaliana] (TAIR:AT5G47430.1); similar to hypothetical protein 31.t00039 [Brassica oleracea] (GB:ABD65123.1); similar to Zinc finger, RING-type; Zinc finger, CCHC-type [Medicago truncatula] (GB:ABE84222.1); similar to hypothetical protein 24.t00020 [Brassica oleracea] (GB:ABD64942.1); contains domain RING/U-box (SSF57850); contains domain Retrovirus zinc fin…	AT4G17410		-0.02076	-0.1372	0.8916	0.9846	-6.213	0.1471	0.972	0.3376	0.6743	-6.404	0.1263	0.8348	0.4094	0.694	-6.715	0.2269	1.388	0.1737	0.2535	-6.634	0.1006	0.6155	0.5422	0.6404	-7.249	7.417	7.472	7.152	7.24	7.32	7.394	7.081	7.359	7.365	7.30	7.191	7.219	7.814	7.562	7.45	7.74	7.677	7.224	7.55	7.046
245421_at		similar to hypothetical protein 31.t00055 [Brassica oleracea] (GB:ABD65093.1)	AT4G17430		0.03591	0.2169	0.8295	0.9731	-6.199	-0.05733	-0.3463	0.7311	0.9025	-6.817	-0.02142	-0.1294	0.8978	0.9644	-7.059	-1.036	-5.795	1.37E-06	8.75E-06	4.508	-1.015	-5.675	1.98E-06	1.51E-05	4.283	5.186	5.249	4.979	5.023	5.11	5.071	5.192	4.912	5.407	5.15	5.196	5.059	5.012	5.085	5.09	3.909	3.933	4.378	4.07	4.969
245422_at		palmitoyl protein thioesterase family protein; similar to palmitoyl protein thioesterase family protein [Arabidopsis thaliana] (TAIR:AT4G17480.1); similar to palmitoyl protein thioesterase family protein [Brassica oleracea] (GB:ABD65098.1); contains InterPro domain Palmitoyl protein thioesterase; (InterPro:IPR002472)	AT4G17470		-0.2728	-1.497	0.1431	0.6289	-5.149	0.433	2.377	0.02299	0.1874	-4.213	0.1602	0.8792	0.3852	0.675	-6.677	-0.791	-4.02	0.0002898	0.001071	-0.7714	-0.9511	-4.834	2.57E-05	0.0001472	1.746	5.994	5.395	6.009	6.116	5.88	5.717	5.584	5.007	6.114	5.61	5.945	5.759	6.304	6.146	6.04	5.227	4.758	5.278	5.09	5.981
245423_at		palmitoyl protein thioesterase family protein; similar to palmitoyl protein thioesterase family protein [Arabidopsis thaliana] (TAIR:AT4G17480.1); similar to palmitoyl protein thioesterase family protein [Brassica oleracea] (GB:ABD65142.1); similar to palmitoyl protein thioesterase family protein [Brassica oleracea] (GB:ABD65081.1); contains InterPro domain Palmitoyl protein thioesterase; (InterP…	AT4G17483		0.133	1.176	0.2472	0.7339	-5.552	0.1814	1.605	0.1174	0.4246	-5.614	0.3145	2.781	0.008616	0.0811	-3.499	1.065	8.718	2.40E-10	3.12E-09	13.19	0.7503	6.144	4.74E-07	4.21E-06	5.709	9.76	10.08	9.791	9.875	9.88	9.866	10.16	10.05	9.967	10.01	10.19	10.13	10.18	10.27	10.19	11.06	10.8	10.96	10.94	9.378
245424_at		similar to unknown protein [Arabidopsis thaliana] (TAIR:AT2G27320.1); similar to hypothetical protein 25.t00048 [Brassica oleracea] (GB:ABD64955.1); contains InterPro domain Protein of unknown function DUF239, plant; (InterPro:IPR004314)	AT4G17505		-0.4198	-2.109	0.04206	0.4112	-4.156	0.409	2.055	0.04732	0.2741	-4.85	-0.01081	-0.0543	0.957	0.9862	-7.066	-0.1091	-0.5075	0.615	0.6998	-7.465	-0.0983	-0.4572	0.6503	0.7341	-7.335	4.331	4.256	4.967	4.237	4.45	3.696	4.371	3.681	4.363	4.03	4.287	4.524	4.634	4.303	4.44	3.902	4.544	4.57	4.34	4.278
245425_at		ubiquitin carboxyl-terminal hydrolase, putative / ubiquitin thiolesterase, putative; similar to ubiquitin carboxyl-terminal hydrolase family 1 protein [Arabidopsis thaliana] (TAIR:AT5G16310.1); similar to ubiquitin carboxyl-terminal hydrolase, putative [Brassica oleracea] (GB:ABD65144.1); contains InterPro domain Peptidase C12, ubiquitin carboxyl-terminal hydrolase 1; (InterPro:IPR001578)	AT4G17510		0.3166	2.202	0.03422	0.3821	-3.981	0.04211	0.2929	0.7713	0.918	-6.834	0.3588	2.495	0.01738	0.1251	-4.141	0.7763	4.999	1.56E-05	7.86E-05	2.098	0.4176	2.689	0.01084	0.02704	-4.071	8.097	7.86	7.245	8.117	7.83	8.115	8.258	8.041	8.173	8.15	8.142	8.218	8.167	8.227	8.19	8.682	8.468	8.668	8.61	8.144
245426_at		similar to Os10g0563400 [Oryza sativa (japonica cultivar-group)] (GB:NP_001065401.1)	AT4G17540		-0.513	-2.709	0.01031	0.2275	-2.938	-0.1036	-0.547	0.5878	0.8414	-6.726	-0.6166	-3.256	0.002486	0.03622	-2.337	-0.6054	-2.96	0.005447	0.01383	-3.581	0.01112	0.05436	0.957	0.9709	-7.44	4.598	4.175	4.463	4.928	4.54	3.829	4.093	4.046	4.144	4.03	4.529	3.306	4.224	3.639	3.92	3.839	3.98	3.989	3.94	4.442
245427_at		transporter-related; similar to glycerol-3-phosphate transporter, putative / glycerol 3-phosphate permease, putative [Arabidopsis thaliana] (TAIR:AT3G47420.1); similar to transporter, putative [Brassica oleracea] (GB:ABD65069.1); similar to transporter, putative [Brassica oleracea] (GB:ABD65148.1); contains InterPro domain Major facilitator superfamily; (InterPro:IPR007114); contains InterPro dom…	AT4G17550		0.1344	1.06	0.2961	0.7746	-5.676	-0.1892	-1.493	0.1443	0.4655	-5.779	-0.05481	-0.4324	0.668	0.8556	-6.972	0.4964	3.626	0.0008961	0.002893	-1.864	0.5512	4.026	0.0002845	0.001213	-0.6061	9.915	9.905	9.724	9.945	9.87	9.989	9.946	10.11	9.979	10.01	9.766	9.933	9.672	9.899	9.82	10.43	10.27	10.4	10.37	10.25
245428_at		zinc finger (GATA type) family protein; Identical to GATA transcription factor 28 [Arabidopsis Thaliana] (GB:Q8W4H1;GB:O23598); similar to zinc finger (GATA type) family protein [Arabidopsis thaliana] (TAIR:AT5G47140.1); similar to GATA zinc finger containing protein [Brassica oleracea] (GB:ABD65071.1); contains InterPro domain Zinc finger, GATA-type; (InterPro:IPR000679)	AT4G17570		0.2724	1.386	0.1743	0.6644	-5.299	0.03023	0.1538	0.8786	0.9608	-6.866	0.3027	1.54	0.1324	0.3963	-5.896	0.422	1.988	0.05456	0.09744	-5.675	0.1194	0.5624	0.5774	0.672	-7.28	4.967	4.956	5.095	5.424	5.11	5.536	5.526	5.319	5.152	5.38	5.487	5.695	4.864	5.607	5.41	4.929	5.476	6.194	5.53	5.798
245429_at		Bax inhibitor-1 family protein / BI-1 family protein; similar to ATBI-1 (ARABIDOPSIS BAX INHIBITOR 1) [Arabidopsis thaliana] (TAIR:AT5G47120.1); similar to bax inhibitor, putative [Brassica oleracea] (GB:ABD65015.1); contains InterPro domain Protein of unknown function UPF0005; (InterPro:IPR006214)	AT4G17580		0.08714	0.5971	0.5542	0.9015	-6.047	-0.1612	-1.105	0.2767	0.6202	-6.268	-0.07408	-0.5076	0.6149	0.8278	-6.937	1.104	7.007	3.48E-08	3.05E-07	8.186	1.179	7.477	8.60E-09	1.14E-07	9.718	5.823	5.721	5.627	5.895	5.77	5.722	5.936	5.723	6.033	5.85	5.67	5.69	5.677	5.733	5.69	7.548	6.666	6.399	6.87	6.174
245430_at		similar to transcription factor [Arabidopsis thaliana] (TAIR:AT2G44730.1); contains domain Origin of replication-binding domain, RBD-like (SSF55464)	AT4G17060		0.1024	0.8528	0.3995	0.8369	-5.867	-0.2067	-1.721	0.09391	0.382	-5.431	-0.1043	-0.8685	0.391	0.6793	-6.687	0.01298	0.1001	0.9208	0.9441	-7.591	0.1172	0.9042	0.372	0.4811	-7.028	8.626	8.612	8.539	8.371	8.54	8.619	8.824	8.738	8.376	8.64	8.321	8.383	8.587	8.44	8.43	8.381	8.571	8.697	8.55	8.089
245431_at		MORN (Membrane Occupation and Recognition Nexus) repeat-containing protein /phosphatidylinositol-4-phosphate 5-kinase-related; similar to MORN (Membrane Occupation and Recognition Nexus) repeat-containing protein /phosphatidylinositol-4-phosphate 5-kinase-related [Arabidopsis thaliana] (TAIR:AT2G35170.1); similar to ICE-like protease p20 domain containing protein, expressed [Oryza sativa (japonic…	AT4G17080		-0.07559	-0.4119	0.6829	0.9382	-6.139	-0.2476	-1.35	0.1857	0.5246	-5.975	-0.3232	-1.761	0.08677	0.3159	-5.55	1.796	9.061	9.24E-11	1.29E-09	14.15	2.119	10.69	1.21E-12	3.97E-11	18.63	5.903	5.989	5.529	5.402	5.71	5.797	5.525	5.956	5.244	5.63	5.505	6.107	4.735	5.184	5.38	7.598	7.383	7.525	7.50	5.909
245432_at		Potential natural antisense gene, locus overlaps with AT4G17100, serine protease protein -related, expressed pseudogene, blastp match of 64% identity and 1.9e-114 P-value to GP|29367523|gb|AAO72617.1||AY224498 putative serine protease-like protein {Oryza sativa (japonica cultivar-group)}	multiple		-0.0284	-0.2222	0.8254	0.9722	-6.198	0.05934	0.4642	0.6453	0.8677	-6.769	0.03094	0.242	0.8101	0.9273	-7.038	0.8171	5.918	9.41E-07	6.22E-06	4.885	0.7862	5.694	1.87E-06	1.43E-05	4.343	6.959	7.038	6.607	6.842	6.86	7.002	6.918	6.688	6.725	6.83	6.594	7.146	6.756	7.075	6.89	8.026	7.565	7.446	7.68	7.101
245433_at		similar to unknown protein [Arabidopsis thaliana] (TAIR:AT4G17120.1); similar to unknown protein [Oryza sativa] (GB:AAG60185.1); similar to Os10g0565300 [Oryza sativa (japonica cultivar-group)] (GB:NP_001065419.1)	AT4G17110		0.2754	1.889	0.06707	0.4846	-4.545	-0.4297	-2.947	0.005639	0.08363	-2.93	-0.1543	-1.058	0.2972	0.5963	-6.505	-0.03619	-0.2298	0.8196	0.866	-7.569	0.1181	0.7497	0.4584	0.565	-7.156	6.515	6.283	6.359	6.589	6.44	6.38	6.624	6.906	6.938	6.71	6.386	6.399	6.538	5.807	6.28	6.474	6.098	6.629	6.40	6.343
245434_at		similar to C2 domain-containing protein [Arabidopsis thaliana] (TAIR:AT1G48090.2); similar to unknown protein [Oryza sativa] (GB:AAG60185.1); similar to Os10g0565300 [Oryza sativa (japonica cultivar-group)] (GB:NP_001065419.1); contains InterPro domain C2 calcium/lipid-binding region, CaLB; (InterPro:IPR008973)	AT4G17120		-0.05723	-0.3739	0.7107	0.9476	-6.154	0.1169	0.764	0.4499	0.7589	-6.583	0.0597	0.3901	0.6988	0.8728	-6.99	-0.3304	-1.999	0.05333	0.09559	-5.655	-0.3902	-2.36	0.0239	0.0521	-4.792	5.77	5.584	5.674	5.455	5.62	5.5	5.637	5.732	5.384	5.56	5.677	5.585	5.627	5.833	5.68	5.178	5.437	5.255	5.29	5.771
245435_at		similar to C2 domain-containing protein [Arabidopsis thaliana] (TAIR:AT1G48090.2); similar to vacuolar protein sorting 13C protein-like [Oryza sativa (japonica cultivar-group)] (GB:BAD19476.1)	AT4G17130		0.4815	3.105	0.003729	0.1471	-2.028	-0.4676	-3.015	0.004722	0.07496	-2.765	0.01392	0.08973	0.929	0.9758	-7.063	-0.4407	-2.631	0.01252	0.02812	-4.355	-0.4546	-2.714	0.01019	0.02568	-4.014	6.56	6.092	6.173	6.193	6.25	7.004	6.751	6.525	6.664	6.74	6.45	5.976	6.448	6.199	6.27	5.381	6.225	5.835	5.81	6.539
245436_at		integral membrane family protein / nodulin MtN21-related; similar to nodulin MtN21 family protein [Arabidopsis thaliana] (TAIR:AT5G47470.1); similar to integral membrane protein, putative [Brassica oleracea] (GB:ABD64979.1); contains InterPro domain Protein of unknown function DUF6, transmembrane; (InterPro:IPR000620)	AT4G16620		-0.02962	-0.2105	0.8345	0.9743	-6.201	0.0791	0.5622	0.5775	0.8376	-6.718	0.04948	0.3517	0.7271	0.8862	-7.005	-0.4293	-2.825	0.007713	0.01863	-3.906	-0.4788	-3.151	0.003303	0.009923	-2.96	5.491	5.537	5.992	5.903	5.73	5.31	5.679	6.024	5.792	5.70	6.005	5.689	5.765	5.662	5.78	5.141	5.518	5.246	5.30	5.909
245437_at					0.01914	0.1163	0.908	0.9868	-6.216	-0.03013	-0.1832	0.8557	0.9516	-6.861	-0.01099	-0.06682	0.9471	0.9822	-7.065	0.1823	1.026	0.3118	0.4097	-7.064	0.1933	1.088	0.2839	0.3901	-6.845	4.926	4.631	4.617	5.554	4.93	4.777	5.417	4.763	4.848	4.95	4.866	4.989	4.758	5.071	4.92	5.035	5.284	5.024	5.11	5.104
245438_at		similar to unknown protein [Arabidopsis thaliana] (TAIR:AT1G76270.1); similar to OSIGBa0122F23.8 [Oryza sativa (indica cultivar-group)] (GB:CAH67151.1); similar to putative auxin-independent growth promoter [Oryza sativa (japonica cultivar-group)] (GB:BAD10226.1); similar to OSJNBa0010H02.2 [Oryza sativa (japonica cultivar-group)] (GB:CAE01682.2); contains InterPro domain Protein of unknown funct…	AT4G16650		0.0871	0.4044	0.6883	0.9396	-6.142	-0.1546	-0.718	0.4775	0.7762	-6.618	-0.06753	-0.3136	0.7557	0.9005	-7.017	-0.6329	-2.721	0.01002	0.02336	-4.149	-0.5654	-2.43	0.02027	0.04542	-4.643	5.169	5.041	5.837	6.446	5.62	5.988	5.905	5.189	5.758	5.71	5.872	5.285	5.684	5.381	5.56	5.329	4.445	5.196	4.99	5.522
245439_at		similar to unknown protein [Arabidopsis thaliana] (TAIR:AT4G17350.1); similar to hypothetical protein 31.t00035 [Brassica oleracea] (GB:ABD65121.1); contains InterPro domain Pleckstrin-like, plant; (InterPro:IPR013666); contains InterPro domain Protein of unknown function DUF828, plant; (InterPro:IPR008546)	AT4G16670		-0.06779	-0.3045	0.7625	0.9592	-6.177	0.1595	0.7164	0.4784	0.7767	-6.619	0.09171	0.4119	0.6829	0.8642	-6.981	0.1627	0.6764	0.5032	0.5987	-7.363	0.07095	0.295	0.7697	0.8306	-7.397	5.073	5.367	4.907	4.484	4.96	5.274	4.648	4.834	4.802	4.89	4.465	5.68	4.689	5.362	5.05	4.417	5.532	5.411	5.12	5.39
245440_at		RNA helicase, putative; similar to MEE29 (maternal effect embryo arrest 29), ATP-dependent RNA helicase [Arabidopsis thaliana] (TAIR:AT2G35340.1); similar to ATP-dependent RNA helicase, putative [Arabidopsis thaliana] (TAIR:AT3G26560.1); similar to EMB2733/ESP3 (EMBRYO DEFECTIVE 2733), ATP-dependent RNA helicase [Arabidopsis thaliana] (TAIR:AT1G32490.1); similar to DEAH (Asp-Glu-Ala-His) box poly…	AT4G16680		0.3266	1.895	0.06625	0.4831	-4.535	-0.07017	-0.4072	0.6863	0.886	-6.794	0.2564	1.488	0.1456	0.4171	-5.972	1.339	7.192	2.00E-08	1.85E-07	8.741	1.082	5.815	1.29E-06	1.03E-05	4.708	5.828	6.671	5.886	5.621	6.00	6.03	6.61	6.018	6.654	6.33	6.487	6.18	6.221	6.143	6.26	7.389	7.089	7.542	7.34	5.635
245441_at	AT4G16700.1	phosphatidylserine decarboxylase; similar to PSD2 (Phosphatidylserine decarboxylase 2) [Arabidopsis thaliana] (TAIR:AT4G25970.1); similar to Phosphatidylserine decarboxylase [Medicago truncatula] (GB:ABE81413.1); contains InterPro domain Phosphatidylserine decarboxylase-related; (InterPro:IPR003817); contains InterPro domain Phosphatidylserine decarboxylase; (InterPro:IPR005221)	AT4G16700		0.1974	1.008	0.3205	0.7933	-5.728	0.04109	0.2097	0.8351	0.9427	-6.856	0.2385	1.217	0.2315	0.5282	-6.327	0.4743	2.241	0.03137	0.06104	-5.188	0.2358	1.114	0.2727	0.3777	-6.817	5.401	5.407	5.174	5.494	5.37	5.409	6.238	5.237	5.381	5.57	5.105	5.72	5.643	5.962	5.61	5.095	6.058	6.377	5.84	5.999
245442_at		glycosyltransferase family protein 28; similar to Os02g0467700 [Oryza sativa (japonica cultivar-group)] (GB:NP_001046820.1); similar to PREDICTED: similar to glycosyltransferase 28 domain containing 1 [Gallus gallus] (GB:XP_420312.2); contains InterPro domain Glycosyltransferase 28, C-terminal; (InterPro:IPR007235)	AT4G16710		-0.2402	-1.146	0.2595	0.7444	-5.586	0.1456	0.6945	0.4919	0.786	-6.634	-0.0946	-0.4513	0.6545	0.8487	-6.964	-0.3568	-1.576	0.1239	0.1923	-6.365	-0.2622	-1.158	0.2545	0.3573	-6.767	5.675	5.361	5.169	5.113	5.33	5.58	5.237	4.497	5.045	5.09	5.87	4.509	5.537	5.024	5.24	4.688	5.318	4.913	4.97	6.278
245443_at		lyase/ magnesium ion binding; similar to ATTPS03 (Arabidopsis thaliana terpene synthase 03) [Arabidopsis thaliana] (TAIR:AT4G16740.1); similar to terpenoid synthase [Vitis vinifera] (GB:AAS79352.1); contains InterPro domain Terpenoid cylases/protein prenyltransferase alpha-alpha toroid; (InterPro:IPR008930); contains InterPro domain Terpenoid synthase; (InterPro:IPR008949); contains InterPro doma…	AT4G16730		-0.2287	-1.182	0.2449	0.7324	-5.545	-0.1013	-0.5238	0.6037	0.8478	-6.739	-0.33	-1.706	0.09672	0.3344	-5.64	-0.3982	-1.906	0.0648	0.1126	-5.823	-0.06816	-0.3263	0.7461	0.8115	-7.387	4.501	3.803	4.948	4.629	4.47	4.205	4.707	3.879	4.174	4.24	3.991	4.487	3.849	4.234	4.14	3.906	3.955	4.355	4.07	4.695
245444_at	AT4G16740.1, ATTPS03	Monoterpene synthase, catalyzes the formation of the acyclic monoterpene (E)-beta-ocimene in response to wounding or treatment with jasmonic acid., Monoterpene synthase, catalyzes the formation of the acyclic monoterpene (E)-beta-ocimene in response to wounding or treatment with jasmonic acid.	AT4G16740		0.03737	0.2245	0.8237	0.9718	-6.198	-0.2547	-1.53	0.1349	0.4529	-5.725	-0.2174	-1.306	0.2001	0.4901	-6.218	0.08544	0.4751	0.6376	0.7192	-7.481	0.3028	1.684	0.101	0.1703	-6.044	5.4	5.509	5.926	5.759	5.65	5.761	5.747	5.316	5.918	5.69	5.105	5.34	5.336	5.943	5.43	5.642	5.381	6.179	5.73	5.458
245445_at		encodes a member of the DREB subfamily A-4 of ERF/AP2 transcription factor family. The protein contains one AP2 domain. There are 17 members in this subfamily including TINY.	AT4G16750		0.7034	2.905	0.006282	0.1885	-2.497	-0.36	-1.487	0.1458	0.4676	-5.787	0.3433	1.418	0.1649	0.4452	-6.069	-0.2812	-1.075	0.2894	0.3856	-7.013	-0.6246	-2.388	0.02237	0.04935	-4.732	4.448	4.38	3.722	4.862	4.35	4.434	5.014	5.219	5.558	5.06	5.639	4.999	4.084	4.064	4.70	4.284	4.228	3.703	4.07	5.047
245446_at		enoyl-CoA hydratase, putative; similar to ATDCI1 (DELTA(3,5),DELTA(2,4)-DIENOYL-COA ISOMERASE 1), delta3,5-delta2,4-dienoyl-CoA isomerase/ enoyl-CoA hydratase [Arabidopsis thaliana] (TAIR:AT5G43280.1); similar to hypothetical protein [Capsella rubella] (GB:CAB96201.1); contains InterPro domain Enoyl-CoA hydratase/isomerase; (InterPro:IPR001753)	AT4G16800		0.3136	1.9	0.06553	0.4811	-4.526	0.04904	0.2972	0.7681	0.9166	-6.833	0.3626	2.198	0.0346	0.1875	-4.758	0.6429	3.607	0.0009447	0.003029	-1.915	0.2803	1.572	0.1247	0.2012	-6.217	4.628	4.844	4.789	4.455	4.68	4.969	4.659	4.52	5.823	4.99	4.835	5.18	5.159	4.992	5.04	5.094	5.296	5.576	5.32	5.236
245447_at		lipase class 3 family protein; similar to DAD1 (DEFECTIVE ANTHER DEHISCENCE 1), triacylglycerol lipase [Arabidopsis thaliana] (TAIR:AT2G44810.1); similar to lipase-like protein [Oryza sativa] (GB:CAC39051.1); similar to Os02g0653900 [Oryza sativa (japonica cultivar-group)] (GB:NP_001047607.1); contains InterPro domain Lipase, class 3; (InterPro:IPR002921)	AT4G16820		0.7294	3.636	0.0008702	0.07014	-0.7055	-0.0335	-0.167	0.8683	0.9568	-6.864	0.6959	3.469	0.001388	0.02454	-1.784	0.3698	1.707	0.09659	0.1563	-6.161	-0.3261	-1.505	0.1412	0.2224	-6.317	5.353	4.932	5.035	5.586	5.23	5.816	5.325	6.233	6.449	5.96	6.335	6.017	5.382	5.955	5.92	5.589	5.606	5.593	5.60	5.525
245448_at	RPP4	Confers resistance to Peronospora parasitica.	AT4G16860		-0.04525	-0.2399	0.8118	0.9692	-6.194	0.1407	0.7462	0.4604	0.7652	-6.597	0.09548	0.5063	0.6158	0.8281	-6.937	-0.4246	-2.085	0.04437	0.08182	-5.495	-0.5201	-2.553	0.01512	0.03572	-4.376	8.772	8.579	8.377	8.063	8.45	8.743	8.447	8.33	8.089	8.40	8.072	8.362	8.898	8.84	8.54	7.252	8.421	8.395	8.02	8.626
245449_at		copia-like retrotransposon family, has a 0. P-value blast match to dbj|BAA78426.1| polyprotein (AtRE2-1) (Arabidopsis thaliana) (Ty1_Copia-element)	AT4G16870		0.03177	0.1431	0.887	0.9846	-6.213	-0.1837	-0.8275	0.4135	0.7347	-6.533	-0.1519	-0.6844	0.4982	0.7585	-6.83	-0.7666	-3.197	0.002915	0.008067	-2.991	-0.6147	-2.564	0.01474	0.03501	-4.353	5.856	6.467	6.329	6.43	6.27	6.699	5.445	6.152	6.913	6.30	6.19	6.648	5.941	5.696	6.12	5.067	5.478	5.966	5.50	6.776
245450_at		disease resistance protein-related; similar to disease resistance protein (TIR-NBS-LRR class), putative [Arabidopsis thaliana] (TAIR:AT4G16940.1); similar to TIR [Medicago truncatula] (GB:ABE91518.1); contains InterPro domain Leucine-rich repeat 3; (InterPro:IPR011713)	AT4G16880		0.1932	1.125	0.2683	0.7516	-5.609	-0.2795	-1.627	0.1126	0.4159	-5.58	-0.08628	-0.5023	0.6186	0.8296	-6.939	-0.05252	-0.2831	0.7788	0.8342	-7.555	0.03376	0.182	0.8566	0.8986	-7.425	5.046	5.278	4.875	4.678	4.97	4.806	5.313	5.805	4.727	5.16	4.866	4.857	4.696	5.114	4.88	5.3	4.531	4.92	4.92	5.111
245451_at	SNC1	Encodes a Toll Interleukin1 receptor-nucleotide binding-Leu- rich repeat-type resistance gene (TIR-NB-LRR-type) involved in the salicylic acid-dependent defense response pathway. Mutant plants constitutively express pathogenesis-related (PR) genes and are pathogen resistant. Resistance signaling in snc1 requires EDS1, MOS3 and PAD4.	AT4G16890		0.03475	0.2239	0.8241	0.9719	-6.198	0.08121	0.5233	0.6041	0.8479	-6.739	0.116	0.7472	0.4599	0.7321	-6.785	-0.06913	-0.4124	0.6825	0.7567	-7.509	-0.1851	-1.104	0.2769	0.3822	-6.828	4.678	4.384	4.463	4.52	4.51	4.48	4.625	4.35	4.729	4.55	4.526	4.564	4.99	4.428	4.63	4.521	4.441	4.364	4.44	4.58
245452_at		gypsy-like retrotransposon family, has a 6.1e-185 P-value blast match to GB:AAD27547 polyprotein (Gypsy_Ty3-element) (Oryza sativa subsp. indica)	AT4G16910		-0.06672	-0.5874	0.5606	0.9043	-6.053	0.2003	1.764	0.08642	0.3686	-5.362	0.1336	1.176	0.2474	0.5465	-6.375	0.2209	1.801	0.08026	0.1343	-6.005	0.08732	0.7119	0.4812	0.5857	-7.184	3.111	3.409	3.404	3.419	3.34	3.461	3.171	3.12	3.324	3.27	3.578	3.401	3.222	3.677	3.47	3.412	3.843	3.416	3.56	3.22
245453_at		disease resistance protein (TIR-NBS-LRR class), putative; similar to SNC1 (SUPPRESSOR OF NPR1-1, CONSTITUTIVE 1) [Arabidopsis thaliana] (TAIR:AT4G16890.1); similar to disease resistance protein (TIR-NBS-LRR class), putative [Arabidopsis thaliana] (TAIR:AT4G16940.1); similar to disease resistance protein (TIR-NBS-LRR class), putative [Arabidopsis thaliana] (TAIR:AT4G16960.1); similar to nematode r…	AT4G16900		-0.09095	-0.7115	0.4814	0.8727	-5.974	0.2993	2.341	0.02496	0.1955	-4.287	0.2083	1.63	0.112	0.3626	-5.76	-0.5616	-4.068	0.0002521	0.0009453	-0.6357	-0.77	-5.577	2.68E-06	1.95E-05	3.985	4.883	4.902	4.701	4.78	4.82	4.762	4.806	4.55	4.784	4.73	4.651	5.323	5.101	5.024	5.02	4.488	4.135	4.141	4.25	4.192
245454_at		disease resistance protein (TIR-NBS-LRR class), putative; similar to SNC1 (SUPPRESSOR OF NPR1-1, CONSTITUTIVE 1) [Arabidopsis thaliana] (TAIR:AT4G16890.1); similar to RPP4 (RECOGNITION OF PERONOSPORA PARASITICA 4) [Arabidopsis thaliana] (TAIR:AT4G16860.1); similar to RPP5 (RECOGNITION OF PERONOSPORA PARASITICA 5) [Arabidopsis thaliana] (TAIR:AT4G16950.2); similar to TIR [Medicago truncatula] (GB:…	AT4G16920		-0.06218	-0.2626	0.7944	0.9663	-6.189	0.2251	0.9506	0.3483	0.684	-6.424	0.1629	0.688	0.496	0.7572	-6.828	1.015	3.967	0.0003378	0.001232	-0.9204	0.8517	3.33	0.002035	0.006592	-2.5	4.619	5.289	4.623	4.544	4.77	4.432	4.556	5.181	4.657	4.71	4.339	5.778	5.112	4.497	4.93	6.593	5.493	5.264	5.78	4.753
245455_at		disease resistance protein (TIR-NBS-LRR class), putative; similar to RPP5 (RECOGNITION OF PERONOSPORA PARASITICA 5) [Arabidopsis thaliana] (TAIR:AT4G16950.2); similar to disease resistance-like protein 9 [Brassica rapa] (GB:AAV88086.1); contains InterPro domain Toll-Interleukin receptor; (InterPro:IPR000157)	AT4G16930		0.7013	5.442	4.04E-06	0.001562	4.269	-0.4056	-3.147	0.003331	0.06059	-2.439	0.2957	2.295	0.02778	0.1644	-4.563	0.3535	2.54	0.01562	0.03389	-4.557	0.05783	0.4155	0.6803	0.7587	-7.353	3.377	3.569	3.29	3.548	3.45	4.341	3.925	4.326	3.997	4.15	3.445	4.072	3.388	4.061	3.74	3.77	3.643	3.986	3.80	3.507
245456_at	RPP5	Contains a putative nucleotide binding site and leucine-rich repeats. Similar to the plant resistance genes N and L6, and to the toll and interleukin-1 receptors. Confers resistance to Peronospora parasitica.	AT4G16950		-0.1024	-0.7845	0.438	0.8555	-5.921	-0.2974	-2.278	0.02888	0.2104	-4.417	-0.3999	-3.062	0.004176	0.05138	-2.825	-1.219	-8.644	2.97E-10	3.80E-09	12.98	-0.8193	-5.809	1.32E-06	1.05E-05	4.69	9.256	8.816	8.865	8.838	8.94	8.995	9.158	8.43	8.783	8.84	8.422	8.747	8.577	8.429	8.54	7.833	7.598	7.742	7.72	8.734
245457_s_at		disease resistance protein (TIR-NBS-LRR class), putative; similar to SNC1 (SUPPRESSOR OF NPR1-1, CONSTITUTIVE 1) [Arabidopsis thaliana] (TAIR:AT4G16890.1); similar to RPP4 (RECOGNITION OF PERONOSPORA PARASITICA 4) [Arabidopsis thaliana] (TAIR:AT4G16860.1); similar to disease resistance protein (TIR-NBS-LRR class), putative [Arabidopsis thaliana] (TAIR:AT4G16960.1); similar to MRGH5 [Cucumis melo]…	multiple		0.05842	0.354	0.7254	0.9507	-6.161	-0.1606	-0.9731	0.3371	0.674	-6.403	-0.1022	-0.619	0.5398	0.7831	-6.873	0.4127	2.315	0.0265	0.05295	-5.037	0.5149	2.888	0.00656	0.01779	-3.604	7.182	7.139	7.466	7.04	7.21	7.239	7.33	7.26	7.232	7.27	7.265	6.937	7.149	7.066	7.10	7.168	7.982	7.707	7.62	6.683
245458_at		kinase; similar to casein kinase II alpha chain, putative [Arabidopsis thaliana] (TAIR:AT2G23070.1); similar to Protein kinase domain containing protein, expressed [Oryza sativa (japonica cultivar-group)] (GB:ABB47989.1); contains InterPro domain Serine/threonine protein kinase; (InterPro:IPR002290); contains InterPro domain Protein kinase-like; (InterPro:IPR011009); contains InterPro domain Prot…	AT4G16970		0.2922	1.594	0.1198	0.5961	-5.011	0.09306	0.5078	0.6147	0.8534	-6.747	0.3852	2.102	0.04272	0.2123	-4.943	0.8674	4.382	9.99E-05	0.0004139	0.268	0.4821	2.436	0.02003	0.045	-4.632	6.103	5.911	6.176	5.971	6.04	6.482	6.643	5.62	6.584	6.33	5.966	6.47	6.818	6.447	6.43	6.829	6.881	7.012	6.91	5.626
245459_at		arabinogalactan-protein family; similar to AGP19/ATAGP19 (ARABINOGALACTAN-PROTEIN 19) [Arabidopsis thaliana] (TAIR:AT1G68725.1); similar to hypothetical protein [Capsella rubella] (GB:CAC82613.1); contains InterPro domain Glutelin; (InterPro:IPR000480)	AT4G16980		-0.2859	-1.63	0.1119	0.5817	-4.958	0.07481	0.4266	0.6723	0.8796	-6.786	-0.2111	-1.204	0.2367	0.5342	-6.343	-0.09267	-0.4892	0.6277	0.7104	-7.474	0.1184	0.625	0.536	0.6349	-7.243	4.709	4.736	4.732	5.176	4.84	4.915	4.327	4.224	4.743	4.55	5.047	4.233	4.149	5.079	4.63	4.886	4.467	4.884	4.75	4.231
245460_at		disease resistance protein (TIR-NBS class), putative; similar to disease resistance protein (TIR-NBS-LRR class), putative [Arabidopsis thaliana] (TAIR:AT5G51630.1); similar to nematode resistance protein [Solanum tuberosum] (GB:AAP44390.1); contains InterPro domain NB-ARC; (InterPro:IPR002182); contains InterPro domain Disease resistance protein; (InterPro:IPR000767); contains InterPro domain Tol…	AT4G16990		-0.3908	-1.805	0.07964	0.5106	-4.685	0.3132	1.447	0.1568	0.4842	-5.844	-0.07751	-0.358	0.7225	0.8846	-7.002	-0.7853	-3.358	0.001887	0.005537	-2.578	-0.7078	-3.026	0.004588	0.01314	-3.269	5.025	4.976	4.145	4.619	4.69	4.424	4.118	4.198	4.461	4.30	4.361	5.085	4.899	4.109	4.61	3.827	3.876	4.015	3.91	3.937
245461_at		similar to unknown protein [Arabidopsis thaliana] (TAIR:AT3G28770.1); similar to hypothetical protein [Capsella rubella] (GB:CAC82614.1)	AT4G17000		0.3871	2.271	0.0293	0.3593	-3.849	-0.2126	-1.247	0.2205	0.5645	-6.104	0.1746	1.024	0.3127	0.6093	-6.54	-0.7607	-4.132	0.0002088	0.0007992	-0.4522	-0.9353	-5.08	1.22E-05	7.58E-05	2.484	6.295	6.261	6.892	6.637	6.52	6.651	6.665	7.306	7.011	6.91	6.737	6.93	6.451	6.665	6.70	5.71	5.847	5.724	5.76	6.454
245462_at		transcription factor-related; similar to B0213E10.4 [Oryza sativa (indica cultivar-group)] (GB:CAJ86205.1); similar to OSJNBb0017I01.15 [Oryza sativa (japonica cultivar-group)] (GB:CAE05735.1); contains InterPro domain Transcription factor Tfb2; (InterPro:IPR004598)	AT4G17020		0.4593	3.246	0.002558	0.1213	-1.688	-0.2653	-1.875	0.06906	0.3303	-5.174	0.194	1.371	0.179	0.4641	-6.133	-0.006965	-0.04557	0.9639	0.9742	-7.595	-0.2009	-1.315	0.197	0.2918	-6.577	5.973	6.251	5.974	6.111	6.08	6.241	6.472	6.485	6.95	6.54	6.278	6.136	6.638	6.033	6.27	5.895	5.913	6.404	6.07	6.491
245463_at	ATEXLB1	EXPANSIN-RELATED. Naming convention from the Expansin Working Group (Kende et al, 2004. Plant Mol Bio)	AT4G17030		0.1258	0.6216	0.5382	0.8954	-6.033	-0.2385	-1.178	0.2465	0.5929	-6.185	-0.1127	-0.5567	0.5812	0.8079	-6.91	-0.6561	-3	0.00491	0.01263	-3.484	-0.5434	-2.485	0.01782	0.04087	-4.526	6.456	6.248	6.009	5.856	6.14	6.354	6.135	6.327	6.256	6.27	6.166	6	5.862	6.091	6.03	5.13	5.488	5.841	5.49	6.655
245464_at					0.3747	1.562	0.1271	0.6068	-5.058	0.004553	0.01898	0.985	0.9944	-6.878	0.3792	1.581	0.1227	0.3811	-5.835	0.1428	0.5514	0.5848	0.6735	-7.441	-0.2364	-0.9124	0.3677	0.4766	-7.02	5.641	5.337	5.906	4.754	5.41	5.156	5.636	6.553	5.792	5.78	5.711	6.401	5.156	5.887	5.79	6.218	4.954	5.486	5.55	4.925
245465_at	AT4G16590.1, ATCSLA01	encodes a gene similar to cellulose synthase, encodes a gene similar to cellulose synthase	AT4G16590		-0.1425	-0.4336	0.6672	0.9341	-6.13	0.07151	0.2175	0.829	0.9402	-6.854	-0.07103	-0.2161	0.8302	0.9348	-7.044	-0.6974	-1.964	0.0574	0.1017	-5.719	-0.6263	-1.764	0.08635	0.1499	-5.914	5.383	4.909	5.067	5.705	5.27	5.043	5.587	4.722	5.142	5.12	5.6	5.271	4.642	5.267	5.20	4.847	4.557	4.302	4.57	4.797
245466_at		glycogenin glucosyltransferase (glycogenin)-related; similar to glycogenin glucosyltransferase (glycogenin)-related [Arabidopsis thaliana] (TAIR:AT2G35710.1); similar to Glycosyl transferase, family 8 [Medicago truncatula] (GB:ABE80888.1); contains InterPro domain Glycosyl transferase, family 8; (InterPro:IPR002495)	AT4G16600		-0.02776	-0.184	0.8551	0.9778	-6.206	0.213	1.412	0.1667	0.4974	-5.892	0.1853	1.228	0.2276	0.5237	-6.314	0.8292	5.087	1.19E-05	6.16E-05	2.363	0.6439	3.951	0.0003542	0.001471	-0.8189	5.831	5.271	5.646	5.471	5.55	5.298	5.421	5.847	5.542	5.53	5.521	5.931	5.35	6.158	5.74	6.092	6.711	6.349	6.38	5.905
245467_at		zinc finger (C2H2 type) family protein; similar to zinc finger (C2H2 type) family protein [Arabidopsis thaliana] (TAIR:AT3G60580.1); similar to Cys2/His2 zinc-finger transcription factor [Silene latifolia] (GB:AAY40250.1); contains InterPro domain Zinc finger, C2H2-type; (InterPro:IPR007087)	AT4G16610		-0.05029	-0.3555	0.7243	0.9507	-6.16	-0.121	-0.8554	0.3981	0.723	-6.509	-0.1713	-1.211	0.234	0.5313	-6.334	-0.784	-5.131	1.04E-05	5.48E-05	2.495	-0.6128	-4.01	0.0002979	0.001263	-0.6509	6.698	6.044	6.333	6.262	6.33	6.278	6.144	6.395	6.318	6.28	6.346	6.206	6.094	6.006	6.16	5.739	5.587	5.324	5.55	6.8
245468_at		pectinesterase family protein; similar to pectinesterase family protein [Arabidopsis thaliana] (TAIR:AT5G49180.1); similar to Pectinesterase; Pectinesterase inhibitor [Medicago truncatula] (GB:ABE85690.1); similar to Os08g0450200 [Oryza sativa (japonica cultivar-group)] (GB:NP_001061941.1); contains InterPro domain Virulence factor, pectin lyase fold; (InterPro:IPR011050); contains InterPro domai…	AT4G15980		-0.1698	-1.269	0.2128	0.7046	-5.445	-0.3058	-2.284	0.02846	0.2089	-4.403	-0.4756	-3.553	0.0011	0.02095	-1.562	-3.187	-22.04	2.72E-22	6.45E-20	40.81	-2.711	-18.75	5.40E-20	1.96E-17	35.55	10.94	11.04	11.13	11.01	11.03	10.79	11.04	10.72	10.9	10.86	10.69	10.93	10.38	10.22	10.56	7.869	7.683	7.98	7.84	10.5
245469_at		copia-like retrotransposon family, has a 3.9e-185 P-value blast match to GB:AAA57005 Hopscotch polyprotein (Ty1_Copia-element) (Zea mays), copia-like retrotransposon family, has a 1.3e-221 P-value blast match to GB:BAA78423 polyprotein (Ty1_Copia-element) (Arabidopsis thaliana)GB:BAA78423 polyprotein (Ty1_Copia-element) (Arabidopsis thaliana)GB:BAA78423 polyprotein (Ty1_Copia-element) (Arabidopsi…	multiple		0.3392	3.532	0.001166	0.08244	-0.9732	-0.2698	-2.809	0.008021	0.1042	-3.256	0.06938	0.7224	0.4748	0.7424	-6.803	0.3551	3.423	0.001577	0.004739	-2.406	0.2857	2.754	0.009219	0.02363	-3.921	2.981	3.031	3.091	2.981	3.02	3.152	3.176	3.637	3.475	3.36	2.999	2.937	3.175	3.25	3.09	3.341	3.404	3.384	3.38	3.059
245470_at		copia-like retrotransposon family, has a 1.3e-221 P-value blast match to GB:BAA78423 polyprotein (Ty1_Copia-element) (Arabidopsis thaliana)GB:BAA78423 polyprotein (Ty1_Copia-element) (Arabidopsis thaliana)GB:BAA78423 polyprotein (Ty1_Copia-element) (Arabidopsis thaliana)gi|4996361|dbj|BAA78423.1| polyprotein (Arabidopsis thaliana) (Ty1_Copia-element)	AT4G16020		-0.003362	-0.02226	0.9824	0.9993	-6.222	-0.0787	-0.5213	0.6054	0.8483	-6.74	-0.08206	-0.5435	0.5902	0.8127	-6.917	-0.7619	-4.672	4.19E-05	0.0001901	1.121	-0.6799	-4.169	0.0001874	0.0008409	-0.2002	5.23	5.273	5.81	5.885	5.55	5.734	5.21	5.411	5.83	5.55	5.613	5.603	5.375	5.28	5.47	5.002	4.779	4.582	4.79	5.279
245471_at		60S ribosomal protein L19, putative; similar to 60S ribosomal protein L19 (RPL19C) [Arabidopsis thaliana] (TAIR:AT4G02230.1); similar to EMB2386 (EMBRYO DEFECTIVE 2386), structural constituent of ribosome [Arabidopsis thaliana] (TAIR:AT1G02780.1); similar to 60S ribosomal protein L19-like protein [Solanum tuberosum] (GB:ABC01909.1); contains InterPro domain Ribosomal protein L19e; (InterPro:IPR00…	AT4G16030		0.21	1.381	0.1761	0.6663	-5.306	0.05038	0.3312	0.7425	0.9056	-6.822	0.2604	1.712	0.09567	0.3327	-5.631	0.4351	2.648	0.012	0.02714	-4.316	0.1747	1.063	0.2948	0.4011	-6.871	3.341	3.326	3.192	3.535	3.35	3.372	3.31	3.454	4.098	3.56	3.284	3.53	4.279	3.344	3.61	3.728	3.996	3.627	3.78	3.365
245472_at		unknown protein	AT4G16040		-0.1268	-0.5582	0.5802	0.9077	-6.069	-0.3796	-1.671	0.1035	0.3986	-5.511	-0.5064	-2.229	0.03222	0.1794	-4.695	-2.812	-11.46	1.76E-13	4.22E-12	20.48	-2.306	-9.398	3.67E-11	8.23E-10	15.2	7.389	8.381	7.533	7.302	7.65	8.26	7.676	7.073	7.089	7.52	6.537	7.613	6.878	7.551	7.14	4.819	4.665	5.033	4.84	6.916
245473_at		similar to unknown protein [Arabidopsis thaliana] (TAIR:AT1G51538.1); similar to hypothetical protein [Oryza sativa (japonica cultivar-group)] (GB:AAO60015.1); contains InterPro domain Protein of unknown function DUF1723; (InterPro:IPR013541)	AT4G16050		-0.2124	-1.392	0.1727	0.6628	-5.292	-0.1131	-0.741	0.4635	0.7671	-6.601	-0.3255	-2.133	0.03994	0.2037	-4.884	-0.3322	-2.015	0.05151	0.09277	-5.625	-0.006705	-0.04068	0.9678	0.9784	-7.441	3.855	3.75	4.808	4.361	4.19	4.045	3.747	4.028	4.103	3.98	3.791	3.941	3.803	3.935	3.87	3.699	3.896	3.989	3.86	3.943
245474_at		similar to Os05g0358400 [Oryza sativa (japonica cultivar-group)] (GB:NP_001055302.1); similar to hypothetical protein MED92_03118 [Oceanospirillum sp. MED92] (GB:ZP_01165985.1)	AT4G16060		-0.1217	-0.7388	0.4649	0.8671	-5.955	-0.08595	-0.522	0.6049	0.8483	-6.74	-0.2076	-1.261	0.2156	0.5098	-6.274	-1.042	-5.858	1.13E-06	7.34E-06	4.7	-0.8342	-4.69	3.97E-05	0.0002158	1.32	6.211	6.433	6.642	6.632	6.48	6.572	5.873	6.443	6.543	6.36	5.973	6.234	6.583	6.298	6.27	6.044	4.889	5.381	5.44	6.001
245475_at					0.04171	0.3666	0.7161	0.9486	-6.156	-0.03168	-0.2785	0.7822	0.9226	-6.838	0.01002	0.08812	0.9303	0.9762	-7.064	-0.3638	-2.961	0.005435	0.01381	-3.579	-0.3739	-3.043	0.004393	0.01266	-3.228	6.144	6.182	6.292	6.306	6.23	6.37	6.17	6.224	6.326	6.27	6.053	5.994	6.415	6.501	6.24	5.788	5.997	5.816	5.87	6.054
245476_at		similar to unknown protein [Arabidopsis thaliana] (TAIR:AT2G45930.1)	AT4G16090		0.1451	0.9378	0.3547	0.8125	-5.794	-0.4769	-3.083	0.003955	0.06726	-2.6	-0.3318	-2.145	0.03888	0.2009	-4.86	-0.6966	-4.169	0.0001874	0.0007265	-0.3467	-0.3648	-2.183	0.03573	0.07278	-5.151	5.673	6.254	6.176	5.804	5.98	6.279	5.983	6.153	6.072	6.12	5.788	5.806	5.834	5.152	5.65	5.65	5.382	4.809	5.28	5.901
245477_at	ARR2	Encodes a pollen-specific transcription factor involved in the expression of nuclear genes for components of mitochondrial complex I in Arabidopsis. Acts in concert with other type-B ARRs in the cytokinin signaling pathway. AHK3 mediates cytokinin-induced phosphorylation of ARR2 on the Asp-80 residue. This phosphorylation plays a positive role of ARR2 in cytokinin-mediated control of leaf longevi…	AT4G16110		-0.004736	-0.04198	0.9667	0.9963	-6.222	-0.4842	-4.292	0.0001302	0.006002	0.6523	-0.489	-4.334	0.000115	0.004086	0.6144	-2.511	-20.61	2.49E-21	4.12E-19	38.61	-2.022	-16.6	2.67E-18	5.03E-16	31.68	10.73	10.65	10.45	10.47	10.58	10.42	10.68	10.57	10.61	10.57	10.34	10.21	9.919	9.876	10.09	8.134	8.074	7.984	8.06	9.883
245478_at	ARA1	Similar to galactokinase.	AT4G16130		-0.1826	-1.093	0.2819	0.7631	-5.643	-0.3598	-2.152	0.03824	0.2446	-4.664	-0.5424	-3.245	0.002563	0.03705	-2.366	-0.7821	-4.332	0.0001158	0.0004713	0.1234	-0.2397	-1.328	0.1928	0.2866	-6.56	6.214	6.43	6.698	6.037	6.34	6.393	5.889	6.332	6.034	6.16	6.028	5.645	5.919	5.619	5.80	4.892	5.815	5.982	5.56	6.788
245479_at		proline-rich family protein; similar to hydroxyproline-rich glycoprotein family protein [Arabidopsis thaliana] (TAIR:AT5G49280.1); similar to OJ1116_C07.3 [Oryza sativa (japonica cultivar-group)] (GB:BAC00686.1); similar to Os01g0309100 [Oryza sativa (japonica cultivar-group)] (GB:NP_001042851.1)	AT4G16140		-0.2773	-1.148	0.2588	0.744	-5.584	0.08755	0.3624	0.7192	0.8979	-6.811	-0.1897	-0.7853	0.4375	0.7155	-6.756	-0.8346	-3.198	0.002906	0.008047	-2.988	-0.6449	-2.471	0.0184	0.04197	-4.555	5.668	4.443	5.094	4.548	4.94	4.016	4.767	5.088	4.773	4.66	5.217	4.355	4.894	4.527	4.75	3.734	3.829	4.747	4.10	5.023
245480_at					-0.09072	-0.5595	0.5793	0.9076	-6.069	-0.1614	-0.9956	0.3262	0.6666	-6.381	-0.2522	-1.555	0.1288	0.3912	-5.874	0.2189	1.25	0.2196	0.3073	-6.813	0.471	2.689	0.01083	0.02702	-4.07	6.589	6.277	6.403	6.142	6.35	6.583	6.214	6.243	6.008	6.26	5.965	6.332	6.321	5.785	6.10	6.417	6.609	6.689	6.57	6.64
245481_at		similar to unknown protein [Arabidopsis thaliana] (TAIR:AT3G28720.1); similar to expressed protein [Oryza sativa (japonica cultivar-group)] (GB:ABF95572.1)	AT4G16170		0.1594	1.162	0.2531	0.7389	-5.569	0.02135	0.1556	0.8773	0.9606	-6.866	0.1807	1.317	0.1962	0.4848	-6.203	-0.3532	-2.383	0.02265	0.04641	-4.895	-0.534	-3.603	0.0009565	0.003468	-1.778	6.255	6.298	6.102	6.287	6.24	6.425	6.11	6.76	6.284	6.39	6.605	6.416	6.3	6.344	6.42	5.588	6.345	5.714	5.88	6.476
245482_at					-0.1752	-1.122	0.2694	0.7523	-5.612	-0.1205	-0.7718	0.4453	0.7562	-6.577	-0.2958	-1.894	0.06642	0.2737	-5.324	-0.7921	-4.696	3.90E-05	0.000178	1.193	-0.4964	-2.943	0.005702	0.01584	-3.473	6.633	6.351	6.831	6.767	6.65	6.436	6.643	6.252	6.55	6.47	6.948	6.115	6.145	6.191	6.35	5.784	6.213	5.563	5.85	6.576
245483_at		cysteine proteinase, putative; similar to RD19 (RESPONSIVE TO DEHYDRATION 19), cysteine-type peptidase [Arabidopsis thaliana] (TAIR:AT4G39090.1); similar to papain-like cysteine proteinase isoform I [Ipomoea batatas] (GB:AAF61440.1); similar to papain-like cysteine proteinase isoform I [Ipomoea batatas] (GB:AAF40414.1); contains InterPro domain Peptidase, cysteine peptidase active site; (InterPro…	AT4G16190		-0.8707	-3.434	0.001532	0.09316	-1.222	0.01801	0.07103	0.9438	0.9837	-6.875	-0.8527	-3.363	0.001862	0.02972	-2.063	-1.105	-4.035	0.0002774	0.00103	-0.729	-0.2524	-0.9217	0.3629	0.4717	-7.012	6.647	6.923	6.377	5.447	6.35	5.498	5.11	5.294	6.008	5.48	5.019	5.376	6.079	5.509	5.50	5.255	4.713	5.761	5.24	5.803
245484_at		enoyl-CoA hydratase/isomerase family protein; similar to naphthoate synthase, putative / dihydroxynaphthoic acid synthetase, putative / DHNA synthetase, putative [Arabidopsis thaliana] (TAIR:AT1G60550.1); similar to putative enoyl CoA hydratase [Cicer arietinum] (GB:CAB61740.1); contains InterPro domain Enoyl-CoA hydratase/isomerase; (InterPro:IPR001753)	AT4G16210		-0.09461	-0.5787	0.5664	0.9057	-6.058	-0.2768	-1.693	0.09921	0.3913	-5.476	-0.3714	-2.272	0.02927	0.17	-4.609	0.6789	3.845	0.0004803	0.001676	-1.262	1.05	5.948	8.59E-07	7.16E-06	5.115	7.17	7.246	7.145	6.604	7.04	6.978	6.867	6.898	7.043	6.95	6.84	6.598	6.93	6.311	6.67	8.095	7.578	7.487	7.72	8.19
245485_at		GDSL-motif lipase/hydrolase family protein; similar to GDSL-motif lipase/hydrolase family protein [Arabidopsis thaliana] (TAIR:AT2G23540.1); similar to H0404F02.4 [Oryza sativa (indica cultivar-group)] (GB:CAH66728.1); similar to Os03g0310000 [Oryza sativa (japonica cultivar-group)] (GB:NP_001049914.1); contains InterPro domain Lipolytic enzyme, G-D-S-L; (InterPro:IPR001087)	AT4G16230		0.265	1.522	0.137	0.6215	-5.116	-0.3345	-1.921	0.06284	0.3145	-5.093	-0.06951	-0.3991	0.6922	0.8689	-6.986	-0.01816	-0.09654	0.9236	0.9462	-7.592	0.05135	0.2729	0.7865	0.8434	-7.404	6.52	5.595	5.974	6.119	6.05	6.473	6.112	6.305	6.378	6.32	6.053	6.102	5.744	6.031	5.98	5.9	6.3	5.902	6.03	5.979
245486_x_at		similar to glycine-rich protein [Arabidopsis thaliana] (TAIR:AT5G46730.1); similar to glycine-rich protein [Arabidopsis thaliana] (TAIR:AT2G05440.7); similar to glycin-rich protein [Vigna unguiculata] (GB:CAA61200.1); similar to Os03g0309300 [Oryza sativa (japonica cultivar-group)] (GB:NP_001049911.1)	AT4G16240		-0.5048	-3.888	0.0004249	0.04615	-0.04742	-0.08282	-0.6378	0.5277	0.8095	-6.672	-0.5877	-4.525	6.51E-05	0.002591	1.169	-0.9601	-6.845	5.66E-08	4.77E-07	7.698	-0.3724	-2.655	0.01179	0.02902	-4.148	7.848	7.727	7.866	7.971	7.85	7.351	7.727	7.083	7.232	7.35	7.431	7.057	7.497	7.076	7.27	6.982	6.91	6.787	6.89	7.079
245487_at	PHYD	Encodes a phytochrome photoreceptor with a function similar to that of phyB that absorbs the red/far-red part of the light spectrum and is involved in light responses. It cannot compensate for phyB loss in Arabidopsis but can substitute for tobacco phyB in vivo.	AT4G16250		-0.1969	-1.204	0.2366	0.7265	-5.521	-0.1929	-1.18	0.246	0.5927	-6.184	-0.3898	-2.383	0.02263	0.1468	-4.379	-0.7532	-4.263	0.0001419	0.0005658	-0.07541	-0.3633	-2.057	0.04714	0.09127	-5.395	6.325	6.648	6.412	6.964	6.59	6.627	6.337	6.424	6.172	6.39	6.201	6.446	5.699	6.443	6.20	5.449	6.44	5.612	5.83	6.05
245488_at		peroxidase 40 (PER40) (P40); Identical to Peroxidase 40 precursor (EC 1.11.1.7) (Atperox P40) (PER40) [Arabidopsis Thaliana] (GB:O23474;GB:Q53XE3;GB:Q67ZY5); similar to peroxidase, putative [Arabidopsis thaliana] (TAIR:AT1G44970.1); similar to Haem peroxidase, plant/fungal/bacterial [Medicago truncatula] (GB:ABE82792.1); contains InterPro domain Haem peroxidase; (InterPro:IPR010255); contains Int…	AT4G16270		-0.1984	-1.442	0.1582	0.646	-5.226	0.21	1.526	0.1358	0.4543	-5.73	0.01165	0.08464	0.933	0.9769	-7.064	-0.2857	-1.922	0.0626	0.1093	-5.794	-0.2974	-2.001	0.05311	0.1007	-5.499	6.404	6.433	6.739	6.261	6.46	6.238	5.947	6.454	6.405	6.26	6.478	6.521	6.349	6.536	6.47	5.787	6.406	6.328	6.17	6.173
245489_at	FCA	Involved in the promotion of the transition of the vegetative meristem to reproductive development. Four forms of the protein (alpha, beta, delta and gamma) are produced by alternative splicing.	AT4G16280		0.08718	0.7545	0.4555	0.8635	-5.944	-0.007698	-0.06662	0.9473	0.9849	-6.876	0.07948	0.6879	0.496	0.7572	-6.828	0.7221	5.786	1.41E-06	8.95E-06	4.481	0.6426	5.149	9.89E-06	6.32E-05	2.69	7.351	7.488	7.086	7.397	7.33	7.649	7.326	7.279	7.416	7.42	7.497	7.075	7.495	7.572	7.41	8.11	8.135	7.911	8.05	6.679
245490_at		amine oxidase family protein / SWIRM domain-containing protein; similar to amine oxidase family protein / SWIRM domain-containing protein [Arabidopsis thaliana] (TAIR:AT3G13682.1); similar to amine oxidase, flavin-containing family protein, expressed [Oryza sativa (japonica cultivar-group)] (GB:ABB47924.2); similar to putative corticosteroid binding protein [Brassica napus] (GB:CAB98166.1); simil…	AT4G16310		-0.02614	-0.1544	0.8781	0.9831	-6.211	-0.2089	-1.234	0.2254	0.571	-6.12	-0.235	-1.388	0.1737	0.4573	-6.11	-0.1382	-0.7556	0.4549	0.553	-7.306	0.09684	0.5296	0.5997	0.6905	-7.299	5.014	5.169	5.523	5.157	5.22	5.234	5.469	5.063	4.992	5.19	4.476	5.585	4.838	5.024	4.98	5.469	4.694	5.07	5.08	4.056
245491_at					-0.158	-1.29	0.2053	0.696	-5.419	-0.02818	-0.2301	0.8193	0.9364	-6.851	-0.1862	-1.521	0.1372	0.4041	-5.925	-0.2081	-1.574	0.1245	0.1931	-6.369	-0.02193	-0.1658	0.8692	0.9079	-7.428	6.645	6.639	6.933	6.404	6.66	6.512	6.367	6.421	6.689	6.50	6.554	6.628	6.207	6.487	6.47	6.5	6.248	6.594	6.45	6.664
245492_at	SPK1	mutant has Seedling lethal; Cotyledon, leaf-shape, trichome defects; Putative Cytoskeletal Protein	AT4G16340		0.4298	1.782	0.08332	0.5171	-4.722	-0.4265	-1.769	0.08558	0.3667	-5.354	0.003248	0.01347	0.9893	0.9964	-7.067	-0.2115	-0.8118	0.4223	0.5218	-7.262	-0.2147	-0.8242	0.4153	0.5236	-7.097	4.313	5.18	4.661	5.509	4.92	4.963	5.905	4.971	5.543	5.35	5.023	5.058	5.156	4.438	4.92	4.872	4.648	4.592	4.70	4.871
245493_at		metal ion binding; similar to heavy-metal-associated domain-containing protein [Arabidopsis thaliana] (TAIR:AT1G51090.1); similar to unknown protein [Glycine max] (GB:AAN03471.1); contains InterPro domain Heavy metal transport/detoxification protein; (InterPro:IPR006121)	AT4G16380		0.02948	0.148	0.8832	0.9843	-6.212	-0.2367	-1.188	0.2427	0.5892	-6.174	-0.2072	-1.04	0.3053	0.6028	-6.524	-0.5375	-2.498	0.01727	0.03687	-4.65	-0.3303	-1.535	0.1337	0.2126	-6.273	5.025	4.627	5.017	4.925	4.90	4.963	4.93	4.927	4.893	4.93	4.901	4.834	4.525	4.505	4.69	4.845	4.97	3.268	4.36	5.03
245494_at		chloroplastic RNA-binding protein P67, putative; similar to pentatricopeptide (PPR) repeat-containing protein [Arabidopsis thaliana] (TAIR:AT5G46580.1); similar to RSP67.2, putative, expressed [Oryza sativa (japonica cultivar-group)] (GB:ABF94642.1); similar to RSP67.2 [Raphanus sativus] (GB:CAC01941.1); similar to 67kD chloroplastic RNA-binding protein, P67.1 [Raphanus sativus] (GB:CAC01940.1); …	AT4G16390		0.2234	1.11	0.2745	0.7563	-5.624	0.1453	0.7218	0.4752	0.7746	-6.615	0.3686	1.832	0.0754	0.292	-5.432	-0.4734	-2.178	0.03615	0.06886	-5.314	-0.842	-3.874	0.0004424	0.001785	-1.034	5.811	5.94	5.712	6.107	5.89	6.131	6.314	5.823	6.195	6.12	6.054	6.154	6.428	6.408	6.26	5.146	6.204	4.906	5.42	4.865
245495_at		similar to unknown protein [Arabidopsis thaliana] (TAIR:AT3G13175.1); similar to hypothetical protein MA4_112I10.14 [Musa acuminata] (GB:ABF70146.1)	AT4G16400		0.0672	0.4747	0.6379	0.9258	-6.112	-0.2815	-1.989	0.05449	0.2928	-4.971	-0.2143	-1.514	0.1389	0.4063	-5.934	-0.1749	-1.144	0.2603	0.3535	-6.938	0.03942	0.2578	0.798	0.8532	-7.408	5.942	6.039	5.703	6.117	5.95	5.64	6.304	6.333	5.792	6.02	5.568	5.958	5.866	5.551	5.74	5.925	5.913	5.487	5.78	6.029
245496_at		iron hydrogenase family protein; similar to Narf-like protein [Medicago truncatula] (GB:CAD10687.1); contains InterPro domain Iron hydrogenase, small subunit; (InterPro:IPR003149); contains InterPro domain Hydrogenase large subunit, C-terminal; (InterPro:IPR004108); contains InterPro domain Iron hydrogenase; (InterPro:IPR009016)	AT4G16440		-0.3758	-2.757	0.009154	0.2148	-2.832	0.0137	0.1005	0.9205	0.9763	-6.873	-0.3621	-2.657	0.01175	0.09971	-3.784	0.5684	3.86	0.0004601	0.001613	-1.22	0.9305	6.319	2.77E-07	2.62E-06	6.243	6.016	6.392	6.527	6.313	6.31	6.138	5.995	6.009	5.602	5.94	6.26	5.783	5.819	5.937	5.95	6.704	7.098	6.839	6.88	6.294
245497_at		similar to hypothetical protein MtrDRAFT_AC148526g7v1 [Medicago truncatula] (GB:ABE88232.1)	AT4G16460		-0.2903	-1.696	0.09857	0.5498	-4.857	0.1894	1.107	0.2757	0.6198	-6.265	-0.1009	-0.5894	0.5593	0.7953	-6.891	0.6424	3.476	0.001363	0.004172	-2.267	0.7433	4.021	0.0002884	0.001228	-0.6195	4.889	5.456	5.43	5.127	5.23	5.256	4.848	4.923	4.714	4.94	5.24	4.993	5.156	5.11	5.12	6.502	5.565	5.536	5.87	5.192
245498_at		binding; similar to pentatricopeptide (PPR) repeat-containing protein [Arabidopsis thaliana] (TAIR:AT1G11290.1); similar to Thymidine kinase [Medicago truncatula] (GB:ABE88233.1); contains InterPro domain Pentatricopeptide repeat; (InterPro:IPR002885); contains InterPro domain Protein prenyltransferase; (InterPro:IPR008940); contains InterPro domain Tetratricopeptide-like helical; (InterPro:IPR01…	AT4G16470		0.02172	0.1361	0.8925	0.9848	-6.214	0.1626	1.019	0.3153	0.657	-6.358	0.1843	1.155	0.2559	0.5548	-6.4	1.347	7.815	3.19E-09	3.39E-08	10.59	1.163	6.746	7.61E-08	8.15E-07	7.535	5.398	6.088	5.885	5.802	5.79	5.329	5.685	5.993	6.253	5.82	5.966	6.259	6.057	5.628	5.98	6.769	7.28	7.373	7.14	5.692
245499_at	AT4G16480.1	Encodes a high affinity H+:<i>myo</i>-inositol symporter. The only other compound shown to be transported was pinitol, a methylated derivative of <i>myo</i>-inositol.	AT4G16480		0.8902	4.942	1.85E-05	0.005318	2.854	1.595	8.854	1.65E-10	3.51E-08	13.98	2.485	13.8	7.96E-16	3.15E-13	26	4.578	23.53	3.09E-23	1.16E-20	42.96	2.093	10.76	1.02E-12	3.40E-11	18.8	7.787	8.324	7.967	8.023	8.03	9.117	8.899	8.801	8.845	8.92	10.37	10.41	9.965	11.29	10.51	12.5	12.69	12.62	12.60	9.924
245500_at		non-LTR retrotransposon family (LINE), has a 1.5e-50 P-value blast match to GB:AAA67727 reverse transcriptase (LINE-element) (Mus musculus)	AT4G15590	*	-0.1874	-1.327	0.193	0.684	-5.374	0.2792	1.977	0.05586	0.2961	-4.993	0.09182	0.65	0.5198	0.7722	-6.853	-0.6159	-4.037	0.0002755	0.001024	-0.7224	-0.7078	-4.639	4.63E-05	0.0002482	1.168	6.504	6.9	6.412	6.807	6.66	6.351	6.14	6.823	6.559	6.47	6.557	6.93	7.09	6.413	6.75	5.798	6.164	6.157	6.04	5.863
245501_at		integral membrane family protein; similar to integral membrane family protein [Arabidopsis thaliana] (TAIR:AT4G15630.1); similar to Os01g0363300 [Oryza sativa (japonica cultivar-group)] (GB:NP_001043031.1); similar to hypothetical protein MA4_106O17.50 [Musa acuminata] (GB:ABF69990.1); contains InterPro domain Protein of unknown function DUF588; (InterPro:IPR006702); contains InterPro domain Cons…	AT4G15620		-0.5895	-2.824	0.007729	0.2017	-2.682	-0.3142	-1.505	0.1411	0.4604	-5.761	-0.9038	-4.329	0.0001167	0.004119	0.6006	-1.122	-4.974	1.68E-05	8.43E-05	2.022	-0.2178	-0.9659	0.3406	0.4488	-6.97	5.198	5.931	6.32	5.456	5.73	5.501	4.983	4.701	5.361	5.14	4.984	4.707	5.268	4.33	4.82	4.641	4.801	4.372	4.60	5.109
245502_at		similar to unknown protein [Arabidopsis thaliana] (TAIR:AT3G21465.1); similar to adenyl cyclase [Nicotiana tabacum] (GB:AAB87670.1)	AT4G15640		0.1095	0.5447	0.5894	0.9097	-6.077	-0.361	-1.796	0.08097	0.3572	-5.308	-0.2515	-1.252	0.2189	0.5136	-6.285	-0.5817	-2.679	0.01111	0.02544	-4.244	-0.3301	-1.521	0.1372	0.2171	-6.294	5.718	6.332	6.923	6.777	6.44	6.226	6.421	6.71	6.83	6.55	6.344	5.891	6.14	6.369	6.19	5.516	5.884	6.167	5.86	6.558
245503_at		protein kinase-related; similar to unknown protein [Arabidopsis thaliana] (TAIR:AT1G79280.1); similar to conserved hypothetical protein, conserved [Magnetococcus sp. MC-1] (GB:YP_865388.1)	AT4G15650		-0.2705	-2.242	0.03132	0.3681	-3.906	0.4634	3.84	0.0004867	0.01642	-0.6161	0.1929	1.599	0.1188	0.3745	-5.808	1.549	11.88	6.35E-14	1.68E-12	21.5	1.356	10.4	2.55E-12	7.64E-11	17.88	9.962	10	9.8	9.856	9.90	9.659	10.03	9.323	9.524	9.63	9.949	10.08	10.28	10.08	10.10	11.29	11.59	11.47	11.45	9.48
245504_at		glutaredoxin family protein; Identical to Monothiol glutaredoxin-S8 (AtGrxS8) (GRXS8) [Arabidopsis Thaliana] (GB:O23417); similar to glutaredoxin family protein [Arabidopsis thaliana] (TAIR:AT4G15670.1); similar to Glutaredoxin-like family protein [Oryza sativa (japonica cultivar-group)] (GB:ABA99336.1); contains InterPro domain Thioredoxin-like fold; (InterPro:IPR012336); contains InterPro domai…	AT4G15660		0.03229	0.2	0.8426	0.9758	-6.203	0.06296	0.3899	0.6989	0.8911	-6.801	0.09525	0.5899	0.559	0.7949	-6.891	-0.7244	-4.154	0.0001959	0.0007565	-0.3903	-0.8197	-4.7	3.85E-05	0.0002104	1.348	4.96	4.992	4.866	4.687	4.88	4.694	5.049	5.201	4.689	4.91	5.394	4.985	4.793	4.713	4.97	4.085	3.866	4.504	4.15	4.25
245505_at		glutaredoxin family protein; Identical to Monothiol glutaredoxin-S5 (AtGrxS5) (GRXS5) [Arabidopsis Thaliana] (GB:O23420); similar to glutaredoxin family protein [Arabidopsis thaliana] (TAIR:AT4G15680.1); similar to glutaredoxin family protein [Musa acuminata] (GB:ABF69994.1); contains InterPro domain Thioredoxin-like fold; (InterPro:IPR012336); contains InterPro domain Glutaredoxin; (InterPro:IPR…	AT4G15690		0.04554	0.2578	0.798	0.9669	-6.19	-0.2122	-1.201	0.2376	0.5846	-6.158	-0.1666	-0.9435	0.3518	0.6458	-6.619	0.09893	0.5186	0.6073	0.693	-7.459	0.2656	1.392	0.1726	0.2623	-6.475	4.446	4.143	4.372	4.318	4.32	4.207	4.314	4.383	4.557	4.37	4.173	3.55	4.161	4.729	4.15	4.373	4.264	4.619	4.42	4.552
245506_at		glutaredoxin family protein; Identical to Monothiol glutaredoxin-S3 (AtGrxS3) (GRXS3) [Arabidopsis Thaliana] (GB:O23421); similar to glutaredoxin family protein [Arabidopsis thaliana] (TAIR:AT4G15690.1); similar to glutaredoxin family protein [Musa acuminata] (GB:ABF69994.1); similar to Glutaredoxin-like family protein [Oryza sativa (japonica cultivar-group)] (GB:ABA99336.1); contains InterPro do…	AT4G15700		0.1253	0.7554	0.455	0.8635	-5.943	0.2657	1.601	0.1182	0.426	-5.619	0.3911	2.357	0.02408	0.1522	-4.435	-0.02882	-0.1608	0.8732	0.9084	-7.583	-0.4199	-2.343	0.02487	0.05387	-4.828	3.005	3.058	3.406	3.275	3.19	3.373	3.164	3.307	3.401	3.31	3.193	3.46	3.594	4.062	3.58	3.379	2.999	3.094	3.16	3.269
245507_at		unknown protein	AT4G15710		0.2591	1.611	0.116	0.5896	-4.986	-0.01895	-0.1178	0.9069	0.9708	-6.871	0.2402	1.493	0.1442	0.4149	-5.964	-0.0425	-0.2446	0.8081	0.8572	-7.566	-0.2827	-1.627	0.1125	0.1855	-6.133	5.831	5.367	5.378	5.18	5.44	5.951	5.701	5.586	5.555	5.70	6.212	5.778	5.347	5.38	5.68	5.515	5.302	5.373	5.40	6.719
245508_at		pentatricopeptide (PPR) repeat-containing protein; similar to pentatricopeptide (PPR) repeat-containing protein [Arabidopsis thaliana] (TAIR:AT3G23330.1); similar to Os12g0163600 [Oryza sativa (japonica cultivar-group)] (GB:NP_001066232.1); similar to hypothetical protein MtrDRAFT_AC149805g4v1 [Medicago truncatula] (GB:ABE88408.1); contains InterPro domain Pentatricopeptide repeat; (InterPro:IPR0…	AT4G15720		0.323	2.434	0.0201	0.3069	-3.523	-0.1639	-1.235	0.225	0.5705	-6.119	0.1591	1.199	0.2384	0.536	-6.348	-0.2774	-1.935	0.06095	0.1069	-5.771	-0.4365	-3.046	0.004361	0.01259	-3.222	4.519	4.445	4.34	4.825	4.53	4.829	5.116	4.583	4.894	4.86	4.686	5.191	4.619	4.27	4.69	4.319	4.247	4.198	4.25	4.5
245509_at		zinc ion binding; similar to zinc ion binding [Arabidopsis thaliana] (TAIR:AT3G62900.1); similar to Os05g0371100 [Oryza sativa (japonica cultivar-group)] (GB:NP_001055354.1); similar to hypothetical protein [Oryza sativa (japonica cultivar-group)] (GB:AAV31237.1); similar to Os03g0347300 [Oryza sativa (japonica cultivar-group)] (GB:NP_001050098.1); contains InterPro domain Zinc finger, CW-type; (…	AT4G15730		0.2686	2.063	0.04646	0.4275	-4.24	-0.09351	-0.7183	0.4773	0.7762	-6.617	0.1751	1.345	0.1872	0.4737	-6.167	0.6598	4.692	3.95E-05	0.0001801	1.18	0.4847	3.447	0.001477	0.005023	-2.194	5.082	5.367	5.573	5.675	5.42	5.699	5.47	5.742	5.861	5.69	5.263	5.67	5.824	5.641	5.60	6.223	6.189	5.84	6.08	5.243
245510_at		C2 domain-containing protein; similar to C2 domain-containing protein [Arabidopsis thaliana] (TAIR:AT3G16510.1); similar to SRC2 [Glycine max] (GB:BAA19769.1); contains InterPro domain C2; (InterPro:IPR000008); contains InterPro domain C2 calcium/lipid-binding region, CaLB; (InterPro:IPR008973)	AT4G15740		0.07081	0.3639	0.7181	0.9495	-6.157	0.05196	0.267	0.791	0.927	-6.842	0.1228	0.6309	0.5321	0.7794	-6.866	1.368	6.511	1.55E-07	1.20E-06	6.688	1.246	5.927	9.18E-07	7.60E-06	5.049	5.996	6.269	6.52	6.207	6.25	6.21	6.423	6.236	6.406	6.32	6.393	6.474	6.396	6.219	6.37	6.907	8.44	7.502	7.62	5.881
245511_at		C2 domain-containing protein; similar to C2 domain-containing protein [Arabidopsis thaliana] (TAIR:AT3G16510.1); similar to SRC2 [Glycine max] (GB:BAA19769.1); contains InterPro domain C2; (InterPro:IPR000008); contains InterPro domain C2 calcium/lipid-binding region, CaLB; (InterPro:IPR008973)	AT4G15755		-0.04015	-0.2098	0.835	0.9746	-6.201	-0.1468	-0.7671	0.4481	0.7578	-6.581	-0.1869	-0.9769	0.3353	0.6304	-6.587	-0.5809	-2.811	0.007995	0.0192	-3.94	-0.394	-1.906	0.06473	0.1183	-5.669	4.908	4.635	5.532	4.702	4.94	4.963	4.491	5.168	4.994	4.90	4.939	4.493	4.482	5.114	4.76	4.684	4.416	3.989	4.36	4.695
245512_at		60S ribosome subunit biogenesis protein, putative; similar to PREDICTED: similar to MGC83122 protein [Gallus gallus] (GB:XP_414222.1); contains InterPro domain PUA; (InterPro:IPR002478)	AT4G15770		0.0004561	0.0021	0.9983	0.9996	-6.223	0.1679	0.773	0.4446	0.7562	-6.576	0.1684	0.7751	0.4434	0.7199	-6.764	0.3078	1.312	0.198	0.2821	-6.735	0.1395	0.5943	0.5561	0.6531	-7.262	5.588	4.964	5.267	5.094	5.23	5.053	4.968	5.332	5.561	5.23	5.882	5.085	5.295	5.324	5.40	6.11	4.859	5.638	5.54	6.056
245513_at	AT4G15780.1, ATVAMP724	member of VAMP72 Gene Family, member of VAMP72 Gene Family	AT4G15780		-0.0121	-0.05943	0.9529	0.9942	-6.221	0.6499	3.191	0.002964	0.05647	-2.33	0.6378	3.132	0.003473	0.04553	-2.652	-0.008531	-0.03878	0.9693	0.9778	-7.596	-0.6463	-2.938	0.00577	0.01601	-3.484	4.45	4.624	4.231	4.265	4.39	4.627	4.033	4.46	4.401	4.38	4.735	4.737	5.595	5.054	5.03	3.547	4.713	4.893	4.38	3.988
245514_at					-0.001653	-0.01038	0.9918	0.9996	-6.223	-0.1422	-0.8931	0.3778	0.7084	-6.477	-0.1438	-0.9035	0.3723	0.6634	-6.656	-0.2647	-1.539	0.1326	0.2035	-6.42	-0.1208	-0.7027	0.4868	0.5904	-7.19	5.308	5.248	5.317	5.563	5.36	5.345	5.525	4.864	5.695	5.36	5.174	5.149	5.442	5.095	5.22	5.523	4.961	4.799	5.09	5.341
245515_at		chloroplast outer membrane protein, putative; similar to TOC159 (translocon outer membrane complex 159) [Arabidopsis thaliana] (TAIR:AT4G02510.1); similar to putative chloroplast outer envelope 86-like protein [Oryza sativa (japonica cultivar-group)] (GB:AAU44144.1); similar to Os05g0151400 [Oryza sativa (japonica cultivar-group)] (GB:NP_001054673.1); contains InterPro domain AIG1; (InterPro:IPR0…	AT4G15810		0.03789	0.3006	0.7655	0.9593	-6.178	-0.1319	-1.047	0.3024	0.6448	-6.329	-0.09402	-0.7459	0.4606	0.7324	-6.786	-0.3401	-2.498	0.01728	0.03687	-4.65	-0.246	-1.807	0.07922	0.1396	-5.841	4.024	3.665	3.617	3.784	3.77	4.148	3.759	3.726	3.608	3.81	4.033	3.56	3.35	3.771	3.68	3.423	3.411	3.464	3.43	3.448
245516_at		wound-responsive protein-related; similar to EMB1703 (EMBRYO DEFECTIVE 1703) [Arabidopsis thaliana] (TAIR:AT3G61780.1)	AT4G15820		-0.09192	-0.718	0.4775	0.8711	-5.97	-0.006147	-0.04802	0.962	0.989	-6.877	-0.09807	-0.766	0.4487	0.724	-6.771	-0.3096	-2.239	0.03155	0.06133	-5.193	-0.2115	-1.529	0.135	0.2144	-6.281	5.163	5.093	5.525	5.302	5.27	5.024	5.172	5.162	5.357	5.18	4.934	4.749	5.426	5.581	5.17	4.943	4.923	5.017	4.96	4.993
245517_at		similar to Os01g0932600 [Oryza sativa (japonica cultivar-group)] (GB:NP_001045299.1); contains InterPro domain TRAF-like; (InterPro:IPR008974)	AT4G15840		-0.05102	-0.3934	0.6964	0.9424	-6.146	-0.2126	-1.639	0.1101	0.4118	-5.561	-0.2636	-2.032	0.04967	0.2316	-5.074	-0.3162	-2.257	0.03027	0.05922	-5.156	-0.0526	-0.3755	0.7096	0.7819	-7.37	7.304	7.199	7.484	7.226	7.30	7.223	7.169	7.62	6.998	7.25	6.929	7.178	7.341	6.712	7.04	7.187	6.839	6.936	6.99	7.114
245518_at	AT4G15850.1, ATRH1	plant DEAD box-like RNA helicase., plant DEAD box-like RNA helicase.	AT4G15850		-0.3774	-1.997	0.05357	0.4527	-4.359	-0.398	-2.106	0.04239	0.2584	-4.754	-0.7754	-4.102	0.0002278	0.006838	-0.04849	-0.5602	-2.744	0.009459	0.0222	-4.096	0.2152	1.054	0.299	0.4057	-6.881	4.99	5.266	5.74	5.415	5.35	4.82	5.633	4.553	4.896	4.98	5.027	4.294	4.68	4.309	4.58	4.603	5.156	4.619	4.79	5.039
245519_at		copia-like retrotransposon family, has a 2.3e-43 P-value blast match to dbj|BAA78425.1| polyprotein (Arabidopsis thaliana) (AtRE1) (Ty1_Copia-element)	AT4G15860		0.3041	1.744	0.08981	0.5325	-4.783	-0.5681	-3.258	0.002476	0.05016	-2.161	-0.264	-1.514	0.1389	0.4063	-5.934	-0.3989	-2.118	0.04126	0.07699	-5.431	-0.1349	-0.7164	0.4784	0.5831	-7.181	4.712	4.414	4.793	4.151	4.52	4.781	5.147	4.475	4.882	4.82	4.083	3.989	4.22	4.722	4.25	4.207	4.051	4.098	4.12	4.248
245520_at	AT4G15870.1, ATTS1	encodes a putative terpene synthase, encodes a putative terpene synthase	AT4G15870		-0.04177	-0.2892	0.7741	0.9618	-6.181	0.03214	0.2225	0.8252	0.9386	-6.853	-0.00963	-0.06667	0.9472	0.9822	-7.065	0.1968	1.261	0.2154	0.3024	-6.798	0.2064	1.323	0.1943	0.2885	-6.566	4.027	4.511	4.227	4.179	4.24	4.064	4.85	3.955	3.907	4.19	4.12	4.202	4.35	4.234	4.23	4.485	4.53	4.283	4.43	4.187
245521_at	ESD4	EARLY IN SHORT DAYS 4 Arabidopsis mutant shows extreme early flowering and alterations in shoot development. It encodes a SUMO protease, located predominantly at the periphery of the nucleus. Accelerates the transition from vegetative growth to flowering. Probably acts in the same pathway as NUA in affecting flowering time, vegetative and inflorescence development.	AT4G15880		-0.1366	-1.247	0.2204	0.711	-5.471	0.1767	1.614	0.1153	0.4214	-5.599	0.04016	0.3668	0.7159	0.8813	-6.999	0.3635	3.074	0.004049	0.01072	-3.302	0.3233	2.734	0.009693	0.02463	-3.967	8.045	8.034	7.71	8.043	7.96	7.825	7.996	7.75	7.715	7.82	7.845	8.059	8.145	7.943	8.00	8.318	8.27	8.377	8.32	7.643
245522_at		binding; similar to binding [Arabidopsis thaliana] (TAIR:AT3G57060.1); similar to PREDICTED: similar to LOC398742 protein [Gallus gallus] (GB:XP_417877.2); similar to Os12g0548100 [Oryza sativa (japonica cultivar-group)] (GB:NP_001066969.1); contains InterPro domain Armadillo-like helical; (InterPro:IPR011989); contains InterPro domain Chromosome condensation protein, HCP-6-related; (InterPro:IPR…	AT4G15890		0.112	0.7303	0.47	0.8697	-5.961	-0.2729	-1.78	0.08365	0.3624	-5.335	-0.1609	-1.05	0.301	0.5991	-6.514	0.9261	5.592	2.55E-06	1.54E-05	3.892	1.087	6.564	1.32E-07	1.33E-06	6.984	7.096	7.318	6.981	7.191	7.15	7.321	7.724	6.974	7.014	7.26	6.811	7.177	7.064	6.889	6.99	8.296	8.019	7.902	8.07	6.322
245523_at	AT4G15910.1, ATDI21	encodes a gene whose transcript level in root and leaves increases to progressive drought stress. The transcript level is also affected by changes of endogenous or exogenous abscisic acid level. It appears to be a member of plant-specific gene family that includes late embryo-abundant and zinc- IAA-induced proteins in other plants., encodes a gene whose transcript level in root and leaves increas…	AT4G15910		0.07278	0.3091	0.7591	0.9589	-6.176	-0.1513	-0.6424	0.5247	0.808	-6.669	-0.0785	-0.3334	0.7408	0.8932	-7.011	-1.383	-5.436	4.11E-06	2.37E-05	3.418	-1.304	-5.128	1.05E-05	6.66E-05	2.627	7.979	7.583	7.475	7.683	7.68	7.634	7.884	7.683	7.809	7.75	7.465	7.497	7.797	7.646	7.60	6.958	6.275	5.658	6.30	6.405
245524_at		nodulin MtN3 family protein; similar to nodulin MtN3 family protein [Arabidopsis thaliana] (TAIR:AT3G16690.1); similar to MtN3/saliva family protein, expressed [Oryza sativa (japonica cultivar-group)] (GB:ABF95863.1); contains InterPro domain MtN3 and saliva related transmembrane protein; (InterPro:IPR004316)	AT4G15920		0.0305	0.1517	0.8803	0.9839	-6.211	0.266	1.323	0.1943	0.5352	-6.009	0.2965	1.475	0.1491	0.422	-5.99	0.221	1.018	0.3157	0.4139	-7.073	-0.0755	-0.3477	0.7301	0.7986	-7.38	4.284	4.43	4.693	4.542	4.49	4.53	4.766	4.949	3.826	4.52	5.48	3.959	4.582	5.114	4.78	4.653	4.802	4.67	4.71	5.115
245525_at		dynein light chain, putative; similar to dynein light chain, putative [Arabidopsis thaliana] (TAIR:AT5G20110.1); similar to Dynein Light Chain family member (dlc-1) [Caenorhabditis elegans] (GB:NP_498422.1); similar to Os01g0256400 [Oryza sativa (japonica cultivar-group)] (GB:NP_001042625.1); contains InterPro domain Dynein light chain, type 1; (InterPro:IPR001372)	AT4G15930		-0.1008	-0.68	0.5009	0.8813	-5.996	0.3274	2.21	0.03368	0.2285	-4.552	0.2267	1.53	0.135	0.4005	-5.911	0.2776	1.735	0.09149	0.1496	-6.115	0.05097	0.3185	0.752	0.8162	-7.39	6.451	5.818	6.409	6.501	6.29	6.389	6.346	6.388	5.653	6.19	6.364	6.298	6.736	6.687	6.52	6.469	6.809	6.439	6.57	6.551
245526_at		contains domain DNA-DIRECTED RNA POLYMERASE II (PTHR21297)	AT4G15950		0.000201	0.001194	0.9991	0.9998	-6.223	-0.2595	-1.542	0.1319	0.4483	-5.707	-0.2593	-1.541	0.1322	0.3961	-5.895	-0.4385	-2.412	0.02116	0.04382	-4.834	-0.1791	-0.9855	0.3311	0.4387	-6.951	5.66	5.693	5.815	5.8	5.74	6.067	5.486	5.647	5.77	5.74	5.566	5.455	5.24	5.671	5.48	5.183	4.619	6.109	5.30	5.605
245527_at		epoxide hydrolase-related; similar to epoxide hydrolase, putative [Arabidopsis thaliana] (TAIR:AT3G05600.1); similar to soluble epoxide hydrolase [Citrus jambhiri] (GB:BAD13534.1); contains InterPro domain Esterase/lipase/thioesterase; (InterPro:IPR000379); contains InterPro domain Alpha/beta hydrolase fold-1; (InterPro:IPR000073); contains InterPro domain Epoxide hydrolase; (InterPro:IPR000639);…	AT4G15955		-0.09202	-0.5269	0.6015	0.9138	-6.086	0.005957	0.03411	0.973	0.9914	-6.877	-0.08606	-0.4928	0.6252	0.8337	-6.944	-0.3207	-1.7	0.09788	0.1581	-6.172	-0.2346	-1.244	0.2217	0.3206	-6.666	5.793	5.512	6.075	5.714	5.77	5.803	6.127	5.439	5.357	5.68	5.668	5.614	5.515	5.953	5.69	5.938	5.218	5.203	5.45	6.112
245528_at	AT4G15530.1, AT4G15530.1, AT4G15530.1, AT4G15530.1	The product of this long transcript was shown to be targeted to the chloroplast, whereas the shorter transcript (no targeting sequence) accumulates in the cytosol. They were also found in slightly different tissues., PPDK (PYRUVATE ORTHOPHOSPHATE DIKINASE); kinase; similar to Pyruvate, phosphate dikinase, chloroplast precursor (Pyruvate, orthophosphate dikinase) (GB:Q42910); similar to Pyruvate, …	AT4G15530		0.00479	0.0182	0.9856	0.9993	-6.222	-0.1306	-0.4963	0.6227	0.8582	-6.753	-0.1258	-0.4781	0.6355	0.8388	-6.951	-2.063	-7.257	1.65E-08	1.55E-07	8.934	-1.937	-6.814	6.21E-08	6.78E-07	7.738	12.02	12.08	12.18	12.19	12.12	12.11	12.15	12.06	12.16	12.12	12.19	12.06	11.89	11.83	11.99	10.28	9.966	9.923	10.06	11.83
245529_at		tRNA-splicing endonuclease positive effector-related; similar to tRNA-splicing endonuclease positive effector-related [Arabidopsis thaliana] (TAIR:AT4G30100.1); similar to Os06g0310200 [Oryza sativa (japonica cultivar-group)] (GB:NP_001057481.1); similar to regulator of nonsense transcripts 1-like [Oryza sativa (japonica cultivar-group)] (GB:BAD62206.1); similar to putative component of a tRNA sp…	AT4G15570		-0.04559	-0.2831	0.7787	0.963	-6.183	-0.2353	-1.461	0.1528	0.4771	-5.823	-0.2809	-1.744	0.08977	0.3217	-5.578	-0.6215	-3.573	0.001039	0.003286	-2.006	-0.3406	-1.958	0.05811	0.1083	-5.576	4.883	4.943	5.619	5.839	5.32	5.348	5.394	5.079	5.282	5.28	5.027	5.191	4.818	5.126	5.04	5.002	4.427	4.67	4.70	5.056
245530_at		non-LTR retrotransposon family (LINE), has a 1.5e-50 P-value blast match to GB:AAA67727 reverse transcriptase (LINE-element) (Mus musculus)	AT4G15590	*	0.2503	1.283	0.2079	0.6979	-5.428	-0.2824	-1.447	0.1566	0.484	-5.843	-0.03209	-0.1645	0.8703	0.9532	-7.054	-0.8373	-3.973	0.0003325	0.001215	-0.9049	-0.8052	-3.82	0.0005157	0.002041	-1.183	5.377	5.365	5.434	5.714	5.47	5.983	5.334	5.659	5.915	5.72	5.802	5.617	5.046	5.297	5.44	5.007	4.23	4.669	4.64	5.777
245531_at	AT4G15100.1	SCPL30 (serine carboxypeptidase-like 30); serine carboxypeptidase; similar to SCPL31 (serine carboxypeptidase-like 31), serine carboxypeptidase [Arabidopsis thaliana] (TAIR:AT1G11080.1); similar to Os05g0158500 [Oryza sativa (japonica cultivar-group)] (GB:NP_001054710.1); similar to Os01g0332800 [Oryza sativa (japonica cultivar-group)] (GB:NP_001042933.1); similar to Peptidase S10, serine carboxy…	AT4G15100		0.2112	1.27	0.2122	0.7036	-5.443	-0.1172	-0.7052	0.4853	0.7823	-6.627	0.09395	0.5652	0.5755	0.8044	-6.905	-0.3646	-2.03	0.04986	0.09026	-5.597	-0.4585	-2.554	0.01511	0.0357	-4.375	5.308	4.617	5.479	5.157	5.14	5.526	4.961	5.255	5.664	5.35	4.8	5.569	5.219	5.348	5.23	4.661	4.761	4.905	4.78	5.614
245532_at	AT4G15110.1, CYP97B3	member of CYP97B, member of CYP97B	AT4G15110		0.08564	0.3362	0.7387	0.9543	-6.167	0.3064	1.203	0.237	0.5842	-6.157	0.392	1.539	0.1327	0.3967	-5.897	0.4957	1.802	0.08005	0.1339	-6.003	0.1037	0.3771	0.7084	0.7808	-7.369	4.988	4.876	6.154	5.109	5.28	4.595	5.419	4.941	6.515	5.37	5.338	5.468	6.028	5.862	5.67	5.843	5.491	5.999	5.78	4.782
245533_at		cholinephosphate cytidylyltransferase, putative / phosphorylcholine transferase, putative / CTP:phosphocholine cytidylyltransferase, putative; similar to cholinephosphate cytidylyltransferase, putative / phosphorylcholine transferase, putative / CTP:phosphocholine cytidylyltransferase, putative [Arabidopsis thaliana] (TAIR:AT2G32260.1); similar to CTP:phosphocholine cytidylyltransferase [Brassica…	AT4G15130		-0.02244	-0.1504	0.8813	0.984	-6.211	0.08822	0.5914	0.558	0.8276	-6.701	0.06578	0.4409	0.6619	0.8529	-6.969	0.005788	0.03592	0.9715	0.9795	-7.596	-0.05999	-0.3723	0.7119	0.7836	-7.371	10.18	10.25	10.23	10.3	10.24	10.11	10.26	10.28	10.22	10.22	10.44	10.24	10.29	10.25	10.31	10.29	10.17	10.27	10.24	9.798
245534_at		glycine-rich protein; similar to unknown protein [Arabidopsis thaliana] (TAIR:AT5G49350.1); similar to Os04g0615700 [Oryza sativa (japonica cultivar-group)] (GB:NP_001053871.1); similar to H0525G02.4 [Oryza sativa (indica cultivar-group)] (GB:CAJ86307.1)	AT4G15150		-0.09863	-0.573	0.5702	0.9058	-6.061	0.2243	1.303	0.2009	0.5437	-6.034	0.1257	0.7301	0.4701	0.7392	-6.798	-0.3421	-1.84	0.07414	0.1257	-5.938	-0.4678	-2.516	0.01654	0.03843	-4.458	4.527	5.44	5.038	4.502	4.88	4.603	4.837	4.99	4.681	4.78	4.866	4.814	5.626	4.702	5.00	4.653	4.653	4.297	4.53	4.301
245535_at		protease inhibitor/seed storage/lipid transfer protein (LTP) family protein; similar to CWLP (CELL WALL-PLASMA MEMBRANE LINKER PROTEIN), lipid binding [Arabidopsis thaliana] (TAIR:AT3G22120.1); similar to cell wall-plasma membrane linker protein [Brassica napus] (GB:CAA64425.1); contains InterPro domain 20S proteasome, A and B subunits; (InterPro:IPR001353); contains InterPro domain Pistil-specif…	AT4G15160		-0.3408	-2.337	0.02522	0.3379	-3.72	-0.2168	-1.487	0.1459	0.4677	-5.787	-0.5576	-3.824	0.0005109	0.01213	-0.8276	-1.113	-7.068	2.90E-08	2.59E-07	8.37	-0.5558	-3.528	0.001177	0.004134	-1.977	7.207	6.69	7.376	6.907	7.05	6.821	6.569	6.796	6.63	6.70	6.694	6.455	6.336	6.465	6.49	5.633	6.192	5.97	5.93	7.062
245536_at					0.2251	1.624	0.1133	0.5836	-4.968	0.09416	0.6791	0.5015	0.7919	-6.645	0.3193	2.303	0.02727	0.1625	-4.546	0.6156	4.11	0.0002224	0.0008452	-0.5138	0.2963	1.979	0.05567	0.1047	-5.539	7.429	7.448	7.128	7.189	7.30	7.348	7.705	7.65	7.39	7.52	7.292	7.698	7.819	7.662	7.62	8.309	7.626	7.807	7.91	7.157
245537_at					0.07696	0.6672	0.5089	0.8839	-6.004	-0.0407	-0.3528	0.7263	0.9008	-6.815	0.03626	0.3144	0.7551	0.9004	-7.017	0.3972	3.188	0.002987	0.008232	-3.014	0.3609	2.897	0.006413	0.01746	-3.583	10.41	10.46	10.5	10.35	10.43	10.61	10.49	10.45	10.47	10.51	10.41	10.37	10.67	10.42	10.47	10.69	10.98	10.82	10.83	10.36
245538_at		formin homology 2 domain-containing protein / FH2 domain-containing protein; similar to Fh5 (FORMIN HOMOLOGY5), actin binding [Arabidopsis thaliana] (TAIR:AT5G54650.2); similar to Pyridoxal-dependent decarboxylase; Actin-binding FH2 [Medicago truncatula] (GB:ABE93173.1); contains InterPro domain Quinonprotein alcohol dehydrogenase-like; (InterPro:IPR011047); contains InterPro domain Actin-binding…	AT4G15200		0.007834	0.06083	0.9518	0.994	-6.221	-0.2033	-1.578	0.1233	0.4337	-5.653	-0.1954	-1.518	0.138	0.405	-5.929	-0.3694	-2.655	0.01178	0.02674	-4.299	-0.1739	-1.25	0.2193	0.3179	-6.658	10.33	10.33	10.21	10.12	10.25	10.12	10.36	10.26	10.28	10.26	10.33	9.995	10.08	9.807	10.05	9.745	9.957	9.932	9.88	9.672
245539_at	AT4G15230.1	ATPDR2/PDR2 (PLEIOTROPIC DRUG RESISTANCE 2); ATPase, coupled to transmembrane movement of substances; Identical to Pleiotropic drug resistance protein 2 (PDR2) [Arabidopsis Thaliana] (GB:Q8GZ52;GB:O23376;GB:O23377;GB:Q7PC89); similar to ATPDR9/PDR9 (PLEIOTROPIC DRUG RESISTANCE 9), ATPase, coupled to transmembrane movement of substances [Arabidopsis thaliana] (TAIR:AT3G53480.1); similar to ATPDR13…	AT4G15230	*	0.167	0.839	0.4071	0.8414	-5.878	-0.1081	-0.5431	0.5904	0.8422	-6.728	0.05889	0.2959	0.769	0.9081	-7.023	0.1208	0.5618	0.5778	0.6669	-7.435	0.06189	0.2879	0.7751	0.8345	-7.399	4.59	4.278	4.636	4.556	4.52	4.854	4.418	5.451	4.005	4.68	4.091	4.853	4.63	4.722	4.57	5.063	4.644	4.2	4.64	4.186
245540_at	AT4G15230.1	ATPDR2/PDR2 (PLEIOTROPIC DRUG RESISTANCE 2); ATPase, coupled to transmembrane movement of substances; Identical to Pleiotropic drug resistance protein 2 (PDR2) [Arabidopsis Thaliana] (GB:Q8GZ52;GB:O23376;GB:O23377;GB:Q7PC89); similar to ATPDR9/PDR9 (PLEIOTROPIC DRUG RESISTANCE 9), ATPase, coupled to transmembrane movement of substances [Arabidopsis thaliana] (TAIR:AT3G53480.1); similar to ATPDR13…	AT4G15230	*	-0.1934	-1.053	0.2992	0.7783	-5.683	0.1957	1.066	0.2938	0.6373	-6.309	0.002231	0.01215	0.9904	0.9967	-7.067	0.2883	1.454	0.1548	0.2305	-6.544	0.2861	1.443	0.1579	0.2437	-6.406	6.085	5.83	5.895	6.111	5.98	5.357	6.451	5.357	5.981	5.79	6.533	6.007	5.762	5.628	5.98	6.451	6.064	6.291	6.27	6.278
245541_at					0.06715	0.4517	0.6542	0.9307	-6.122	-0.3305	-2.223	0.03265	0.2246	-4.525	-0.2634	-1.772	0.08502	0.3119	-5.533	-0.1629	-1.015	0.3171	0.4153	-7.076	0.1004	0.6256	0.5356	0.6346	-7.242	5.588	5.907	6.075	6.343	5.98	5.88	6.083	5.952	6.267	6.05	5.954	6.087	5.53	5.29	5.72	5.684	6.027	5.735	5.82	5.753
245542_at		zinc finger (B-box type) family protein; Identical to Putative zinc finger protein CONSTANS-LIKE 11 (COL11) [Arabidopsis Thaliana] (GB:O23379); similar to zinc finger (B-box type) family protein [Arabidopsis thaliana] (TAIR:AT3G21880.1); similar to Os06g0298200 [Oryza sativa (japonica cultivar-group)] (GB:NP_001057441.1); similar to Zinc finger, B-box; CCT [Medicago truncatula] (GB:ABE83395.1); s…	AT4G15250		0.2281	1.195	0.24	0.7289	-5.531	-0.08175	-0.4282	0.6711	0.8792	-6.785	0.1464	0.7667	0.4483	0.7238	-6.77	-0.241	-1.169	0.2502	0.342	-6.909	-0.3874	-1.879	0.06851	0.1239	-5.718	4.925	5.063	5.225	4.769	5.00	5.325	4.766	4.916	5.889	5.22	5.392	4.906	5.305	4.965	5.14	5.044	4.515	4.705	4.75	6.975
245543_at		UDP-glucoronosyl/UDP-glucosyl transferase family protein; similar to UDP-glucoronosyl/UDP-glucosyl transferase family protein [Arabidopsis thaliana] (TAIR:AT4G15280.1); similar to Anthocyanidin 3-O-glucosyltransferase (Flavonol 3-O-glucosyltransferase 6) (UDP-glucose flavonoid 3-O-glucosyltransferase 6) (GB:Q40288); contains InterPro domain UDP-glucuronosyl/UDP-glucosyltransferase; (InterPro:IPR0…	AT4G15260		0.09925	0.5219	0.605	0.9147	-6.089	0.09109	0.479	0.6349	0.8643	-6.762	0.1903	1.001	0.3237	0.619	-6.563	-0.2484	-1.209	0.2345	0.3245	-6.861	-0.4387	-2.136	0.03965	0.07938	-5.243	5.417	4.975	4.528	4.594	4.88	4.847	4.835	4.789	5.442	4.98	4.995	4.699	5.42	5.162	5.07	4.741	4.761	4.388	4.63	5.101
245544_at		glucosyltransferase-related; similar to UDP-glucoronosyl/UDP-glucosyl transferase family protein [Arabidopsis thaliana] (TAIR:AT4G15280.1); similar to UDP-glucose glucosyltransferase [Fragaria x ananassa] (GB:AAU09444.1); contains InterPro domain UDP-glucuronosyl/UDP-glucosyltransferase; (InterPro:IPR002213)	AT4G15270		-0.01244	-0.06659	0.9473	0.993	-6.22	0.03584	0.1919	0.8489	0.9485	-6.859	0.0234	0.1253	0.901	0.9655	-7.06	-0.326	-1.616	0.115	0.1811	-6.305	-0.3494	-1.732	0.09201	0.1578	-5.967	4.958	4.944	4.706	4.888	4.87	4.612	4.931	4.886	5.017	4.86	4.997	4.787	4.382	5.424	4.90	4.913	4.133	4.598	4.55	5.331
245545_at		UDP-glucoronosyl/UDP-glucosyl transferase family protein; similar to UDP-glucoronosyl/UDP-glucosyl transferase family protein [Arabidopsis thaliana] (TAIR:AT4G15260.1); similar to UDP-glycosyltransferase 71E1 [Stevia rebaudiana] (GB:AAR06914.1); contains InterPro domain UDP-glucuronosyl/UDP-glucosyltransferase; (InterPro:IPR002213)	AT4G15280		-0.02632	-0.219	0.8279	0.9725	-6.199	-0.04426	-0.3683	0.7148	0.8959	-6.809	-0.07058	-0.5873	0.5607	0.7963	-6.892	-0.588	-4.53	6.43E-05	0.0002781	0.7011	-0.5174	-3.986	0.0003198	0.001345	-0.7198	5.828	5.926	5.765	6.212	5.93	5.813	6.137	5.818	5.858	5.91	5.821	5.743	5.933	5.951	5.86	5.109	5.569	5.356	5.34	5.602
245546_at	AT4G15290.1, ATCSLB05	encodes a gene similar to cellulose synthase, encodes a gene similar to cellulose synthase	AT4G15290		0.1496	0.9165	0.3656	0.8179	-5.813	-0.2641	-1.618	0.1145	0.42	-5.593	-0.1145	-0.7014	0.4876	0.7518	-6.818	0.06117	0.3469	0.7307	0.7954	-7.535	0.1757	0.9963	0.3259	0.4334	-6.94	5.608	6.027	5.695	6.256	5.90	5.995	5.961	5.85	6.379	6.05	6.177	5.893	5.739	5.32	5.78	6.315	6.029	5.529	5.96	6.21
245547_at	AT4G15300.1, CYP702A2	a member of the cytochrome P450 gene family. molecular function unknown., a member of the cytochrome P450 gene family. molecular function unknown.	AT4G15300		0.06143	0.3567	0.7234	0.9506	-6.16	-0.08576	-0.4981	0.6215	0.8576	-6.752	-0.02434	-0.1413	0.8884	0.9607	-7.057	-0.804	-4.323	0.000119	0.000483	0.09668	-0.7796	-4.192	0.0001752	0.0007936	-0.1343	5.534	5.224	5.115	6.105	5.49	5.501	5.037	5.603	6.082	5.56	5.813	5.277	5.452	5.339	5.47	4.66	4.658	4.753	4.69	4.741
245548_at	AT4G15310.1, CYP702A3	a member of the cytochrome P450 gene family. molecular function unknown., a member of the cytochrome P450 gene family. molecular function unknown.	AT4G15310		0.04991	0.2905	0.7731	0.9617	-6.181	0.2438	1.419	0.1645	0.4942	-5.881	0.2937	1.71	0.09602	0.3331	-5.634	-0.5352	-2.884	0.006625	0.01636	-3.764	-0.8289	-4.468	7.74E-05	0.00039	0.6645	5.246	4.696	5.275	5.412	5.16	5.138	5.691	4.599	5.4	5.21	5.011	5.285	6.029	5.479	5.45	4.509	4.523	4.834	4.62	5.403
245549_at	AT4G15320.1, ATCSLB06	encodes a gene similar to cellulose synthase, encodes a gene similar to cellulose synthase	AT4G15320		0.07376	0.3993	0.692	0.9406	-6.144	-0.08733	-0.4728	0.6393	0.8655	-6.765	-0.01357	-0.07345	0.9419	0.9797	-7.065	0.4568	2.289	0.02812	0.05563	-5.09	0.4703	2.357	0.02405	0.05236	-4.797	4.404	4.297	4.028	5.228	4.49	4.718	4.774	4.073	4.687	4.56	4.521	4.186	4.375	4.822	4.48	4.644	4.917	5.276	4.95	4.953
245550_at	AT4G15330.1, CYP705A1	a member of the cytochrome P450 family, a member of the cytochrome P450 family	AT4G15330		-0.2548	-1.61	0.1162	0.5899	-4.988	0.1718	1.086	0.2849	0.6278	-6.288	-0.08298	-0.5243	0.6033	0.8205	-6.928	-0.5185	-3.033	0.004502	0.01175	-3.402	-0.4356	-2.548	0.01531	0.03609	-4.388	4.55	4.297	4.66	4.205	4.43	4.075	4.433	4.112	4.073	4.17	4.015	4.784	4.378	4.204	4.35	4.012	3.852	3.865	3.91	3.754
245551_at	AT4G15350.1, CYP705A2	member of CYP705A, member of CYP705A	AT4G15350		-0.2459	-1.378	0.1768	0.6675	-5.309	-0.313	-1.754	0.08805	0.3715	-5.377	-0.559	-3.132	0.003467	0.04548	-2.65	-0.7969	-4.134	0.0002074	0.0007944	-0.4455	-0.2379	-1.234	0.2252	0.3245	-6.677	5.365	4.547	5.177	4.63	4.93	4.814	4.934	5.028	3.96	4.68	4.237	4.578	4.593	4.075	4.37	4.354	4.306	3.738	4.13	4.277
245552_at	AT4G15360.1, CYP705A3	member of CYP705A, member of CYP705A	AT4G15360		0.225	1.61	0.1162	0.5899	-4.988	-0.5833	-4.175	0.0001838	0.007972	0.3196	-0.3584	-2.565	0.01469	0.1138	-3.988	-0.3995	-2.648	0.01202	0.02717	-4.317	-0.04113	-0.2726	0.7868	0.8436	-7.404	4.078	3.833	4.474	4.597	4.25	4.256	4.29	4.479	4.857	4.47	3.851	4.293	3.867	3.537	3.89	3.936	3.826	3.776	3.85	4.263
245553_at		pentacyclic triterpene synthase, putative; similar to pentacyclic triterpene synthase, putative [Arabidopsis thaliana] (TAIR:AT5G48010.2); similar to pentacyclic triterpene synthase, putative [Arabidopsis thaliana] (TAIR:AT1G78500.1); similar to ATPEN1 (Arabidopsis thaliana pentacyclic triterpene synthase 1), catalytic/ lyase [Arabidopsis thaliana] (TAIR:AT4G15340.1); similar to beta-Amyrin Synth…	AT4G15370		-0.1131	-0.8863	0.3814	0.8264	-5.839	0.05343	0.4188	0.6779	0.8815	-6.789	-0.05965	-0.4675	0.643	0.8422	-6.956	-0.2695	-1.956	0.05843	0.1032	-5.734	-0.2098	-1.523	0.1367	0.2165	-6.291	4.356	4.235	4.275	4.815	4.42	4.237	4.288	4.457	4.247	4.31	4.273	4.092	4.217	4.861	4.36	4.182	4.258	4.012	4.15	4.435
245554_at	AT4G15380.1, CYP705A4	member of CYP705A, member of CYP705A	AT4G15380		-0.142	-1.002	0.3233	0.7947	-5.734	-0.03221	-0.2273	0.8215	0.9369	-6.852	-0.1742	-1.229	0.2272	0.5234	-6.313	-0.2757	-1.801	0.08025	0.1343	-6.005	-0.1015	-0.663	0.5116	0.6127	-7.218	3.944	3.969	3.562	4.543	4.00	3.733	3.741	3.889	4.087	3.86	3.744	4.144	3.818	3.614	3.83	3.792	3.843	3.551	3.73	4.231
245555_at		transferase family protein; similar to transferase family protein [Arabidopsis thaliana] (TAIR:AT3G30280.1); similar to Transferase [Medicago truncatula] (GB:ABE84610.1); contains InterPro domain Transferase; (InterPro:IPR003480)	AT4G15390		0.3032	1.853	0.07224	0.4965	-4.606	0.1664	1.017	0.3162	0.6579	-6.36	0.4695	2.869	0.006886	0.07053	-3.291	-0.2344	-1.326	0.1932	0.2767	-6.716	-0.7039	-3.983	0.0003227	0.001356	-0.7284	5.043	4.801	4.941	4.807	4.90	4.818	4.818	5.65	5.519	5.20	5.392	5.44	5.526	5.112	5.37	4.92	4.541	4.531	4.66	4.782
245556_at		transferase family protein; similar to transferase family protein [Arabidopsis thaliana] (TAIR:AT5G47980.1); similar to putative alcohol acyl-transferases [Cucumis melo] (GB:AAW51126.1); similar to minovincinine 19-hydroxy-O-acetyltransferase [Catharanthus roseus] (GB:AAO13736.1); contains InterPro domain Transferase; (InterPro:IPR003480)	AT4G15400		-0.09665	-0.7507	0.4578	0.8644	-5.946	0.1328	1.031	0.3093	0.652	-6.345	0.03614	0.2807	0.7806	0.9131	-7.027	-0.09571	-0.6883	0.4958	0.5916	-7.355	-0.1319	-0.9482	0.3495	0.4578	-6.987	3.822	4.252	3.648	3.977	3.92	4.001	3.738	3.951	3.621	3.83	4.232	3.732	4.085	3.793	3.96	3.542	3.831	4.113	3.83	3.371
245557_at	AT4G15410.1	Identical to UBA and UBX domain-containing protein At4g15410 [Arabidopsis Thaliana] (GB:Q7Y175;GB:O23394;GB:Q94A11); similar to PUX4 (LANT UBX DOMAIN-CONTAINING PROTEIN 4) [Arabidopsis thaliana] (TAIR:AT4G04210.1); similar to phosphatase-like protein Mtc923 [Medicago truncatula] (GB:AAK12935.1); contains InterPro domain Protein of unknown function FAF1; (InterPro:IPR006556); contains InterPro dom…	AT4G15410		-0.00642	-0.05039	0.9601	0.9957	-6.221	0.4352	3.415	0.001612	0.03755	-1.756	0.4287	3.365	0.001851	0.02967	-2.057	1.053	7.647	5.21E-09	5.35E-08	10.09	0.6238	4.532	6.38E-05	0.0003292	0.8539	7.71	7.762	7.81	7.678	7.74	7.331	7.899	7.866	7.839	7.73	8.186	8.013	7.89	8.586	8.17	8.789	8.763	8.826	8.79	7.714
245558_at		similar to early-responsive to dehydration protein-related / ERD protein-related [Arabidopsis thaliana] (TAIR:AT4G04340.1); similar to early-responsive to dehydration protein-related / ERD protein-related [Arabidopsis thaliana] (TAIR:AT3G21620.1); similar to early-responsive to dehydration protein-related / ERD protein-related [Arabidopsis thaliana] (TAIR:AT4G22120.2); similar to Protein of unkno…	AT4G15430		0.065	0.3079	0.76	0.9589	-6.176	-0.3459	-1.638	0.1102	0.412	-5.562	-0.2809	-1.33	0.1919	0.4798	-6.186	-0.8085	-3.546	0.001122	0.003524	-2.08	-0.5276	-2.314	0.02658	0.05695	-4.887	5.902	5.468	6.493	5.427	5.82	5.357	6.229	5.651	6.313	5.89	5.771	5.349	5.083	5.964	5.54	5.467	5.145	4.431	5.01	5.87
245559_at		glycine-rich protein; similar to glycine-rich protein [Arabidopsis thaliana] (TAIR:AT2G05440.2); similar to hypothetical protein Bcen_1918 [Burkholderia cenocepacia AU 1054] (GB:YP_621794.1); similar to hypothetical protein Bcen2424_2530 [Burkholderia cenocepacia HI2424] (GB:YP_836173.1)	AT4G15460		-0.3697	-2.38	0.02284	0.3252	-3.634	0.1697	1.092	0.2822	0.6251	-6.281	-0.2001	-1.288	0.2062	0.4969	-6.241	-0.5993	-3.571	0.001045	0.003304	-2.012	-0.3992	-2.379	0.02288	0.05025	-4.752	5.846	6.077	5.945	5.986	5.96	5.747	5.356	5.983	5.289	5.59	5.891	5.372	6.297	5.494	5.76	5.297	5.39	5.405	5.36	5.949
245560_at	AT4G15480.1	Encodes a protein that might have sinapic acid:UDP-glucose glucosyltransferase activity.	AT4G15480		-0.1619	-0.7985	0.4299	0.8524	-5.91	-0.02908	-0.1434	0.8868	0.9639	-6.867	-0.191	-0.9419	0.3526	0.6462	-6.62	-0.3465	-1.582	0.1225	0.1905	-6.356	-0.1555	-0.7099	0.4824	0.5867	-7.185	5.325	5.057	5.586	5.537	5.38	4.71	5.183	5.145	5.82	5.21	5.171	5.683	5.16	4.726	5.19	5.221	5.056	4.811	5.03	5.285
245561_at	AT4G15500.1	Encodes a protein that might have sinapic acid:UDP-glucose glucosyltransferase activity.	AT4G15500		-0.04732	-0.2157	0.8304	0.9734	-6.2	0.05404	0.2464	0.8068	0.9318	-6.847	0.00672	0.03064	0.9757	0.9924	-7.067	-0.5152	-2.175	0.03641	0.06926	-5.32	-0.5219	-2.203	0.03418	0.0702	-5.112	6.242	6.408	7.551	6.21	6.60	6.717	6.441	6.304	6.76	6.56	6.741	6.545	6.689	6.462	6.61	6.33	6.029	5.903	6.09	6.559
245562_at		tRNA/rRNA methyltransferase (SpoU) family protein; similar to OBP33pep (GB:AAA79704.1); contains InterPro domain tRNA/rRNA methyltransferase, SpoU; (InterPro:IPR001537)	AT4G15520		-0.1502	-0.8982	0.3751	0.8223	-5.829	0.2513	1.503	0.1416	0.4612	-5.763	0.1012	0.6053	0.5488	0.789	-6.882	-0.2158	-1.195	0.2399	0.3305	-6.878	-0.317	-1.756	0.08778	0.1519	-5.928	5.532	5.342	5.906	6.088	5.72	5.527	5.877	5.223	5.64	5.57	5.245	5.93	6.027	6.07	5.82	5.639	5.623	5.242	5.50	5.646
245563_at	AT4G14580.1, CIPK4	CBL-interacting protein kinase, CBL-interacting protein kinase	AT4G14580		-0.1948	-1.049	0.3014	0.7803	-5.688	0.4226	2.275	0.02903	0.2107	-4.421	0.2278	1.227	0.228	0.5239	-6.316	-0.5026	-2.505	0.01697	0.03632	-4.634	-0.7304	-3.641	0.000859	0.003155	-1.675	5.797	6.269	6.398	5.782	6.06	5.501	5.919	6.532	5.515	5.87	6.393	6.512	6.291	5.962	6.29	5.767	5.416	5.494	5.56	5.207
245564_at	AT4G14590.1	EMB2739 (EMBRYO DEFECTIVE 2739); similar to PREDICTED: similar to CG17665-PA.3 [Tribolium castaneum] (GB:XP_967034.1)	AT4G14590		0.4105	2.722	0.01	0.2246	-2.911	-0.5045	-3.345	0.001953	0.043	-1.938	-0.09404	-0.6235	0.537	0.7814	-6.87	0.06144	0.3771	0.7083	0.7773	-7.524	0.1555	0.9544	0.3464	0.4547	-6.981	6.243	5.786	6.485	5.945	6.11	6.147	6.873	6.381	6.7	6.53	6.262	5.942	6.069	5.809	6.02	6.355	6.128	6.045	6.18	6.025
245565_at		mitochondrial transcription termination factor-related / mTERF-related; similar to PDE191 (PIGMENT DEFECTIVE 191) [Arabidopsis thaliana] (TAIR:AT4G38160.2); similar to Os08g0515800 [Oryza sativa (japonica cultivar-group)] (GB:NP_001062235.1); similar to Mitochondrial transcription termination factor, mTERF (ISS) [Ostreococcus tauri] (GB:CAL50299.1); similar to Os02g0602400 [Oryza sativa (japonica…	AT4G14605		-0.1415	-0.7775	0.442	0.8575	-5.926	-0.1337	-0.7347	0.4674	0.7698	-6.605	-0.2752	-1.512	0.1393	0.407	-5.937	-0.3891	-1.979	0.05556	0.09888	-5.691	-0.1139	-0.5795	0.5659	0.6618	-7.27	5.945	5.937	5.993	6.229	6.03	5.953	5.799	5.982	5.804	5.88	6.167	4.737	5.825	6.274	5.75	5.386	5.939	5.586	5.64	6.002
245566_at		pseudogene, disease resistance protein (CC-NBS-LRR class), putative, domain signature CC-NBS-LRR exists, suggestive of a disease resistance protein.; blastp match of 45% identity and 2.2e-162 P-value to GP|24461866|gb|AAN62353.1|AF506028_20|AF506028 NBS-LRR type disease resistance protein {Poncirus trifoliata}	AT4G14610		-0.06233	-0.4703	0.641	0.9264	-6.114	0.08012	0.6045	0.5493	0.8228	-6.693	0.01778	0.1342	0.894	0.9635	-7.058	-0.2272	-1.587	0.1213	0.1891	-6.348	-0.245	-1.712	0.09571	0.1629	-6	4.774	4.802	4.876	4.869	4.83	5.258	4.587	4.474	4.752	4.77	4.824	4.827	4.626	5.114	4.85	4.756	4.578	4.475	4.60	4.63
245567_at	GLP9	germin-like protein with N-terminal signal sequence that may target it to the vacuole, plasma membrane and/or outside the cell.	AT4G14630		-0.2863	-1.377	0.1771	0.6682	-5.31	0.2347	1.129	0.2665	0.6113	-6.241	-0.0516	-0.2482	0.8054	0.9253	-7.036	-0.6917	-3.08	0.00398	0.01056	-3.286	-0.6401	-2.85	0.007227	0.01929	-3.694	5.247	4.335	5.083	4.614	4.82	4.042	4.421	5.243	4.427	4.53	4.674	4.835	4.255	5.307	4.77	4.066	4.18	4.137	4.13	4.531
245568_at		similar to unknown protein [Arabidopsis thaliana] (TAIR:AT2G22795.1); similar to CG6004-PB [Drosophila melanogaster] (GB:NP_648504.2); similar to PREDICTED: hypothetical protein [Strongylocentrotus purpuratus] (GB:XP_799902.2); similar to mature parasite-infected erythrocyte surface antigen [Plasmodium falciparum] (GB:AAC13303.1)	AT4G14650		-0.04683	-0.227	0.8217	0.9713	-6.197	0.02746	0.1331	0.8949	0.9665	-6.869	-0.01937	-0.09388	0.9257	0.9747	-7.063	-0.306	-1.373	0.1783	0.2593	-6.654	-0.2866	-1.286	0.2067	0.3032	-6.613	5.603	5.595	5.529	5.808	5.63	5.353	5.296	5.81	5.889	5.59	5.669	4.657	6.059	6.073	5.61	5.601	5.522	4.86	5.33	5.617
245569_at		RNA polymerase Rpb7 N-terminal domain-containing protein; similar to RNA polymerase Rpb7 N-terminal domain-containing protein [Arabidopsis thaliana] (TAIR:AT3G22900.1); similar to putative receptor kinase [Oryza sativa (japonica cultivar-group)] (GB:AAS98454.2); similar to Os05g0157100 [Oryza sativa (japonica cultivar-group)] (GB:NP_001054703.1); contains InterPro domain Nucleic acid-binding, OB-…	AT4G14660		-0.1976	-1.008	0.3203	0.7933	-5.728	0.1459	0.7447	0.4614	0.7655	-6.598	-0.05161	-0.2633	0.7938	0.9195	-7.032	-0.4774	-2.255	0.03039	0.05941	-5.16	-0.4258	-2.011	0.05193	0.09885	-5.479	5.529	5.271	5.826	5.532	5.54	5.429	5.209	5.303	5.427	5.34	5.215	5.61	5.793	5.333	5.49	5.942	4.682	4.562	5.06	5.657
[truncated: 22,141 more rows]
[truncated: 32 more columns]
