# Supplementary material for: Penetration of the Stigma and Style Elicits a Novel Transcriptome in Pollen Tubes, Pointing to Genes Critical for Growth in a Pistil
Source: PLoS Genet. 2009 Aug 28;5(8):e1000621. doi: 10.1371/journal.pgen.1000621 (PMC2726614; doi:10.1371/journal.pgen.1000621)
Supplement: Table S6 — Pearson correlation coefficients between microarray experiments. The Pearson correlation coefficients between quantile normalized 40 microarray data sets used in this study are shown. (0.04 MB XLS) [file pgen.1000621.s011.xls]

## Sheet: Sheet1
	dry pollen-1	dry pollen-2	dry pollen-3	dry pollen-4	0.5h PT-1	0.5h PT-2	0.5h PT-3	0.5h PT-4	4h PT-1	4h PT-2	4h PT-3	4h PT-4	SIV PT-1	SIV PT-2	SIV PT-3	7 day old roots_MBA__ATGE_3_A.cel	7 day old roots_MBA__MBA__ATGE_3_B.cel	7 day old roots_MBA__MBA__ATGE_3_C.cel	17 day old roots_MBA__MBA__ATGE_9_A.cel	17 day old roots_MBA__MBA__ATGE_9_B.cel	17 day old roots_MBA__MBA__ATGE_9_C.cel	rosette leaves_MBA__ATGE_17_A.cel	rosette leaves_MBA__ATGE_17_B.cel	rosette leaves_MBA__ATGE_17_C.cel	Pollen_MBA__ATGE_73_A.cel	Pollen_MBA__ATGE_73_B.cel	Pollen_MBA__ATGE_73_C.cel	8 day seedlings_MBA__ATGE_96_A.cel	8 day seedlings_MBA__ATGE_96_B.cel	8 day seedlings_MBA__ATGE_96_C.cel	21 day seedlings_MBA__ATGE_100_A.cel	21 day seedlings_MBA__ATGE_100_B.cel	21 day seedlings_MBA__ATGE_100_C.cel	ovary_GSM67078.cel	ovary_GSM67079.cel	ovary_GSM67080.cel	ovary_GSM67081.cel	stigma_GSM67084.cel	stigma_GSM67086.cel	stigma_GSM67087.cel
dry pollen-1	1	0.981	0.973	0.976	0.977	0.977	0.974	0.97	0.961	0.961	0.96	0.949	0.874	0.872	0.869	0.406	0.407	0.411	0.415	0.411	0.414	0.386	0.387	0.386	0.936	0.944	0.94	0.407	0.409	0.407	0.41	0.4	0.403	0.407	0.405	0.422	0.422	0.425	0.462	0.469
dry pollen-2	0.981	1	0.973	0.975	0.975	0.976	0.973	0.969	0.96	0.962	0.959	0.946	0.876	0.873	0.87	0.417	0.419	0.422	0.426	0.423	0.425	0.398	0.398	0.397	0.941	0.947	0.942	0.419	0.42	0.419	0.422	0.413	0.415	0.421	0.419	0.435	0.436	0.439	0.476	0.483
dry pollen-3	0.973	0.973	1	0.972	0.97	0.97	0.968	0.967	0.955	0.953	0.952	0.94	0.856	0.857	0.852	0.4	0.402	0.406	0.409	0.405	0.409	0.385	0.385	0.384	0.935	0.941	0.94	0.405	0.406	0.405	0.409	0.399	0.401	0.405	0.404	0.423	0.423	0.424	0.463	0.473
dry pollen-4	0.976	0.975	0.972	1	0.972	0.973	0.97	0.968	0.957	0.957	0.955	0.943	0.864	0.862	0.859	0.402	0.405	0.408	0.412	0.408	0.411	0.385	0.385	0.384	0.935	0.941	0.939	0.405	0.407	0.405	0.408	0.399	0.401	0.404	0.402	0.421	0.421	0.423	0.46	0.469
0.5h PT-1	0.977	0.975	0.97	0.972	1	0.976	0.973	0.97	0.963	0.964	0.962	0.952	0.876	0.875	0.871	0.398	0.399	0.403	0.407	0.404	0.407	0.376	0.376	0.375	0.935	0.944	0.941	0.395	0.396	0.395	0.398	0.388	0.39	0.394	0.392	0.41	0.411	0.414	0.451	0.458
0.5h PT-2	0.977	0.976	0.97	0.973	0.976	1	0.974	0.97	0.964	0.965	0.964	0.951	0.878	0.876	0.872	0.396	0.398	0.401	0.405	0.402	0.405	0.372	0.373	0.372	0.932	0.941	0.937	0.393	0.395	0.393	0.395	0.386	0.388	0.392	0.389	0.406	0.407	0.41	0.447	0.455
0.5h PT-3	0.974	0.973	0.968	0.97	0.973	0.974	1	0.971	0.964	0.963	0.96	0.949	0.874	0.872	0.868	0.398	0.4	0.404	0.408	0.405	0.407	0.378	0.378	0.377	0.935	0.944	0.941	0.398	0.4	0.398	0.4	0.391	0.393	0.397	0.396	0.413	0.414	0.419	0.455	0.462
0.5h PT-4	0.97	0.969	0.967	0.968	0.97	0.97	0.971	1	0.961	0.96	0.955	0.944	0.865	0.863	0.859	0.397	0.399	0.403	0.407	0.403	0.406	0.378	0.378	0.378	0.935	0.942	0.94	0.398	0.399	0.397	0.399	0.39	0.393	0.397	0.397	0.414	0.415	0.419	0.455	0.463
4h PT-1	0.961	0.96	0.955	0.957	0.963	0.964	0.964	0.961	1	0.97	0.962	0.961	0.896	0.895	0.892	0.396	0.399	0.402	0.409	0.405	0.408	0.375	0.375	0.374	0.929	0.939	0.937	0.395	0.397	0.395	0.398	0.389	0.391	0.392	0.391	0.407	0.409	0.412	0.449	0.456
4h PT-2	0.961	0.962	0.953	0.957	0.964	0.965	0.963	0.96	0.97	1	0.964	0.962	0.904	0.903	0.9	0.395	0.397	0.401	0.407	0.404	0.406	0.371	0.371	0.371	0.929	0.938	0.935	0.392	0.394	0.393	0.394	0.386	0.388	0.392	0.391	0.404	0.406	0.411	0.448	0.455
4h PT-3	0.96	0.959	0.952	0.955	0.962	0.964	0.96	0.955	0.962	0.964	1	0.96	0.896	0.895	0.891	0.387	0.389	0.391	0.399	0.397	0.399	0.362	0.363	0.362	0.918	0.932	0.927	0.385	0.386	0.385	0.387	0.378	0.38	0.382	0.379	0.393	0.395	0.401	0.437	0.444
4h PT-4	0.949	0.946	0.94	0.943	0.952	0.951	0.949	0.944	0.961	0.962	0.96	1	0.911	0.911	0.908	0.39	0.391	0.395	0.403	0.4	0.403	0.365	0.364	0.364	0.915	0.93	0.926	0.387	0.389	0.388	0.391	0.382	0.384	0.38	0.379	0.395	0.395	0.399	0.439	0.445
SIV PT-1	0.874	0.876	0.856	0.864	0.876	0.878	0.874	0.865	0.896	0.904	0.896	0.911	1	0.97	0.972	0.439	0.44	0.442	0.45	0.449	0.451	0.402	0.402	0.402	0.859	0.872	0.862	0.425	0.426	0.425	0.424	0.417	0.419	0.434	0.43	0.436	0.44	0.451	0.484	0.486
SIV PT-2	0.872	0.873	0.857	0.862	0.875	0.876	0.872	0.863	0.895	0.903	0.895	0.911	0.97	1	0.979	0.431	0.432	0.434	0.441	0.44	0.442	0.393	0.393	0.393	0.855	0.869	0.86	0.419	0.42	0.42	0.418	0.411	0.413	0.423	0.42	0.427	0.429	0.438	0.473	0.476
SIV PT-3	0.869	0.87	0.852	0.859	0.871	0.872	0.868	0.859	0.892	0.9	0.891	0.908	0.972	0.979	1	0.43	0.431	0.433	0.442	0.44	0.443	0.396	0.395	0.396	0.852	0.866	0.856	0.421	0.422	0.421	0.42	0.413	0.415	0.425	0.421	0.428	0.431	0.441	0.476	0.479
7 day old roots_MBA__ATGE_3_A.cel	0.406	0.417	0.4	0.402	0.398	0.396	0.398	0.397	0.396	0.395	0.387	0.39	0.439	0.431	0.43	1	0.997	0.996	0.983	0.984	0.984	0.772	0.774	0.773	0.479	0.475	0.468	0.775	0.774	0.777	0.778	0.775	0.78	0.788	0.785	0.778	0.784	0.77	0.759	0.757
7 day old roots_MBA__MBA__ATGE_3_B.cel	0.407	0.419	0.402	0.405	0.399	0.398	0.4	0.399	0.399	0.397	0.389	0.391	0.44	0.432	0.431	0.997	1	0.997	0.985	0.985	0.985	0.774	0.776	0.774	0.481	0.478	0.471	0.778	0.776	0.779	0.781	0.778	0.783	0.79	0.787	0.781	0.787	0.772	0.76	0.759
7 day old roots_MBA__MBA__ATGE_3_C.cel	0.411	0.422	0.406	0.408	0.403	0.401	0.404	0.403	0.402	0.401	0.391	0.395	0.442	0.434	0.433	0.996	0.997	1	0.985	0.984	0.984	0.775	0.777	0.775	0.487	0.483	0.476	0.779	0.777	0.779	0.782	0.779	0.783	0.79	0.787	0.783	0.789	0.772	0.762	0.762
17 day old roots_MBA__MBA__ATGE_9_A.cel	0.415	0.426	0.409	0.412	0.407	0.405	0.408	0.407	0.409	0.407	0.399	0.403	0.45	0.441	0.442	0.983	0.985	0.985	1	0.998	0.997	0.771	0.772	0.77	0.49	0.487	0.48	0.778	0.777	0.78	0.788	0.785	0.789	0.781	0.777	0.773	0.779	0.763	0.758	0.756
17 day old roots_MBA__MBA__ATGE_9_B.cel	0.411	0.423	0.405	0.408	0.404	0.402	0.405	0.403	0.405	0.404	0.397	0.4	0.449	0.44	0.44	0.984	0.985	0.984	0.998	1	0.997	0.768	0.77	0.768	0.485	0.482	0.475	0.776	0.775	0.777	0.785	0.782	0.787	0.78	0.776	0.77	0.776	0.762	0.756	0.753
17 day old roots_MBA__MBA__ATGE_9_C.cel	0.414	0.425	0.409	0.411	0.407	0.405	0.407	0.406	0.408	0.406	0.399	0.403	0.451	0.442	0.443	0.984	0.985	0.984	0.997	0.997	1	0.771	0.771	0.77	0.489	0.486	0.479	0.776	0.775	0.777	0.785	0.782	0.787	0.782	0.778	0.773	0.779	0.764	0.758	0.755
rosette leaves_MBA__ATGE_17_A.cel	0.386	0.398	0.385	0.385	0.376	0.372	0.378	0.378	0.375	0.371	0.362	0.365	0.402	0.393	0.396	0.772	0.774	0.775	0.771	0.768	0.771	1	0.996	0.997	0.459	0.456	0.45	0.936	0.936	0.937	0.939	0.939	0.939	0.893	0.894	0.9	0.894	0.885	0.857	0.857
rosette leaves_MBA__ATGE_17_B.cel	0.387	0.398	0.385	0.385	0.376	0.373	0.378	0.378	0.375	0.371	0.363	0.364	0.402	0.393	0.395	0.774	0.776	0.777	0.772	0.77	0.771	0.996	1	0.996	0.457	0.454	0.448	0.935	0.934	0.936	0.938	0.937	0.938	0.894	0.894	0.9	0.895	0.885	0.856	0.856
rosette leaves_MBA__ATGE_17_C.cel	0.386	0.397	0.384	0.384	0.375	0.372	0.377	0.378	0.374	0.371	0.362	0.364	0.402	0.393	0.396	0.773	0.774	0.775	0.77	0.768	0.77	0.997	0.996	1	0.457	0.453	0.447	0.936	0.936	0.938	0.939	0.939	0.939	0.893	0.894	0.899	0.893	0.884	0.856	0.856
Pollen_MBA__ATGE_73_A.cel	0.936	0.941	0.935	0.935	0.935	0.932	0.935	0.935	0.929	0.929	0.918	0.915	0.859	0.855	0.852	0.479	0.481	0.487	0.49	0.485	0.489	0.459	0.457	0.457	1	0.982	0.981	0.469	0.469	0.468	0.471	0.463	0.465	0.476	0.477	0.5	0.499	0.496	0.534	0.543
Pollen_MBA__ATGE_73_B.cel	0.944	0.947	0.941	0.941	0.944	0.941	0.944	0.942	0.939	0.938	0.932	0.93	0.872	0.869	0.866	0.475	0.478	0.483	0.487	0.482	0.486	0.456	0.454	0.453	0.982	1	0.986	0.467	0.468	0.467	0.47	0.461	0.463	0.474	0.474	0.497	0.497	0.496	0.53	0.538
Pollen_MBA__ATGE_73_C.cel	0.94	0.942	0.94	0.939	0.941	0.937	0.941	0.94	0.937	0.935	0.927	0.926	0.862	0.86	0.856	0.468	0.471	0.476	0.48	0.475	0.479	0.45	0.448	0.447	0.981	0.986	1	0.463	0.463	0.462	0.465	0.456	0.458	0.466	0.468	0.491	0.491	0.489	0.525	0.535
8 day seedlings_MBA__ATGE_96_A.cel	0.407	0.419	0.405	0.405	0.395	0.393	0.398	0.398	0.395	0.392	0.385	0.387	0.425	0.419	0.421	0.775	0.778	0.779	0.778	0.776	0.776	0.936	0.935	0.936	0.469	0.467	0.463	1	0.997	0.997	0.979	0.981	0.98	0.842	0.84	0.844	0.84	0.829	0.824	0.827
8 day seedlings_MBA__ATGE_96_B.cel	0.409	0.42	0.406	0.407	0.396	0.395	0.4	0.399	0.397	0.394	0.386	0.389	0.426	0.42	0.422	0.774	0.776	0.777	0.777	0.775	0.775	0.936	0.934	0.936	0.469	0.468	0.463	0.997	1	0.997	0.979	0.981	0.98	0.84	0.838	0.843	0.838	0.827	0.823	0.825
8 day seedlings_MBA__ATGE_96_C.cel	0.407	0.419	0.405	0.405	0.395	0.393	0.398	0.397	0.395	0.393	0.385	0.388	0.425	0.42	0.421	0.777	0.779	0.779	0.78	0.777	0.777	0.937	0.936	0.938	0.468	0.467	0.462	0.997	0.997	1	0.98	0.981	0.981	0.842	0.84	0.844	0.839	0.829	0.824	0.827
21 day seedlings_MBA__ATGE_100_A.cel	0.41	0.422	0.409	0.408	0.398	0.395	0.4	0.399	0.398	0.394	0.387	0.391	0.424	0.418	0.42	0.778	0.781	0.782	0.788	0.785	0.785	0.939	0.938	0.939	0.471	0.47	0.465	0.979	0.979	0.98	1	0.996	0.997	0.848	0.846	0.851	0.846	0.834	0.831	0.833
21 day seedlings_MBA__ATGE_100_B.cel	0.4	0.413	0.399	0.399	0.388	0.386	0.391	0.39	0.389	0.386	0.378	0.382	0.417	0.411	0.413	0.775	0.778	0.779	0.785	0.782	0.782	0.939	0.937	0.939	0.463	0.461	0.456	0.981	0.981	0.981	0.996	1	0.998	0.845	0.843	0.846	0.842	0.83	0.826	0.828
21 day seedlings_MBA__ATGE_100_C.cel	0.403	0.415	0.401	0.401	0.39	0.388	0.393	0.393	0.391	0.388	0.38	0.384	0.419	0.413	0.415	0.78	0.783	0.783	0.789	0.787	0.787	0.939	0.938	0.939	0.465	0.463	0.458	0.98	0.98	0.981	0.997	0.998	1	0.848	0.846	0.85	0.846	0.834	0.829	0.831
ovary_GSM67078.cel	0.407	0.421	0.405	0.404	0.394	0.392	0.397	0.397	0.392	0.392	0.382	0.38	0.434	0.423	0.425	0.788	0.79	0.79	0.781	0.78	0.782	0.893	0.894	0.893	0.476	0.474	0.466	0.842	0.84	0.842	0.848	0.845	0.848	1	0.989	0.983	0.983	0.98	0.926	0.922
ovary_GSM67079.cel	0.405	0.419	0.404	0.402	0.392	0.389	0.396	0.397	0.391	0.391	0.379	0.379	0.43	0.42	0.421	0.785	0.787	0.787	0.777	0.776	0.778	0.894	0.894	0.894	0.477	0.474	0.468	0.84	0.838	0.84	0.846	0.843	0.846	0.989	1	0.982	0.98	0.979	0.925	0.919
ovary_GSM67080.cel	0.422	0.435	0.423	0.421	0.41	0.406	0.413	0.414	0.407	0.404	0.393	0.395	0.436	0.427	0.428	0.778	0.781	0.783	0.773	0.77	0.773	0.9	0.9	0.899	0.5	0.497	0.491	0.844	0.843	0.844	0.851	0.846	0.85	0.983	0.982	1	0.993	0.975	0.926	0.927
ovary_GSM67081.cel	0.422	0.436	0.423	0.421	0.411	0.407	0.414	0.415	0.409	0.406	0.395	0.395	0.44	0.429	0.431	0.784	0.787	0.789	0.779	0.776	0.779	0.894	0.895	0.893	0.499	0.497	0.491	0.84	0.838	0.839	0.846	0.842	0.846	0.983	0.98	0.993	1	0.975	0.924	0.926
stigma_GSM67084.cel	0.425	0.439	0.424	0.423	0.414	0.41	0.419	0.419	0.412	0.411	0.401	0.399	0.451	0.438	0.441	0.77	0.772	0.772	0.763	0.762	0.764	0.885	0.885	0.884	0.496	0.496	0.489	0.829	0.827	0.829	0.834	0.83	0.834	0.98	0.979	0.975	0.975	1	0.952	0.947
stigma_GSM67086.cel	0.462	0.476	0.463	0.46	0.451	0.447	0.455	0.455	0.449	0.448	0.437	0.439	0.484	0.473	0.476	0.759	0.76	0.762	0.758	0.756	0.758	0.857	0.856	0.856	0.534	0.53	0.525	0.824	0.823	0.824	0.831	0.826	0.829	0.926	0.925	0.926	0.924	0.952	1	0.992
stigma_GSM67087.cel	0.469	0.483	0.473	0.469	0.458	0.455	0.462	0.463	0.456	0.455	0.444	0.445	0.486	0.476	0.479	0.757	0.759	0.762	0.756	0.753	0.755	0.857	0.856	0.856	0.543	0.538	0.535	0.827	0.825	0.827	0.833	0.828	0.831	0.922	0.919	0.927	0.926	0.947	0.992	1
