# Supplementary material for: Penetration of the Stigma and Style Elicits a Novel Transcriptome in Pollen Tubes, Pointing to Genes Critical for Growth in a Pistil
Source: PLoS Genet. 2009 Aug 28;5(8):e1000621. doi: 10.1371/journal.pgen.1000621 (PMC2726614; doi:10.1371/journal.pgen.1000621)
Supplement: Table S7 — Complete list of overrepresented GO terms shown in Figure 2C and Figure 2E (2.25 MB XLS) [file pgen.1000621.s012.xls]

## Sheet: Sector 1
NodeSize	SampleMatch	P-value	Adjusted P value	GO Ontology	GO Term	Sample AGIs
7498	2023	4.37474e-24	1.97738e-21	MF	catalytic activity	AT4G26080 AT1G37130 AT4G14110 AT3G48560 AT2G39770 AT5G66750 AT1G12840 AT3G11670 AT2G26330 AT1G66340 AT3G12120 AT1G15550 AT4G22260 AT3G51160 AT2G18790 AT4G37930 AT3G11540 AT5G20930 AT3G15620 AT5G58670 AT4G39980 AT4G37990 AT3G04120 AT4G18130 AT1G12370 AT1G42970 AT5G18100 AT4G29010 AT3G47340 AT1G20620 AT1G77300 AT4G15880 AT3G01120 AT1G30620 AT5G14800 AT2G46920 AT3G22200 AT1G64440 AT1G10760 AT2G28290…
1206	408	3.18839e-19	1.44115e-16	MF	transporter activity	AT2G38120 AT1G12840 AT1G13980 AT1G14820 AT1G06970 AT1G51340 AT1G11890 AT1G22450 AT1G22530 AT1G22570 AT1G27970 AT1G64890 AT1G26130 AT1G50310 AT1G14360 AT1G19650 AT1G54110 AT1G27310 AT1G71880 AT1G70330 AT1G70300 AT1G80230 AT1G19450 AT1G51650 AT1G79900 AT1G62200 AT1G65730 AT1G79610 AT1G10680 AT1G54280 AT1G54350 AT1G17120 AT1G55690 AT1G55620 AT1G03550 AT1G09930 AT1G64200 AT1G75220 AT1G80830 AT1G80660…
820	291	4.95688e-17	2.24051e-14	MF	substrate-specific transporter activity	AT2G38120 AT1G12840 AT1G06970 AT1G22450 AT1G27970 AT1G26130 AT1G50310 AT1G14360 AT1G19650 AT1G54110 AT1G27310 AT1G71880 AT1G70330 AT1G70300 AT1G80230 AT1G19450 AT1G51650 AT1G79900 AT1G65730 AT1G79610 AT1G54280 AT1G17120 AT1G55620 AT1G09930 AT1G64200 AT1G75220 AT1G80830 AT1G80660 AT1G59820 AT1G68710 AT1G21380 AT1G29310 AT1G72750 AT1G20840 AT1G63440 AT1G13210 AT1G28230 AT1G16380 AT1G16310 AT1G80310…
334	136	1.70876e-13	7.72358e-11	MF	phosphoric ester hydrolase activity	AT4G26080 AT5G58670 AT2G46920 AT1G07110 AT1G17710 AT1G53320 AT1G50370 AT1G18480 AT1G13900 AT1G74210 AT1G79630 AT1G04040 AT1G64040 AT1G59830 AT1G31190 AT1G72770 AT1G43670 AT1G05630 AT1G73010 AT1G65580 AT1G52570 AT1G47270 AT2G01180 AT2G35840 AT2G16430 AT2G31830 AT2G43900 AT2G33700 AT2G04550 AT2G35680 AT2G20050 AT2G18280 AT2G35320 AT2G39840 AT2G42010 AT2G40180 AT3G02870 AT3G02750 AT3G02800 AT3G10550…
1900	564	4.14595e-13	1.87397e-10	MF	protein binding	AT5G38480 AT1G68370 AT4G14110 AT5G64630 AT1G15550 AT3G11540 AT5G03240 AT1G01510 AT2G37630 AT1G65620 AT5G14250 AT5G42970 AT3G51770 AT3G13550 AT2G35630 AT1G64440 AT4G16860 AT4G21790 AT1G32400 AT5G03730 AT1G07140 AT1G50440 AT1G61140 AT1G67760 AT1G57820 AT1G49490 AT1G12970 AT1G12780 AT1G27970 AT1G04790 AT1G56300 AT1G14260 AT1G10350 AT1G10230 AT1G71800 AT1G71790 AT1G54150 AT1G03370 AT1G63170 AT1G63180…
679	233	3.63206e-12	1.64169e-09	MF	substrate-specific transmembrane transporter activity	AT2G38120 AT1G12840 AT1G06970 AT1G22450 AT1G26130 AT1G50310 AT1G14360 AT1G54110 AT1G71880 AT1G70330 AT1G70300 AT1G80230 AT1G19450 AT1G51650 AT1G79900 AT1G79610 AT1G54280 AT1G17120 AT1G55620 AT1G64200 AT1G75220 AT1G80830 AT1G80660 AT1G59820 AT1G68710 AT1G29310 AT1G72750 AT1G20840 AT1G63440 AT1G13210 AT1G28230 AT1G16380 AT1G16310 AT1G80310 AT1G31830 AT1G01340 AT1G08960 AT1G47240 AT1G78720 AT1G78900…
81	47	9.43764e-12	4.26581e-09	MF	translation initiation factor activity	AT1G71770 AT1G54290 AT2G36660 AT2G45730 AT2G04520 AT2G23350 AT2G39990 AT2G39820 AT3G55620 AT4G30680 AT4G30690 AT4G11160 AT4G27130 AT5G11900 AT5G54940 AT5G35620 AT5G18110 AT5G57870 AT5G36230 AT1G72340 AT1G36730 AT1G10840 AT1G21160 AT1G65220 AT1G26630 AT1G22760 AT3G56150 AT3G57290 AT3G60240 AT4G34110 AT5G20920 AT1G04170 AT4G11420 AT4G33250 AT3G13920 AT1G54270 AT3G26400 AT1G48970 AT1G71350 AT1G13950…
286	116	1.35747e-11	6.13575e-09	MF	phosphoric monoester hydrolase activity	AT4G26080 AT2G46920 AT1G07110 AT1G17710 AT1G50370 AT1G18480 AT1G13900 AT1G79630 AT1G04040 AT1G64040 AT1G59830 AT1G31190 AT1G72770 AT1G43670 AT1G05630 AT1G73010 AT1G65580 AT1G52570 AT2G01180 AT2G35840 AT2G16430 AT2G31830 AT2G43900 AT2G33700 AT2G04550 AT2G35680 AT2G20050 AT2G35320 AT2G39840 AT2G42010 AT2G40180 AT3G02870 AT3G02750 AT3G02800 AT3G10550 AT3G11410 AT3G51370 AT3G51460 AT3G51470 AT3G50110…
898	289	4.11358e-11	1.85934e-08	MF	transmembrane transporter activity	AT2G38120 AT1G12840 AT1G13980 AT1G06970 AT1G51340 AT1G22450 AT1G26130 AT1G50310 AT1G14360 AT1G54110 AT1G71880 AT1G70330 AT1G70300 AT1G80230 AT1G19450 AT1G51650 AT1G79900 AT1G79610 AT1G10680 AT1G54280 AT1G54350 AT1G17120 AT1G55620 AT1G03550 AT1G64200 AT1G75220 AT1G80830 AT1G80660 AT1G59820 AT1G68710 AT1G29310 AT1G72750 AT1G20840 AT1G63440 AT1G13210 AT1G28230 AT1G16380 AT1G16310 AT1G80310 AT1G31830…
17	16	7.22654e-10	3.26639e-07	MF	phosphatase regulator activity	AT1G25490 AT3G09880 AT3G25800 AT3G21650 AT3G26020 AT4G08960 AT5G03470 AT5G52200 AT5G25510 AT1G13320 AT1G17720 AT5G53000 AT5G18580 AT1G13460 AT3G54930 AT4G15415
17	16	7.22654e-10	3.26639e-07	MF	protein phosphatase regulator activity	AT1G25490 AT3G09880 AT3G25800 AT3G21650 AT3G26020 AT4G08960 AT5G03470 AT5G52200 AT5G25510 AT1G13320 AT1G17720 AT5G53000 AT5G18580 AT1G13460 AT3G54930 AT4G15415
470	165	7.75257e-10	3.50416e-07	MF	ion transmembrane transporter activity	AT1G12840 AT1G06970 AT1G22450 AT1G26130 AT1G54110 AT1G71880 AT1G70300 AT1G80230 AT1G51650 AT1G79610 AT1G54280 AT1G17120 AT1G55620 AT1G64200 AT1G80830 AT1G80660 AT1G59820 AT1G68710 AT1G63440 AT1G13210 AT1G16380 AT1G16310 AT1G80310 AT1G31830 AT1G01340 AT1G08960 AT1G47240 AT1G78900 AT1G15120 AT2G26900 AT2G38290 AT2G29410 AT2G46800 AT2G01090 AT2G28180 AT2G24240 AT2G25600 AT2G19600 AT2G17500 AT2G13620…
124	58	3.7556e-09	1.69753e-06	MF	protein transporter activity	AT1G27970 AT1G27310 AT1G21380 AT1G29310 AT1G72750 AT1G12360 AT1G78720 AT2G16950 AT2G34250 AT2G37410 AT2G28900 AT2G28800 AT2G45070 AT2G38410 AT2G42210 AT2G17980 AT2G35190 AT3G59020 AT3G05720 AT3G62880 AT3G54860 AT3G20920 AT3G27530 AT3G29070 AT3G08960 AT3G03110 AT3G46740 AT3G10780 AT3G60540 AT3G48570 AT4G12120 AT4G03320 AT4G32760 AT4G02150 AT4G27640 AT5G16880 AT5G06120 AT5G24650 AT5G62600 AT5G63640…
132	60	7.90865e-09	3.57471e-06	MF	translation regulator activity	AT1G71770 AT1G35550 AT1G54290 AT1G04170 AT1G76810 AT2G36660 AT2G45730 AT2G31060 AT2G04520 AT2G23350 AT2G39990 AT2G39820 AT3G55620 AT3G22980 AT4G30680 AT4G30690 AT4G11160 AT4G27130 AT4G27650 AT5G11900 AT5G08550 AT5G54940 AT5G47880 AT5G35620 AT5G18110 AT5G57870 AT5G19510 AT5G36230 AT1G72340 AT1G36730 AT1G10840 AT1G21160 AT1G65220 AT1G26630 AT1G22760 AT3G56150 AT3G57290 AT3G60240 AT4G34110 AT5G20920…
505	170	1.41204e-08	6.38242e-06	MF	active transmembrane transporter activity	AT1G12840 AT1G13980 AT1G06970 AT1G51340 AT1G26130 AT1G50310 AT1G54110 AT1G71880 AT1G19450 AT1G79900 AT1G79610 AT1G10680 AT1G54280 AT1G54350 AT1G17120 AT1G64200 AT1G75220 AT1G80660 AT1G59820 AT1G68710 AT1G29310 AT1G72750 AT1G20840 AT1G63440 AT1G13210 AT1G16380 AT1G31830 AT1G08960 AT1G78720 AT2G01320 AT2G26900 AT2G39480 AT2G34360 AT2G34250 AT2G29940 AT2G28180 AT2G18590 AT2G37410 AT2G19600 AT2G20780…
131	59	1.59522e-08	7.2104e-06	MF	translation factor activity, nucleic acid binding	AT1G71770 AT1G35550 AT1G54290 AT1G04170 AT1G76810 AT2G36660 AT2G45730 AT2G31060 AT2G04520 AT2G23350 AT2G39990 AT2G39820 AT3G55620 AT3G22980 AT4G30680 AT4G30690 AT4G11160 AT4G27130 AT4G27650 AT5G11900 AT5G54940 AT5G47880 AT5G35620 AT5G18110 AT5G57870 AT5G19510 AT5G36230 AT1G72340 AT1G36730 AT1G10840 AT1G21160 AT1G65220 AT1G26630 AT1G22760 AT3G56150 AT3G57290 AT3G60240 AT4G34110 AT5G20920 AT4G11420…
193	78	3.3943e-08	1.53422e-05	MF	GTP binding	AT1G14830 AT1G49300 AT1G56330 AT1G52280 AT1G10630 AT1G07410 AT1G70490 AT1G48900 AT1G15310 AT2G38840 AT2G43130 AT2G44610 AT2G44690 AT2G21880 AT2G31060 AT2G33870 AT2G27200 AT2G22290 AT2G18390 AT3G46060 AT3G51300 AT3G54840 AT3G53610 AT3G22950 AT3G15060 AT3G19720 AT3G21700 AT3G16100 AT3G62560 AT3G49860 AT3G62290 AT3G63150 AT3G46830 AT4G09720 AT4G30600 AT4G39520 AT4G19640 AT4G35860 AT4G17530 AT4G17170…
193	78	3.3943e-08	1.53422e-05	MF	guanyl nucleotide binding	AT1G14830 AT1G49300 AT1G56330 AT1G52280 AT1G10630 AT1G07410 AT1G70490 AT1G48900 AT1G15310 AT2G38840 AT2G43130 AT2G44610 AT2G44690 AT2G21880 AT2G31060 AT2G33870 AT2G27200 AT2G22290 AT2G18390 AT3G46060 AT3G51300 AT3G54840 AT3G53610 AT3G22950 AT3G15060 AT3G19720 AT3G21700 AT3G16100 AT3G62560 AT3G49860 AT3G62290 AT3G63150 AT3G46830 AT4G09720 AT4G30600 AT4G39520 AT4G19640 AT4G35860 AT4G17530 AT4G17170…
14	13	5.03826e-08	2.2773e-05	MF	protein phosphatase type 2A regulator activity	AT1G25490 AT3G09880 AT3G25800 AT3G21650 AT3G26020 AT5G03470 AT5G25510 AT1G13320 AT1G17720 AT5G53000 AT1G13460 AT3G54930 AT4G15415
2563	695	5.21265e-08	2.35612e-05	MF	hydrolase activity	AT4G26080 AT4G14110 AT5G66750 AT1G12840 AT5G58670 AT4G15880 AT2G46920 AT2G28290 AT2G30950 AT1G75660 AT1G14830 AT1G07110 AT1G48320 AT1G17710 AT1G11910 AT1G06450 AT1G34550 AT1G53320 AT1G12880 AT1G04860 AT1G26130 AT1G50370 AT1G09550 AT1G14270 AT1G14310 AT1G29630 AT1G18480 AT1G18440 AT1G18460 AT1G35530 AT1G13900 AT1G63120 AT1G63160 AT1G71980 AT1G71950 AT1G70370 AT1G80170 AT1G51710 AT1G22880 AT1G04290…
537	176	6.67819e-08	3.01854e-05	MF	hydrolase activity, acting on acid anhydrides, in phosphorus-containing anhydrides	AT5G66750 AT1G12840 AT2G28290 AT1G14830 AT1G26130 AT1G35530 AT1G63160 AT1G10680 AT1G54280 AT1G54270 AT1G54350 AT1G64110 AT1G64200 AT1G02890 AT1G07510 AT1G80660 AT1G59820 AT1G59760 AT1G68710 AT1G30540 AT1G44900 AT1G72730 AT1G50140 AT1G63440 AT1G13210 AT1G73170 AT1G32490 AT1G80350 AT1G15690 AT1G21690 AT1G20920 AT2G01320 AT2G39480 AT2G46620 AT2G25530 AT2G38840 AT2G42520 AT2G16440 AT2G18960 AT2G16510…
535	175	8.45417e-08	3.82128e-05	MF	pyrophosphatase activity	AT5G66750 AT1G12840 AT2G28290 AT1G14830 AT1G26130 AT1G35530 AT1G63160 AT1G10680 AT1G54280 AT1G54270 AT1G54350 AT1G64110 AT1G64200 AT1G02890 AT1G07510 AT1G80660 AT1G59820 AT1G59760 AT1G68710 AT1G30540 AT1G44900 AT1G72730 AT1G50140 AT1G63440 AT1G13210 AT1G73170 AT1G32490 AT1G80350 AT1G15690 AT1G21690 AT1G20920 AT2G01320 AT2G39480 AT2G46620 AT2G25530 AT2G38840 AT2G42520 AT2G16440 AT2G18960 AT2G16510…
539	176	8.89263e-08	4.01947e-05	MF	hydrolase activity, acting on acid anhydrides	AT5G66750 AT1G12840 AT2G28290 AT1G14830 AT1G26130 AT1G35530 AT1G63160 AT1G10680 AT1G54280 AT1G54270 AT1G54350 AT1G64110 AT1G64200 AT1G02890 AT1G07510 AT1G80660 AT1G59820 AT1G59760 AT1G68710 AT1G30540 AT1G44900 AT1G72730 AT1G50140 AT1G63440 AT1G13210 AT1G73170 AT1G32490 AT1G80350 AT1G15690 AT1G21690 AT1G20920 AT2G01320 AT2G39480 AT2G46620 AT2G25530 AT2G38840 AT2G42520 AT2G16440 AT2G18960 AT2G16510…
317	113	1.40076e-07	6.33145e-05	MF	cation transmembrane transporter activity	AT1G12840 AT1G06970 AT1G22450 AT1G54110 AT1G71880 AT1G70300 AT1G80230 AT1G51650 AT1G79610 AT1G17120 AT1G64200 AT1G80830 AT1G80660 AT1G16380 AT1G16310 AT1G31830 AT1G08960 AT1G78900 AT1G15120 AT2G26900 AT2G38290 AT2G29410 AT2G46800 AT2G01090 AT2G28180 AT2G24240 AT2G25600 AT2G19600 AT2G17500 AT2G13620 AT2G02860 AT2G47600 AT2G47380 AT2G37910 AT3G02850 AT3G08560 AT3G03720 AT3G57330 AT3G52730 AT3G52080…
416	141	1.48547e-07	6.71433e-05	MF	ATPase activity	AT5G66750 AT1G12840 AT2G28290 AT1G26130 AT1G35530 AT1G63160 AT1G10680 AT1G54280 AT1G54270 AT1G54350 AT1G64110 AT1G64200 AT1G02890 AT1G07510 AT1G80660 AT1G59820 AT1G59760 AT1G68710 AT1G30540 AT1G44900 AT1G72730 AT1G50140 AT1G63440 AT1G13210 AT1G32490 AT1G15690 AT1G21690 AT1G20920 AT2G01320 AT2G39480 AT2G46620 AT2G25530 AT2G42520 AT2G16440 AT2G18960 AT2G16510 AT2G29940 AT2G21410 AT2G25610 AT2G30950…
255	94	2.70388e-07	0.000122215	MF	enzyme regulator activity	AT1G12070 AT1G04830 AT1G79860 AT1G52240 AT1G10630 AT1G01960 AT1G70490 AT1G70540 AT1G23350 AT1G17860 AT1G25490 AT1G77390 AT1G70720 AT2G22490 AT2G47050 AT2G10970 AT2G02140 AT2G38870 AT2G47340 AT2G26430 AT3G02460 AT3G07880 AT3G07890 AT3G55660 AT3G47670 AT3G61980 AT3G59920 AT3G11520 AT3G60250 AT3G42050 AT3G43300 AT3G09880 AT3G25800 AT3G21650 AT3G24620 AT3G26020 AT3G12490 AT3G16130 AT3G55020 AT3G62180…
65	33	8.22859e-07	0.000371932	MF	GTPase regulator activity	AT1G12070 AT1G04830 AT1G79860 AT1G52240 AT1G01960 AT3G02460 AT3G07880 AT3G07890 AT3G55660 AT3G59920 AT3G43300 AT3G24620 AT3G16130 AT3G55020 AT3G63130 AT3G60860 AT4G36630 AT4G13240 AT4G13730 AT4G38200 AT4G28550 AT4G24580 AT4G35380 AT4G29950 AT4G21160 AT5G09550 AT5G15930 AT5G61530 AT5G54780 AT5G19610 AT2G44100 AT1G62450 AT5G41940
392	130	1.66148e-06	0.00075099	MF	RNA binding	AT4G16280 AT1G71770 AT3G12680 AT1G28090 AT1G71800 AT1G54080 AT1G22910 AT1G16610 AT1G43190 AT1G54310 AT1G48160 AT1G02840 AT1G07360 AT1G07350 AT1G11650 AT1G48900 AT1G51510 AT1G55310 AT1G60650 AT1G53120 AT1G20880 AT1G15310 AT2G36660 AT2G44710 AT2G29580 AT2G43640 AT2G18510 AT2G19380 AT2G33410 AT2G05160 AT2G17510 AT2G22100 AT2G22090 AT2G28380 AT2G23350 AT2G24050 AT2G47580 AT2G41060 AT3G47120 AT3G07810…
186	71	1.73817e-06	0.000785653	MF	phosphoprotein phosphatase activity	AT4G26080 AT2G46920 AT1G50370 AT1G18480 AT1G13900 AT1G79630 AT1G64040 AT1G59830 AT1G72770 AT2G16430 AT2G33700 AT2G04550 AT2G35680 AT2G20050 AT2G35320 AT2G39840 AT2G40180 AT3G02750 AT3G02800 AT3G11410 AT3G51370 AT3G51470 AT3G50110 AT3G17090 AT3G15260 AT3G23610 AT3G17790 AT3G12620 AT3G19980 AT3G55050 AT3G44620 AT3G07130 AT3G50530 AT3G47810 AT3G46820 AT4G26720 AT4G31860 AT4G24730 AT4G31750 AT4G23000…
514	163	1.94841e-06	0.000880679	MF	nucleoside-triphosphatase activity	AT5G66750 AT1G12840 AT2G28290 AT1G14830 AT1G26130 AT1G35530 AT1G63160 AT1G10680 AT1G54280 AT1G54270 AT1G54350 AT1G64110 AT1G64200 AT1G02890 AT1G07510 AT1G80660 AT1G59820 AT1G59760 AT1G68710 AT1G30540 AT1G44900 AT1G72730 AT1G50140 AT1G63440 AT1G13210 AT1G73170 AT1G32490 AT1G80350 AT1G15690 AT1G21690 AT1G20920 AT2G01320 AT2G39480 AT2G46620 AT2G25530 AT2G38840 AT2G42520 AT2G16440 AT2G18960 AT2G16510…
177	68	2.18528e-06	0.000987747	MF	isomerase activity	AT1G30620 AT1G64440 AT1G34150 AT1G12780 AT1G63180 AT1G67070 AT1G23190 AT1G20810 AT1G06820 AT1G70730 AT1G65520 AT1G21750 AT2G01290 AT2G16600 AT2G32000 AT2G21130 AT2G22240 AT2G38730 AT2G47320 AT2G30320 AT3G44600 AT3G10230 AT3G02570 AT3G08590 AT3G53580 AT3G22920 AT3G17940 AT3G25220 AT3G25230 AT3G55440 AT3G54690 AT4G34870 AT4G25900 AT4G30440 AT4G32420 AT4G23730 AT4G19830 AT4G38740 AT5G28840 AT5G15140…
129	53	2.79365e-06	0.00126273	MF	hydrogen ion transmembrane transporter activity	AT1G12840 AT1G06970 AT1G22450 AT1G80230 AT1G51650 AT1G79610 AT1G64200 AT1G80660 AT1G16380 AT1G78900 AT1G15120 AT2G01090 AT2G28180 AT2G19600 AT2G13620 AT2G47380 AT2G37910 AT3G08560 AT3G52730 AT3G52080 AT3G42050 AT3G17630 AT3G15640 AT3G58730 AT3G10860 AT3G05030 AT4G26710 AT4G32470 AT4G02620 AT4G37830 AT4G34720 AT5G01690 AT5G05370 AT5G55290 AT5G51710 AT5G47030 AT5G55470 AT5G27150 AT5G13450 AT1G01790…
143	57	3.73988e-06	0.00169043	MF	monovalent inorganic cation transmembrane transporter activity	AT1G12840 AT1G06970 AT1G22450 AT1G70300 AT1G80230 AT1G51650 AT1G79610 AT1G64200 AT1G80660 AT1G16380 AT1G78900 AT1G15120 AT2G01090 AT2G28180 AT2G19600 AT2G13620 AT2G47380 AT2G37910 AT3G08560 AT3G52730 AT3G52080 AT3G42050 AT3G17630 AT3G15640 AT3G58730 AT3G10860 AT3G05030 AT4G26710 AT4G19960 AT4G32470 AT4G23640 AT4G02620 AT4G37830 AT4G34720 AT5G01690 AT5G05370 AT5G55290 AT5G51710 AT5G47030 AT5G55470…
99	43	4.32887e-06	0.00195665	MF	unfolded protein binding	AT1G67760 AT1G10350 AT1G24510 AT1G08780 AT1G80920 AT1G72070 AT1G28210 AT2G25560 AT2G42750 AT2G20550 AT3G22480 AT3G11830 AT3G62600 AT3G12170 AT3G57340 AT3G20050 AT3G13860 AT3G17830 AT3G08910 AT3G08970 AT3G47940 AT4G28480 AT5G09590 AT5G20890 AT5G49580 AT5G48030 AT5G53150 AT5G05750 AT5G18140 AT5G16650 AT5G01390 AT5G25530 AT1G61770 AT1G11040 AT1G21080 AT1G44160 AT1G65280 AT5G59610 AT5G18750 AT1G79940…
221	80	4.5053e-06	0.00203639	MF	small protein conjugating enzyme activity	AT1G67530 AT1G27910 AT1G14260 AT1G14400 AT1G10230 AT1G29340 AT1G71020 AT1G23030 AT1G64230 AT1G23260 AT1G45050 AT1G20780 AT1G24330 AT2G36060 AT2G35930 AT2G16920 AT2G25490 AT2G47700 AT2G03560 AT2G18600 AT2G21950 AT2G44900 AT2G02760 AT2G16740 AT2G46030 AT3G02260 AT3G08690 AT3G46460 AT3G07370 AT3G52450 AT3G54850 AT3G17000 AT3G24800 AT3G20060 AT3G26810 AT3G13550 AT3G57870 AT3G55380 AT4G36800 AT4G05460…
270	94	4.74607e-06	0.00214522	MF	ligase activity, forming carbon-nitrogen bonds	AT3G47340 AT1G67530 AT1G27910 AT1G14260 AT1G14400 AT1G10230 AT1G29340 AT1G71020 AT1G23030 AT1G64230 AT1G63660 AT1G23260 AT1G45050 AT1G20780 AT1G24330 AT2G36060 AT2G35930 AT2G16920 AT2G25490 AT2G47700 AT2G03560 AT2G18600 AT2G21950 AT2G44900 AT2G02760 AT2G16740 AT2G46030 AT3G02260 AT3G08690 AT3G46460 AT3G55630 AT3G07370 AT3G52450 AT3G54850 AT3G17000 AT3G24800 AT3G20060 AT3G26810 AT3G17820 AT3G27740…
47	25	5.95255e-06	0.00269055	MF	enzyme activator activity	AT1G04830 AT1G10630 AT1G70490 AT3G02460 AT3G07890 AT3G42050 AT3G55020 AT3G62290 AT3G63130 AT4G13730 AT4G28550 AT4G24580 AT4G29950 AT4G21160 AT4G08960 AT5G15930 AT5G61530 AT5G54780 AT5G14670 AT1G09020 AT2G39730 AT4G28980 AT1G23490 AT5G41940 AT2G47170
27	17	9.31758e-06	0.00421155	MF	inositol or phosphatidylinositol phosphatase activity	AT1G31190 AT1G05630 AT1G65580 AT2G31830 AT2G43900 AT3G02870 AT3G10550 AT3G51460 AT3G43220 AT5G20840 AT5G66020 AT5G63990 AT5G04540 AT1G22620 AT5G54390 AT3G14205 AT3G59770
27	17	9.31758e-06	0.00421155	MF	racemase and epimerase activity, acting on carbohydrates and derivatives	AT1G30620 AT1G64440 AT1G12780 AT1G63180 AT3G17940 AT4G25900 AT4G30440 AT4G23730 AT5G28840 AT5G15140 AT5G61410 AT5G57330 AT3G23820 AT1G02000 AT4G00110 AT4G12250 AT1G63000
32	19	9.48398e-06	0.00428676	MF	racemase and epimerase activity	AT1G30620 AT1G64440 AT1G12780 AT1G63180 AT1G65520 AT3G53580 AT3G17940 AT4G25900 AT4G30440 AT4G23730 AT5G28840 AT5G15140 AT5G61410 AT5G57330 AT3G23820 AT1G02000 AT4G00110 AT4G12250 AT1G63000
220	78	1.40156e-05	0.00633505	MF	small conjugating protein ligase activity	AT1G67530 AT1G27910 AT1G14260 AT1G14400 AT1G10230 AT1G29340 AT1G71020 AT1G23030 AT1G64230 AT1G23260 AT1G45050 AT1G20780 AT1G24330 AT2G36060 AT2G35930 AT2G16920 AT2G25490 AT2G47700 AT2G03560 AT2G18600 AT2G21950 AT2G44900 AT2G02760 AT2G16740 AT2G46030 AT3G02260 AT3G08690 AT3G46460 AT3G07370 AT3G52450 AT3G54850 AT3G17000 AT3G24800 AT3G20060 AT3G26810 AT3G13550 AT3G57870 AT3G55380 AT4G05460 AT4G33210…
203	73	1.49443e-05	0.00675483	MF	inorganic cation transmembrane transporter activity	AT1G12840 AT1G06970 AT1G22450 AT1G70300 AT1G80230 AT1G51650 AT1G79610 AT1G64200 AT1G80830 AT1G80660 AT1G16380 AT1G78900 AT1G15120 AT2G38290 AT2G29410 AT2G46800 AT2G01090 AT2G28180 AT2G19600 AT2G13620 AT2G47380 AT2G37910 AT3G08560 AT3G57330 AT3G52730 AT3G52080 AT3G42050 AT3G17630 AT3G15640 AT3G21180 AT3G58730 AT3G46900 AT3G10860 AT3G05030 AT4G26710 AT4G28700 AT4G19960 AT4G29900 AT4G32470 AT4G23640…
156	59	1.72948e-05	0.00781725	MF	helicase activity	AT1G48310 AT1G61140 AT1G35530 AT1G54270 AT1G03750 AT1G08600 AT1G59760 AT1G72730 AT1G32490 AT1G20920 AT2G35920 AT2G42520 AT2G13370 AT2G02090 AT2G18760 AT2G44980 AT2G33730 AT2G42270 AT2G35340 AT2G47330 AT2G28600 AT3G46960 AT3G58510 AT3G58570 AT3G06980 AT3G54280 AT3G06480 AT3G16840 AT3G13920 AT3G26560 AT3G19760 AT3G62310 AT4G00660 AT5G07810 AT5G19310 AT5G44800 AT5G43530 AT5G08610 AT5G08620 AT5G63630…
218	77	1.84485e-05	0.00833871	MF	ubiquitin-protein ligase activity	AT1G67530 AT1G27910 AT1G14260 AT1G14400 AT1G10230 AT1G29340 AT1G71020 AT1G23030 AT1G64230 AT1G23260 AT1G45050 AT1G20780 AT1G24330 AT2G36060 AT2G35930 AT2G16920 AT2G25490 AT2G47700 AT2G03560 AT2G18600 AT2G21950 AT2G44900 AT2G02760 AT2G16740 AT2G46030 AT3G02260 AT3G08690 AT3G46460 AT3G07370 AT3G52450 AT3G54850 AT3G17000 AT3G24800 AT3G20060 AT3G26810 AT3G13550 AT3G57870 AT3G55380 AT4G05460 AT4G33210…
153	58	1.87257e-05	0.008464	MF	protein serine/threonine phosphatase activity	AT4G26080 AT2G46920 AT1G50370 AT1G18480 AT1G13900 AT1G79630 AT1G64040 AT1G59830 AT1G72770 AT2G16430 AT2G33700 AT2G20050 AT2G39840 AT2G40180 AT3G02750 AT3G11410 AT3G51370 AT3G51470 AT3G17090 AT3G15260 AT3G17790 AT3G12620 AT3G19980 AT3G55050 AT3G07130 AT3G50530 AT3G47810 AT3G46820 AT4G26720 AT4G31860 AT4G24730 AT4G31750 AT4G23000 AT4G11800 AT5G24940 AT5G01700 AT5G55260 AT5G63870 AT5G59220 AT5G59160…
58	28	1.87714e-05	0.00848466	MF	small GTPase regulator activity	AT1G12070 AT1G04830 AT1G79860 AT1G52240 AT3G02460 AT3G07880 AT3G07890 AT3G55660 AT3G59920 AT3G24620 AT3G16130 AT3G55020 AT3G63130 AT4G36630 AT4G13240 AT4G13730 AT4G28550 AT4G24580 AT4G29950 AT4G21160 AT5G09550 AT5G15930 AT5G61530 AT5G54780 AT5G19610 AT2G44100 AT1G62450 AT5G41940
837	241	2.81773e-05	0.0127361	MF	hydrolase activity, acting on ester bonds	AT4G26080 AT5G58670 AT2G46920 AT1G75660 AT1G07110 AT1G48320 AT1G17710 AT1G06450 AT1G53320 AT1G50370 AT1G09550 AT1G29630 AT1G18480 AT1G18440 AT1G18460 AT1G13900 AT1G04290 AT1G74210 AT1G79630 AT1G54490 AT1G04040 AT1G64040 AT1G80780 AT1G59830 AT1G73610 AT1G31190 AT1G72770 AT1G43670 AT1G73920 AT1G05630 AT1G73010 AT1G65580 AT1G18680 AT1G52570 AT1G47270 AT1G32850 AT2G01180 AT2G35840 AT2G26870 AT2G22350…
640	190	2.96746e-05	0.0134129	MF	phosphotransferase activity, alcohol group as acceptor	AT2G26330 AT1G66340 AT2G18790 AT5G20930 AT4G18130 AT5G03730 AT1G49270 AT1G64300 AT1G35670 AT1G52290 AT1G64460 AT1G74320 AT1G13640 AT1G09970 AT1G01460 AT1G34260 AT1G73670 AT1G63500 AT1G16330 AT1G32440 AT1G50990 AT1G60490 AT1G21640 AT2G27490 AT2G35890 AT2G26830 AT2G41210 AT2G31270 AT2G25880 AT2G25790 AT2G45490 AT2G43790 AT2G43850 AT2G31800 AT2G23070 AT2G23080 AT2G01450 AT2G20900 AT2G42880 AT2G18730…
30	17	6.44629e-05	0.0291372	MF	SNAP receptor activity	AT2G36900 AT3G05710 AT3G03800 AT3G24350 AT4G17730 AT5G16830 AT5G05760 AT5G08080 AT1G61290 AT1G11250 AT2G35190 AT1G13890 AT1G16240 AT1G79590 AT1G28490 AT4G02195 AT5G46860
291	95	7.59207e-05	0.0343162	MF	ATPase activity, coupled	AT1G12840 AT1G26130 AT1G35530 AT1G10680 AT1G54280 AT1G54270 AT1G54350 AT1G64200 AT1G80660 AT1G59820 AT1G59760 AT1G68710 AT1G44900 AT1G72730 AT1G63440 AT1G13210 AT1G32490 AT1G20920 AT2G01320 AT2G39480 AT2G42520 AT2G16440 AT2G29940 AT2G33730 AT2G42270 AT2G35340 AT2G47330 AT2G28600 AT3G46960 AT3G58510 AT3G58570 AT3G06980 AT3G08560 AT3G06480 AT3G06400 AT3G57330 AT3G42050 AT3G16840 AT3G13900 AT3G13920…
74	32	7.74377e-05	0.0350018	MF	ATPase activity, coupled to transmembrane movement of ions	AT1G12840 AT1G26130 AT1G54280 AT1G64200 AT1G80660 AT1G59820 AT1G68710 AT1G63440 AT1G13210 AT3G08560 AT3G57330 AT3G42050 AT3G13900 AT3G21180 AT3G58730 AT4G26710 AT4G29900 AT4G02620 AT4G34720 AT5G44790 AT5G55290 AT5G44240 AT5G23630 AT5G57110 AT4G37640 AT2G18960 AT2G22950 AT2G33040 AT3G06670 AT3G60330 AT5G04930 AT4G11150
1505	404	0.000100196	0.0452888	MF	transferase activity, transferring phosphorus-containing groups	AT2G39770 AT2G26330 AT1G66340 AT2G18790 AT5G20930 AT4G18130 AT1G10760 AT4G26850 AT5G03730 AT1G67580 AT1G06700 AT1G30270 AT1G13560 AT1G49270 AT1G19090 AT1G09600 AT1G33770 AT1G64300 AT1G76370 AT1G35670 AT1G70430 AT1G80100 AT1G22940 AT1G52290 AT1G74490 AT1G64630 AT1G64460 AT1G67320 AT1G74320 AT1G79640 AT1G10620 AT1G17160 AT1G03740 AT1G13640 AT1G03920 AT1G09970 AT1G07370 AT1G01460 AT1G08590 AT1G34260…
117	45	0.000103143	0.0466206	MF	oxidoreductase activity, acting on CH-OH group of donors	AT4G37990 AT1G53240 AT1G65930 AT1G10310 AT1G04420 AT1G04410 AT1G51410 AT2G43420 AT2G22780 AT3G02360 AT3G10370 AT3G58610 AT3G06350 AT3G15020 AT3G15290 AT3G29360 AT4G35260 AT4G00560 AT4G00570 AT4G35650 AT4G33670 AT4G39230 AT5G19440 AT5G39320 AT5G41670 AT5G40610 AT5G51970 AT5G13110 AT5G15490 AT5G11670 AT1G26570 AT1G79470 AT1G76490 AT3G06860 AT1G73250 AT2G17370 AT1G06690 AT4G34200 AT5G03290 AT5G43330…
237	79	0.000137656	0.0622205	MF	acid-amino acid ligase activity	AT1G67530 AT1G27910 AT1G14260 AT1G14400 AT1G10230 AT1G29340 AT1G71020 AT1G23030 AT1G64230 AT1G23260 AT1G45050 AT1G20780 AT1G24330 AT2G36060 AT2G35930 AT2G16920 AT2G25490 AT2G47700 AT2G03560 AT2G18600 AT2G21950 AT2G44900 AT2G02760 AT2G16740 AT2G46030 AT3G02260 AT3G08690 AT3G46460 AT3G55630 AT3G07370 AT3G52450 AT3G54850 AT3G17000 AT3G24800 AT3G20060 AT3G26810 AT3G13550 AT3G57870 AT3G55380 AT4G05460…
6	6	0.000141827	0.0641057	MF	phospholipase activator activity	AT1G10630 AT1G70490 AT3G62290 AT5G14670 AT1G23490 AT2G47170
252	83	0.000149328	0.0674965	MF	secondary active transmembrane transporter activity	AT1G13980 AT1G06970 AT1G51340 AT1G50310 AT1G54110 AT1G71880 AT1G19450 AT1G79900 AT1G79610 AT1G75220 AT1G20840 AT1G16380 AT1G08960 AT2G26900 AT2G34360 AT2G28180 AT2G18590 AT2G19600 AT2G20780 AT2G17500 AT2G13620 AT2G13100 AT2G02860 AT2G43330 AT2G47600 AT2G37910 AT3G59030 AT3G08580 AT3G51490 AT3G05960 AT3G20660 AT3G52080 AT3G14070 AT3G23550 AT3G23560 AT3G26590 AT3G13050 AT3G17630 AT3G19340 AT3G19930…
70	30	0.000155797	0.0704204	MF	solute:solute antiporter activity	AT1G13980 AT1G06970 AT1G54110 AT1G79900 AT1G79610 AT1G16380 AT1G08960 AT2G28180 AT2G19600 AT2G13620 AT2G47600 AT2G37910 AT3G08580 AT3G52080 AT3G14070 AT3G17630 AT3G05030 AT5G01690 AT5G51710 AT5G55470 AT5G17850 AT5G17400 AT5G27150 AT5G13490 AT1G01790 AT1G79400 AT5G37060 AT5G13750 AT1G54115 AT1G08135
96	38	0.00017264	0.0780331	MF	oxidoreductase activity, acting on the CH-OH group of donors, NAD or NADP as acceptor	AT4G37990 AT1G65930 AT1G10310 AT1G04420 AT1G51410 AT2G43420 AT3G02360 AT3G58610 AT3G06350 AT3G15290 AT3G29360 AT4G35260 AT4G00560 AT4G35650 AT4G33670 AT4G39230 AT5G19440 AT5G39320 AT5G41670 AT5G40610 AT5G51970 AT5G13110 AT5G15490 AT5G11670 AT1G26570 AT1G79470 AT1G76490 AT3G06860 AT1G73250 AT2G17370 AT1G06690 AT4G34200 AT5G03290 AT5G25880 AT1G17650 AT1G79750 AT3G09810 AT1G63000
229	76	0.000212325	0.0959711	MF	primary active transmembrane transporter activity	AT1G12840 AT1G26130 AT1G10680 AT1G54280 AT1G54350 AT1G64200 AT1G80660 AT1G59820 AT1G68710 AT1G29310 AT1G72750 AT1G63440 AT1G13210 AT1G78720 AT2G01320 AT2G39480 AT2G34250 AT2G29940 AT2G37410 AT2G28900 AT2G28800 AT2G42210 AT3G08560 AT3G62880 AT3G57330 AT3G42050 AT3G13900 AT3G21180 AT3G55110 AT3G58730 AT3G47780 AT3G47730 AT3G55130 AT3G46740 AT3G48570 AT4G26710 AT4G18050 AT4G29900 AT4G03320 AT4G02620…
8793	1623	1	1	MF	molecular_function	AT1G54990 AT5G64930 AT5G13480 AT5G55540 AT1G75770 AT1G69430 AT1G69510 AT1G07220 AT1G07170 AT1G07060 AT1G07020 AT1G03070 AT1G48360 AT1G48300 AT1G17730 AT1G17690 AT1G48790 AT1G67850 AT1G67540 AT1G12030 AT1G11990 AT1G06540 AT1G22520 AT1G22460 AT1G30300 AT1G13570 AT1G49500 AT1G49290 AT1G27930 AT1G28120 AT1G28060 AT1G28070 AT1G28100 AT1G04760 AT1G04800 AT1G64720 AT1G64680 AT1G65000 AT1G64810 AT1G55000…
NA	878	NA	NA	MF	NA	ATMG00670, ATMG00010, ATCG00220, AT5G12290, AT1G44224, AT4G16570, AT4G14360, AT4G17010, AT4G14420, AT4G17790, MULTIPLE, MULTIPLE, MULTIPLE, , , AT4G15590, AT4G15840, , , AT4G15410, AT4G15020, AT4G14200, , MULTIPLE, MULTIPLE, AT5G04110, AT5G04110, MULTIPLE, MULTIPLE, AT1G66900, AT1G45545, MULTIPLE, MULTIPLE, , AT5G01010, MULTIPLE, AT5G24740, AT5G19580, MULTIPLE, AT5G20680, AT5G13170, AT5G10695, AT…
7683	2193	3.4363e-44	5.63554e-42	CC	intracellular	AT2G38120 AT4G14110 AT5G66750 AT1G12840 AT3G11670 AT1G66340 AT3G12120 AT5G64630 AT1G02090 AT3G61140 AT4G22260 AT2G18790 AT4G37930 AT3G11540 AT5G20930 AT3G46520 AT3G18780 AT1G15310 AT4G39980 AT3G04120 AT4G02560 AT3G12110 AT2G47580 AT5G03240 AT1G42970 AT5G18100 AT2G28800 AT2G37630 AT1G65620 AT1G54990 AT1G20620 AT5G14250 AT5G42970 AT5G64930 AT5G51230 AT4G15880 AT3G13550 AT3G12680 AT2G35630 AT1G30620…
4952	1497	2.62602e-40	4.30667e-38	CC	cytoplasm	AT2G38120 AT1G12840 AT3G11670 AT1G66340 AT3G12120 AT4G37930 AT3G11540 AT3G18780 AT1G15310 AT4G39980 AT3G04120 AT1G42970 AT5G18100 AT2G28800 AT1G54990 AT1G20620 AT2G35630 AT1G30620 AT1G64440 AT2G19450 AT1G22940 AT4G21790 AT2G30950 AT5G11520 AT5G03730 AT2G29980 AT4G30950 AT1G77760 AT5G13930 AT1G75690 AT1G75560 AT1G14910 AT1G07220 AT1G07040 AT1G07030 AT1G07210 AT1G48350 AT1G48360 AT1G51350 AT1G51310…
7271	2056	4.52552e-37	7.42185e-35	CC	intracellular part	AT2G38120 AT4G14110 AT5G66750 AT1G12840 AT3G11670 AT1G66340 AT3G12120 AT5G64630 AT1G02090 AT3G61140 AT4G22260 AT2G18790 AT4G37930 AT3G11540 AT5G20930 AT3G46520 AT3G18780 AT1G15310 AT4G39980 AT3G04120 AT4G02560 AT3G12110 AT2G47580 AT1G42970 AT5G18100 AT2G28800 AT2G37630 AT1G65620 AT1G54990 AT1G20620 AT5G14250 AT5G42970 AT5G64930 AT5G51230 AT4G15880 AT3G13550 AT3G12680 AT2G35630 AT1G30620 AT2G46920…
4585	1380	2.06058e-35	3.37936e-33	CC	cytoplasmic part	AT2G38120 AT1G12840 AT3G11670 AT1G66340 AT3G12120 AT4G37930 AT1G15310 AT4G39980 AT3G04120 AT1G42970 AT5G18100 AT2G28800 AT1G54990 AT1G20620 AT2G35630 AT1G30620 AT1G64440 AT2G19450 AT1G22940 AT4G21790 AT2G30950 AT5G11520 AT5G03730 AT2G29980 AT4G30950 AT1G77760 AT5G13930 AT1G75690 AT1G75560 AT1G14910 AT1G07220 AT1G07040 AT1G07030 AT1G07210 AT1G48350 AT1G48360 AT1G51350 AT1G51310 AT1G67840 AT1G67730…
6660	1852	1.70514e-27	2.79644e-25	CC	intracellular organelle	AT2G38120 AT4G14110 AT5G66750 AT1G12840 AT3G11670 AT1G66340 AT3G12120 AT5G64630 AT1G02090 AT3G61140 AT4G22260 AT2G18790 AT4G37930 AT3G11540 AT5G20930 AT3G46520 AT4G39980 AT4G02560 AT3G12110 AT2G47580 AT1G42970 AT5G18100 AT2G28800 AT2G37630 AT1G65620 AT1G54990 AT1G20620 AT5G14250 AT5G42970 AT5G64930 AT5G51230 AT4G15880 AT3G13550 AT3G12680 AT2G35630 AT1G30620 AT2G46920 AT1G64440 AT2G28290 AT2G19450…
6661	1852	1.86581e-27	3.05993e-25	CC	organelle	AT2G38120 AT4G14110 AT5G66750 AT1G12840 AT3G11670 AT1G66340 AT3G12120 AT5G64630 AT1G02090 AT3G61140 AT4G22260 AT2G18790 AT4G37930 AT3G11540 AT5G20930 AT3G46520 AT4G39980 AT4G02560 AT3G12110 AT2G47580 AT1G42970 AT5G18100 AT2G28800 AT2G37630 AT1G65620 AT1G54990 AT1G20620 AT5G14250 AT5G42970 AT5G64930 AT5G51230 AT4G15880 AT3G13550 AT3G12680 AT2G35630 AT1G30620 AT2G46920 AT1G64440 AT2G28290 AT2G19450…
6158	1706	8.66955e-24	1.42181e-21	CC	intracellular membrane-bound organelle	AT2G38120 AT4G14110 AT1G12840 AT3G11670 AT1G66340 AT3G12120 AT5G64630 AT1G02090 AT3G61140 AT4G22260 AT2G18790 AT4G37930 AT3G11540 AT5G20930 AT4G39980 AT4G02560 AT2G47580 AT1G42970 AT5G18100 AT2G28800 AT2G37630 AT1G65620 AT1G54990 AT1G20620 AT5G14250 AT5G42970 AT5G64930 AT5G51230 AT4G15880 AT3G13550 AT3G12680 AT1G30620 AT2G46920 AT1G64440 AT2G28290 AT2G19450 AT1G22940 AT4G21790 AT2G30950 AT5G11520…
6159	1706	9.44326e-24	1.5487e-21	CC	membrane-bound organelle	AT2G38120 AT4G14110 AT1G12840 AT3G11670 AT1G66340 AT3G12120 AT5G64630 AT1G02090 AT3G61140 AT4G22260 AT2G18790 AT4G37930 AT3G11540 AT5G20930 AT4G39980 AT4G02560 AT2G47580 AT1G42970 AT5G18100 AT2G28800 AT2G37630 AT1G65620 AT1G54990 AT1G20620 AT5G14250 AT5G42970 AT5G64930 AT5G51230 AT4G15880 AT3G13550 AT3G12680 AT1G30620 AT2G46920 AT1G64440 AT2G28290 AT2G19450 AT1G22940 AT4G21790 AT2G30950 AT5G11520…
1724	563	1.79616e-21	2.9457e-19	CC	intracellular organelle part	AT4G14110 AT5G66750 AT1G12840 AT3G11670 AT5G64630 AT1G02090 AT3G61140 AT4G37930 AT2G47580 AT2G28800 AT5G14250 AT5G42970 AT2G35630 AT1G64440 AT2G28290 AT2G19450 AT4G21790 AT2G30950 AT5G03730 AT5G13930 AT1G75690 AT1G07030 AT1G51350 AT1G34550 AT1G57820 AT1G53210 AT1G42970 AT1G27970 AT1G04880 AT1G52740 AT1G76600 AT1G14450 AT1G14320 AT1G33780 AT1G71790 AT1G18410 AT1G03280 AT1G63110 AT1G63160 AT1G27310…
1068	380	1.82986e-21	3.00097e-19	CC	membrane part	AT1G12840 AT3G11670 AT5G03730 AT1G06970 AT1G61210 AT1G34550 AT1G22530 AT1G26130 AT1G14450 AT1G71840 AT1G18520 AT1G63110 AT1G30890 AT1G64610 AT1G67350 AT1G79610 AT1G54280 AT1G54350 AT1G55680 AT1G70170 AT1G03550 AT1G24530 AT1G24520 AT1G03870 AT1G64200 AT1G62790 AT1G63690 AT1G68710 AT1G74790 AT1G56590 AT1G72750 AT1G63440 AT1G13120 AT1G13210 AT1G16380 AT1G80310 AT1G36150 AT1G55330 AT1G08960 AT1G15880…
1725	563	2.07522e-21	3.40336e-19	CC	organelle part	AT4G14110 AT5G66750 AT1G12840 AT3G11670 AT5G64630 AT1G02090 AT3G61140 AT4G37930 AT2G47580 AT2G28800 AT5G14250 AT5G42970 AT2G35630 AT1G64440 AT2G28290 AT2G19450 AT4G21790 AT2G30950 AT5G03730 AT5G13930 AT1G75690 AT1G07030 AT1G51350 AT1G34550 AT1G57820 AT1G53210 AT1G42970 AT1G27970 AT1G04880 AT1G52740 AT1G76600 AT1G14450 AT1G14320 AT1G33780 AT1G71790 AT1G18410 AT1G03280 AT1G63110 AT1G63160 AT1G27310…
201	104	7.63662e-19	1.25241e-16	CC	Golgi apparatus	AT2G38120 AT1G30620 AT1G64440 AT1G34550 AT1G63120 AT1G04430 AT1G74380 AT1G29790 AT1G59820 AT1G21480 AT1G21380 AT1G78240 AT1G28490 AT1G06890 AT1G51540 AT1G62020 AT1G78920 AT2G01270 AT2G01970 AT2G34940 AT2G21390 AT2G28520 AT2G38410 AT2G26070 AT2G36900 AT2G35610 AT2G22900 AT2G38650 AT2G30290 AT2G29050 AT3G26370 AT3G07330 AT3G59360 AT3G55830 AT3G27220 AT3G16630 AT3G25140 AT3G13772 AT3G21160 AT3G49720…
1118	382	3.46044e-18	5.67512e-16	CC	protein complex	AT4G14110 AT5G66750 AT1G12840 AT5G64630 AT1G02090 AT3G61140 AT5G14250 AT5G42970 AT2G28290 AT1G61210 AT1G67530 AT1G27910 AT1G04860 AT1G52740 AT1G76570 AT1G14450 AT1G71840 AT1G71790 AT1G29340 AT1G71020 AT1G18410 AT1G03280 AT1G63160 AT1G51690 AT1G23030 AT1G79850 AT1G04270 AT1G64610 AT1G67320 AT1G67350 AT1G54240 AT1G54260 AT1G04160 AT1G55680 AT1G24530 AT1G64200 AT1G07410 AT1G08730 AT1G51060 AT1G07770…
705	259	7.0925e-17	1.16317e-14	CC	organelle membrane	AT1G12840 AT3G11670 AT2G28800 AT4G21790 AT2G30950 AT5G03730 AT5G13930 AT1G75690 AT1G07030 AT1G34550 AT1G53210 AT1G42970 AT1G14450 AT1G63110 AT1G79900 AT1G74640 AT1G67350 AT1G74240 AT1G54500 AT1G04120 AT1G64200 AT1G07510 AT1G56590 AT1G72750 AT1G20840 AT1G50020 AT1G13120 AT1G15690 AT1G15820 AT1G60780 AT1G47260 AT1G62020 AT1G52230 AT1G78900 AT1G15120 AT2G16950 AT2G02040 AT2G02050 AT2G22500 AT2G10940…
1031	352	9.0543e-17	1.48491e-14	CC	mitochondrion	AT4G37930 AT1G22940 AT1G14910 AT1G07220 AT1G07030 AT1G48360 AT1G11860 AT1G06530 AT1G22520 AT1G22450 AT1G53240 AT1G26130 AT1G14450 AT1G10150 AT1G54080 AT1G63060 AT1G80230 AT1G51650 AT1G22840 AT1G79900 AT1G16570 AT1G29880 AT1G67350 AT1G74240 AT1G10680 AT1G64200 AT1G07510 AT1G59900 AT1G68710 AT1G72750 AT1G13210 AT1G28210 AT1G24180 AT1G25240 AT1G51490 AT1G51980 AT1G23800 AT1G09130 AT1G15690 AT1G47260…
312	135	1.60541e-15	2.63287e-13	CC	organelle envelope	AT3G11670 AT2G19450 AT1G07030 AT1G27970 AT1G14450 AT1G27310 AT1G80230 AT1G79900 AT1G67350 AT1G74240 AT1G64200 AT1G72750 AT1G13120 AT1G47260 AT1G15120 AT2G16950 AT2G02050 AT2G22500 AT2G27730 AT2G31190 AT2G47690 AT2G36530 AT2G32040 AT2G01090 AT2G33220 AT2G37410 AT2G11810 AT2G28900 AT2G42210 AT2G30160 AT2G39970 AT2G47490 AT2G41620 AT3G51870 AT3G10370 AT3G59020 AT3G08580 AT3G08560 AT3G05720 AT3G02090…
312	135	1.60541e-15	2.63287e-13	CC	envelope	AT3G11670 AT2G19450 AT1G07030 AT1G27970 AT1G14450 AT1G27310 AT1G80230 AT1G79900 AT1G67350 AT1G74240 AT1G64200 AT1G72750 AT1G13120 AT1G47260 AT1G15120 AT2G16950 AT2G02050 AT2G22500 AT2G27730 AT2G31190 AT2G47690 AT2G36530 AT2G32040 AT2G01090 AT2G33220 AT2G37410 AT2G11810 AT2G28900 AT2G42210 AT2G30160 AT2G39970 AT2G47490 AT2G41620 AT3G51870 AT3G10370 AT3G59020 AT3G08580 AT3G08560 AT3G05720 AT3G02090…
213	100	1.45806e-14	2.39121e-12	CC	mitochondrial part	AT4G37930 AT1G07030 AT1G14450 AT1G80230 AT1G79900 AT1G67350 AT1G74240 AT1G64200 AT1G72750 AT1G47260 AT1G15120 AT2G02050 AT2G22500 AT2G27730 AT2G47690 AT2G36530 AT2G01090 AT2G33220 AT2G37410 AT2G42210 AT2G30160 AT2G39970 AT2G47490 AT2G41600 AT3G51870 AT3G10370 AT3G08580 AT3G08560 AT3G02090 AT3G54110 AT3G06050 AT3G62880 AT3G52730 AT3G52930 AT3G27240 AT3G21390 AT3G15640 AT3G05290 AT3G04120 AT3G48680…
172	85	3.61802e-14	5.93355e-12	CC	mitochondrial envelope	AT1G07030 AT1G14450 AT1G80230 AT1G79900 AT1G67350 AT1G74240 AT1G64200 AT1G72750 AT1G47260 AT1G15120 AT2G02050 AT2G22500 AT2G27730 AT2G47690 AT2G36530 AT2G01090 AT2G33220 AT2G37410 AT2G42210 AT2G30160 AT2G39970 AT2G47490 AT3G51870 AT3G10370 AT3G08580 AT3G08560 AT3G02090 AT3G54110 AT3G62880 AT3G52730 AT3G52930 AT3G27240 AT3G21390 AT3G15640 AT3G05290 AT3G04120 AT3G48680 AT4G24570 AT4G39460 AT4G01100…
157	79	8.28681e-14	1.35904e-11	CC	mitochondrial membrane	AT1G07030 AT1G14450 AT1G79900 AT1G67350 AT1G74240 AT1G64200 AT1G72750 AT1G47260 AT1G15120 AT2G02050 AT2G22500 AT2G27730 AT2G47690 AT2G01090 AT2G33220 AT2G37410 AT2G42210 AT2G30160 AT2G39970 AT2G47490 AT3G51870 AT3G10370 AT3G08580 AT3G08560 AT3G02090 AT3G54110 AT3G62880 AT3G27240 AT3G21390 AT3G05290 AT3G48680 AT4G24570 AT4G39460 AT4G01100 AT4G15010 AT4G16450 AT4G27940 AT4G11150 AT4G34700 AT5G15640…
13561	3330	2.77495e-11	4.55092e-09	CC	cell	AT2G38120 AT4G14110 AT5G66750 AT1G12840 AT3G11670 AT1G66340 AT3G12120 AT5G64630 AT1G02090 AT3G61140 AT4G22260 AT2G18790 AT4G37930 AT3G11540 AT5G20930 AT3G46520 AT3G18780 AT1G15310 AT2G17290 AT4G39980 AT3G04120 AT4G02560 AT3G12110 AT2G47580 AT5G03240 AT1G42970 AT5G18100 AT2G28800 AT2G37630 AT1G65620 AT1G54990 AT1G20620 AT5G14250 AT5G42970 AT5G64930 AT5G51230 AT4G15880 AT3G13550 AT3G12680 AT2G35630…
13561	3330	2.77495e-11	4.55092e-09	CC	cell part	AT2G38120 AT4G14110 AT5G66750 AT1G12840 AT3G11670 AT1G66340 AT3G12120 AT5G64630 AT1G02090 AT3G61140 AT4G22260 AT2G18790 AT4G37930 AT3G11540 AT5G20930 AT3G46520 AT3G18780 AT1G15310 AT2G17290 AT4G39980 AT3G04120 AT4G02560 AT3G12110 AT2G47580 AT5G03240 AT1G42970 AT5G18100 AT2G28800 AT2G37630 AT1G65620 AT1G54990 AT1G20620 AT5G14250 AT5G42970 AT5G64930 AT5G51230 AT4G15880 AT3G13550 AT3G12680 AT2G35630…
297	119	3.69678e-11	6.06271e-09	CC	endoplasmic reticulum	AT1G66340 AT3G12120 AT1G54990 AT5G03730 AT2G29980 AT5G13930 AT1G67730 AT1G34550 AT1G71780 AT1G18260 AT1G22200 AT1G63110 AT1G19370 AT1G64090 AT1G80950 AT1G11680 AT1G18540 AT1G32210 AT1G01230 AT1G09070 AT1G21750 AT1G75110 AT2G01240 AT2G25110 AT2G47760 AT2G21160 AT2G15280 AT2G21600 AT2G45140 AT2G03120 AT2G26250 AT2G36900 AT2G43420 AT2G40890 AT2G02810 AT2G24420 AT2G31360 AT2G32440 AT2G46170 AT2G03510…
1581	467	4.33848e-10	7.11511e-08	CC	macromolecular complex	AT4G14110 AT5G66750 AT1G12840 AT5G64630 AT1G02090 AT3G61140 AT1G15310 AT2G47580 AT5G14250 AT5G42970 AT2G28290 AT1G07210 AT1G48350 AT1G61210 AT1G67530 AT1G27910 AT1G04860 AT1G52740 AT1G76570 AT1G14450 AT1G14320 AT1G71840 AT1G71790 AT1G29340 AT1G71020 AT1G18410 AT1G03280 AT1G63160 AT1G80070 AT1G51690 AT1G23030 AT1G79850 AT1G52300 AT1G04480 AT1G04270 AT1G65700 AT1G43170 AT1G64610 AT1G67320 AT1G67350…
702	232	6.01985e-10	9.87256e-08	CC	intrinsic to membrane	AT1G06970 AT1G34550 AT1G22530 AT1G26130 AT1G18520 AT1G63110 AT1G30890 AT1G79610 AT1G54280 AT1G54350 AT1G70170 AT1G03550 AT1G24520 AT1G03870 AT1G62790 AT1G63690 AT1G68710 AT1G74790 AT1G63440 AT1G13120 AT1G13210 AT1G16380 AT1G80310 AT1G36150 AT1G55330 AT1G08960 AT1G15880 AT1G32860 AT2G16950 AT2G16980 AT2G41420 AT2G01970 AT2G47760 AT2G47770 AT2G34940 AT2G16510 AT2G24240 AT2G25610 AT2G45740 AT2G45200…
462	163	1.35809e-09	2.22726e-07	CC	integral to membrane	AT1G06970 AT1G34550 AT1G22530 AT1G26130 AT1G18520 AT1G63110 AT1G30890 AT1G79610 AT1G54280 AT1G54350 AT1G03550 AT1G63690 AT1G68710 AT1G63440 AT1G13120 AT1G13210 AT1G16380 AT1G80310 AT1G08960 AT1G15880 AT2G16950 AT2G16980 AT2G41420 AT2G01970 AT2G47760 AT2G47770 AT2G34940 AT2G16510 AT2G24240 AT2G25610 AT2G45740 AT2G45200 AT2G20840 AT2G07560 AT2G17500 AT2G13620 AT2G13100 AT2G03840 AT2G03260 AT2G03240…
46	29	7.96057e-09	1.30553e-06	CC	protein serine/threonine phosphatase complex	AT1G51690 AT1G72770 AT2G33700 AT2G20050 AT2G40180 AT3G11410 AT3G51470 AT3G09880 AT3G21650 AT3G26020 AT4G26080 AT4G31750 AT5G03470 AT5G24940 AT5G47100 AT5G25510 AT1G17720 AT1G25490 AT3G19980 AT1G48040 AT1G13460 AT5G10740 AT3G54930 AT4G15415 AT1G13320 AT5G59160 AT1G64040 AT2G39840 AT3G46820
125	58	8.03642e-09	1.31797e-06	CC	mitochondrial inner membrane	AT1G07030 AT1G79900 AT1G74240 AT1G64200 AT1G72750 AT1G15120 AT2G22500 AT2G01090 AT2G37410 AT2G42210 AT2G30160 AT2G39970 AT2G47490 AT3G51870 AT3G10370 AT3G08580 AT3G08560 AT3G02090 AT3G54110 AT3G62880 AT3G27240 AT3G21390 AT3G05290 AT4G24570 AT4G39460 AT4G01100 AT4G15010 AT4G27940 AT4G11150 AT5G15640 AT5G01500 AT5G24650 AT5G48970 AT5G51050 AT5G61810 AT5G56450 AT5G40810 AT5G47030 AT5G46800 AT5G17400…
163	69	3.53589e-08	5.79886e-06	CC	organelle inner membrane	AT1G07030 AT1G79900 AT1G74240 AT1G64200 AT1G72750 AT1G15120 AT2G22500 AT2G01090 AT2G37410 AT2G42210 AT2G30160 AT2G39970 AT2G47490 AT3G51870 AT3G10370 AT3G08580 AT3G08560 AT3G02090 AT3G54110 AT3G51140 AT3G62880 AT3G27240 AT3G21390 AT3G23710 AT3G05290 AT4G24570 AT4G39460 AT4G01100 AT4G03320 AT4G15010 AT4G27940 AT4G11150 AT5G15640 AT5G01500 AT5G24650 AT5G48970 AT5G51050 AT5G17520 AT5G61810 AT5G56450…
84	42	6.52194e-08	1.0696e-05	CC	Golgi apparatus part	AT1G64440 AT1G34550 AT1G21380 AT1G28490 AT1G62020 AT2G34940 AT2G21390 AT2G28520 AT2G38410 AT2G36900 AT2G30290 AT3G59360 AT3G16630 AT3G44340 AT4G23460 AT4G32760 AT4G32640 AT4G11380 AT4G14160 AT4G01810 AT5G16880 AT5G16830 AT5G66030 AT5G63640 AT5G39510 AT5G65000 AT5G02280 AT1G16920 AT1G77140 AT2G21600 AT2G47170 AT2G43130 AT4G02195 AT1G26670 AT1G29330 AT1G05520 AT5G26240 AT1G51160 AT1G79990 AT2G24765…
298	109	8.67134e-08	1.4221e-05	CC	cytosol	AT3G04120 AT1G77760 AT1G12780 AT1G14320 AT1G10310 AT1G79850 AT1G52300 AT1G04270 AT1G43170 AT1G79690 AT1G07770 AT1G18540 AT1G77940 AT1G60490 AT2G27720 AT2G29560 AT2G19730 AT2G41840 AT2G37190 AT3G09630 AT3G46200 AT3G46970 AT3G55630 AT3G09200 AT3G53430 AT3G04770 AT3G16050 AT3G25520 AT3G55440 AT3G12580 AT3G60770 AT3G04230 AT3G04840 AT4G29220 AT4G34050 AT4G00100 AT4G39200 AT4G26270 AT4G34670 AT5G10360…
63	34	1.06374e-07	1.74454e-05	CC	cytoplasmic membrane-bound vesicle	AT1G56590 AT1G28490 AT1G60780 AT1G62020 AT2G21390 AT2G20790 AT2G20760 AT2G19790 AT2G28520 AT2G40060 AT3G51890 AT3G44340 AT4G23460 AT4G24550 AT4G32640 AT4G11380 AT4G14160 AT4G01810 AT5G16830 AT5G08410 AT5G05010 AT5G39510 AT5G19820 AT1G47830 AT2G17380 AT1G17470 AT2G47170 AT2G43130 AT1G05520 AT5G46630 AT1G79990 AT3G07100 AT4G02195 AT5G46860
63	34	1.06374e-07	1.74454e-05	CC	cytoplasmic vesicle	AT1G56590 AT1G28490 AT1G60780 AT1G62020 AT2G21390 AT2G20790 AT2G20760 AT2G19790 AT2G28520 AT2G40060 AT3G51890 AT3G44340 AT4G23460 AT4G24550 AT4G32640 AT4G11380 AT4G14160 AT4G01810 AT5G16830 AT5G08410 AT5G05010 AT5G39510 AT5G19820 AT1G47830 AT2G17380 AT1G17470 AT2G47170 AT2G43130 AT1G05520 AT5G46630 AT1G79990 AT3G07100 AT4G02195 AT5G46860
94	45	1.17524e-07	1.92739e-05	CC	vacuole	AT1G12840 AT4G21790 AT5G13930 AT1G11910 AT1G53210 AT1G04120 AT1G20840 AT1G09070 AT1G15690 AT1G78900 AT2G02040 AT2G21410 AT2G47600 AT3G51490 AT3G42050 AT3G03090 AT3G51730 AT3G58730 AT3G55130 AT3G60600 AT4G18160 AT4G39080 AT4G11150 AT5G60160 AT5G55630 AT5G47560 AT5G39510 AT5G01800 AT5G27150 AT1G73190 AT1G12240 AT1G30400 AT1G77140 AT2G46800 AT4G32150 AT4G03560 AT3G54860 AT2G38020 AT5G46860 AT4G32940…
64	34	1.76682e-07	2.89759e-05	CC	vesicle	AT1G56590 AT1G28490 AT1G60780 AT1G62020 AT2G21390 AT2G20790 AT2G20760 AT2G19790 AT2G28520 AT2G40060 AT3G51890 AT3G44340 AT4G23460 AT4G24550 AT4G32640 AT4G11380 AT4G14160 AT4G01810 AT5G16830 AT5G08410 AT5G05010 AT5G39510 AT5G19820 AT1G47830 AT2G17380 AT1G17470 AT2G47170 AT2G43130 AT1G05520 AT5G46630 AT1G79990 AT3G07100 AT4G02195 AT5G46860
64	34	1.76682e-07	2.89759e-05	CC	membrane-bound vesicle	AT1G56590 AT1G28490 AT1G60780 AT1G62020 AT2G21390 AT2G20790 AT2G20760 AT2G19790 AT2G28520 AT2G40060 AT3G51890 AT3G44340 AT4G23460 AT4G24550 AT4G32640 AT4G11380 AT4G14160 AT4G01810 AT5G16830 AT5G08410 AT5G05010 AT5G39510 AT5G19820 AT1G47830 AT2G17380 AT1G17470 AT2G47170 AT2G43130 AT1G05520 AT5G46630 AT1G79990 AT3G07100 AT4G02195 AT5G46860
64	34	1.76682e-07	2.89759e-05	CC	vacuolar part	AT1G12840 AT4G21790 AT5G13930 AT1G53210 AT1G04120 AT1G20840 AT1G15690 AT1G78900 AT2G02040 AT2G21410 AT2G47600 AT3G51490 AT3G42050 AT3G03090 AT3G58730 AT3G55130 AT4G18160 AT4G39080 AT4G11150 AT5G55630 AT5G39510 AT5G27150 AT1G73190 AT1G30400 AT1G77140 AT2G46800 AT4G32150 AT3G54860 AT2G38020 AT5G46860 AT2G36830 AT4G21980 AT3G15580 AT2G05170
15	13	3.38354e-07	5.54901e-05	CC	protein phosphatase type 2A complex	AT1G51690 AT3G09880 AT3G21650 AT3G26020 AT5G03470 AT5G25510 AT1G17720 AT1G25490 AT3G19980 AT1G13460 AT3G54930 AT4G15415 AT1G13320
42	25	4.26355e-07	6.99222e-05	CC	endosome	AT2G38120 AT2G19830 AT2G06530 AT3G12400 AT3G47810 AT4G27040 AT5G16830 AT5G06140 AT5G63880 AT5G53530 AT5G22950 AT1G15690 AT3G54840 AT2G32670 AT1G04760 AT1G16240 AT1G79590 AT3G54300 AT5G39510 AT1G26670 AT4G21560 AT4G05000 AT5G04920 AT5G46860 AT4G33430
54	29	1.04283e-06	0.000171024	CC	coated vesicle	AT1G56590 AT1G28490 AT1G60780 AT1G62020 AT2G21390 AT2G20790 AT2G20760 AT2G19790 AT2G28520 AT2G40060 AT3G51890 AT3G44340 AT4G23460 AT4G24550 AT4G32640 AT4G11380 AT4G14160 AT4G01810 AT5G16830 AT5G05010 AT5G39510 AT1G47830 AT2G17380 AT1G05520 AT5G46630 AT1G79990 AT3G07100 AT4G02195 AT5G46860
60	31	1.35714e-06	0.000222572	CC	peroxisome	AT5G18100 AT1G20620 AT2G45740 AT2G42770 AT2G35690 AT2G39970 AT2G22780 AT3G07560 AT3G52880 AT3G27820 AT3G24570 AT3G58750 AT3G03490 AT3G61070 AT4G26330 AT5G65110 AT1G47750 AT1G20630 AT2G13360 AT1G76490 AT3G01910 AT2G45690 AT4G16760 AT4G35000 AT3G06860 AT4G05160 AT4G33905 AT4G39850 AT4G35090 AT3G51840 AT1G70580
60	31	1.35714e-06	0.000222572	CC	microbody	AT5G18100 AT1G20620 AT2G45740 AT2G42770 AT2G35690 AT2G39970 AT2G22780 AT3G07560 AT3G52880 AT3G27820 AT3G24570 AT3G58750 AT3G03490 AT3G61070 AT4G26330 AT5G65110 AT1G47750 AT1G20630 AT2G13360 AT1G76490 AT3G01910 AT2G45690 AT4G16760 AT4G35000 AT3G06860 AT4G05160 AT4G33905 AT4G39850 AT4G35090 AT3G51840 AT1G70580
177	69	1.45831e-06	0.000239163	CC	cytoskeleton	AT3G46520 AT3G12110 AT2G35630 AT1G71790 AT1G18410 AT1G04160 AT1G03620 AT1G08730 AT2G44770 AT2G45490 AT2G33240 AT2G36200 AT2G21300 AT2G19770 AT2G19760 AT2G28620 AT3G10180 AT3G05520 AT3G51300 AT3G51150 AT3G60260 AT3G15220 AT3G03610 AT3G10730 AT4G29340 AT4G29350 AT4G33200 AT4G32830 AT4G24170 AT5G27000 AT5G65930 AT5G51600 AT5G62500 AT5G53310 AT5G66310 AT5G41310 AT5G42490 AT5G60930 AT5G02370 AT5G11710…
61	31	2.15104e-06	0.00035277	CC	vacuolar membrane	AT1G12840 AT4G21790 AT5G13930 AT1G53210 AT1G04120 AT1G20840 AT1G15690 AT1G78900 AT2G02040 AT2G21410 AT2G47600 AT3G51490 AT3G42050 AT3G03090 AT3G58730 AT4G18160 AT4G39080 AT4G11150 AT5G55630 AT5G39510 AT5G27150 AT1G73190 AT1G30400 AT1G77140 AT2G46800 AT4G32150 AT3G54860 AT2G38020 AT5G46860 AT2G36830 AT2G05170
23	16	2.84055e-06	0.000465851	CC	NADH dehydrogenase complex (quinone)	AT1G14450 AT1G67350 AT1G47260 AT2G02050 AT2G27730 AT2G47690 AT2G33220 AT3G48680 AT4G16450 AT4G34700 AT5G66510 AT5G63510 AT5G37510 AT5G52840 AT2G31490 AT4G00585
23	16	2.84055e-06	0.000465851	CC	respiratory chain complex I	AT1G14450 AT1G67350 AT1G47260 AT2G02050 AT2G27730 AT2G47690 AT2G33220 AT3G48680 AT4G16450 AT4G34700 AT5G66510 AT5G63510 AT5G37510 AT5G52840 AT2G31490 AT4G00585
120	50	4.41908e-06	0.000724729	CC	chromosomal part	AT5G66750 AT1G57820 AT1G04880 AT1G52740 AT1G63160 AT1G67320 AT1G54240 AT1G54260 AT1G51060 AT1G49950 AT1G06760 AT1G19890 AT1G21690 AT1G48620 AT2G37560 AT2G13370 AT2G45490 AT2G37470 AT2G32900 AT3G09480 AT3G20670 AT3G53730 AT3G13350 AT3G28730 AT4G37280 AT4G29910 AT4G10710 AT4G40030 AT4G40040 AT5G41880 AT5G44800 AT5G67580 AT5G59870 AT5G54640 AT5G02560 AT5G02570 AT1G26840 AT1G77470 AT1G69770 AT3G59550…
51	26	1.30556e-05	0.00214112	CC	cytoplasmic vesicle part	AT1G56590 AT1G60780 AT1G62020 AT2G21390 AT2G20790 AT2G20760 AT2G19790 AT2G28520 AT2G40060 AT3G51890 AT3G44340 AT4G23460 AT4G24550 AT4G32640 AT4G11380 AT4G14160 AT4G01810 AT5G08410 AT5G05010 AT5G19820 AT1G47830 AT2G17380 AT1G05520 AT5G46630 AT1G79990 AT3G07100
35	20	1.44897e-05	0.00237632	CC	clathrin-coated vesicle	AT1G56590 AT1G28490 AT1G60780 AT2G20790 AT2G20760 AT2G19790 AT2G28520 AT2G40060 AT3G51890 AT4G23460 AT4G24550 AT4G11380 AT5G16830 AT5G05010 AT5G39510 AT1G47830 AT2G17380 AT5G46630 AT4G02195 AT5G46860
46	24	1.6872e-05	0.00276701	CC	cytoplasmic vesicle membrane	AT1G56590 AT1G60780 AT1G62020 AT2G21390 AT2G20790 AT2G20760 AT2G19790 AT2G28520 AT2G40060 AT3G51890 AT3G44340 AT4G23460 AT4G24550 AT4G32640 AT4G11380 AT4G14160 AT4G01810 AT5G05010 AT1G47830 AT2G17380 AT1G05520 AT5G46630 AT1G79990 AT3G07100
46	24	1.6872e-05	0.00276701	CC	coated vesicle membrane	AT1G56590 AT1G60780 AT1G62020 AT2G21390 AT2G20790 AT2G20760 AT2G19790 AT2G28520 AT2G40060 AT3G51890 AT3G44340 AT4G23460 AT4G24550 AT4G32640 AT4G11380 AT4G14160 AT4G01810 AT5G05010 AT1G47830 AT2G17380 AT1G05520 AT5G46630 AT1G79990 AT3G07100
47	24	2.69542e-05	0.00442049	CC	vesicle membrane	AT1G56590 AT1G60780 AT1G62020 AT2G21390 AT2G20790 AT2G20760 AT2G19790 AT2G28520 AT2G40060 AT3G51890 AT3G44340 AT4G23460 AT4G24550 AT4G32640 AT4G11380 AT4G14160 AT4G01810 AT5G05010 AT1G47830 AT2G17380 AT1G05520 AT5G46630 AT1G79990 AT3G07100
158	59	3.66153e-05	0.00600491	CC	chromosome	AT5G66750 AT1G57820 AT1G04880 AT1G52740 AT1G63160 AT1G67320 AT1G54240 AT1G54260 AT1G51060 AT1G49950 AT1G06760 AT1G19890 AT1G21690 AT1G48620 AT2G37560 AT2G13370 AT2G45490 AT2G32000 AT2G37470 AT2G32900 AT3G09480 AT3G20670 AT3G53730 AT3G13350 AT3G28730 AT4G37280 AT4G13670 AT4G20010 AT4G29910 AT4G10710 AT4G40030 AT4G40040 AT5G41880 AT5G44800 AT5G67580 AT5G59870 AT5G54640 AT5G55310 AT5G16270 AT5G02560…
45	23	3.87666e-05	0.00635773	CC	membrane coat	AT1G56590 AT1G60780 AT1G62020 AT2G21390 AT2G20790 AT2G20760 AT2G19790 AT2G40060 AT3G51890 AT3G44340 AT4G23460 AT4G24550 AT4G32640 AT4G11380 AT4G14160 AT4G01810 AT5G05010 AT1G47830 AT2G17380 AT1G05520 AT5G46630 AT1G79990 AT3G07100
45	23	3.87666e-05	0.00635773	CC	vesicle coat	AT1G56590 AT1G60780 AT1G62020 AT2G21390 AT2G20790 AT2G20760 AT2G19790 AT2G40060 AT3G51890 AT3G44340 AT4G23460 AT4G24550 AT4G32640 AT4G11380 AT4G14160 AT4G01810 AT5G05010 AT1G47830 AT2G17380 AT1G05520 AT5G46630 AT1G79990 AT3G07100
45	23	3.87666e-05	0.00635773	CC	coated membrane	AT1G56590 AT1G60780 AT1G62020 AT2G21390 AT2G20790 AT2G20760 AT2G19790 AT2G40060 AT3G51890 AT3G44340 AT4G23460 AT4G24550 AT4G32640 AT4G11380 AT4G14160 AT4G01810 AT5G05010 AT1G47830 AT2G17380 AT1G05520 AT5G46630 AT1G79990 AT3G07100
37	20	4.35352e-05	0.00713977	CC	vacuole, cell cycle independent morphology	AT5G13930 AT1G20840 AT1G09070 AT2G21410 AT3G51490 AT3G03090 AT3G60600 AT4G18160 AT4G39080 AT1G73190 AT1G15690 AT1G77140 AT5G27150 AT4G03560 AT3G54860 AT2G38020 AT5G46860 AT2G36830 AT2G05170 AT4G11150
43	22	5.57957e-05	0.00915049	CC	actin cytoskeleton	AT1G71790 AT1G04160 AT1G08730 AT2G33240 AT2G19770 AT2G19760 AT3G05520 AT4G29340 AT4G29350 AT4G33200 AT5G53310 AT5G11710 AT1G60430 AT1G04600 AT1G54560 AT2G29890 AT3G27000 AT4G27370 AT5G56600 AT3G58160 AT5G54280 AT4G01710
35	19	6.24419e-05	0.0102405	CC	Golgi-associated vesicle	AT1G28490 AT1G62020 AT2G21390 AT2G28520 AT3G44340 AT4G23460 AT4G32640 AT4G11380 AT4G14160 AT4G01810 AT5G16830 AT5G39510 AT2G47170 AT2G43130 AT1G05520 AT1G79990 AT3G07100 AT4G02195 AT5G46860
154	57	6.54526e-05	0.0107342	CC	cytoskeletal part	AT2G35630 AT1G71790 AT1G18410 AT1G04160 AT1G08730 AT2G45490 AT2G33240 AT2G36200 AT2G21300 AT2G19760 AT2G28620 AT3G10180 AT3G05520 AT3G51300 AT3G51150 AT3G15220 AT3G10730 AT4G33200 AT4G32830 AT4G24170 AT5G27000 AT5G65930 AT5G51600 AT5G62500 AT5G53310 AT5G66310 AT5G41310 AT5G42490 AT5G60930 AT5G02370 AT5G11710 AT5G18580 AT1G09170 AT1G60430 AT1G04600 AT1G54560 AT2G17800 AT1G80350 AT1G75950 AT3G27000…
28	16	0.000105284	0.0172665	CC	membrane of vacuole with cell cycle-independent morphology	AT5G13930 AT1G20840 AT2G21410 AT3G51490 AT3G03090 AT4G18160 AT4G39080 AT1G73190 AT1G15690 AT1G77140 AT3G54860 AT2G38020 AT5G46860 AT2G36830 AT2G05170 AT4G11150
369	115	0.000198943	0.0326267	CC	plasma membrane	AT2G38120 AT1G12840 AT1G14830 AT1G14850 AT1G61210 AT1G52920 AT1G71840 AT1G64610 AT1G55680 AT1G24530 AT1G74790 AT1G65590 AT2G39480 AT2G37670 AT2G18960 AT2G34940 AT2G31960 AT2G24240 AT2G36850 AT2G30290 AT2G31650 AT2G26490 AT3G09740 AT3G02880 AT3G07390 AT3G51300 AT3G01650 AT3G13340 AT3G14570 AT3G15470 AT3G25290 AT3G23400 AT3G23750 AT3G07160 AT3G14840 AT4G25900 AT4G20260 AT4G28540 AT4G20830 AT4G29900…
24	14	0.000212693	0.0348817	CC	transport vesicle	AT1G28490 AT2G28520 AT3G44340 AT4G23460 AT4G32640 AT4G11380 AT4G14160 AT4G01810 AT5G16830 AT5G39510 AT1G05520 AT3G07100 AT4G02195 AT5G46860
10	8	0.000228305	0.037442	CC	late endosome	AT3G12400 AT3G47810 AT5G16830 AT5G06140 AT5G53530 AT5G39510 AT1G26670 AT5G46860
27	15	0.000265158	0.0434859	CC	clathrin coated vesicle membrane	AT1G56590 AT1G60780 AT2G20790 AT2G20760 AT2G19790 AT2G28520 AT2G40060 AT3G51890 AT4G23460 AT4G24550 AT4G11380 AT5G05010 AT1G47830 AT2G17380 AT5G46630
82	33	0.00038169	0.0625971	CC	chromatin	AT5G66750 AT1G04880 AT1G52740 AT1G54240 AT1G54260 AT1G51060 AT1G49950 AT1G06760 AT1G19890 AT1G48620 AT2G13370 AT2G37470 AT3G09480 AT3G20670 AT3G53730 AT3G13350 AT3G28730 AT4G37280 AT4G10710 AT4G40030 AT4G40040 AT5G44800 AT5G67580 AT5G59870 AT5G54640 AT5G02560 AT5G02570 AT1G69770 AT1G02740 AT1G08170 AT5G27670 AT5G10980 AT3G51880
15	10	0.000397307	0.0651584	CC	nuclear speck	AT1G16610 AT1G55310 AT4G31580 AT3G61860 AT1G09140 AT1G02840 AT3G13570 AT5G64200 AT2G37340 AT3G55460
23	13	0.000547198	0.0897405	CC	endosome membrane	AT2G19830 AT2G06530 AT3G12400 AT4G27040 AT5G63880 AT5G22950 AT1G15690 AT3G54840 AT1G16240 AT1G79590 AT4G21560 AT4G05000 AT5G04920
23	13	0.000547198	0.0897405	CC	endosomal part	AT2G19830 AT2G06530 AT3G12400 AT4G27040 AT5G63880 AT5G22950 AT1G15690 AT3G54840 AT1G16240 AT1G79590 AT4G21560 AT4G05000 AT5G04920
18	11	0.000600158	0.0984259	CC	microbody part	AT2G45740 AT2G42770 AT2G39970 AT3G07560 AT3G52880 AT3G27820 AT3G24570 AT3G61070 AT1G47750 AT4G35000 AT4G33905
18	11	0.000600158	0.0984259	CC	peroxisomal part	AT2G45740 AT2G42770 AT2G39970 AT3G07560 AT3G52880 AT3G27820 AT3G24570 AT3G61070 AT1G47750 AT4G35000 AT4G33905
8479	1770	1	1	CC	cellular_component	AT5G38480 AT5G58670 AT4G37990 AT1G12370 AT1G01510 AT3G02260 AT3G51770 AT5G13480 AT1G71440 AT5G55540 AT4G26850 AT1G75770 AT1G14820 AT1G69430 AT1G69510 AT1G49910 AT1G07170 AT1G07020 AT1G07140 AT1G03070 AT1G03050 AT1G03110 AT1G03150 AT1G48320 AT1G48310 AT1G17730 AT1G17690 AT1G48790 AT1G51200 AT1G51360 AT1G67580 AT1G67760 AT1G67850 AT1G11930 AT1G11840 AT1G11990 AT1G34150 AT1G33980 AT1G06700 AT1G06540…
NA	1524	NA	NA	CC	NA	ATMG00010, AT2G26410, AT2G26430, AT2G39720, AT2G39770, AT2G39760, AT2G23350, AT2G45270, AT5G12310, AT4G25540, AT4G17270, AT4G16845, AT4G15470, AT4G17010, AT4G15420, AT4G15475, AT4G17790, AT4G15120, AT4G17720, MULTIPLE, AT4G17170, AT4G17330, AT4G17360, AT4G17060, MULTIPLE, MULTIPLE, , AT4G16210, AT4G16280, , AT4G15590, AT4G15910, AT4G15130, , , AT4G14200, , AT1G25360, MULTIPLE, AT1G56560, AT5G2203…
1691	612	6.91039e-41	3.83527e-38	BP	establishment of localization	AT2G38120 AT3G13870 AT1G54990 AT3G02260 AT5G55540 AT1G13980 AT5G13930 AT1G14820 AT1G07030 AT1G06970 AT1G07140 AT1G17730 AT1G51340 AT1G11890 AT1G22530 AT1G22570 AT1G27970 AT1G04760 AT1G64890 AT1G26130 AT1G50310 AT1G19650 AT1G18410 AT1G54110 AT1G27310 AT1G70330 AT1G70300 AT1G19450 AT1G79900 AT1G62200 AT1G52280 AT1G65730 AT1G74240 AT1G79610 AT1G10680 AT1G54280 AT1G54350 AT1G17120 AT1G55690 AT1G55620…
1699	614	8.43032e-41	4.67883e-38	BP	localization	AT2G38120 AT3G13870 AT1G54990 AT3G02260 AT5G55540 AT1G13980 AT5G13930 AT1G14820 AT1G07030 AT1G06970 AT1G07140 AT1G17730 AT1G51340 AT1G11890 AT1G22530 AT1G22570 AT1G27970 AT1G04760 AT1G64890 AT1G26130 AT1G50310 AT1G19650 AT1G18410 AT1G54110 AT1G27310 AT1G70330 AT1G70300 AT1G19450 AT1G79900 AT1G62200 AT1G52280 AT1G65730 AT1G74240 AT1G79610 AT1G10680 AT1G54280 AT1G54350 AT1G17120 AT1G55690 AT1G55620…
1674	602	3.07415e-39	1.70615e-36	BP	transport	AT2G38120 AT3G13870 AT1G54990 AT3G02260 AT5G55540 AT1G13980 AT5G13930 AT1G14820 AT1G07030 AT1G06970 AT1G07140 AT1G17730 AT1G51340 AT1G11890 AT1G22530 AT1G22570 AT1G27970 AT1G04760 AT1G64890 AT1G26130 AT1G50310 AT1G19650 AT1G18410 AT1G54110 AT1G27310 AT1G70330 AT1G70300 AT1G19450 AT1G79900 AT1G62200 AT1G52280 AT1G65730 AT1G74240 AT1G79610 AT1G10680 AT1G54280 AT1G54350 AT1G17120 AT1G55690 AT1G55620…
1510	546	3.06179e-36	1.69929e-33	BP	cellular component organization and biogenesis	AT4G02980 AT4G14110 AT5G66750 AT1G12840 AT5G64630 AT1G02090 AT3G61140 AT4G22260 AT3G51160 AT3G13870 AT3G46520 AT3G18780 AT1G71770 AT3G12110 AT1G54490 AT1G01510 AT5G64930 AT1G77300 AT2G35630 AT1G30620 AT1G05850 AT3G22200 AT1G64440 AT2G28290 AT5G20350 AT5G55540 AT2G30950 AT2G23380 AT1G13980 AT1G07030 AT1G07140 AT1G48350 AT1G57820 AT1G27970 AT1G71790 AT1G18410 AT1G03280 AT1G21310 AT1G27310 AT1G79900…
459	216	6.81521e-32	3.78244e-29	BP	establishment of cellular localization	AT3G13870 AT1G13980 AT1G07030 AT1G07140 AT1G27970 AT1G18410 AT1G27310 AT1G79900 AT1G74240 AT1G03550 AT1G48160 AT1G07410 AT1G21380 AT1G56590 AT1G48900 AT1G29310 AT1G28490 AT1G12360 AT1G09070 AT1G15880 AT1G60780 AT1G62020 AT1G75100 AT1G78720 AT1G15310 AT2G16950 AT2G26890 AT2G34250 AT2G22500 AT2G43640 AT2G34940 AT2G36200 AT2G21390 AT2G21300 AT2G45200 AT2G20840 AT2G20790 AT2G20760 AT2G19790 AT2G28900…
465	217	2.18587e-31	1.21316e-28	BP	cellular localization	AT3G13870 AT1G13980 AT1G07030 AT1G07140 AT1G27970 AT1G18410 AT1G27310 AT1G79900 AT1G74240 AT1G03550 AT1G48160 AT1G07410 AT1G21380 AT1G56590 AT1G48900 AT1G29310 AT1G28490 AT1G12360 AT1G09070 AT1G15880 AT1G60780 AT1G62020 AT1G75100 AT1G78720 AT1G15310 AT2G16950 AT2G26890 AT2G34250 AT2G22500 AT2G43640 AT2G34940 AT2G36200 AT2G21390 AT2G21300 AT2G45200 AT2G20840 AT2G20790 AT2G20760 AT2G19790 AT2G28900…
402	190	1.72881e-28	9.59487e-26	BP	intracellular transport	AT3G13870 AT1G13980 AT1G07030 AT1G07140 AT1G27970 AT1G18410 AT1G27310 AT1G79900 AT1G74240 AT1G48160 AT1G07410 AT1G21380 AT1G56590 AT1G48900 AT1G28490 AT1G09070 AT1G15880 AT1G60780 AT1G62020 AT1G15310 AT2G16950 AT2G26890 AT2G22500 AT2G43640 AT2G34940 AT2G36200 AT2G21390 AT2G21300 AT2G45200 AT2G20790 AT2G20760 AT2G19790 AT2G28900 AT2G28800 AT2G38410 AT2G30160 AT2G40060 AT2G47490 AT2G28620 AT2G30290…
341	165	2.53131e-26	1.40488e-23	BP	protein localization	AT1G07140 AT1G17730 AT1G27970 AT1G27310 AT1G52280 AT1G48160 AT1G07410 AT1G21380 AT1G56590 AT1G48900 AT1G29310 AT1G72750 AT1G28490 AT1G73030 AT1G12360 AT1G09070 AT1G60780 AT1G78720 AT1G15310 AT2G16950 AT2G26890 AT2G34250 AT2G43640 AT2G34940 AT2G37410 AT2G20790 AT2G20760 AT2G44100 AT2G19790 AT2G19830 AT2G21880 AT2G28900 AT2G28800 AT2G06530 AT2G45070 AT2G38410 AT2G33870 AT2G42210 AT2G22290 AT2G17980…
336	163	3.55315e-26	1.972e-23	BP	establishment of protein localization	AT1G07140 AT1G17730 AT1G27970 AT1G27310 AT1G52280 AT1G48160 AT1G07410 AT1G21380 AT1G56590 AT1G48900 AT1G29310 AT1G72750 AT1G28490 AT1G73030 AT1G12360 AT1G09070 AT1G60780 AT1G78720 AT1G15310 AT2G16950 AT2G26890 AT2G34250 AT2G43640 AT2G34940 AT2G37410 AT2G20790 AT2G20760 AT2G44100 AT2G19790 AT2G19830 AT2G21880 AT2G28900 AT2G28800 AT2G06530 AT2G45070 AT2G38410 AT2G33870 AT2G42210 AT2G22290 AT2G17980…
348	166	1.32812e-25	7.37107e-23	BP	macromolecule localization	AT1G07140 AT1G17730 AT1G27970 AT1G27310 AT1G52280 AT1G48160 AT1G07410 AT1G21380 AT1G56590 AT1G48900 AT1G29310 AT1G72750 AT1G28490 AT1G73030 AT1G12360 AT1G09070 AT1G60780 AT1G78720 AT1G15310 AT2G16950 AT2G26890 AT2G34250 AT2G43640 AT2G34940 AT2G37410 AT2G20790 AT2G20760 AT2G44100 AT2G19790 AT2G19830 AT2G21880 AT2G28900 AT2G28800 AT2G06530 AT2G45070 AT2G38410 AT2G33870 AT2G42210 AT2G22290 AT2G17980…
323	155	2.47178e-24	1.37184e-21	BP	protein transport	AT1G07140 AT1G17730 AT1G27970 AT1G27310 AT1G52280 AT1G48160 AT1G07410 AT1G21380 AT1G56590 AT1G48900 AT1G72750 AT1G28490 AT1G73030 AT1G09070 AT1G60780 AT1G15310 AT2G16950 AT2G26890 AT2G43640 AT2G34940 AT2G37410 AT2G20790 AT2G20760 AT2G44100 AT2G19790 AT2G19830 AT2G21880 AT2G28900 AT2G28800 AT2G06530 AT2G45070 AT2G38410 AT2G33870 AT2G42210 AT2G22290 AT2G40060 AT2G30290 AT3G51890 AT3G10640 AT3G10380…
9503	2432	1.33948e-21	7.4341e-19	BP	cellular process	AT4G26080 AT1G37130 AT4G02980 AT2G38120 AT4G14110 AT3G48560 AT2G39770 AT5G66750 AT1G12840 AT3G11670 AT2G26330 AT1G66340 AT5G64630 AT1G02090 AT3G61140 AT1G15550 AT5G23150 AT4G22260 AT3G51160 AT2G18790 AT3G13870 AT4G37930 AT3G11540 AT3G46520 AT3G18780 AT3G53570 AT4G39980 AT3G04120 AT1G71770 AT3G12110 AT2G47580 AT5G03240 AT1G12370 AT5G18100 AT4G29010 AT1G54490 AT1G01510 AT2G37630 AT3G47340 AT1G20620…
224	106	1.50334e-16	8.34352e-14	BP	intracellular protein transport	AT1G07140 AT1G27970 AT1G27310 AT1G48160 AT1G07410 AT1G21380 AT1G56590 AT1G48900 AT1G28490 AT1G09070 AT1G60780 AT1G15310 AT2G16950 AT2G26890 AT2G43640 AT2G34940 AT2G20790 AT2G20760 AT2G19790 AT2G28900 AT2G28800 AT2G38410 AT2G40060 AT2G30290 AT3G51890 AT3G59020 AT3G05710 AT3G05720 AT3G03800 AT3G07560 AT3G24350 AT3G29070 AT3G17440 AT3G62560 AT3G49860 AT3G08960 AT3G03110 AT3G49100 AT3G10780 AT3G48570…
260	112	7.69069e-14	4.26833e-11	BP	cellular component assembly	AT4G14110 AT5G66750 AT5G64630 AT1G02090 AT3G61140 AT1G71770 AT1G57820 AT1G03280 AT1G54290 AT1G54240 AT1G54260 AT1G51060 AT1G48900 AT1G76810 AT1G72740 AT1G06760 AT1G19890 AT1G15310 AT1G48620 AT2G16950 AT2G45730 AT2G37470 AT2G19480 AT2G04520 AT2G39990 AT2G41630 AT2G39820 AT3G51790 AT3G09480 AT3G59020 AT3G50820 AT3G56150 AT3G55620 AT3G20670 AT3G53730 AT3G13782 AT3G13445 AT3G08960 AT3G03110 AT3G52270…
242	104	7.04927e-13	3.91235e-10	BP	macromolecular complex assembly	AT4G14110 AT5G64630 AT1G02090 AT3G61140 AT1G71770 AT1G03280 AT1G54290 AT1G54240 AT1G54260 AT1G51060 AT1G48900 AT1G76810 AT1G72740 AT1G06760 AT1G19890 AT1G15310 AT1G48620 AT2G16950 AT2G45730 AT2G37470 AT2G19480 AT2G04520 AT2G39990 AT2G41630 AT2G39820 AT3G51790 AT3G09480 AT3G59020 AT3G50820 AT3G56150 AT3G55620 AT3G20670 AT3G53730 AT3G13782 AT3G13445 AT3G08960 AT3G03110 AT3G52270 AT4G23460 AT4G33250…
908	295	7.41271e-13	4.11405e-10	BP	response to stress	AT4G26080 AT2G39770 AT1G66340 AT5G64630 AT2G18790 AT5G58670 AT3G04120 AT2G47580 AT1G12370 AT5G18100 AT1G20620 AT5G14800 AT1G05850 AT1G10760 AT2G19450 AT4G16845 AT4G26850 AT5G13930 AT1G06460 AT1G53240 AT1G42990 AT1G49300 AT1G12780 AT1G56280 AT1G55920 AT1G09560 AT1G19640 AT1G29630 AT1G29390 AT1G54050 AT1G79650 AT1G54410 AT1G70000 AT1G24620 AT1G09940 AT1G53670 AT1G08830 AT1G62820 AT1G49010 AT1G26320…
190	87	7.74637e-13	4.29923e-10	BP	alcohol metabolic process	AT3G51160 AT3G04120 AT1G30620 AT1G07110 AT1G42970 AT1G12780 AT1G04410 AT1G74210 AT1G17160 AT1G11680 AT1G17890 AT1G43670 AT1G32440 AT1G58440 AT2G01140 AT2G01290 AT2G29560 AT2G22240 AT2G31390 AT2G38670 AT3G02360 AT3G10700 AT3G10370 AT3G08590 AT3G42850 AT3G02040 AT3G49160 AT3G06580 AT3G52930 AT3G15020 AT3G20040 AT3G13930 AT3G17940 AT3G17770 AT3G26720 AT3G55440 AT3G55410 AT4G25900 AT4G29220 AT4G38970…
131	66	2.09982e-12	1.1654e-09	BP	vesicle-mediated transport	AT3G13870 AT1G13980 AT1G11890 AT1G04760 AT1G03620 AT1G21380 AT1G15880 AT1G62020 AT2G44770 AT2G32670 AT2G21390 AT2G45200 AT2G38410 AT2G36900 AT2G28640 AT3G09530 AT3G10380 AT3G54300 AT3G60260 AT3G27530 AT3G03610 AT3G44340 AT3G47810 AT3G56640 AT4G32760 AT4G32640 AT4G27840 AT4G01810 AT5G16880 AT5G06140 AT5G58060 AT5G52340 AT5G66030 AT5G13990 AT5G63640 AT5G53530 AT5G05570 AT5G39510 AT5G50380 AT5G13150…
120	62	2.34071e-12	1.29909e-09	BP	hexose metabolic process	AT3G51160 AT3G04120 AT1G07110 AT1G42970 AT1G12780 AT1G04410 AT1G17890 AT1G43670 AT1G32440 AT2G01140 AT2G01290 AT2G29560 AT2G22240 AT3G02360 AT3G10700 AT3G08590 AT3G42850 AT3G49160 AT3G06580 AT3G52930 AT3G15020 AT3G20040 AT3G13930 AT3G17940 AT3G26720 AT3G55440 AT3G55410 AT4G25900 AT4G29220 AT4G38970 AT4G23730 AT4G26270 AT4G37870 AT5G03690 AT5G16760 AT5G15140 AT5G61580 AT5G41670 AT5G47810 AT5G44520…
139	68	5.68002e-12	3.15241e-09	BP	monosaccharide metabolic process	AT3G51160 AT3G04120 AT1G30620 AT1G07110 AT1G42970 AT1G12780 AT1G04410 AT1G17160 AT1G17890 AT1G43670 AT1G32440 AT2G01140 AT2G01290 AT2G29560 AT2G22240 AT2G31390 AT3G02360 AT3G10700 AT3G08590 AT3G42850 AT3G49160 AT3G06580 AT3G52930 AT3G15020 AT3G20040 AT3G13930 AT3G17940 AT3G26720 AT3G55440 AT3G55410 AT4G25900 AT4G29220 AT4G38970 AT4G23730 AT4G26270 AT4G37870 AT4G27600 AT5G03690 AT5G16760 AT5G15140…
108	56	2.20974e-11	1.22641e-08	BP	secretion by cell	AT3G13870 AT1G03550 AT1G21380 AT1G48900 AT1G29310 AT1G12360 AT1G15880 AT1G62020 AT1G78720 AT1G15310 AT2G34250 AT2G21390 AT2G45200 AT2G20840 AT2G28520 AT2G38410 AT2G17980 AT2G28640 AT3G09530 AT3G10380 AT3G45280 AT3G54860 AT3G56640 AT4G12120 AT4G32760 AT4G32640 AT4G01810 AT5G16880 AT5G52340 AT5G49500 AT5G13990 AT5G63640 AT5G55660 AT5G39510 AT5G50380 AT5G13150 AT5G02280 AT1G32050 AT1G77140 AT1G26670…
108	56	2.20974e-11	1.22641e-08	BP	secretion	AT3G13870 AT1G03550 AT1G21380 AT1G48900 AT1G29310 AT1G12360 AT1G15880 AT1G62020 AT1G78720 AT1G15310 AT2G34250 AT2G21390 AT2G45200 AT2G20840 AT2G28520 AT2G38410 AT2G17980 AT2G28640 AT3G09530 AT3G10380 AT3G45280 AT3G54860 AT3G56640 AT4G12120 AT4G32760 AT4G32640 AT4G01810 AT5G16880 AT5G52340 AT5G49500 AT5G13990 AT5G63640 AT5G55660 AT5G39510 AT5G50380 AT5G13150 AT5G02280 AT1G32050 AT1G77140 AT1G26670…
370	136	2.18106e-10	1.21049e-07	BP	macromolecule catabolic process	AT3G04120 AT1G71770 AT5G03240 AT3G51770 AT1G10760 AT2G30950 AT1G48790 AT1G33980 AT1G42970 AT1G04860 AT1G14400 AT1G04410 AT1G64230 AT1G07510 AT1G45050 AT1G29150 AT1G32440 AT1G32850 AT2G01140 AT2G01290 AT2G25490 AT2G29560 AT2G03560 AT2G03820 AT2G20580 AT2G32730 AT2G24640 AT2G21270 AT2G44900 AT2G26140 AT2G02760 AT2G16740 AT2G30110 AT2G46030 AT2G41980 AT2G29080 AT3G02360 AT3G47060 AT3G23920 AT3G08690…
48	31	4.71286e-10	2.61563e-07	BP	Golgi vesicle transport	AT3G13870 AT1G13980 AT1G21380 AT1G15880 AT1G62020 AT2G21390 AT2G45200 AT2G38410 AT3G27530 AT4G32760 AT4G32640 AT4G01810 AT5G16880 AT5G66030 AT5G63640 AT5G39510 AT5G02280 AT1G26670 AT1G10290 AT1G56330 AT2G21600 AT2G43130 AT4G39220 AT5G16830 AT4G17170 AT5G54750 AT1G51160 AT1G50500 AT1G80500 AT3G52190 AT1G02130
751	240	6.11338e-10	3.39293e-07	BP	response to abiotic stimulus	AT4G26080 AT1G37130 AT1G68370 AT2G38120 AT4G14110 AT2G39770 AT1G66340 AT1G15550 AT2G18790 AT3G15620 AT3G18780 AT5G58670 AT3G04120 AT2G47580 AT5G03240 AT1G12370 AT1G42970 AT1G54490 AT1G54990 AT3G02260 AT5G14800 AT1G05850 AT1G75040 AT1G10760 AT2G19450 AT2G30950 AT4G16845 AT4G26850 AT4G30950 AT1G77760 AT5G13930 AT1G06460 AT1G53240 AT1G49300 AT1G56280 AT1G55920 AT1G09560 AT1G10240 AT1G54050 AT1G58290…
550	185	7.42038e-10	4.11831e-07	BP	catabolic process	AT4G37930 AT3G04120 AT1G71770 AT5G03240 AT3G47340 AT1G20620 AT3G51770 AT1G10760 AT2G30950 AT1G48790 AT1G11860 AT1G33980 AT1G42970 AT1G04860 AT1G55000 AT1G68750 AT1G14400 AT1G04410 AT1G64230 AT1G07510 AT1G45050 AT1G29150 AT1G32440 AT1G32850 AT2G01140 AT2G01290 AT2G25490 AT2G42600 AT2G29560 AT2G03560 AT2G03820 AT2G20580 AT2G32730 AT2G24640 AT2G21270 AT2G19500 AT2G44350 AT2G44900 AT2G26140 AT2G26080…
345	127	7.64536e-10	4.24318e-07	BP	cellular macromolecule catabolic process	AT3G04120 AT1G71770 AT5G03240 AT3G51770 AT1G10760 AT2G30950 AT1G48790 AT1G33980 AT1G42970 AT1G04860 AT1G14400 AT1G04410 AT1G64230 AT1G45050 AT1G29150 AT1G32440 AT1G32850 AT2G01140 AT2G01290 AT2G25490 AT2G29560 AT2G03560 AT2G03820 AT2G20580 AT2G32730 AT2G24640 AT2G21270 AT2G44900 AT2G02760 AT2G16740 AT2G30110 AT2G46030 AT2G41980 AT3G02360 AT3G08690 AT3G08590 AT3G46460 AT3G05530 AT3G11910 AT3G49160…
191	80	1.32208e-09	7.33754e-07	BP	response to osmotic stress	AT2G39770 AT1G66340 AT5G58670 AT2G47580 AT5G14800 AT1G05850 AT2G19450 AT1G49300 AT1G70000 AT1G49010 AT1G49950 AT2G37630 AT2G45640 AT2G46830 AT2G47190 AT3G51780 AT3G08730 AT3G55730 AT3G07370 AT3G50500 AT4G01280 AT4G09460 AT4G12720 AT4G37840 AT4G40010 AT5G59430 AT5G02840 AT5G62520 AT5G67580 AT5G08590 AT5G37370 AT5G47390 AT5G66880 AT5G01410 AT5G27150 AT1G15020 AT1G10940 AT1G01060 AT1G15690 AT1G06390…
168	72	2.64613e-09	1.4686e-06	BP	response to salt stress	AT2G39770 AT1G66340 AT5G58670 AT2G47580 AT5G14800 AT1G05850 AT2G19450 AT1G49300 AT1G70000 AT1G49010 AT1G49950 AT2G37630 AT2G45640 AT2G46830 AT2G47190 AT3G51780 AT3G55730 AT3G07370 AT3G50500 AT4G01280 AT4G09460 AT4G12720 AT4G37840 AT4G40010 AT5G59430 AT5G02840 AT5G62520 AT5G67580 AT5G08590 AT5G37370 AT5G47390 AT5G66880 AT5G01410 AT5G27150 AT1G15020 AT1G10940 AT1G01060 AT1G15690 AT1G06390 AT2G33380…
71	39	2.69833e-09	1.49757e-06	BP	translational initiation	AT1G71770 AT1G54290 AT1G76810 AT2G45730 AT2G04520 AT2G39990 AT2G39820 AT3G56150 AT3G55620 AT4G33250 AT4G30690 AT4G11160 AT4G27130 AT5G11900 AT5G20920 AT5G54940 AT5G35620 AT5G18110 AT5G57870 AT5G36230 AT1G72340 AT1G36730 AT1G10840 AT1G21160 AT1G65220 AT1G26630 AT4G34110 AT4G11420 AT3G13920 AT1G48970 AT1G71350 AT1G13950 AT1G77840 AT3G07300 AT5G54760 AT5G35680 AT1G69410 AT3G16380 AT1G15390
99	49	3.0153e-09	1.67349e-06	BP	small GTPase mediated signal transduction	AT1G04830 AT1G52280 AT1G07410 AT2G44690 AT2G21880 AT2G33870 AT2G22290 AT3G02460 AT3G07890 AT3G53610 AT3G15060 AT3G21700 AT3G16100 AT3G62560 AT3G55020 AT3G49860 AT3G63150 AT3G60860 AT3G46830 AT4G09720 AT4G13730 AT4G38200 AT4G28550 AT4G35380 AT4G19640 AT4G29950 AT4G35860 AT4G17530 AT4G02080 AT5G52210 AT5G10260 AT5G15930 AT5G45130 AT5G67560 AT5G60860 AT5G54780 AT5G59840 AT5G59150 AT5G47520 AT5G47200…
352	127	3.22244e-09	1.78846e-06	BP	cellular carbohydrate metabolic process	AT2G39770 AT3G51160 AT3G04120 AT1G30620 AT1G64440 AT1G10760 AT1G07110 AT1G42970 AT1G12780 AT1G68750 AT1G04410 AT1G17160 AT1G11720 AT1G17890 AT1G43670 AT1G32170 AT1G78240 AT1G32440 AT2G01140 AT2G01290 AT2G35840 AT2G42600 AT2G29560 AT2G36390 AT2G31960 AT2G33100 AT2G44350 AT2G18700 AT2G36850 AT2G22240 AT2G31390 AT3G02360 AT3G10700 AT3G08590 AT3G42850 AT3G62720 AT3G49160 AT3G06580 AT3G52930 AT3G15020…
527	176	3.49863e-09	1.94174e-06	BP	cellular catabolic process	AT4G37930 AT3G04120 AT1G71770 AT5G03240 AT3G47340 AT1G20620 AT3G51770 AT1G10760 AT2G30950 AT1G48790 AT1G11860 AT1G33980 AT1G42970 AT1G04860 AT1G55000 AT1G68750 AT1G14400 AT1G04410 AT1G64230 AT1G45050 AT1G29150 AT1G32440 AT1G32850 AT2G01140 AT2G01290 AT2G25490 AT2G42600 AT2G29560 AT2G03560 AT2G03820 AT2G20580 AT2G32730 AT2G24640 AT2G21270 AT2G19500 AT2G44350 AT2G44900 AT2G26080 AT2G02760 AT2G16740…
77	41	3.6813e-09	2.04312e-06	BP	protein-RNA complex assembly	AT1G71770 AT1G54290 AT1G76810 AT2G45730 AT2G04520 AT2G39990 AT2G39820 AT3G56150 AT3G55620 AT4G33250 AT4G30690 AT4G11160 AT4G27130 AT5G11900 AT5G20920 AT5G54940 AT5G35620 AT5G18110 AT5G57870 AT5G36230 AT1G72340 AT1G36730 AT1G10840 AT1G21160 AT1G65220 AT1G26630 AT4G34110 AT4G11420 AT3G13920 AT1G09140 AT1G48970 AT1G71350 AT1G13950 AT1G77840 AT3G07300 AT5G54760 AT5G35680 AT1G69410 AT3G16380 AT1G15390…
95	47	6.40018e-09	3.5521e-06	BP	secretory pathway	AT3G13870 AT1G03550 AT1G21380 AT1G48900 AT1G15880 AT1G62020 AT1G15310 AT2G21390 AT2G45200 AT2G20840 AT2G28520 AT2G38410 AT2G28640 AT3G09530 AT3G10380 AT3G45280 AT3G56640 AT4G32760 AT4G32640 AT4G01810 AT5G16880 AT5G52340 AT5G49500 AT5G13990 AT5G63640 AT5G55660 AT5G39510 AT5G50380 AT5G13150 AT5G02280 AT1G32050 AT1G26670 AT1G10290 AT2G21600 AT4G39220 AT5G16830 AT4G17170 AT1G48240 AT2G42700 AT5G54750…
224	88	8.92948e-09	4.95586e-06	BP	protein folding	AT1G56300 AT1G10350 AT1G24510 AT1G08780 AT1G80920 AT1G11660 AT1G72070 AT1G20810 AT1G28210 AT1G01230 AT2G26890 AT2G25560 AT2G16600 AT2G21130 AT2G42750 AT2G20550 AT2G41000 AT2G38730 AT2G42080 AT2G47320 AT3G44600 AT3G22480 AT3G11450 AT3G44110 AT3G11830 AT3G62600 AT3G12170 AT3G57340 AT3G22920 AT3G14200 AT3G20050 AT3G13860 AT3G17830 AT3G25220 AT3G08910 AT3G08970 AT3G47940 AT3G62190 AT3G12580 AT4G34870…
414	143	9.28642e-09	5.15396e-06	BP	ion transport	AT1G06970 AT1G26130 AT1G54110 AT1G70300 AT1G79610 AT1G54280 AT1G55620 AT1G64200 AT1G01490 AT1G01910 AT1G80830 AT1G59820 AT1G68710 AT1G13210 AT1G16380 AT1G16310 AT1G01340 AT1G08960 AT1G47240 AT1G78900 AT1G78920 AT2G26900 AT2G29410 AT2G46800 AT2G16510 AT2G28180 AT2G24240 AT2G21410 AT2G25610 AT2G19600 AT2G07560 AT2G13620 AT2G38460 AT2G36950 AT2G47600 AT2G37910 AT3G10350 AT3G58970 AT3G08650 AT3G08560…
245	93	2.50349e-08	1.38944e-05	BP	cofactor metabolic process	AT3G22200 AT1G50170 AT1G68750 AT1G14290 AT1G10310 AT1G58290 AT1G51650 AT1G09940 AT1G64200 AT1G21640 AT2G27490 AT2G01140 AT2G01290 AT2G42600 AT2G31250 AT2G16510 AT2G25610 AT2G44350 AT2G20860 AT2G26540 AT3G51820 AT3G02360 AT3G08560 AT3G12290 AT3G42050 AT3G52930 AT3G24170 AT3G24200 AT3G58750 AT3G58730 AT3G60100 AT3G01020 AT4G26710 AT4G38970 AT4G38920 AT4G23660 AT4G32530 AT4G22220 AT4G02620 AT4G01690…
83	41	6.1423e-08	3.40898e-05	BP	alcohol catabolic process	AT3G04120 AT1G42970 AT1G04410 AT1G32440 AT2G01140 AT2G01290 AT2G29560 AT3G02360 AT3G10370 AT3G08590 AT3G49160 AT3G52930 AT3G15020 AT3G20040 AT3G13930 AT3G55440 AT3G55410 AT4G29220 AT4G38970 AT4G26270 AT5G03690 AT5G61580 AT5G41670 AT5G47810 AT5G44520 AT5G56630 AT5G42740 AT5G13110 AT5G13420 AT5G11670 AT1G56190 AT1G79550 AT4G29130 AT1G13440 AT4G26520 AT4G26390 AT5G43330 AT1G18270 AT1G17650 AT3G52200…
723	223	6.47341e-08	3.59274e-05	BP	carbohydrate metabolic process	AT2G39770 AT3G51160 AT3G04120 AT1G42970 AT1G30620 AT1G64440 AT1G10760 AT2G19450 AT1G07110 AT1G11840 AT1G12780 AT1G68750 AT1G80160 AT1G80170 AT1G22880 AT1G04410 AT1G67280 AT1G67070 AT1G17160 AT1G48100 AT1G13700 AT1G02720 AT1G11720 AT1G23190 AT1G17890 AT1G43670 AT1G77410 AT1G32170 AT1G78240 AT1G24170 AT1G06780 AT1G70730 AT1G32440 AT1G51490 AT1G65590 AT1G19940 AT1G60470 AT1G60590 AT1G15380 AT1G32860…
139	59	1.04621e-07	5.80649e-05	BP	monovalent inorganic cation transport	AT1G70300 AT1G79610 AT1G64200 AT1G78900 AT1G78920 AT2G26900 AT2G16510 AT2G24240 AT2G21410 AT2G25610 AT2G19600 AT2G07560 AT3G08560 AT3G57330 AT3G42050 AT3G42640 AT3G48010 AT3G58730 AT3G05030 AT4G26710 AT4G18160 AT4G30560 AT4G19960 AT4G39080 AT4G38920 AT4G30940 AT4G32500 AT4G23640 AT4G32530 AT4G02620 AT4G11150 AT4G34720 AT5G59540 AT5G55290 AT5G51710 AT5G47560 AT5G47030 AT5G55470 AT5G57940 AT5G27150…
353	122	1.06546e-07	5.91332e-05	BP	cation transport	AT1G06970 AT1G26130 AT1G54110 AT1G70300 AT1G79610 AT1G54280 AT1G64200 AT1G01490 AT1G80830 AT1G59820 AT1G68710 AT1G13210 AT1G16380 AT1G16310 AT1G08960 AT1G47240 AT1G78900 AT1G78920 AT2G26900 AT2G29410 AT2G46800 AT2G16510 AT2G28180 AT2G24240 AT2G21410 AT2G25610 AT2G19600 AT2G07560 AT2G13620 AT2G38460 AT2G36950 AT2G47600 AT2G37910 AT3G58970 AT3G08650 AT3G08560 AT3G56240 AT3G56090 AT3G06130 AT3G57330…
165	67	1.16761e-07	6.48026e-05	BP	coenzyme metabolic process	AT1G68750 AT1G14290 AT1G10310 AT1G51650 AT1G64200 AT1G21640 AT2G27490 AT2G01140 AT2G01290 AT2G42600 AT2G16510 AT2G25610 AT2G44350 AT2G20860 AT3G02360 AT3G08560 AT3G12290 AT3G42050 AT3G52930 AT3G24170 AT3G24200 AT3G58750 AT3G58730 AT3G60100 AT4G26710 AT4G38970 AT4G38920 AT4G23660 AT4G32530 AT4G02620 AT4G11150 AT4G11820 AT5G03690 AT5G59540 AT5G50210 AT5G41670 AT5G55290 AT5G44520 AT5G47030 AT5G13050…
262	95	2.24903e-07	0.000124821	BP	response to temperature stimulus	AT4G26080 AT2G39770 AT1G66340 AT2G18790 AT5G58670 AT3G04120 AT5G14800 AT1G05850 AT1G10760 AT2G19450 AT4G16845 AT4G26850 AT1G06460 AT1G53240 AT1G55920 AT1G09560 AT1G54050 AT1G24620 AT1G62820 AT1G17870 AT1G20450 AT2G27720 AT2G28900 AT2G22240 AT2G37190 AT3G51780 AT3G08720 AT3G07370 AT3G11410 AT3G09200 AT3G17020 AT3G17390 AT3G24500 AT3G24440 AT3G12580 AT4G26840 AT4G20260 AT4G34150 AT4G35790 AT4G03290…
30	20	2.76543e-07	0.000153481	BP	photorespiration	AT1G14450 AT1G67350 AT1G47260 AT2G02050 AT2G27730 AT2G47690 AT2G33220 AT3G48680 AT4G16450 AT4G34700 AT5G66510 AT5G63510 AT5G37510 AT5G52840 AT2G13360 AT2G31490 AT4G00585 AT1G80380 AT1G70580 AT3G54110
81	39	3.02613e-07	0.00016795	BP	hexose catabolic process	AT3G04120 AT1G42970 AT1G04410 AT1G32440 AT2G01140 AT2G01290 AT2G29560 AT3G02360 AT3G08590 AT3G49160 AT3G52930 AT3G15020 AT3G20040 AT3G13930 AT3G55440 AT3G55410 AT4G29220 AT4G38970 AT4G26270 AT5G03690 AT5G61580 AT5G41670 AT5G47810 AT5G44520 AT5G56630 AT5G42740 AT5G13110 AT5G13420 AT5G11670 AT1G56190 AT1G79550 AT4G29130 AT1G13440 AT4G26520 AT4G26390 AT5G43330 AT1G18270 AT1G17650 AT3G52200
81	39	3.02613e-07	0.00016795	BP	monosaccharide catabolic process	AT3G04120 AT1G42970 AT1G04410 AT1G32440 AT2G01140 AT2G01290 AT2G29560 AT3G02360 AT3G08590 AT3G49160 AT3G52930 AT3G15020 AT3G20040 AT3G13930 AT3G55440 AT3G55410 AT4G29220 AT4G38970 AT4G26270 AT5G03690 AT5G61580 AT5G41670 AT5G47810 AT5G44520 AT5G56630 AT5G42740 AT5G13110 AT5G13420 AT5G11670 AT1G56190 AT1G79550 AT4G29130 AT1G13440 AT4G26520 AT4G26390 AT5G43330 AT1G18270 AT1G17650 AT3G52200
73	36	4.06573e-07	0.000225648	BP	membrane lipid metabolic process	AT3G11670 AT1G13560 AT1G63110 AT1G80860 AT1G52570 AT2G22530 AT2G11810 AT2G22240 AT2G38670 AT3G45040 AT3G57170 AT3G45100 AT3G55030 AT3G51730 AT4G36480 AT4G26770 AT4G30580 AT4G38570 AT4G00550 AT4G22330 AT5G20410 AT5G23670 AT5G57190 AT5G01800 AT5G14850 AT1G68000 AT3G18000 AT4G11830 AT4G31780 AT4G35790 AT5G23450 AT2G01180 AT4G39180 AT3G25585 AT4G39800 AT3G59770
43	25	4.44616e-07	0.000246762	BP	metabolic compound salvage	AT1G14450 AT1G67350 AT1G47260 AT2G02050 AT2G27730 AT2G47690 AT2G33220 AT3G48680 AT4G16450 AT4G34700 AT5G66510 AT5G63510 AT5G37510 AT5G52840 AT2G13360 AT5G03300 AT3G09820 AT2G22570 AT2G31490 AT4G00585 AT1G27450 AT1G80050 AT1G80380 AT1G70580 AT3G54110
51	28	4.70067e-07	0.000260887	BP	dephosphorylation	AT1G72770 AT2G33700 AT2G35680 AT2G20050 AT2G35320 AT2G40180 AT3G02800 AT3G10550 AT3G50820 AT3G51470 AT3G50110 AT3G23610 AT3G19420 AT3G44620 AT4G26080 AT4G31750 AT5G24940 AT5G66570 AT5G10700 AT5G04540 AT1G17720 AT1G48040 AT5G10740 AT3G52180 AT5G27840 AT5G59160 AT1G64040 AT2G39840
80	38	6.59247e-07	0.000365882	BP	glucose catabolic process	AT3G04120 AT1G42970 AT1G04410 AT1G32440 AT2G01140 AT2G01290 AT2G29560 AT3G02360 AT3G08590 AT3G49160 AT3G52930 AT3G15020 AT3G20040 AT3G13930 AT3G55440 AT3G55410 AT4G29220 AT4G38970 AT4G26270 AT5G03690 AT5G61580 AT5G41670 AT5G47810 AT5G44520 AT5G56630 AT5G42740 AT5G13110 AT5G13420 AT5G11670 AT1G56190 AT1G79550 AT1G13440 AT4G26520 AT4G26390 AT5G43330 AT1G18270 AT1G17650 AT3G52200
83	39	6.69862e-07	0.000371773	BP	glucose metabolic process	AT3G04120 AT1G42970 AT1G04410 AT1G32440 AT2G01140 AT2G01290 AT2G29560 AT3G02360 AT3G08590 AT3G49160 AT3G52930 AT3G15020 AT3G20040 AT3G13930 AT3G55440 AT3G55410 AT4G29220 AT4G38970 AT4G26270 AT4G37870 AT5G03690 AT5G61580 AT5G41670 AT5G47810 AT5G44520 AT5G56630 AT5G42740 AT5G13110 AT5G13420 AT5G11670 AT1G56190 AT1G79550 AT1G13440 AT4G26520 AT4G26390 AT5G43330 AT1G18270 AT1G17650 AT3G52200
159	63	7.63593e-07	0.000423794	BP	response to cold	AT4G26080 AT2G18790 AT5G58670 AT1G10760 AT2G19450 AT4G16845 AT1G53240 AT1G55920 AT1G09560 AT1G24620 AT1G62820 AT1G20450 AT2G27720 AT2G28900 AT2G37190 AT3G51780 AT3G11410 AT3G09200 AT3G17020 AT3G17390 AT3G24440 AT4G20260 AT4G34150 AT4G35790 AT4G03290 AT4G03430 AT4G24190 AT4G11150 AT4G37840 AT5G01600 AT5G58070 AT5G63770 AT5G38470 AT5G02500 AT1G01860 AT2G33380 AT2G43790 AT3G08720 AT3G08730 AT4G08500…
69	34	8.67469e-07	0.000481445	BP	regulation of catalytic activity	AT1G04830 AT1G71950 AT1G60860 AT2G37550 AT2G20900 AT2G18730 AT2G31440 AT3G02460 AT3G07940 AT3G07890 AT3G53710 AT3G55020 AT3G48360 AT3G50630 AT4G05330 AT4G13730 AT4G28550 AT4G29950 AT4G32630 AT4G17890 AT5G15930 AT5G23450 AT5G61980 AT5G48820 AT5G54780 AT5G63770 AT5G54310 AT5G57690 AT5G51290 AT5G04510 AT2G17520 AT4G28980 AT5G41940 AT1G08680
75	36	9.37933e-07	0.000520553	BP	water-soluble vitamin metabolic process	AT2G39770 AT3G22200 AT4G26850 AT1G22940 AT1G21640 AT2G01140 AT2G01290 AT2G46580 AT3G02360 AT3G02870 AT3G24030 AT3G52930 AT3G47930 AT4G21470 AT4G38970 AT4G33670 AT5G03690 AT5G28840 AT5G50210 AT5G49970 AT5G41670 AT5G44520 AT5G59750 AT5G60540 AT5G01410 AT5G13110 AT5G13420 AT5G11670 AT5G14760 AT5G54770 AT1G73250 AT4G26520 AT1G17650 AT2G22570 AT5G04620 AT4G26260
75	36	9.37933e-07	0.000520553	BP	regulation of a molecular function	AT1G04830 AT1G71950 AT1G60860 AT2G37550 AT2G20900 AT2G18730 AT2G31440 AT3G02460 AT3G07940 AT3G07890 AT3G53710 AT3G55020 AT3G48360 AT3G50630 AT4G05330 AT4G13730 AT4G28550 AT4G29950 AT4G32630 AT4G17890 AT5G15930 AT5G23450 AT5G61980 AT5G48820 AT5G54780 AT5G63770 AT5G54310 AT5G57690 AT5G51290 AT2G17290 AT5G04510 AT2G17520 AT4G28980 AT5G41940 AT1G08680 AT5G58140
43	24	2.07981e-06	0.00115429	BP	protein amino acid dephosphorylation	AT1G72770 AT2G33700 AT2G35680 AT2G20050 AT2G35320 AT2G40180 AT3G50820 AT3G51470 AT3G50110 AT3G23610 AT3G44620 AT4G26080 AT4G31750 AT5G24940 AT5G66570 AT5G10700 AT1G17720 AT1G48040 AT5G10740 AT3G52180 AT5G27840 AT5G59160 AT1G64040 AT2G39840
21	15	2.37501e-06	0.00131813	BP	alcohol biosynthetic process	AT3G51160 AT3G04120 AT1G30620 AT1G12780 AT1G17890 AT2G22240 AT4G37870 AT5G42740 AT5G40390 AT1G78570 AT4G39800 AT1G73250 AT1G13440 AT5G61760 AT1G63000
66	32	2.82646e-06	0.00156869	BP	oxidative phosphorylation	AT1G64200 AT1G15120 AT2G02050 AT2G16510 AT2G01090 AT2G25610 AT3G08560 AT3G52730 AT3G42050 AT3G58730 AT4G26710 AT4G38920 AT4G32470 AT4G32530 AT4G02620 AT4G02580 AT4G11150 AT5G59540 AT5G08530 AT5G55290 AT5G47030 AT5G13450 AT5G11770 AT2G33040 AT4G38510 AT5G25450 AT3G06670 ATCG00470 ATCG00480 AT5G66760 AT3G27380 AT5G40650
186	69	3.85637e-06	0.00214029	BP	cytoskeleton organization and biogenesis	AT3G13870 AT3G46520 AT3G12110 AT1G01510 AT1G13980 AT1G71790 AT1G18410 AT1G59910 AT2G36200 AT2G21300 AT2G19770 AT2G19760 AT2G29890 AT2G41740 AT2G38440 AT2G35630 AT2G18390 AT2G28620 AT3G10180 AT3G05520 AT3G51300 AT3G51150 AT4G29340 AT4G29350 AT4G15200 AT4G20890 AT4G24170 AT5G27000 AT5G44610 AT5G66310 AT5G41310 AT5G44340 AT5G07770 AT5G42490 AT5G57320 AT5G60930 AT5G02370 AT1G09170 AT1G60430 AT1G80350…
139	55	3.915e-06	0.00217283	BP	nucleotide metabolic process	AT1G51650 AT1G64200 AT1G63660 AT1G21640 AT2G01140 AT2G01290 AT2G16510 AT2G25610 AT3G02360 AT3G08560 AT3G42050 AT3G52930 AT3G23580 AT3G27060 AT3G58730 AT4G26710 AT4G38970 AT4G38920 AT4G17360 AT4G32530 AT4G02120 AT4G02620 AT4G11150 AT4G09320 AT4G23900 AT5G03690 AT5G59540 AT5G50210 AT5G41670 AT5G58240 AT5G55290 AT5G44520 AT5G47030 AT5G13110 AT5G13450 AT5G13420 AT5G11670 AT5G14760 AT1G30820 AT1G79470…
283	96	5.67116e-06	0.0031475	BP	biopolymer catabolic process	AT1G71770 AT5G03240 AT3G51770 AT1G10760 AT2G30950 AT1G48790 AT1G33980 AT1G04860 AT1G14400 AT1G64230 AT1G07510 AT1G45050 AT1G29150 AT1G32850 AT2G25490 AT2G03560 AT2G03820 AT2G20580 AT2G32730 AT2G24640 AT2G21270 AT2G44900 AT2G26140 AT2G02760 AT2G16740 AT2G30110 AT2G46030 AT2G41980 AT2G29080 AT3G47060 AT3G23920 AT3G08690 AT3G46460 AT3G05530 AT3G11910 AT3G17000 AT3G27430 AT3G24800 AT3G20060 AT3G22110…
248	86	6.48608e-06	0.00359978	BP	protein catabolic process	AT5G03240 AT3G51770 AT2G30950 AT1G48790 AT1G04860 AT1G14400 AT1G64230 AT1G07510 AT1G45050 AT1G29150 AT1G32850 AT2G25490 AT2G03560 AT2G20580 AT2G32730 AT2G24640 AT2G21270 AT2G44900 AT2G26140 AT2G02760 AT2G16740 AT2G30110 AT2G46030 AT2G41980 AT2G29080 AT3G47060 AT3G08690 AT3G46460 AT3G05530 AT3G11910 AT3G17000 AT3G27430 AT3G24800 AT3G20060 AT3G22110 AT3G14400 AT3G57870 AT3G58040 AT3G55380 AT4G05460…
102	43	6.57198e-06	0.00364745	BP	carbohydrate catabolic process	AT3G04120 AT1G10760 AT1G42970 AT1G04410 AT1G32440 AT2G01140 AT2G01290 AT2G29560 AT3G02360 AT3G08590 AT3G49160 AT3G52930 AT3G15020 AT3G20040 AT3G13930 AT3G55440 AT3G55410 AT4G29220 AT4G38970 AT4G24040 AT4G26270 AT5G03690 AT5G61580 AT5G41670 AT5G47810 AT5G44520 AT5G56630 AT5G42740 AT5G13110 AT5G13420 AT5G11670 AT1G56190 AT1G79550 AT4G29130 AT5G17520 AT1G13440 AT4G26520 AT4G26390 AT5G43330 AT1G18270…
102	43	6.57198e-06	0.00364745	BP	cellular carbohydrate catabolic process	AT3G04120 AT1G10760 AT1G42970 AT1G04410 AT1G32440 AT2G01140 AT2G01290 AT2G29560 AT3G02360 AT3G08590 AT3G49160 AT3G52930 AT3G15020 AT3G20040 AT3G13930 AT3G55440 AT3G55410 AT4G29220 AT4G38970 AT4G24040 AT4G26270 AT5G03690 AT5G61580 AT5G41670 AT5G47810 AT5G44520 AT5G56630 AT5G42740 AT5G13110 AT5G13420 AT5G11670 AT1G56190 AT1G79550 AT4G29130 AT5G17520 AT1G13440 AT4G26520 AT4G26390 AT5G43330 AT1G18270…
32	19	7.0824e-06	0.00393073	BP	membrane fusion	AT1G28490 AT1G15880 AT2G45200 AT2G36900 AT3G05710 AT3G03800 AT3G24350 AT4G17730 AT5G16830 AT5G05760 AT5G08080 AT1G61290 AT1G26670 AT1G11250 AT4G32150 AT1G13890 AT5G48030 AT4G02195 AT5G46860
20	14	7.63849e-06	0.00423936	BP	monosaccharide biosynthetic process	AT3G51160 AT3G04120 AT1G30620 AT1G12780 AT1G17890 AT2G22240 AT4G37870 AT5G42740 AT1G78570 AT4G39800 AT1G73250 AT1G13440 AT5G61760 AT1G63000
427	134	1.01382e-05	0.00562671	BP	cellular lipid metabolic process	AT3G11670 AT1G15550 AT4G22260 AT2G18790 AT4G29010 AT2G19450 AT1G02205 AT5G03730 AT2G29980 AT4G30950 AT1G13560 AT1G19640 AT1G63110 AT1G19440 AT1G79690 AT1G63970 AT1G80860 AT1G11680 AT1G13170 AT1G06820 AT1G52570 AT1G58440 AT1G15360 AT2G22530 AT2G44620 AT2G33150 AT2G11810 AT2G26250 AT2G43420 AT2G35690 AT2G22240 AT2G29700 AT2G31360 AT2G34770 AT2G22780 AT2G32440 AT2G46210 AT2G38670 AT3G10550 AT3G45040…
44	23	1.46849e-05	0.00815012	BP	response to reactive oxygen species	AT1G20620 AT1G54050 AT1G17870 AT2G22240 AT3G56240 AT3G52880 AT3G27820 AT3G12580 AT3G04120 AT4G33630 AT5G59720 AT2G43790 AT4G00860 AT4G20380 AT5G05410 AT1G07890 AT3G17790 AT5G01600 AT5G42980 AT1G32230 AT4G02380 AT1G27510 AT4G35090
21	14	1.81655e-05	0.0100818	BP	vacuolar transport	AT1G09070 AT2G26890 AT2G34940 AT2G30290 AT3G47810 AT3G55130 AT4G35870 AT5G06140 AT5G53530 AT5G39510 AT5G11710 AT1G10290 AT5G16830 AT1G26670
53	26	1.82458e-05	0.0101264	BP	membrane lipid biosynthetic process	AT3G11670 AT1G13560 AT1G63110 AT2G22530 AT2G11810 AT2G22240 AT2G38670 AT3G45040 AT3G57170 AT3G45100 AT3G55030 AT4G36480 AT4G26770 AT4G30580 AT4G38570 AT4G00550 AT5G20410 AT5G23670 AT5G57190 AT1G68000 AT3G18000 AT4G31780 AT5G23450 AT4G39180 AT3G25585 AT4G39800
39	21	1.90304e-05	0.0105619	BP	regulation of hydrolase activity	AT1G04830 AT1G60860 AT2G37550 AT3G02460 AT3G07940 AT3G07890 AT3G53710 AT3G55020 AT4G05330 AT4G13730 AT4G28550 AT4G29950 AT4G32630 AT4G17890 AT5G15930 AT5G61980 AT5G54780 AT5G54310 AT2G17520 AT5G41940 AT1G08680
180	65	1.97356e-05	0.0109532	BP	cell morphogenesis	AT4G02980 AT1G12840 AT3G51160 AT3G13870 AT3G18780 AT1G54490 AT1G01510 AT5G64930 AT1G05850 AT3G22200 AT5G20350 AT5G55540 AT1G13980 AT2G39700 AT2G25600 AT2G19760 AT2G03090 AT2G38440 AT3G51300 AT3G59380 AT3G29030 AT3G18000 AT3G16630 AT3G15370 AT3G12400 AT3G08850 AT3G03220 AT3G60570 AT4G23640 AT5G44610 AT5G39310 AT5G58220 AT5G56110 AT5G53200 AT5G01770 AT5G14870 AT1G47870 AT1G80350 AT4G00100 AT4G34490…
180	65	1.97356e-05	0.0109532	BP	cellular structure morphogenesis	AT4G02980 AT1G12840 AT3G51160 AT3G13870 AT3G18780 AT1G54490 AT1G01510 AT5G64930 AT1G05850 AT3G22200 AT5G20350 AT5G55540 AT1G13980 AT2G39700 AT2G25600 AT2G19760 AT2G03090 AT2G38440 AT3G51300 AT3G59380 AT3G29030 AT3G18000 AT3G16630 AT3G15370 AT3G12400 AT3G08850 AT3G03220 AT3G60570 AT4G23640 AT5G44610 AT5G39310 AT5G58220 AT5G56110 AT5G53200 AT5G01770 AT5G14870 AT1G47870 AT1G80350 AT4G00100 AT4G34490…
571	170	2.19901e-05	0.0122045	BP	carboxylic acid metabolic process	AT3G48560 AT2G39770 AT1G15550 AT2G18790 AT4G37930 AT4G39980 AT3G04120 AT4G29010 AT3G47340 AT3G51770 AT3G01120 AT5G14800 AT1G05850 AT3G22200 AT4G26850 AT1G02205 AT5G03730 AT2G29980 AT4G30950 AT1G11860 AT1G22410 AT1G55880 AT1G10310 AT1G19640 AT1G62960 AT1G19440 AT1G04410 AT1G29880 AT1G63970 AT1G63660 AT1G11790 AT1G48850 AT1G72550 AT1G22020 AT1G43710 AT1G36370 AT1G15710 AT1G15360 AT2G26800 AT2G44620…
87	37	2.22849e-05	0.0123681	BP	vitamin metabolic process	AT2G39770 AT3G22200 AT4G26850 AT1G22940 AT1G21640 AT2G01140 AT2G01290 AT2G46580 AT3G02360 AT3G02870 AT3G24030 AT3G52930 AT3G47930 AT4G21470 AT4G38970 AT4G33670 AT5G03690 AT5G28840 AT5G50210 AT5G49970 AT5G41670 AT5G44520 AT5G59750 AT5G60540 AT5G01410 AT5G13110 AT5G13420 AT5G11670 AT5G14760 AT5G54770 AT4G32770 AT1G73250 AT4G26520 AT1G17650 AT2G22570 AT5G04620 AT4G26260
755	217	2.27386e-05	0.0126199	BP	cellular biosynthetic process	AT1G37130 AT3G48560 AT2G39770 AT1G12840 AT1G66340 AT1G15550 AT4G22260 AT3G51160 AT4G39980 AT3G04120 AT3G51770 AT3G01120 AT1G30620 AT5G14800 AT1G05850 AT3G22200 AT1G75040 AT2G19450 AT4G26850 AT1G02205 AT5G03730 AT2G29980 AT4G30950 AT1G77760 AT5G13930 AT1G22410 AT1G12780 AT1G50170 AT1G14290 AT1G19640 AT1G62960 AT1G58290 AT1G51650 AT1G22940 AT1G09940 AT1G64200 AT1G63970 AT1G63660 AT1G11790 AT1G48850…
19	13	2.40989e-05	0.0133749	BP	hexose biosynthetic process	AT3G51160 AT3G04120 AT1G12780 AT1G17890 AT2G22240 AT4G37870 AT5G42740 AT1G78570 AT4G39800 AT1G73250 AT1G13440 AT5G61760 AT1G63000
572	170	2.44471e-05	0.0135681	BP	organic acid metabolic process	AT3G48560 AT2G39770 AT1G15550 AT2G18790 AT4G37930 AT4G39980 AT3G04120 AT4G29010 AT3G47340 AT3G51770 AT3G01120 AT5G14800 AT1G05850 AT3G22200 AT4G26850 AT1G02205 AT5G03730 AT2G29980 AT4G30950 AT1G11860 AT1G22410 AT1G55880 AT1G10310 AT1G19640 AT1G62960 AT1G19440 AT1G04410 AT1G29880 AT1G63970 AT1G63660 AT1G11790 AT1G48850 AT1G72550 AT1G22020 AT1G43710 AT1G36370 AT1G15710 AT1G15360 AT2G26800 AT2G44620…
75	33	2.63319e-05	0.0146142	BP	hydrogen transport	AT1G64200 AT1G78900 AT1G78920 AT2G16510 AT2G21410 AT2G25610 AT2G07560 AT3G08560 AT3G57330 AT3G42050 AT3G42640 AT3G58730 AT4G26710 AT4G39080 AT4G38920 AT4G32530 AT4G02620 AT4G11150 AT4G34720 AT5G59540 AT5G55290 AT5G47030 AT5G13450 AT2G18960 AT1G80660 AT2G22950 AT2G33040 AT4G38510 AT3G06670 AT3G60330 ATCG00470 ATCG00480 AT4G27500
75	33	2.63319e-05	0.0146142	BP	proton transport	AT1G64200 AT1G78900 AT1G78920 AT2G16510 AT2G21410 AT2G25610 AT2G07560 AT3G08560 AT3G57330 AT3G42050 AT3G42640 AT3G58730 AT4G26710 AT4G39080 AT4G38920 AT4G32530 AT4G02620 AT4G11150 AT4G34720 AT5G59540 AT5G55290 AT5G47030 AT5G13450 AT2G18960 AT1G80660 AT2G22950 AT2G33040 AT4G38510 AT3G06670 AT3G60330 ATCG00470 ATCG00480 AT4G27500
231	79	2.63891e-05	0.014646	BP	ubiquitin-dependent protein catabolic process	AT5G03240 AT3G51770 AT1G48790 AT1G04860 AT1G14400 AT1G64230 AT1G45050 AT1G29150 AT1G32850 AT2G25490 AT2G03560 AT2G20580 AT2G32730 AT2G24640 AT2G21270 AT2G44900 AT2G02760 AT2G16740 AT2G30110 AT2G46030 AT2G41980 AT3G08690 AT3G46460 AT3G05530 AT3G11910 AT3G17000 AT3G27430 AT3G24800 AT3G20060 AT3G22110 AT3G14400 AT3G57870 AT3G58040 AT3G55380 AT4G05460 AT4G38930 AT4G24560 AT4G33210 AT4G30890 AT4G31300…
231	79	2.63891e-05	0.014646	BP	modification-dependent protein catabolic process	AT5G03240 AT3G51770 AT1G48790 AT1G04860 AT1G14400 AT1G64230 AT1G45050 AT1G29150 AT1G32850 AT2G25490 AT2G03560 AT2G20580 AT2G32730 AT2G24640 AT2G21270 AT2G44900 AT2G02760 AT2G16740 AT2G30110 AT2G46030 AT2G41980 AT3G08690 AT3G46460 AT3G05530 AT3G11910 AT3G17000 AT3G27430 AT3G24800 AT3G20060 AT3G22110 AT3G14400 AT3G57870 AT3G58040 AT3G55380 AT4G05460 AT4G38930 AT4G24560 AT4G33210 AT4G30890 AT4G31300…
231	79	2.63891e-05	0.014646	BP	modification-dependent macromolecule catabolic process	AT5G03240 AT3G51770 AT1G48790 AT1G04860 AT1G14400 AT1G64230 AT1G45050 AT1G29150 AT1G32850 AT2G25490 AT2G03560 AT2G20580 AT2G32730 AT2G24640 AT2G21270 AT2G44900 AT2G02760 AT2G16740 AT2G30110 AT2G46030 AT2G41980 AT3G08690 AT3G46460 AT3G05530 AT3G11910 AT3G17000 AT3G27430 AT3G24800 AT3G20060 AT3G22110 AT3G14400 AT3G57870 AT3G58040 AT3G55380 AT4G05460 AT4G38930 AT4G24560 AT4G33210 AT4G30890 AT4G31300…
231	79	2.63891e-05	0.014646	BP	proteolysis involved in cellular protein catabolic process	AT5G03240 AT3G51770 AT1G48790 AT1G04860 AT1G14400 AT1G64230 AT1G45050 AT1G29150 AT1G32850 AT2G25490 AT2G03560 AT2G20580 AT2G32730 AT2G24640 AT2G21270 AT2G44900 AT2G02760 AT2G16740 AT2G30110 AT2G46030 AT2G41980 AT3G08690 AT3G46460 AT3G05530 AT3G11910 AT3G17000 AT3G27430 AT3G24800 AT3G20060 AT3G22110 AT3G14400 AT3G57870 AT3G58040 AT3G55380 AT4G05460 AT4G38930 AT4G24560 AT4G33210 AT4G30890 AT4G31300…
664	193	3.11275e-05	0.0172757	BP	organelle organization and biogenesis	AT5G66750 AT5G64630 AT4G22260 AT3G13870 AT3G46520 AT3G12110 AT1G01510 AT1G77300 AT2G28290 AT2G30950 AT2G23380 AT1G13980 AT1G48350 AT1G57820 AT1G71790 AT1G18410 AT1G52300 AT1G74270 AT1G54240 AT1G54260 AT1G59910 AT1G51060 AT1G70540 AT1G72740 AT1G06760 AT1G19890 AT1G75100 AT1G78900 AT1G48620 AT2G35940 AT2G26890 AT2G13370 AT2G31270 AT2G25880 AT2G45490 AT2G23740 AT2G36200 AT2G37470 AT2G21300 AT2G19480…
43	22	3.47898e-05	0.0193084	BP	water-soluble vitamin biosynthetic process	AT2G39770 AT3G22200 AT4G26850 AT1G22940 AT1G21640 AT2G46580 AT3G02870 AT3G24030 AT3G47930 AT4G21470 AT4G33670 AT5G28840 AT5G50210 AT5G49970 AT5G59750 AT5G60540 AT5G01410 AT5G14760 AT5G54770 AT1G73250 AT5G04620 AT4G26260
472	143	3.78905e-05	0.0210292	BP	intracellular signaling cascade	AT4G26080 AT2G18790 AT3G11540 AT1G54490 AT3G51770 AT1G33520 AT1G42990 AT1G04830 AT1G52920 AT1G19640 AT1G52280 AT1G07410 AT1G08700 AT1G73730 AT1G25490 AT1G28370 AT1G15360 AT2G25490 AT2G25180 AT2G44690 AT2G15900 AT2G20900 AT2G29900 AT2G21880 AT2G18730 AT2G26070 AT2G33870 AT2G36830 AT2G02810 AT2G27050 AT2G22290 AT2G37970 AT3G02460 AT3G07890 AT3G11410 AT3G59380 AT3G53610 AT3G23230 AT3G15060 AT3G15210…
400	124	3.9464e-05	0.0219025	BP	DNA metabolic process	AT5G66750 AT5G64630 AT1G12370 AT1G77300 AT2G28290 AT2G23380 AT1G57820 AT1G29630 AT1G67320 AT1G79650 AT1G54240 AT1G54260 AT1G07370 AT1G51060 AT1G44900 AT1G72740 AT1G49980 AT1G06760 AT1G66730 AT1G52500 AT1G19890 AT1G21710 AT1G48620 AT2G37560 AT2G13370 AT2G31320 AT2G31270 AT2G16440 AT2G25880 AT2G45490 AT2G32000 AT2G23740 AT2G37470 AT2G19480 AT2G18760 AT2G28560 AT2G26280 AT2G27120 AT2G29680 AT2G24490…
237	80	3.96208e-05	0.0219896	BP	cellular protein catabolic process	AT5G03240 AT3G51770 AT2G30950 AT1G48790 AT1G04860 AT1G14400 AT1G64230 AT1G45050 AT1G29150 AT1G32850 AT2G25490 AT2G03560 AT2G20580 AT2G32730 AT2G24640 AT2G21270 AT2G44900 AT2G02760 AT2G16740 AT2G30110 AT2G46030 AT2G41980 AT3G08690 AT3G46460 AT3G05530 AT3G11910 AT3G17000 AT3G27430 AT3G24800 AT3G20060 AT3G22110 AT3G14400 AT3G57870 AT3G58040 AT3G55380 AT4G05460 AT4G38930 AT4G24560 AT4G33210 AT4G30890…
285	93	4.36682e-05	0.0242358	BP	regulation of biological quality	AT4G02980 AT1G12840 AT3G51160 AT3G13870 AT3G18780 AT1G54490 AT1G01510 AT1G05850 AT3G22200 AT5G20350 AT5G55540 AT1G13980 AT1G08570 AT1G80830 AT1G07700 AT1G76760 AT1G47240 AT1G21750 AT2G01270 AT2G39700 AT2G46800 AT2G25600 AT2G33270 AT2G19760 AT2G15570 AT2G03090 AT3G08710 AT3G56240 AT3G56090 AT3G03860 AT3G51300 AT3G51030 AT3G20560 AT3G29030 AT3G18000 AT3G17240 AT3G15370 AT3G24170 AT3G08850 AT3G03220…
946	263	4.43681e-05	0.0246243	BP	anatomical structure development	AT4G02980 AT2G38120 AT5G15850 AT1G12840 AT2G26330 AT5G64630 AT4G16280 AT3G61140 AT5G23150 AT3G51160 AT3G13870 AT3G18780 AT4G02560 AT5G60910 AT4G29010 AT1G54490 AT1G01510 AT2G37630 AT1G65620 AT5G64930 AT3G02260 AT1G77300 AT5G51230 AT4G15880 AT5G13480 AT1G71440 AT2G46920 AT1G05850 AT3G22200 AT1G64440 AT2G28290 AT2G19450 AT5G20350 AT5G55540 AT5G11520 AT2G23380 AT5G03730 AT1G13980 AT1G67730 AT1G34550…
38	20	4.6435e-05	0.0257714	BP	regulation of GTPase activity	AT1G04830 AT1G60860 AT2G37550 AT3G02460 AT3G07940 AT3G07890 AT3G53710 AT3G55020 AT4G05330 AT4G13730 AT4G28550 AT4G29950 AT4G32630 AT4G17890 AT5G15930 AT5G61980 AT5G54780 AT5G54310 AT5G41940 AT1G08680
7717	1849	4.66316e-05	0.0258806	BP	cellular metabolic process	AT1G37130 AT4G14110 AT3G48560 AT2G39770 AT5G66750 AT1G12840 AT3G11670 AT1G66340 AT5G64630 AT1G02090 AT3G61140 AT1G15550 AT4G22260 AT3G51160 AT2G18790 AT4G37930 AT3G53570 AT4G39980 AT3G04120 AT1G71770 AT2G47580 AT5G03240 AT1G12370 AT5G18100 AT4G29010 AT3G47340 AT1G20620 AT5G14250 AT5G42970 AT1G77300 AT5G51230 AT3G51770 AT5G13480 AT3G01120 AT1G30620 AT5G14800 AT2G46920 AT1G05850 AT3G22200 AT1G75040…
199	69	5.06003e-05	0.0280832	BP	response to oxidative stress	AT3G04120 AT5G18100 AT1G20620 AT5G13930 AT1G49300 AT1G54050 AT1G09940 AT1G53670 AT1G08830 AT1G26320 AT1G17870 AT1G24110 AT2G01140 AT2G48150 AT2G16500 AT2G14170 AT2G22240 AT2G05710 AT2G31570 AT3G56240 AT3G06050 AT3G52880 AT3G27820 AT3G22200 AT3G12580 AT4G20830 AT4G09010 AT4G03240 AT4G17690 AT4G02580 AT4G02380 AT4G33630 AT4G12720 AT4G37840 AT4G34710 AT5G37510 AT5G47000 AT5G59720 AT5G60640 AT5G26030…
74	32	5.26352e-05	0.0292125	BP	mRNA processing	AT1G71770 AT2G47580 AT5G13480 AT1G80070 AT1G43190 AT3G53500 AT3G11964 AT3G13200 AT4G36690 AT4G38590 AT4G20440 AT4G38780 AT5G24360 AT5G64270 AT5G09880 AT1G60200 AT1G16610 AT1G22760 AT1G55310 AT3G50670 AT4G24740 AT4G31580 AT3G61860 AT5G52040 AT1G09140 AT5G01290 AT1G01040 AT5G64390 AT3G13570 AT5G64200 AT2G37340 AT3G55460
20	13	5.46684e-05	0.0303409	BP	autophagy	AT1G62040 AT2G05630 AT3G06420 AT3G15580 AT4G04620 AT5G61500 AT5G17290 AT1G73190 AT3G61710 AT5G45900 AT4G21980 AT2G31260 AT3G62770
113	44	5.47363e-05	0.0303786	BP	protein targeting	AT1G07140 AT1G27970 AT1G27310 AT1G48160 AT1G48900 AT1G09070 AT1G15310 AT2G16950 AT2G26890 AT2G43640 AT2G34940 AT2G28900 AT2G28800 AT2G30290 AT3G59020 AT3G07560 AT3G08960 AT3G03110 AT3G49100 AT3G48570 AT4G30600 AT4G35870 AT4G27640 AT5G06120 AT5G62600 AT5G49500 AT5G55660 AT5G56290 AT5G11710 AT3G62030 AT5G52440 AT1G17530 AT5G39510 AT1G26670 AT3G46740 AT3G20000 AT2G30060 AT4G24920 AT5G53480 AT5G50460…
25	15	5.62938e-05	0.031243	BP	nucleotide-sugar metabolic process	AT3G51160 AT1G02000 AT1G17890 AT3G23820 AT3G46440 AT3G14790 AT4G30440 AT4G00110 AT4G20460 AT4G12250 AT5G28840 AT5G59290 AT1G78570 AT1G30620 AT1G63000
141	52	6.77492e-05	0.0376008	BP	DNA packaging	AT5G66750 AT5G64630 AT1G77300 AT2G28290 AT2G23380 AT1G57820 AT1G54240 AT1G54260 AT1G51060 AT1G72740 AT1G06760 AT1G19890 AT1G48620 AT2G13370 AT2G25880 AT2G45490 AT2G23740 AT2G37470 AT2G19480 AT2G31650 AT3G09480 AT3G20670 AT3G53730 AT3G13782 AT3G24440 AT3G18520 AT4G37280 AT4G38130 AT4G32830 AT4G40030 AT4G40040 AT4G13460 AT5G44800 AT5G59870 AT5G02560 AT5G02570 AT1G08460 AT1G08060 AT5G58230 AT2G35160…
141	52	6.77492e-05	0.0376008	BP	establishment and/or maintenance of chromatin architecture	AT5G66750 AT5G64630 AT1G77300 AT2G28290 AT2G23380 AT1G57820 AT1G54240 AT1G54260 AT1G51060 AT1G72740 AT1G06760 AT1G19890 AT1G48620 AT2G13370 AT2G25880 AT2G45490 AT2G23740 AT2G37470 AT2G19480 AT2G31650 AT3G09480 AT3G20670 AT3G53730 AT3G13782 AT3G24440 AT3G18520 AT4G37280 AT4G38130 AT4G32830 AT4G40030 AT4G40040 AT4G13460 AT5G44800 AT5G59870 AT5G02560 AT5G02570 AT1G08460 AT1G08060 AT5G58230 AT2G35160…
18	12	7.44072e-05	0.041296	BP	ER to Golgi vesicle-mediated transport	AT3G13870 AT1G62020 AT2G21390 AT4G32640 AT4G01810 AT5G02280 AT4G17170 AT5G54750 AT1G51160 AT1G80500 AT3G52190 AT1G02130
63	28	8.45868e-05	0.0469457	BP	RNA splicing	AT2G47580 AT1G80070 AT1G16610 AT1G07350 AT1G32490 AT1G55310 AT2G24590 AT2G37340 AT3G61860 AT3G53500 AT3G13570 AT3G13200 AT3G55460 AT4G36690 AT4G18930 AT4G38590 AT4G20440 AT4G38780 AT5G46920 AT5G52040 AT5G51300 AT3G50670 AT4G31580 AT1G09140 AT5G64200 AT5G04430 AT1G65660 AT4G37120
60	27	8.6706e-05	0.0481218	BP	amino acid transport	AT1G17120 AT1G31830 AT2G38120 AT2G33260 AT2G39890 AT2G40420 AT2G41190 AT3G03720 AT3G11900 AT3G30390 AT4G39460 AT4G35180 AT5G41800 AT5G65990 AT5G36940 AT5G46800 AT5G19500 AT5G02170 AT5G02180 AT1G05940 AT5G63850 AT1G44100 AT4G21120 AT4G38250 AT5G38820 AT1G67640 AT1G80510
60	27	8.6706e-05	0.0481218	BP	amine transport	AT1G17120 AT1G31830 AT2G38120 AT2G33260 AT2G39890 AT2G40420 AT2G41190 AT3G03720 AT3G11900 AT3G30390 AT4G39460 AT4G35180 AT5G41800 AT5G65990 AT5G36940 AT5G46800 AT5G19500 AT5G02170 AT5G02180 AT1G05940 AT5G63850 AT1G44100 AT4G21120 AT4G38250 AT5G38820 AT1G67640 AT1G80510
57	26	8.8192e-05	0.0489466	BP	membrane organization and biogenesis	AT2G30950 AT1G03620 AT1G28490 AT1G15880 AT2G44770 AT2G45200 AT2G36900 AT3G05710 AT3G03800 AT3G60260 AT3G24350 AT3G03610 AT4G17730 AT5G16830 AT5G05760 AT5G08080 AT1G61290 AT1G26670 AT1G11250 AT4G32150 AT1G13890 AT5G48030 AT2G30050 AT4G02195 AT5G46860 AT2G26890
51	24	8.86683e-05	0.0492109	BP	ribonucleoside triphosphate metabolic process	AT1G51650 AT1G64200 AT2G16510 AT2G25610 AT3G08560 AT3G42050 AT3G58730 AT4G26710 AT4G38920 AT4G32530 AT4G02620 AT4G11150 AT4G09320 AT4G23900 AT5G59540 AT5G55290 AT5G47030 AT5G13450 AT2G33040 AT4G38510 AT1G17410 AT3G06670 ATCG00470 ATCG00480
51	24	8.86683e-05	0.0492109	BP	ribonucleoside triphosphate biosynthetic process	AT1G51650 AT1G64200 AT2G16510 AT2G25610 AT3G08560 AT3G42050 AT3G58730 AT4G26710 AT4G38920 AT4G32530 AT4G02620 AT4G11150 AT4G09320 AT4G23900 AT5G59540 AT5G55290 AT5G47030 AT5G13450 AT2G33040 AT4G38510 AT1G17410 AT3G06670 ATCG00470 ATCG00480
51	24	8.86683e-05	0.0492109	BP	purine ribonucleoside triphosphate metabolic process	AT1G51650 AT1G64200 AT2G16510 AT2G25610 AT3G08560 AT3G42050 AT3G58730 AT4G26710 AT4G38920 AT4G32530 AT4G02620 AT4G11150 AT4G09320 AT4G23900 AT5G59540 AT5G55290 AT5G47030 AT5G13450 AT2G33040 AT4G38510 AT1G17410 AT3G06670 ATCG00470 ATCG00480
51	24	8.86683e-05	0.0492109	BP	purine ribonucleoside triphosphate biosynthetic process	AT1G51650 AT1G64200 AT2G16510 AT2G25610 AT3G08560 AT3G42050 AT3G58730 AT4G26710 AT4G38920 AT4G32530 AT4G02620 AT4G11150 AT4G09320 AT4G23900 AT5G59540 AT5G55290 AT5G47030 AT5G13450 AT2G33040 AT4G38510 AT1G17410 AT3G06670 ATCG00470 ATCG00480
206	70	9.20699e-05	0.0510988	BP	carbohydrate biosynthetic process	AT2G39770 AT3G51160 AT3G04120 AT1G42970 AT1G30620 AT1G64440 AT1G12780 AT1G02720 AT1G11720 AT1G17890 AT1G78240 AT1G24170 AT1G06780 AT1G60470 AT2G35840 AT2G31960 AT2G33100 AT2G20810 AT2G18700 AT2G36850 AT2G22240 AT2G38650 AT3G62720 AT3G62660 AT3G06260 AT3G14570 AT3G25140 AT3G03050 AT3G07160 AT3G61130 AT3G01040 AT4G38190 AT4G27480 AT4G00560 AT4G22590 AT4G12430 AT4G39350 AT4G37870 AT5G15050 AT5G36870…
613	177	9.54402e-05	0.0529693	BP	reproductive process	AT5G15850 AT4G16280 AT3G61140 AT5G23150 AT4G02560 AT5G60910 AT4G29010 AT1G65620 AT3G02260 AT1G77300 AT5G51230 AT4G15880 AT5G13480 AT1G71440 AT3G22200 AT2G28290 AT2G19450 AT4G21790 AT1G32400 AT1G13980 AT1G34550 AT1G52740 AT1G52920 AT1G56200 AT1G30970 AT1G79860 AT1G43170 AT1G07890 AT1G11680 AT1G48850 AT1G43710 AT1G13120 AT1G24340 AT1G32490 AT1G15750 AT1G21690 AT2G26830 AT2G26890 AT2G25840 AT2G34870…
89	36	0.000101329	0.0562374	BP	chromatin assembly or disassembly	AT5G66750 AT5G64630 AT1G57820 AT1G54240 AT1G54260 AT1G51060 AT1G72740 AT1G06760 AT1G19890 AT1G48620 AT2G13370 AT2G37470 AT2G19480 AT3G09480 AT3G20670 AT3G53730 AT3G13782 AT4G37280 AT4G40030 AT4G40040 AT5G44800 AT5G59870 AT5G02560 AT5G02570 AT1G08060 AT5G58230 AT2G35160 AT4G13940 AT1G02740 AT1G08170 AT5G27670 AT5G09230 AT5G10980 AT1G65440 AT1G69770 AT3G51880
67	29	0.000113782	0.0631489	BP	organic acid transport	AT1G17120 AT1G31830 AT2G38120 AT2G33260 AT2G39890 AT2G40420 AT2G41190 AT3G03720 AT3G11900 AT3G19340 AT3G30390 AT4G39460 AT4G35180 AT5G41800 AT5G65990 AT5G36940 AT5G47560 AT5G46800 AT5G19500 AT5G02170 AT5G02180 AT1G05940 AT5G63850 AT1G44100 AT4G21120 AT4G38250 AT5G38820 AT1G67640 AT1G80510
67	29	0.000113782	0.0631489	BP	carboxylic acid transport	AT1G17120 AT1G31830 AT2G38120 AT2G33260 AT2G39890 AT2G40420 AT2G41190 AT3G03720 AT3G11900 AT3G19340 AT3G30390 AT4G39460 AT4G35180 AT5G41800 AT5G65990 AT5G36940 AT5G47560 AT5G46800 AT5G19500 AT5G02170 AT5G02180 AT1G05940 AT5G63850 AT1G44100 AT4G21120 AT4G38250 AT5G38820 AT1G67640 AT1G80510
55	25	0.000128484	0.0713084	BP	phospholipid metabolic process	AT1G13560 AT1G63110 AT1G80860 AT1G52570 AT2G22530 AT2G22240 AT2G38670 AT3G45040 AT3G57170 AT3G45100 AT3G55030 AT4G26770 AT4G30580 AT4G38570 AT5G57190 AT5G14850 AT1G68000 AT3G18000 AT4G11830 AT4G35790 AT2G01180 AT4G39180 AT3G25585 AT4G39800 AT3G59770
77	32	0.000132088	0.0733088	BP	regulation of signal transduction	AT4G26080 AT3G11540 AT1G04830 AT1G52920 AT2G25490 AT2G26070 AT3G02460 AT3G07890 AT3G11410 AT3G59380 AT3G15210 AT3G55020 AT3G50500 AT3G60860 AT4G13730 AT4G38200 AT4G28550 AT4G35380 AT4G29950 AT5G03730 AT5G52200 AT5G25350 AT5G15930 AT5G54780 AT5G66880 AT5G19610 AT1G66340 AT1G25490 AT5G01810 AT5G41940 AT1G50640 AT2G32460
201	68	0.000133474	0.0740781	BP	cell wall organization and biogenesis	AT3G13870 AT2G35630 AT1G30620 AT1G64440 AT1G13980 AT1G21310 AT1G23720 AT2G39700 AT2G31960 AT2G33100 AT2G24980 AT2G43050 AT2G03090 AT2G03210 AT2G36850 AT2G47550 AT2G26450 AT3G05620 AT3G05610 AT3G06830 AT3G17060 AT3G29030 AT3G14570 AT3G15370 AT3G29090 AT3G54580 AT3G54590 AT3G03220 AT3G03050 AT3G62170 AT3G07160 AT3G60570 AT4G38190 AT4G18670 AT4G33230 AT4G15980 AT4G39350 AT4G08410 AT4G13340 AT5G27870…
1353	359	0.000137119	0.0761008	BP	developmental process	AT4G02980 AT2G38120 AT5G15850 AT1G12840 AT2G26330 AT5G64630 AT4G16280 AT3G61140 AT5G23150 AT3G51160 AT2G18790 AT3G13870 AT4G37930 AT3G18780 AT4G02560 AT5G60910 AT4G29010 AT1G54490 AT1G01510 AT2G37630 AT1G65620 AT5G64930 AT3G02260 AT1G77300 AT5G51230 AT4G15880 AT5G13480 AT3G12680 AT1G71440 AT2G46920 AT1G05850 AT3G22200 AT1G64440 AT2G28290 AT2G19450 AT5G20350 AT5G55540 AT5G11520 AT2G23380 AT5G03730…
71	30	0.000148267	0.0822882	BP	actin filament-based process	AT3G13870 AT3G12110 AT1G71790 AT1G59910 AT2G19770 AT2G19760 AT2G38440 AT3G05520 AT3G51300 AT4G29350 AT4G15200 AT5G07770 AT1G60430 AT2G29890 AT4G34490 AT5G59370 AT3G27000 AT1G04600 AT1G04160 AT1G08730 AT2G33240 AT1G54560 AT4G33200 AT3G58160 AT4G27370 AT3G12380 AT5G56180 AT5G54280 AT4G01710 AT5G54650
159	56	0.000154137	0.0855463	BP	negative regulation of biological process	AT4G26080 AT5G66750 AT5G23150 AT3G11540 AT1G77300 AT5G51230 AT2G46920 AT2G30950 AT4G30950 AT1G30970 AT2G25490 AT2G26070 AT2G35520 AT3G44530 AT3G50820 AT3G11410 AT3G59380 AT3G15210 AT3G49100 AT3G50630 AT4G38130 AT5G03730 AT5G25350 AT5G47120 AT5G44610 AT5G62430 AT5G66570 AT5G48820 AT5G08550 AT5G18230 AT5G59710 AT1G68090 AT1G66340 AT1G08060 AT1G79280 AT1G75950 AT2G29890 AT3G18524 AT4G28980 AT5G22650…
59	26	0.000177517	0.0985217	BP	mitochondrial transport	AT1G07030 AT1G79900 AT1G74240 AT2G22500 AT2G30160 AT2G47490 AT3G21390 AT3G05290 AT4G24570 AT4G39460 AT4G01100 AT4G15010 AT4G27940 AT5G15640 AT5G48970 AT5G56450 AT5G46800 AT5G01340 AT5G19760 AT1G14560 AT1G17530 AT3G20000 AT1G25380 AT4G26180 AT5G27520 AT5G40930
10212	1985	1	1	BP	biological_process	AT1G75770 AT1G75660 AT1G75560 AT1G69430 AT1G69510 AT1G49910 AT1G07220 AT1G07040 AT1G07080 AT1G07060 AT1G07020 AT1G03070 AT1G03110 AT1G48320 AT1G48360 AT1G48300 AT1G48310 AT1G17690 AT1G51350 AT1G51200 AT1G67750 AT1G67850 AT1G67540 AT1G12030 AT1G11930 AT1G11990 AT1G12070 AT1G06540 AT1G22520 AT1G22460 AT1G53280 AT1G65980 AT1G30300 AT1G13570 AT1G49500 AT1G49290 AT1G12790 AT1G12880 AT1G27930 AT1G28120…
NA	1248	NA	NA	BP	NA	ATMG00670, ATMG00010, AT2G26410, AT2G39720, AT2G39725, AT2G23350, AT1G67760, AT1G67840, AT5G12290, AT5G12310, AT1G44224, AT4G14360, AT4G15470, AT4G16510, AT4G17010, AT4G14420, MULTIPLE, AT4G17330, AT4G17060, MULTIPLE, MULTIPLE, , , AT4G15590, AT4G15650, , , , MULTIPLE, AT5G22000, AT1G28320, AT5G04160, AT5G04340, MULTIPLE, AT5G04110, AT5G04110, MULTIPLE, MULTIPLE, MULTIPLE, MULTIPLE, , AT5G09360, …

## Sheet: Sector 2
NodeSize	SampleMatch	P value	adjusted P value	GO Ontology	GO Term	Sample AGIs
7498	1944	2.15012e-25	9.33151e-23	MF	catalytic activity	AT4G26080 AT1G37130 AT4G14110 AT3G48560 AT2G39770 AT5G66750 AT1G12840 AT3G11670 AT2G26330 AT1G66340 AT3G12120 AT1G15550 AT4G22260 AT3G51160 AT2G18790 AT4G37930 AT5G20930 AT3G15620 AT5G58670 AT4G39980 AT4G37990 AT3G04120 AT1G12370 AT1G42970 AT5G18100 AT4G29010 AT3G47340 AT1G20620 AT1G77300 AT4G15880 AT3G01120 AT1G30620 AT5G14800 AT2G46920 AT3G22200 AT1G64440 AT1G10760 AT2G28290 AT2G19450 AT5G20350…
1206	384	4.76466e-17	2.06786e-14	MF	transporter activity	AT2G38120 AT1G12840 AT1G13980 AT1G14820 AT1G06970 AT1G51340 AT1G11890 AT1G22450 AT1G22530 AT1G27970 AT1G64890 AT1G26130 AT1G50310 AT1G14360 AT1G19650 AT1G54110 AT1G27310 AT1G71880 AT1G70330 AT1G70300 AT1G80230 AT1G19450 AT1G51650 AT1G79900 AT1G62200 AT1G65730 AT1G79610 AT1G10680 AT1G54280 AT1G54350 AT1G17120 AT1G55690 AT1G55620 AT1G03550 AT1G09930 AT1G64200 AT1G75220 AT1G80830 AT1G80660 AT1G59820…
820	278	2.46311e-16	1.06899e-13	MF	substrate-specific transporter activity	AT2G38120 AT1G12840 AT1G06970 AT1G22450 AT1G27970 AT1G26130 AT1G50310 AT1G14360 AT1G19650 AT1G54110 AT1G27310 AT1G71880 AT1G70330 AT1G70300 AT1G80230 AT1G19450 AT1G51650 AT1G79900 AT1G65730 AT1G79610 AT1G54280 AT1G17120 AT1G55620 AT1G09930 AT1G64200 AT1G75220 AT1G80830 AT1G80660 AT1G59820 AT1G68710 AT1G21380 AT1G78000 AT1G29310 AT1G72750 AT1G20840 AT1G22150 AT1G63440 AT1G13210 AT1G28230 AT1G28220…
1900	552	4.35024e-15	1.888e-12	MF	protein binding	AT5G38480 AT1G68370 AT4G14110 AT5G64630 AT1G15550 AT5G03240 AT1G01510 AT2G37630 AT1G65620 AT5G14250 AT5G42970 AT3G51770 AT3G13550 AT2G35630 AT1G64440 AT4G16860 AT4G21790 AT1G32400 AT5G03730 AT1G07140 AT1G50440 AT1G50410 AT1G61140 AT1G67800 AT1G57820 AT1G49490 AT1G12970 AT1G12780 AT1G27970 AT1G04790 AT1G56300 AT1G14260 AT1G10350 AT1G10230 AT1G71800 AT1G71790 AT1G54150 AT1G03370 AT1G63170 AT1G63180…
334	132	1.12835e-13	4.89705e-11	MF	phosphoric ester hydrolase activity	AT4G26080 AT5G58670 AT2G46920 AT1G07110 AT1G17710 AT1G53320 AT1G50370 AT1G13900 AT1G29770 AT1G74210 AT1G64040 AT1G59830 AT1G31190 AT1G72770 AT1G43670 AT1G05630 AT1G73010 AT1G65580 AT1G52570 AT1G47270 AT2G01180 AT2G35840 AT2G16430 AT2G31830 AT2G25620 AT2G43900 AT2G33700 AT2G04550 AT2G35680 AT2G18280 AT2G35320 AT2G39840 AT2G42010 AT2G40180 AT3G02870 AT3G02750 AT3G02800 AT3G10550 AT3G02040 AT3G11410…
679	222	1.48593e-11	6.44894e-09	MF	substrate-specific transmembrane transporter activity	AT2G38120 AT1G12840 AT1G06970 AT1G22450 AT1G26130 AT1G50310 AT1G14360 AT1G54110 AT1G71880 AT1G70330 AT1G70300 AT1G80230 AT1G19450 AT1G51650 AT1G79900 AT1G79610 AT1G54280 AT1G17120 AT1G55620 AT1G64200 AT1G75220 AT1G80830 AT1G80660 AT1G59820 AT1G68710 AT1G78000 AT1G29310 AT1G72750 AT1G20840 AT1G22150 AT1G63440 AT1G13210 AT1G28230 AT1G28220 AT1G16310 AT1G31830 AT1G01340 AT1G47240 AT1G78720 AT1G78900…
286	112	1.57839e-11	6.85023e-09	MF	phosphoric monoester hydrolase activity	AT4G26080 AT2G46920 AT1G07110 AT1G17710 AT1G50370 AT1G13900 AT1G29770 AT1G64040 AT1G59830 AT1G31190 AT1G72770 AT1G43670 AT1G05630 AT1G73010 AT1G65580 AT1G52570 AT2G01180 AT2G35840 AT2G16430 AT2G31830 AT2G25620 AT2G43900 AT2G33700 AT2G04550 AT2G35680 AT2G35320 AT2G39840 AT2G42010 AT2G40180 AT3G02870 AT3G02750 AT3G02800 AT3G10550 AT3G11410 AT3G51370 AT3G51460 AT3G51470 AT3G50110 AT3G43220 AT3G17090…
81	45	3.36458e-11	1.46023e-08	MF	translation initiation factor activity	AT1G71770 AT1G54290 AT1G13020 AT2G36660 AT2G45730 AT2G04520 AT2G23350 AT2G39990 AT2G39820 AT3G55620 AT4G30690 AT4G11160 AT4G27130 AT5G11900 AT5G54940 AT5G35620 AT5G18110 AT5G57870 AT5G36230 AT1G72340 AT1G36730 AT1G10840 AT1G21160 AT1G65220 AT1G26630 AT1G22760 AT3G56150 AT3G57290 AT3G60240 AT4G34110 AT5G20920 AT1G04170 AT4G11420 AT3G13920 AT1G54270 AT3G26400 AT1G71350 AT1G13950 AT1G77840 AT3G07300…
470	161	2.11279e-10	9.16952e-08	MF	ion transmembrane transporter activity	AT1G12840 AT1G06970 AT1G22450 AT1G26130 AT1G54110 AT1G71880 AT1G70300 AT1G80230 AT1G51650 AT1G79610 AT1G54280 AT1G17120 AT1G55620 AT1G64200 AT1G80830 AT1G80660 AT1G59820 AT1G68710 AT1G78000 AT1G22150 AT1G63440 AT1G13210 AT1G16310 AT1G31830 AT1G01340 AT1G47240 AT1G78900 AT1G15120 AT2G38290 AT2G29410 AT2G46800 AT2G01090 AT2G28180 AT2G24240 AT2G25600 AT2G19600 AT2G17500 AT2G13620 AT2G02860 AT2G40540…
898	274	2.74957e-10	1.19331e-07	MF	transmembrane transporter activity	AT2G38120 AT1G12840 AT1G13980 AT1G06970 AT1G51340 AT1G22450 AT1G26130 AT1G50310 AT1G14360 AT1G54110 AT1G71880 AT1G70330 AT1G70300 AT1G80230 AT1G19450 AT1G51650 AT1G79900 AT1G79610 AT1G10680 AT1G54280 AT1G54350 AT1G17120 AT1G55620 AT1G03550 AT1G64200 AT1G75220 AT1G80830 AT1G80660 AT1G59820 AT1G68710 AT1G78000 AT1G29310 AT1G72750 AT1G20840 AT1G22150 AT1G63440 AT1G13210 AT1G28230 AT1G28220 AT1G16310…
17	16	3.31282e-10	1.43776e-07	MF	phosphatase regulator activity	AT1G25490 AT3G09880 AT3G25800 AT3G21650 AT3G26020 AT4G08960 AT5G03470 AT5G52200 AT5G25510 AT1G13320 AT1G17720 AT5G53000 AT5G18580 AT1G13460 AT3G54930 AT4G15415
17	16	3.31282e-10	1.43776e-07	MF	protein phosphatase regulator activity	AT1G25490 AT3G09880 AT3G25800 AT3G21650 AT3G26020 AT4G08960 AT5G03470 AT5G52200 AT5G25510 AT1G13320 AT1G17720 AT5G53000 AT5G18580 AT1G13460 AT3G54930 AT4G15415
317	114	4.12777e-09	1.79145e-06	MF	cation transmembrane transporter activity	AT1G12840 AT1G06970 AT1G22450 AT1G54110 AT1G71880 AT1G70300 AT1G80230 AT1G51650 AT1G79610 AT1G17120 AT1G64200 AT1G80830 AT1G80660 AT1G16310 AT1G31830 AT1G78900 AT1G15120 AT2G38290 AT2G29410 AT2G46800 AT2G01090 AT2G28180 AT2G24240 AT2G25600 AT2G19600 AT2G17500 AT2G13620 AT2G02860 AT2G40540 AT2G47600 AT2G47380 AT3G02850 AT3G08560 AT3G03720 AT3G44910 AT3G57330 AT3G52730 AT3G52080 AT3G42050 AT3G14070…
537	172	1.52469e-08	6.61714e-06	MF	hydrolase activity, acting on acid anhydrides, in phosphorus-containing anhydrides	AT5G66750 AT1G12840 AT2G28290 AT1G14830 AT1G26130 AT1G35530 AT1G63160 AT1G74310 AT1G10680 AT1G54280 AT1G54270 AT1G54350 AT1G64110 AT1G64200 AT1G02890 AT1G07510 AT1G80660 AT1G59820 AT1G59760 AT1G63740 AT1G68710 AT1G30540 AT1G44900 AT1G72730 AT1G50140 AT1G63440 AT1G13210 AT1G73170 AT1G32490 AT1G80350 AT1G15690 AT1G21690 AT1G20920 AT2G01320 AT2G39480 AT2G46620 AT2G25530 AT2G38840 AT2G42520 AT2G16440…
124	55	1.52657e-08	6.62531e-06	MF	protein transporter activity	AT1G27970 AT1G27310 AT1G21380 AT1G29310 AT1G72750 AT1G12360 AT1G78720 AT2G16950 AT2G34250 AT2G37410 AT2G28900 AT2G28800 AT2G45070 AT2G38410 AT2G42210 AT2G35190 AT3G05720 AT3G62880 AT3G54860 AT3G20920 AT3G27530 AT3G29070 AT3G08960 AT3G03110 AT3G46740 AT3G10780 AT3G60540 AT3G48570 AT4G12120 AT4G03320 AT4G32760 AT4G02150 AT4G27640 AT5G16880 AT5G06120 AT5G24650 AT5G62600 AT5G63640 AT5G60460 AT1G09270…
535	171	1.97716e-08	8.58089e-06	MF	pyrophosphatase activity	AT5G66750 AT1G12840 AT2G28290 AT1G14830 AT1G26130 AT1G35530 AT1G63160 AT1G74310 AT1G10680 AT1G54280 AT1G54270 AT1G54350 AT1G64110 AT1G64200 AT1G02890 AT1G07510 AT1G80660 AT1G59820 AT1G59760 AT1G63740 AT1G68710 AT1G30540 AT1G44900 AT1G72730 AT1G50140 AT1G63440 AT1G13210 AT1G73170 AT1G32490 AT1G80350 AT1G15690 AT1G21690 AT1G20920 AT2G01320 AT2G39480 AT2G46620 AT2G25530 AT2G38840 AT2G42520 AT2G16440…
505	163	2.01309e-08	8.7368e-06	MF	active transmembrane transporter activity	AT1G12840 AT1G13980 AT1G06970 AT1G51340 AT1G26130 AT1G50310 AT1G54110 AT1G71880 AT1G19450 AT1G79900 AT1G79610 AT1G10680 AT1G54280 AT1G54350 AT1G17120 AT1G64200 AT1G75220 AT1G80660 AT1G59820 AT1G68710 AT1G29310 AT1G72750 AT1G20840 AT1G63440 AT1G13210 AT1G31830 AT1G78720 AT2G01320 AT2G39480 AT2G34360 AT2G34250 AT2G29940 AT2G28180 AT2G37410 AT2G37360 AT2G19600 AT2G20780 AT2G28900 AT2G28800 AT2G17500…
539	172	2.04238e-08	8.86394e-06	MF	hydrolase activity, acting on acid anhydrides	AT5G66750 AT1G12840 AT2G28290 AT1G14830 AT1G26130 AT1G35530 AT1G63160 AT1G74310 AT1G10680 AT1G54280 AT1G54270 AT1G54350 AT1G64110 AT1G64200 AT1G02890 AT1G07510 AT1G80660 AT1G59820 AT1G59760 AT1G63740 AT1G68710 AT1G30540 AT1G44900 AT1G72730 AT1G50140 AT1G63440 AT1G13210 AT1G73170 AT1G32490 AT1G80350 AT1G15690 AT1G21690 AT1G20920 AT2G01320 AT2G39480 AT2G46620 AT2G25530 AT2G38840 AT2G42520 AT2G16440…
193	76	2.05389e-08	8.91386e-06	MF	GTP binding	AT1G14830 AT1G49300 AT1G56330 AT1G52280 AT1G10630 AT1G07410 AT1G70490 AT1G48900 AT1G15310 AT2G38840 AT2G44610 AT2G44690 AT2G21880 AT2G31060 AT2G33870 AT2G27200 AT2G22290 AT2G18390 AT3G46060 AT3G51300 AT3G54840 AT3G53610 AT3G22950 AT3G15060 AT3G19720 AT3G21700 AT3G16100 AT3G62560 AT3G49860 AT3G62290 AT3G63150 AT3G46830 AT4G09720 AT4G30600 AT4G39520 AT4G19640 AT4G35860 AT4G17530 AT4G17170 AT4G02080…
193	76	2.05389e-08	8.91386e-06	MF	guanyl nucleotide binding	AT1G14830 AT1G49300 AT1G56330 AT1G52280 AT1G10630 AT1G07410 AT1G70490 AT1G48900 AT1G15310 AT2G38840 AT2G44610 AT2G44690 AT2G21880 AT2G31060 AT2G33870 AT2G27200 AT2G22290 AT2G18390 AT3G46060 AT3G51300 AT3G54840 AT3G53610 AT3G22950 AT3G15060 AT3G19720 AT3G21700 AT3G16100 AT3G62560 AT3G49860 AT3G62290 AT3G63150 AT3G46830 AT4G09720 AT4G30600 AT4G39520 AT4G19640 AT4G35860 AT4G17530 AT4G17170 AT4G02080…
14	13	2.67984e-08	1.16305e-05	MF	protein phosphatase type 2A regulator activity	AT1G25490 AT3G09880 AT3G25800 AT3G21650 AT3G26020 AT5G03470 AT5G25510 AT1G13320 AT1G17720 AT5G53000 AT1G13460 AT3G54930 AT4G15415
132	56	7.52219e-08	3.26463e-05	MF	translation regulator activity	AT1G71770 AT1G54290 AT1G04170 AT1G76810 AT1G13020 AT2G36660 AT2G45730 AT2G31060 AT2G04520 AT2G23350 AT2G39990 AT2G39820 AT3G55620 AT3G22980 AT4G30690 AT4G11160 AT4G27130 AT4G27650 AT5G11900 AT5G08550 AT5G54940 AT5G47880 AT5G35620 AT5G18110 AT5G57870 AT5G19510 AT5G36230 AT1G72340 AT1G36730 AT1G10840 AT1G21160 AT1G65220 AT1G26630 AT1G22760 AT3G56150 AT3G57290 AT3G60240 AT4G34110 AT5G20920 AT4G11420…
2563	663	8.69214e-08	3.77239e-05	MF	hydrolase activity	AT4G26080 AT4G14110 AT5G66750 AT1G12840 AT5G58670 AT4G15880 AT2G46920 AT2G28290 AT2G30950 AT1G75660 AT1G14830 AT1G07110 AT1G48320 AT1G17710 AT1G11910 AT1G06450 AT1G34550 AT1G53320 AT1G12880 AT1G04860 AT1G26130 AT1G50370 AT1G14270 AT1G29630 AT1G18440 AT1G35530 AT1G13900 AT1G63120 AT1G63160 AT1G71980 AT1G71950 AT1G70370 AT1G51710 AT1G22880 AT1G04290 AT1G29770 AT1G74210 AT1G74310 AT1G79690 AT1G10680…
143	59	1.1209e-07	4.86472e-05	MF	monovalent inorganic cation transmembrane transporter activity	AT1G12840 AT1G06970 AT1G22450 AT1G70300 AT1G80230 AT1G51650 AT1G79610 AT1G64200 AT1G80660 AT1G78900 AT1G15120 AT2G01090 AT2G28180 AT2G19600 AT2G13620 AT2G40540 AT2G47380 AT3G08560 AT3G44910 AT3G52730 AT3G52080 AT3G42050 AT3G17630 AT3G15640 AT3G58730 AT3G10860 AT3G05030 AT4G26710 AT4G19960 AT4G32470 AT4G23640 AT4G02620 AT4G37830 AT4G34720 AT5G01680 AT5G01690 AT5G05370 AT5G55290 AT5G51710 AT5G47030…
1505	410	1.13722e-07	4.93552e-05	MF	transferase activity, transferring phosphorus-containing groups	AT2G39770 AT2G26330 AT1G66340 AT2G18790 AT5G20930 AT1G10760 AT4G26850 AT5G03730 AT1G67580 AT1G06700 AT1G30270 AT1G13560 AT1G49270 AT1G19090 AT1G09600 AT1G33770 AT1G64300 AT1G76370 AT1G35670 AT1G70430 AT1G80100 AT1G74490 AT1G64630 AT1G64460 AT1G67320 AT1G74320 AT1G79640 AT1G10620 AT1G17160 AT1G03740 AT1G13640 AT1G03920 AT1G09970 AT1G07370 AT1G01460 AT1G08590 AT1G34260 AT1G73670 AT1G45160 AT1G49160…
416	136	1.27374e-07	5.52803e-05	MF	ATPase activity	AT5G66750 AT1G12840 AT2G28290 AT1G26130 AT1G35530 AT1G63160 AT1G74310 AT1G10680 AT1G54280 AT1G54270 AT1G54350 AT1G64110 AT1G64200 AT1G02890 AT1G07510 AT1G80660 AT1G59820 AT1G59760 AT1G68710 AT1G30540 AT1G44900 AT1G72730 AT1G50140 AT1G63440 AT1G13210 AT1G32490 AT1G15690 AT1G21690 AT1G20920 AT2G01320 AT2G39480 AT2G46620 AT2G25530 AT2G42520 AT2G16440 AT2G18960 AT2G16510 AT2G29940 AT2G37360 AT2G25610…
131	55	1.48977e-07	6.46561e-05	MF	translation factor activity, nucleic acid binding	AT1G71770 AT1G54290 AT1G04170 AT1G76810 AT1G13020 AT2G36660 AT2G45730 AT2G31060 AT2G04520 AT2G23350 AT2G39990 AT2G39820 AT3G55620 AT3G22980 AT4G30690 AT4G11160 AT4G27130 AT4G27650 AT5G11900 AT5G54940 AT5G47880 AT5G35620 AT5G18110 AT5G57870 AT5G19510 AT5G36230 AT1G72340 AT1G36730 AT1G10840 AT1G21160 AT1G65220 AT1G26630 AT1G22760 AT3G56150 AT3G57290 AT3G60240 AT4G34110 AT5G20920 AT4G11420 AT3G13920…
640	194	1.86985e-07	8.11517e-05	MF	phosphotransferase activity, alcohol group as acceptor	AT2G26330 AT1G66340 AT2G18790 AT5G20930 AT5G03730 AT1G49270 AT1G64300 AT1G35670 AT1G64460 AT1G74320 AT1G13640 AT1G09970 AT1G01460 AT1G34260 AT1G73670 AT1G63500 AT1G16330 AT1G06840 AT1G32440 AT1G50990 AT1G60490 AT1G21640 AT2G27490 AT2G35890 AT2G26830 AT2G41210 AT2G31270 AT2G25880 AT2G25790 AT2G45490 AT2G43790 AT2G43850 AT2G36570 AT2G31800 AT2G23070 AT2G23080 AT2G01450 AT2G20900 AT2G42880 AT2G18730…
255	91	2.16045e-07	9.37636e-05	MF	enzyme regulator activity	AT1G12070 AT1G04830 AT1G79860 AT1G52240 AT1G10630 AT1G01960 AT1G70490 AT1G70540 AT1G23350 AT1G17860 AT1G25490 AT1G77390 AT2G22490 AT2G47050 AT2G10970 AT2G02140 AT2G38870 AT2G47340 AT2G26430 AT3G02460 AT3G07880 AT3G07890 AT3G47670 AT3G61980 AT3G59920 AT3G11520 AT3G60250 AT3G42050 AT3G43300 AT3G09880 AT3G25800 AT3G21650 AT3G24620 AT3G26020 AT3G12490 AT3G16130 AT3G62180 AT3G62290 AT3G63130 AT3G60860…
129	54	2.16224e-07	9.38411e-05	MF	hydrogen ion transmembrane transporter activity	AT1G12840 AT1G06970 AT1G22450 AT1G80230 AT1G51650 AT1G79610 AT1G64200 AT1G80660 AT1G78900 AT1G15120 AT2G01090 AT2G28180 AT2G19600 AT2G13620 AT2G47380 AT3G08560 AT3G44910 AT3G52730 AT3G52080 AT3G42050 AT3G17630 AT3G15640 AT3G58730 AT3G10860 AT3G05030 AT4G26710 AT4G32470 AT4G02620 AT4G37830 AT4G34720 AT5G01680 AT5G01690 AT5G05370 AT5G55290 AT5G51710 AT5G47030 AT5G22910 AT5G27150 AT5G13450 AT1G01790…
221	81	2.76903e-07	0.000120176	MF	small protein conjugating enzyme activity	AT1G67530 AT1G27910 AT1G14260 AT1G14400 AT1G10230 AT1G29340 AT1G71020 AT1G23030 AT1G64230 AT1G77000 AT1G23260 AT1G45050 AT1G20780 AT1G24330 AT2G36060 AT2G35930 AT2G16920 AT2G25490 AT2G47700 AT2G03560 AT2G18600 AT2G44900 AT2G02760 AT2G16740 AT2G46030 AT3G02260 AT3G08690 AT3G08700 AT3G46460 AT3G07370 AT3G52450 AT3G54850 AT3G17000 AT3G24800 AT3G20060 AT3G26810 AT3G13550 AT3G57870 AT3G55380 AT4G36800…
514	160	3.65216e-07	0.000158504	MF	nucleoside-triphosphatase activity	AT5G66750 AT1G12840 AT2G28290 AT1G14830 AT1G26130 AT1G35530 AT1G63160 AT1G74310 AT1G10680 AT1G54280 AT1G54270 AT1G54350 AT1G64110 AT1G64200 AT1G02890 AT1G07510 AT1G80660 AT1G59820 AT1G59760 AT1G63740 AT1G68710 AT1G30540 AT1G44900 AT1G72730 AT1G50140 AT1G63440 AT1G13210 AT1G73170 AT1G32490 AT1G80350 AT1G15690 AT1G21690 AT1G20920 AT2G01320 AT2G39480 AT2G46620 AT2G25530 AT2G38840 AT2G42520 AT2G16440…
203	75	5.23774e-07	0.000227318	MF	inorganic cation transmembrane transporter activity	AT1G12840 AT1G06970 AT1G22450 AT1G70300 AT1G80230 AT1G51650 AT1G79610 AT1G64200 AT1G80830 AT1G80660 AT1G78900 AT1G15120 AT2G38290 AT2G29410 AT2G46800 AT2G01090 AT2G28180 AT2G19600 AT2G13620 AT2G40540 AT2G47380 AT3G08560 AT3G44910 AT3G57330 AT3G52730 AT3G52080 AT3G42050 AT3G17630 AT3G15640 AT3G21180 AT3G58730 AT3G46900 AT3G10860 AT3G05030 AT4G26710 AT4G19960 AT4G29900 AT4G32470 AT4G23640 AT4G02620…
27	18	6.8608e-07	0.000297759	MF	racemase and epimerase activity, acting on carbohydrates and derivatives	AT1G30620 AT1G64440 AT1G12780 AT1G63180 AT3G17940 AT3G47800 AT4G25900 AT4G30440 AT4G23730 AT5G28840 AT5G15140 AT5G61410 AT5G57330 AT3G23820 AT1G02000 AT4G00110 AT4G12250 AT1G63000
32	20	7.70274e-07	0.000334299	MF	racemase and epimerase activity	AT1G30620 AT1G64440 AT1G12780 AT1G63180 AT1G65520 AT3G53580 AT3G17940 AT3G47800 AT4G25900 AT4G30440 AT4G23730 AT5G28840 AT5G15140 AT5G61410 AT5G57330 AT3G23820 AT1G02000 AT4G00110 AT4G12250 AT1G63000
270	93	9.80456e-07	0.000425518	MF	ligase activity, forming carbon-nitrogen bonds	AT3G47340 AT1G67530 AT1G27910 AT1G14260 AT1G14400 AT1G10230 AT1G29340 AT1G71020 AT1G23030 AT1G64230 AT1G77000 AT1G63660 AT1G23260 AT1G45050 AT1G20780 AT1G24330 AT2G36060 AT2G35930 AT2G16920 AT2G25490 AT2G47700 AT2G03560 AT2G18600 AT2G44900 AT2G02760 AT2G16740 AT2G46030 AT3G02260 AT3G08690 AT3G08700 AT3G46460 AT3G55630 AT3G07370 AT3G52450 AT3G54850 AT3G17000 AT3G24800 AT3G20060 AT3G26810 AT3G17820…
220	79	9.93291e-07	0.000431088	MF	small conjugating protein ligase activity	AT1G67530 AT1G27910 AT1G14260 AT1G14400 AT1G10230 AT1G29340 AT1G71020 AT1G23030 AT1G64230 AT1G77000 AT1G23260 AT1G45050 AT1G20780 AT1G24330 AT2G36060 AT2G35930 AT2G16920 AT2G25490 AT2G47700 AT2G03560 AT2G18600 AT2G44900 AT2G02760 AT2G16740 AT2G46030 AT3G02260 AT3G08690 AT3G08700 AT3G46460 AT3G07370 AT3G52450 AT3G54850 AT3G17000 AT3G24800 AT3G20060 AT3G26810 AT3G13550 AT3G57870 AT3G55380 AT4G05460…
30	19	1.08951e-06	0.000472846	MF	SNAP receptor activity	AT2G36900 AT3G05710 AT3G03800 AT3G52400 AT3G24350 AT4G17730 AT5G16830 AT5G05760 AT5G50440 AT5G08080 AT1G61290 AT1G11250 AT2G35190 AT1G13890 AT1G16240 AT1G79590 AT1G28490 AT4G02195 AT5G46860
99	43	1.09481e-06	0.000475147	MF	unfolded protein binding	AT1G10350 AT1G08780 AT1G80920 AT1G72070 AT1G28210 AT2G25560 AT2G21510 AT2G20560 AT3G22480 AT3G11830 AT3G62600 AT3G12170 AT3G57340 AT3G20050 AT3G13860 AT3G17830 AT3G13470 AT3G08910 AT3G08970 AT3G47940 AT4G28480 AT5G09590 AT5G20890 AT5G52640 AT5G49580 AT5G48030 AT5G53150 AT5G05750 AT5G18140 AT5G16650 AT5G01390 AT5G25530 AT1G61770 AT1G11040 AT1G21080 AT1G44160 AT5G12030 AT5G59610 AT5G18750 AT1G79940…
218	78	1.36177e-06	0.000591008	MF	ubiquitin-protein ligase activity	AT1G67530 AT1G27910 AT1G14260 AT1G14400 AT1G10230 AT1G29340 AT1G71020 AT1G23030 AT1G64230 AT1G77000 AT1G23260 AT1G45050 AT1G20780 AT1G24330 AT2G36060 AT2G35930 AT2G16920 AT2G25490 AT2G47700 AT2G03560 AT2G18600 AT2G44900 AT2G02760 AT2G16740 AT2G46030 AT3G02260 AT3G08690 AT3G08700 AT3G46460 AT3G07370 AT3G52450 AT3G54850 AT3G17000 AT3G24800 AT3G20060 AT3G26810 AT3G13550 AT3G57870 AT3G55380 AT4G05460…
392	124	2.98156e-06	0.001294	MF	RNA binding	AT4G16280 AT1G71770 AT3G12680 AT1G28090 AT1G71800 AT1G54080 AT1G22910 AT1G16610 AT1G43190 AT1G54310 AT1G48160 AT1G02840 AT1G07360 AT1G07350 AT1G11650 AT1G48900 AT1G51510 AT1G55310 AT1G60650 AT1G20880 AT1G15310 AT2G36660 AT2G44710 AT2G29580 AT2G43640 AT2G18510 AT2G19380 AT2G33410 AT2G33440 AT2G05160 AT2G17510 AT2G22100 AT2G22090 AT2G28380 AT2G23350 AT2G24050 AT2G47580 AT2G41060 AT3G47120 AT3G07810…
65	31	3.1662e-06	0.00137413	MF	GTPase regulator activity	AT1G12070 AT1G04830 AT1G79860 AT1G52240 AT1G01960 AT3G02460 AT3G07880 AT3G07890 AT3G59920 AT3G43300 AT3G24620 AT3G16130 AT3G63130 AT3G60860 AT4G36630 AT4G13240 AT4G38200 AT4G28550 AT4G24580 AT4G35380 AT4G29950 AT4G21160 AT5G09550 AT5G15930 AT5G52590 AT5G61530 AT5G54780 AT5G22400 AT5G19610 AT1G62450 AT5G41940
1340	359	3.91192e-06	0.00169777	MF	kinase activity	AT2G26330 AT1G66340 AT2G18790 AT5G20930 AT1G10760 AT5G03730 AT1G67580 AT1G06700 AT1G30270 AT1G49270 AT1G19090 AT1G09600 AT1G33770 AT1G64300 AT1G76370 AT1G35670 AT1G70430 AT1G74490 AT1G64630 AT1G64460 AT1G74320 AT1G79640 AT1G10620 AT1G17160 AT1G03740 AT1G13640 AT1G03920 AT1G09970 AT1G01460 AT1G08590 AT1G34260 AT1G73670 AT1G45160 AT1G49160 AT1G29230 AT1G25390 AT1G63500 AT1G16330 AT1G06840 AT1G32440…
27	17	4.57137e-06	0.00198398	MF	inositol or phosphatidylinositol phosphatase activity	AT1G31190 AT1G05630 AT1G65580 AT2G31830 AT2G43900 AT3G02870 AT3G10550 AT3G51460 AT3G43220 AT5G20840 AT5G66020 AT5G63990 AT5G04540 AT1G22620 AT5G54390 AT3G14205 AT3G59770
70	32	6.84613e-06	0.00297122	MF	solute:solute antiporter activity	AT1G13980 AT1G06970 AT1G54110 AT1G79900 AT1G79610 AT2G28180 AT2G19600 AT2G13620 AT2G47600 AT3G08580 AT3G44910 AT3G52080 AT3G14070 AT3G17630 AT3G05030 AT5G01490 AT5G01680 AT5G01690 AT5G51710 AT5G22910 AT5G64280 AT5G17850 AT5G17400 AT5G27150 AT5G13490 AT1G01790 AT1G79400 AT2G31910 AT5G37060 AT5G13750 AT1G54115 AT1G08135
47	24	9.29984e-06	0.00403613	MF	enzyme activator activity	AT1G04830 AT1G10630 AT1G70490 AT3G02460 AT3G07890 AT3G42050 AT3G62290 AT3G63130 AT4G28550 AT4G24580 AT4G29950 AT4G21160 AT4G08960 AT5G15930 AT5G52590 AT5G61530 AT5G54780 AT5G22400 AT5G14670 AT1G09020 AT4G28980 AT1G23490 AT5G41940 AT2G47170
186	66	1.15996e-05	0.00503421	MF	phosphoprotein phosphatase activity	AT4G26080 AT2G46920 AT1G50370 AT1G13900 AT1G64040 AT1G59830 AT1G72770 AT2G16430 AT2G25620 AT2G33700 AT2G04550 AT2G35680 AT2G35320 AT2G39840 AT2G40180 AT3G02750 AT3G02800 AT3G11410 AT3G51370 AT3G51470 AT3G50110 AT3G17090 AT3G15260 AT3G23610 AT3G17790 AT3G12620 AT3G19980 AT3G55050 AT3G62260 AT3G07130 AT3G47810 AT3G46820 AT3G56760 AT4G26720 AT4G31860 AT4G33920 AT4G24730 AT4G31750 AT4G23000 AT4G11800…
237	80	1.26285e-05	0.00548078	MF	acid-amino acid ligase activity	AT1G67530 AT1G27910 AT1G14260 AT1G14400 AT1G10230 AT1G29340 AT1G71020 AT1G23030 AT1G64230 AT1G77000 AT1G23260 AT1G45050 AT1G20780 AT1G24330 AT2G36060 AT2G35930 AT2G16920 AT2G25490 AT2G47700 AT2G03560 AT2G18600 AT2G44900 AT2G02760 AT2G16740 AT2G46030 AT3G02260 AT3G08690 AT3G08700 AT3G46460 AT3G55630 AT3G07370 AT3G52450 AT3G54850 AT3G17000 AT3G24800 AT3G20060 AT3G26810 AT3G13550 AT3G57870 AT3G55380…
177	63	1.62146e-05	0.00703715	MF	isomerase activity	AT1G30620 AT1G64440 AT1G34150 AT1G12780 AT1G63180 AT1G67070 AT1G23190 AT1G20810 AT1G70730 AT1G65520 AT1G21750 AT2G01290 AT2G16600 AT2G21130 AT2G36130 AT2G22240 AT2G38730 AT2G47320 AT2G30320 AT3G44600 AT3G10230 AT3G02570 AT3G08590 AT3G53580 AT3G17940 AT3G25230 AT3G55440 AT3G47800 AT3G54690 AT4G34870 AT4G25900 AT4G30440 AT4G23730 AT4G19830 AT4G38740 AT5G28840 AT5G15140 AT5G48580 AT5G48570 AT5G67530…
156	57	1.67403e-05	0.0072653	MF	helicase activity	AT1G48310 AT1G50410 AT1G61140 AT1G35530 AT1G54270 AT1G03750 AT1G08600 AT1G59760 AT1G72730 AT1G32490 AT1G20920 AT2G35920 AT2G42520 AT2G13370 AT2G02090 AT2G44980 AT2G33730 AT2G42270 AT2G35340 AT2G46020 AT2G47330 AT2G28600 AT3G46960 AT3G58510 AT3G58570 AT3G54280 AT3G06480 AT3G16840 AT3G13920 AT3G19760 AT3G62310 AT4G00660 AT5G07810 AT5G19310 AT5G44800 AT5G43530 AT5G61140 AT5G08610 AT5G63630 AT5G63120…
380	117	2.20726e-05	0.00957952	MF	ligase activity	AT3G47340 AT1G67530 AT1G27910 AT1G14260 AT1G14400 AT1G10230 AT1G29340 AT1G71020 AT1G23030 AT1G64230 AT1G77000 AT1G63660 AT1G23260 AT1G45050 AT1G72550 AT1G20780 AT1G24330 AT1G66730 AT1G20480 AT2G20420 AT2G36060 AT2G35930 AT2G16920 AT2G25490 AT2G47700 AT2G25840 AT2G03560 AT2G18600 AT2G28880 AT2G44900 AT2G02760 AT2G16740 AT2G46030 AT3G02260 AT3G08690 AT3G08700 AT3G46460 AT3G55630 AT3G07370 AT3G52450…
74	32	2.77776e-05	0.0120555	MF	ATPase activity, coupled to transmembrane movement of ions	AT1G12840 AT1G26130 AT1G54280 AT1G64200 AT1G80660 AT1G59820 AT1G68710 AT1G63440 AT1G13210 AT3G08560 AT3G57330 AT3G42050 AT3G13900 AT3G21180 AT3G58730 AT4G26710 AT4G29900 AT4G02620 AT4G34720 AT5G44790 AT5G55290 AT5G44240 AT5G23630 AT5G57110 AT4G37640 AT2G18960 AT2G22950 AT2G33040 AT3G06670 AT3G60330 AT5G04930 AT4G11150
42	21	5.01654e-05	0.0217718	MF	oxidoreductase activity, acting on sulfur group of donors	AT1G53670 AT1G75270 AT2G18030 AT3G17240 AT3G24170 AT3G54660 AT4G04800 AT4G04830 AT4G21860 AT5G63910 AT5G07470 AT1G62180 AT3G01910 AT4G04610 AT4G21990 AT5G39950 AT5G42980 AT1G48030 AT4G25130 AT3G51030 AT1G45145
2568	636	5.97682e-05	0.0259394	MF	transferase activity	AT3G48560 AT2G39770 AT3G11670 AT2G26330 AT1G66340 AT2G18790 AT4G37930 AT5G20930 AT4G39980 AT1G77300 AT3G01120 AT3G22200 AT1G10760 AT2G19450 AT5G20350 AT4G26850 AT5G11520 AT5G03730 AT1G03150 AT1G51260 AT1G51310 AT1G67580 AT1G11860 AT1G06700 AT1G53290 AT1G30270 AT1G13560 AT1G49270 AT1G04870 AT1G19090 AT1G09600 AT1G33770 AT1G19640 AT1G64300 AT1G76370 AT1G35670 AT1G63050 AT1G27450 AT1G70430 AT1G80050…
117	44	6.69346e-05	0.0290496	MF	oxidoreductase activity, acting on CH-OH group of donors	AT4G37990 AT1G53240 AT1G65930 AT1G10310 AT1G04420 AT1G04410 AT1G51410 AT2G43420 AT2G22780 AT3G02360 AT3G10370 AT3G58610 AT3G06350 AT3G15020 AT3G15290 AT3G29360 AT4G35260 AT4G00560 AT4G00570 AT4G35650 AT4G33670 AT4G39230 AT5G19440 AT5G39320 AT5G41670 AT5G40610 AT5G51970 AT5G13110 AT5G15490 AT1G26570 AT1G79470 AT1G76490 AT3G06860 AT1G73250 AT2G17370 AT1G06690 AT4G34200 AT5G03290 AT5G43330 AT5G25880…
58	26	7.34656e-05	0.0318841	MF	small GTPase regulator activity	AT1G12070 AT1G04830 AT1G79860 AT1G52240 AT3G02460 AT3G07880 AT3G07890 AT3G59920 AT3G24620 AT3G16130 AT3G63130 AT4G36630 AT4G13240 AT4G28550 AT4G24580 AT4G29950 AT4G21160 AT5G09550 AT5G15930 AT5G52590 AT5G61530 AT5G54780 AT5G22400 AT5G19610 AT1G62450 AT5G41940
58	26	7.34656e-05	0.0318841	MF	phosphoric diester hydrolase activity	AT5G58670 AT1G53320 AT1G74210 AT1G52570 AT1G47270 AT2G18280 AT2G42010 AT3G02040 AT3G55940 AT3G19310 AT3G08510 AT4G18930 AT4G35790 AT4G11830 AT5G58050 AT5G58170 AT5G41080 AT5G58690 AT5G58700 AT5G18680 AT1G07910 AT1G76900 AT2G47900 AT3G16785 AT4G38530 AT4G00240
153	54	8.13566e-05	0.0353088	MF	protein serine/threonine phosphatase activity	AT4G26080 AT2G46920 AT1G50370 AT1G13900 AT1G64040 AT1G59830 AT1G72770 AT2G16430 AT2G25620 AT2G33700 AT2G39840 AT2G40180 AT3G02750 AT3G11410 AT3G51370 AT3G51470 AT3G17090 AT3G15260 AT3G17790 AT3G12620 AT3G19980 AT3G55050 AT3G62260 AT3G07130 AT3G47810 AT3G46820 AT3G56760 AT4G26720 AT4G31860 AT4G33920 AT4G24730 AT4G31750 AT4G23000 AT4G11800 AT5G24940 AT5G01700 AT5G55260 AT5G59160 AT5G50400 AT5G27840…
182	62	8.36536e-05	0.0363057	MF	calcium ion binding	AT1G53210 AT1G64850 AT1G35720 AT1G24620 AT1G03960 AT1G62820 AT1G18530 AT1G73630 AT1G76640 AT1G20760 AT1G12310 AT1G21630 AT2G46600 AT2G41410 AT2G45670 AT2G34940 AT2G44310 AT2G41110 AT2G38750 AT2G30290 AT3G50360 AT3G10300 AT3G07490 AT3G59820 AT3G12850 AT3G20290 AT3G21160 AT3G18430 AT3G63150 AT3G03430 AT3G43810 AT3G25600 AT3G56800 AT3G56760 AT4G32060 AT4G26080 AT4G20780 AT4G03290 AT4G17615 AT4G05520…
291	91	9.19934e-05	0.0399251	MF	ATPase activity, coupled	AT1G12840 AT1G26130 AT1G35530 AT1G10680 AT1G54280 AT1G54270 AT1G54350 AT1G64200 AT1G80660 AT1G59820 AT1G59760 AT1G68710 AT1G44900 AT1G72730 AT1G63440 AT1G13210 AT1G32490 AT1G20920 AT2G01320 AT2G39480 AT2G42520 AT2G16440 AT2G29940 AT2G37360 AT2G14050 AT2G33730 AT2G42270 AT2G35340 AT2G47330 AT2G28600 AT3G46960 AT3G58510 AT3G58570 AT3G08560 AT3G06480 AT3G06400 AT3G57330 AT3G42050 AT3G16840 AT3G13900…
59	26	0.000104348	0.0452868	MF	solute:cation antiporter activity	AT1G06970 AT1G54110 AT1G79610 AT2G28180 AT2G19600 AT2G13620 AT2G47600 AT3G44910 AT3G52080 AT3G14070 AT3G17630 AT3G05030 AT5G01490 AT5G01680 AT5G01690 AT5G51710 AT5G22910 AT5G17850 AT5G27150 AT1G01790 AT1G79400 AT2G31910 AT5G37060 AT5G13750 AT1G54115 AT1G08135
6	6	0.000105368	0.0457296	MF	phospholipase activator activity	AT1G10630 AT1G70490 AT3G62290 AT5G14670 AT1G23490 AT2G47170
837	227	0.000105384	0.0457365	MF	hydrolase activity, acting on ester bonds	AT4G26080 AT5G58670 AT2G46920 AT1G75660 AT1G07110 AT1G48320 AT1G17710 AT1G06450 AT1G53320 AT1G50370 AT1G29630 AT1G18440 AT1G13900 AT1G04290 AT1G29770 AT1G74210 AT1G54490 AT1G64040 AT1G80780 AT1G59830 AT1G73610 AT1G31190 AT1G72770 AT1G43670 AT1G73920 AT1G05630 AT1G73010 AT1G65580 AT1G18680 AT1G52570 AT1G47270 AT2G01180 AT2G35840 AT2G22350 AT2G15230 AT2G16430 AT2G25910 AT2G31830 AT2G24640 AT2G21610…
96	37	0.000136821	0.0593805	MF	oxidoreductase activity, acting on the CH-OH group of donors, NAD or NADP as acceptor	AT4G37990 AT1G65930 AT1G10310 AT1G04420 AT1G51410 AT2G43420 AT3G02360 AT3G58610 AT3G06350 AT3G15290 AT3G29360 AT4G35260 AT4G00560 AT4G35650 AT4G33670 AT4G39230 AT5G19440 AT5G39320 AT5G41670 AT5G40610 AT5G51970 AT5G13110 AT5G15490 AT1G26570 AT1G79470 AT1G76490 AT3G06860 AT1G73250 AT2G17370 AT1G06690 AT4G34200 AT5G03290 AT5G25880 AT1G17650 AT1G79750 AT3G09810 AT1G63000
252	80	0.000137002	0.0594588	MF	secondary active transmembrane transporter activity	AT1G13980 AT1G06970 AT1G51340 AT1G50310 AT1G54110 AT1G71880 AT1G19450 AT1G79900 AT1G79610 AT1G75220 AT1G20840 AT2G34360 AT2G28180 AT2G19600 AT2G20780 AT2G17500 AT2G13620 AT2G13100 AT2G02860 AT2G43330 AT2G47600 AT3G08580 AT3G51490 AT3G44910 AT3G05960 AT3G20660 AT3G52080 AT3G14070 AT3G23560 AT3G26590 AT3G13050 AT3G17630 AT3G19340 AT3G19940 AT3G19930 AT3G05150 AT3G03090 AT3G05030 AT4G21480 AT4G38380…
58	25	0.000215835	0.0936725	MF	cation:cation antiporter activity	AT1G06970 AT1G54110 AT1G79610 AT2G28180 AT2G19600 AT2G13620 AT2G47600 AT3G44910 AT3G52080 AT3G14070 AT3G17630 AT3G05030 AT5G01490 AT5G01680 AT5G01690 AT5G51710 AT5G22910 AT5G17850 AT5G27150 AT1G01790 AT1G79400 AT2G31910 AT5G37060 AT1G54115 AT1G08135
8793	1526	1	1	MF	molecular_function	AT5G64930 AT5G13480 AT1G75770 AT1G69430 AT1G69510 AT1G07220 AT1G07170 AT1G07060 AT1G03070 AT1G48360 AT1G48300 AT1G17730 AT1G17690 AT1G48790 AT1G67670 AT1G67850 AT1G67540 AT1G12030 AT1G11990 AT1G06540 AT1G22460 AT1G30300 AT1G13570 AT1G49500 AT1G49290 AT1G27930 AT1G28120 AT1G28060 AT1G28070 AT1G04760 AT1G04800 AT1G64720 AT1G64680 AT1G65000 AT1G64810 AT1G55000 AT1G54920 AT1G19010 AT1G19110 AT1G76600…
NA	851	NA	NA	MF	NA	ATMG00670, MULTIPLE, MULTIPLE, ATMG00010, ATCG01040, MULTIPLE, MULTIPLE, MULTIPLE, MULTIPLE, MULTIPLE, MULTIPLE, MULTIPLE, MULTIPLE, AT5G12290, AT1G44224, AT4G14360, AT4G17010, AT4G14420, AT4G17790, MULTIPLE, MULTIPLE, MULTIPLE, AT4G15590, AT4G15840, , , AT4G15410, AT4G15020, AT4G14200, , MULTIPLE, MULTIPLE, AT5G04110, AT5G04110, MULTIPLE, MULTIPLE, AT1G66900, AT1G45545, MULTIPLE, , AT5G01010, MU…
1691	579	3.72114e-37	1.99081e-34	BP	establishment of localization	AT2G38120 AT3G13870 AT3G02260 AT1G13980 AT5G13930 AT1G14820 AT1G07030 AT1G06970 AT1G07140 AT1G17730 AT1G51340 AT1G11890 AT1G22530 AT1G27970 AT1G04760 AT1G64890 AT1G26130 AT1G50310 AT1G19650 AT1G18410 AT1G54110 AT1G27310 AT1G70330 AT1G70300 AT1G19450 AT1G79900 AT1G62200 AT1G52280 AT1G65730 AT1G74240 AT1G79610 AT1G10680 AT1G54280 AT1G54350 AT1G17120 AT1G55690 AT1G55620 AT1G03620 AT1G03550 AT1G48160…
1699	580	8.43852e-37	4.51461e-34	BP	localization	AT2G38120 AT3G13870 AT3G02260 AT1G13980 AT5G13930 AT1G14820 AT1G07030 AT1G06970 AT1G07140 AT1G17730 AT1G51340 AT1G11890 AT1G22530 AT1G27970 AT1G04760 AT1G64890 AT1G26130 AT1G50310 AT1G19650 AT1G18410 AT1G54110 AT1G27310 AT1G70330 AT1G70300 AT1G19450 AT1G79900 AT1G62200 AT1G52280 AT1G65730 AT1G74240 AT1G79610 AT1G10680 AT1G54280 AT1G54350 AT1G17120 AT1G55690 AT1G55620 AT1G03620 AT1G03550 AT1G48160…
1674	572	2.08546e-36	1.11572e-33	BP	transport	AT2G38120 AT3G13870 AT3G02260 AT1G13980 AT5G13930 AT1G14820 AT1G07030 AT1G06970 AT1G07140 AT1G17730 AT1G51340 AT1G11890 AT1G22530 AT1G27970 AT1G04760 AT1G64890 AT1G26130 AT1G50310 AT1G19650 AT1G18410 AT1G54110 AT1G27310 AT1G70330 AT1G70300 AT1G19450 AT1G79900 AT1G62200 AT1G52280 AT1G65730 AT1G74240 AT1G79610 AT1G10680 AT1G54280 AT1G54350 AT1G17120 AT1G55690 AT1G55620 AT1G03620 AT1G03550 AT1G48160…
1510	520	5.1826e-34	2.77269e-31	BP	cellular component organization and biogenesis	AT4G02980 AT4G14110 AT5G66750 AT1G12840 AT5G64630 AT1G02090 AT3G61140 AT4G22260 AT3G51160 AT3G13870 AT3G46520 AT3G18780 AT1G71770 AT3G12110 AT1G54490 AT1G01510 AT5G64930 AT1G77300 AT2G35630 AT1G30620 AT1G05850 AT3G22200 AT1G64440 AT2G28290 AT5G20350 AT2G30950 AT2G23380 AT1G13980 AT1G07030 AT1G07140 AT1G48350 AT1G57820 AT1G27970 AT1G14410 AT1G71790 AT1G18410 AT1G03280 AT1G21310 AT1G27310 AT1G79900…
459	203	1.51345e-28	8.09695e-26	BP	establishment of cellular localization	AT3G13870 AT1G13980 AT1G07030 AT1G07140 AT1G27970 AT1G18410 AT1G27310 AT1G79900 AT1G74240 AT1G03550 AT1G48160 AT1G07410 AT1G21380 AT1G56590 AT1G48900 AT1G29310 AT1G28490 AT1G12360 AT1G09070 AT1G15880 AT1G60780 AT1G62020 AT1G78720 AT1G15310 AT2G16950 AT2G26890 AT2G34250 AT2G22500 AT2G43640 AT2G34940 AT2G36200 AT2G21390 AT2G21300 AT2G45200 AT2G20840 AT2G20790 AT2G20760 AT2G19790 AT2G28900 AT2G28800…
465	204	4.06104e-28	2.17266e-25	BP	cellular localization	AT3G13870 AT1G13980 AT1G07030 AT1G07140 AT1G27970 AT1G18410 AT1G27310 AT1G79900 AT1G74240 AT1G03550 AT1G48160 AT1G07410 AT1G21380 AT1G56590 AT1G48900 AT1G29310 AT1G28490 AT1G12360 AT1G09070 AT1G15880 AT1G60780 AT1G62020 AT1G78720 AT1G15310 AT2G16950 AT2G26890 AT2G34250 AT2G22500 AT2G43640 AT2G34940 AT2G36200 AT2G21390 AT2G21300 AT2G45200 AT2G20840 AT2G20790 AT2G20760 AT2G19790 AT2G28900 AT2G28800…
402	180	3.23107e-26	1.72862e-23	BP	intracellular transport	AT3G13870 AT1G13980 AT1G07030 AT1G07140 AT1G27970 AT1G18410 AT1G27310 AT1G79900 AT1G74240 AT1G48160 AT1G07410 AT1G21380 AT1G56590 AT1G48900 AT1G28490 AT1G09070 AT1G15880 AT1G60780 AT1G62020 AT1G15310 AT2G16950 AT2G26890 AT2G22500 AT2G43640 AT2G34940 AT2G36200 AT2G21390 AT2G21300 AT2G45200 AT2G20790 AT2G20760 AT2G19790 AT2G28900 AT2G28800 AT2G38410 AT2G30160 AT2G40060 AT2G47490 AT2G28620 AT2G30290…
9503	2355	1.30375e-25	6.97507e-23	BP	cellular process	AT4G26080 AT1G37130 AT4G02980 AT2G38120 AT4G14110 AT3G48560 AT2G39770 AT5G66750 AT1G12840 AT3G11670 AT2G26330 AT1G66340 AT5G64630 AT1G02090 AT3G61140 AT1G15550 AT5G23150 AT4G22260 AT3G51160 AT2G18790 AT3G13870 AT4G37930 AT3G46520 AT3G18780 AT3G53570 AT4G39980 AT3G04120 AT1G71770 AT3G12110 AT2G47580 AT5G03240 AT1G12370 AT5G18100 AT4G29010 AT1G54490 AT1G01510 AT2G37630 AT3G47340 AT1G20620 AT5G14250…
336	156	6.5809e-25	3.52078e-22	BP	establishment of protein localization	AT1G07140 AT1G17730 AT1G27970 AT1G27310 AT1G52280 AT1G48160 AT1G07410 AT1G21380 AT1G56590 AT1G48900 AT1G29310 AT1G72750 AT1G28490 AT1G73030 AT1G12360 AT1G09070 AT1G60780 AT1G78720 AT1G15310 AT2G16950 AT2G26890 AT2G34250 AT2G43640 AT2G34940 AT2G37410 AT2G20790 AT2G20760 AT2G19790 AT2G19830 AT2G21880 AT2G28900 AT2G28800 AT2G06530 AT2G45070 AT2G38410 AT2G33870 AT2G42210 AT2G22290 AT2G40060 AT2G30290…
341	157	1.39346e-24	7.45501e-22	BP	protein localization	AT1G07140 AT1G17730 AT1G27970 AT1G27310 AT1G52280 AT1G48160 AT1G07410 AT1G21380 AT1G56590 AT1G48900 AT1G29310 AT1G72750 AT1G28490 AT1G73030 AT1G12360 AT1G09070 AT1G60780 AT1G78720 AT1G15310 AT2G16950 AT2G26890 AT2G34250 AT2G43640 AT2G34940 AT2G37410 AT2G20790 AT2G20760 AT2G19790 AT2G19830 AT2G21880 AT2G28900 AT2G28800 AT2G06530 AT2G45070 AT2G38410 AT2G33870 AT2G42210 AT2G22290 AT2G40060 AT2G30290…
323	150	5.15509e-24	2.75797e-21	BP	protein transport	AT1G07140 AT1G17730 AT1G27970 AT1G27310 AT1G52280 AT1G48160 AT1G07410 AT1G21380 AT1G56590 AT1G48900 AT1G72750 AT1G28490 AT1G73030 AT1G09070 AT1G60780 AT1G15310 AT2G16950 AT2G26890 AT2G43640 AT2G34940 AT2G37410 AT2G20790 AT2G20760 AT2G19790 AT2G19830 AT2G21880 AT2G28900 AT2G28800 AT2G06530 AT2G45070 AT2G38410 AT2G33870 AT2G42210 AT2G22290 AT2G40060 AT2G30290 AT3G51890 AT3G10640 AT3G10380 AT3G05710…
348	158	6.0992e-24	3.26307e-21	BP	macromolecule localization	AT1G07140 AT1G17730 AT1G27970 AT1G27310 AT1G52280 AT1G48160 AT1G07410 AT1G21380 AT1G56590 AT1G48900 AT1G29310 AT1G72750 AT1G28490 AT1G73030 AT1G12360 AT1G09070 AT1G60780 AT1G78720 AT1G15310 AT2G16950 AT2G26890 AT2G34250 AT2G43640 AT2G34940 AT2G37410 AT2G20790 AT2G20760 AT2G19790 AT2G19830 AT2G21880 AT2G28900 AT2G28800 AT2G06530 AT2G45070 AT2G38410 AT2G33870 AT2G42210 AT2G22290 AT2G40060 AT2G30290…
224	100	4.42175e-15	2.36563e-12	BP	intracellular protein transport	AT1G07140 AT1G27970 AT1G27310 AT1G48160 AT1G07410 AT1G21380 AT1G56590 AT1G48900 AT1G28490 AT1G09070 AT1G60780 AT1G15310 AT2G16950 AT2G26890 AT2G43640 AT2G34940 AT2G20790 AT2G20760 AT2G19790 AT2G28900 AT2G28800 AT2G38410 AT2G40060 AT2G30290 AT3G51890 AT3G05710 AT3G05720 AT3G03800 AT3G07560 AT3G52400 AT3G24350 AT3G29070 AT3G17440 AT3G62560 AT3G49860 AT3G08960 AT3G03110 AT3G10780 AT3G48570 AT4G23460…
908	288	8.04075e-14	4.3018e-11	BP	response to stress	AT4G26080 AT2G39770 AT1G66340 AT5G64630 AT2G18790 AT5G58670 AT3G04120 AT2G47580 AT1G12370 AT5G18100 AT1G20620 AT5G14800 AT1G05850 AT1G10760 AT2G19450 AT4G16845 AT4G26850 AT5G13930 AT1G06460 AT1G53240 AT1G42990 AT1G49300 AT1G12780 AT1G56280 AT1G55920 AT1G09560 AT1G19640 AT1G29630 AT1G29390 AT1G54050 AT1G74310 AT1G79650 AT1G54410 AT1G70000 AT1G24620 AT1G09940 AT1G53670 AT1G77000 AT1G08830 AT1G62820…
190	85	4.22513e-13	2.26045e-10	BP	alcohol metabolic process	AT3G51160 AT3G04120 AT1G30620 AT1G07110 AT1G42970 AT1G12780 AT1G04410 AT1G74210 AT1G17160 AT1G11680 AT1G17890 AT1G43670 AT1G32440 AT1G58440 AT2G01140 AT2G01290 AT2G29560 AT2G36460 AT2G22240 AT2G31390 AT2G38670 AT3G02360 AT3G10700 AT3G10370 AT3G08590 AT3G42850 AT3G02040 AT3G49160 AT3G06580 AT3G52930 AT3G15020 AT3G20040 AT3G13930 AT3G17940 AT3G17770 AT3G55440 AT3G55410 AT3G47800 AT4G25900 AT4G29220…
139	68	5.28666e-13	2.82836e-10	BP	monosaccharide metabolic process	AT3G51160 AT3G04120 AT1G30620 AT1G07110 AT1G42970 AT1G12780 AT1G04410 AT1G17160 AT1G17890 AT1G43670 AT1G32440 AT2G01140 AT2G01290 AT2G29560 AT2G36460 AT2G22240 AT2G31390 AT3G02360 AT3G10700 AT3G08590 AT3G42850 AT3G49160 AT3G06580 AT3G52930 AT3G15020 AT3G20040 AT3G13930 AT3G17940 AT3G55440 AT3G55410 AT3G47800 AT4G25900 AT4G29220 AT4G23730 AT4G26270 AT4G37870 AT4G27600 AT5G03690 AT5G16760 AT5G15140…
131	65	7.47679e-13	4.00008e-10	BP	vesicle-mediated transport	AT3G13870 AT1G13980 AT1G11890 AT1G04760 AT1G03620 AT1G21380 AT1G15880 AT1G62020 AT2G44770 AT2G32670 AT2G21390 AT2G45200 AT2G38410 AT2G36900 AT2G28640 AT3G09530 AT3G10380 AT3G54300 AT3G60260 AT3G27530 AT3G03610 AT3G44340 AT3G47810 AT3G56640 AT4G32760 AT4G32640 AT4G27840 AT5G16880 AT5G06140 AT5G58060 AT5G52340 AT5G66030 AT5G13990 AT5G63640 AT5G53530 AT5G05570 AT5G39510 AT5G50440 AT5G50380 AT5G13150…
120	61	9.70039e-13	5.18971e-10	BP	hexose metabolic process	AT3G51160 AT3G04120 AT1G07110 AT1G42970 AT1G12780 AT1G04410 AT1G17890 AT1G43670 AT1G32440 AT2G01140 AT2G01290 AT2G29560 AT2G36460 AT2G22240 AT3G02360 AT3G10700 AT3G08590 AT3G42850 AT3G49160 AT3G06580 AT3G52930 AT3G15020 AT3G20040 AT3G13930 AT3G17940 AT3G55440 AT3G55410 AT3G47800 AT4G25900 AT4G29220 AT4G23730 AT4G26270 AT4G37870 AT5G03690 AT5G16760 AT5G15140 AT5G61580 AT5G41670 AT5G47810 AT5G44520…
260	102	3.76106e-11	2.01217e-08	BP	cellular component assembly	AT4G14110 AT5G66750 AT5G64630 AT1G02090 AT3G61140 AT1G71770 AT1G57820 AT1G03280 AT1G54290 AT1G54240 AT1G54260 AT1G51060 AT1G48900 AT1G76810 AT1G72740 AT1G19890 AT1G15310 AT1G48620 AT2G16950 AT2G45730 AT2G37470 AT2G19480 AT2G04520 AT2G39990 AT2G41630 AT2G39820 AT3G09480 AT3G50820 AT3G56150 AT3G55620 AT3G20670 AT3G53730 AT3G13782 AT3G13445 AT3G08960 AT3G03110 AT4G23460 AT4G31720 AT4G11380 AT4G30690…
242	96	6.7839e-11	3.62938e-08	BP	macromolecular complex assembly	AT4G14110 AT5G64630 AT1G02090 AT3G61140 AT1G71770 AT1G03280 AT1G54290 AT1G54240 AT1G54260 AT1G51060 AT1G48900 AT1G76810 AT1G72740 AT1G19890 AT1G15310 AT1G48620 AT2G16950 AT2G45730 AT2G37470 AT2G19480 AT2G04520 AT2G39990 AT2G41630 AT2G39820 AT3G09480 AT3G50820 AT3G56150 AT3G55620 AT3G20670 AT3G53730 AT3G13782 AT3G13445 AT3G08960 AT3G03110 AT4G23460 AT4G31720 AT4G11380 AT4G30690 AT4G24440 AT4G11160…
352	127	1.29686e-10	6.93819e-08	BP	cellular carbohydrate metabolic process	AT2G39770 AT3G51160 AT3G04120 AT1G30620 AT1G64440 AT1G10760 AT1G07110 AT1G42970 AT1G12780 AT1G68750 AT1G04410 AT1G17160 AT1G17890 AT1G43670 AT1G32170 AT1G78240 AT1G32440 AT2G01140 AT2G01290 AT2G35840 AT2G29560 AT2G36460 AT2G36390 AT2G31960 AT2G33100 AT2G44350 AT2G18700 AT2G36850 AT2G22240 AT2G31390 AT3G02360 AT3G10700 AT3G08590 AT3G42850 AT3G62720 AT3G49160 AT3G06580 AT3G52930 AT3G15020 AT3G20040…
370	132	1.34723e-10	7.20767e-08	BP	macromolecule catabolic process	AT3G04120 AT1G71770 AT5G03240 AT3G51770 AT1G10760 AT2G30950 AT1G48790 AT1G33980 AT1G42970 AT1G04860 AT1G14400 AT1G04410 AT1G64230 AT1G07510 AT1G77000 AT1G45050 AT1G29150 AT1G32440 AT2G01140 AT2G01290 AT2G25490 AT2G29560 AT2G03560 AT2G03820 AT2G36460 AT2G20580 AT2G32730 AT2G24640 AT2G21270 AT2G44900 AT2G26140 AT2G02760 AT2G16740 AT2G30110 AT2G46030 AT2G41980 AT2G29080 AT3G02360 AT3G47060 AT3G23920…
99	50	1.42404e-10	7.61861e-08	BP	small GTPase mediated signal transduction	AT1G04830 AT1G52280 AT1G07410 AT2G44690 AT2G21880 AT2G33870 AT2G22290 AT3G02460 AT3G07890 AT3G53610 AT3G15060 AT3G21700 AT3G16100 AT3G62560 AT3G49860 AT3G63150 AT3G60860 AT3G46830 AT4G09720 AT4G38200 AT4G28550 AT4G35380 AT4G19640 AT4G29950 AT4G35860 AT4G17530 AT4G02080 AT4G39890 AT5G52210 AT5G10260 AT5G15930 AT5G52590 AT5G45130 AT5G67560 AT5G60860 AT5G54780 AT5G59840 AT5G59150 AT5G47520 AT5G47200…
550	180	2.62345e-10	1.40354e-07	BP	catabolic process	AT4G37930 AT3G04120 AT1G71770 AT5G03240 AT3G47340 AT1G20620 AT3G51770 AT1G10760 AT2G30950 AT1G48790 AT1G11860 AT1G33980 AT1G42970 AT1G04860 AT1G55000 AT1G68750 AT1G14400 AT1G04410 AT1G64230 AT1G07510 AT1G77000 AT1G45050 AT1G29150 AT1G32440 AT2G01140 AT2G01290 AT2G25490 AT2G29560 AT2G03560 AT2G03820 AT2G36460 AT2G20580 AT2G32730 AT2G24640 AT2G21270 AT2G19500 AT2G44350 AT2G44900 AT2G26140 AT2G26080…
262	100	3.55166e-10	1.90014e-07	BP	response to temperature stimulus	AT4G26080 AT2G39770 AT1G66340 AT2G18790 AT5G58670 AT3G04120 AT5G14800 AT1G05850 AT1G10760 AT2G19450 AT4G16845 AT4G26850 AT1G06460 AT1G53240 AT1G55920 AT1G09560 AT1G54050 AT1G74310 AT1G24620 AT1G77000 AT1G62820 AT1G17870 AT2G27720 AT2G29500 AT2G28900 AT2G22240 AT2G37190 AT2G46240 AT3G51780 AT3G08720 AT3G07370 AT3G11410 AT3G09200 AT3G17020 AT3G17390 AT3G24500 AT3G24440 AT3G12580 AT4G26840 AT4G20260…
108	52	5.7259e-10	3.06336e-07	BP	secretion by cell	AT3G13870 AT1G03550 AT1G21380 AT1G48900 AT1G29310 AT1G12360 AT1G15880 AT1G62020 AT1G78720 AT1G15310 AT2G34250 AT2G21390 AT2G45200 AT2G20840 AT2G28520 AT2G38410 AT2G28640 AT3G09530 AT3G10380 AT3G45280 AT3G54860 AT3G56640 AT4G12120 AT4G32760 AT4G32640 AT5G16880 AT5G52340 AT5G13990 AT5G63640 AT5G55660 AT5G39510 AT5G50440 AT5G50380 AT5G13150 AT5G02280 AT1G32050 AT1G77140 AT1G26670 AT1G10290 AT2G21600…
108	52	5.7259e-10	3.06336e-07	BP	secretion	AT3G13870 AT1G03550 AT1G21380 AT1G48900 AT1G29310 AT1G12360 AT1G15880 AT1G62020 AT1G78720 AT1G15310 AT2G34250 AT2G21390 AT2G45200 AT2G20840 AT2G28520 AT2G38410 AT2G28640 AT3G09530 AT3G10380 AT3G45280 AT3G54860 AT3G56640 AT4G12120 AT4G32760 AT4G32640 AT5G16880 AT5G52340 AT5G13990 AT5G63640 AT5G55660 AT5G39510 AT5G50440 AT5G50380 AT5G13150 AT5G02280 AT1G32050 AT1G77140 AT1G26670 AT1G10290 AT2G21600…
345	123	5.94284e-10	3.17942e-07	BP	cellular macromolecule catabolic process	AT3G04120 AT1G71770 AT5G03240 AT3G51770 AT1G10760 AT2G30950 AT1G48790 AT1G33980 AT1G42970 AT1G04860 AT1G14400 AT1G04410 AT1G64230 AT1G77000 AT1G45050 AT1G29150 AT1G32440 AT2G01140 AT2G01290 AT2G25490 AT2G29560 AT2G03560 AT2G03820 AT2G36460 AT2G20580 AT2G32730 AT2G24640 AT2G21270 AT2G44900 AT2G02760 AT2G16740 AT2G30110 AT2G46030 AT2G41980 AT3G02360 AT3G08690 AT3G08590 AT3G46460 AT3G05530 AT3G11910…
751	230	1.01058e-09	5.4066e-07	BP	response to abiotic stimulus	AT4G26080 AT1G37130 AT1G68370 AT2G38120 AT4G14110 AT2G39770 AT1G66340 AT1G15550 AT2G18790 AT3G15620 AT3G18780 AT5G58670 AT3G04120 AT2G47580 AT5G03240 AT1G12370 AT1G42970 AT1G54490 AT3G02260 AT5G14800 AT1G05850 AT1G75040 AT1G10760 AT2G19450 AT2G30950 AT4G16845 AT4G26850 AT4G30950 AT1G77760 AT5G13930 AT1G06460 AT1G53240 AT1G49300 AT1G56280 AT1G55920 AT1G09560 AT1G10240 AT1G54050 AT1G58290 AT1G74310…
527	171	1.50478e-09	8.05058e-07	BP	cellular catabolic process	AT4G37930 AT3G04120 AT1G71770 AT5G03240 AT3G47340 AT1G20620 AT3G51770 AT1G10760 AT2G30950 AT1G48790 AT1G11860 AT1G33980 AT1G42970 AT1G04860 AT1G55000 AT1G68750 AT1G14400 AT1G04410 AT1G64230 AT1G77000 AT1G45050 AT1G29150 AT1G32440 AT2G01140 AT2G01290 AT2G25490 AT2G29560 AT2G03560 AT2G03820 AT2G36460 AT2G20580 AT2G32730 AT2G24640 AT2G21270 AT2G19500 AT2G44350 AT2G44900 AT2G26080 AT2G02760 AT2G16740…
48	29	5.00607e-09	2.67825e-06	BP	Golgi vesicle transport	AT3G13870 AT1G13980 AT1G21380 AT1G15880 AT1G62020 AT2G21390 AT2G45200 AT2G38410 AT3G27530 AT4G32760 AT4G32640 AT5G16880 AT5G66030 AT5G63640 AT5G39510 AT5G50440 AT5G02280 AT1G26670 AT1G10290 AT1G56330 AT2G21600 AT4G39220 AT5G16830 AT4G17170 AT5G54750 AT1G51160 AT1G80500 AT3G52190 AT1G02130
44	27	1.05157e-08	5.62589e-06	BP	response to reactive oxygen species	AT1G20620 AT1G54050 AT1G74310 AT1G17870 AT2G29500 AT2G22240 AT2G46240 AT3G56240 AT3G52880 AT3G27820 AT3G12580 AT3G04120 AT4G33630 AT5G12030 AT5G59720 AT2G43790 AT4G00860 AT4G20380 AT5G05410 AT1G07890 AT3G17790 AT5G01600 AT5G42980 AT1G32230 AT4G02380 AT2G47180 AT4G35090
71	37	1.14992e-08	6.15205e-06	BP	translational initiation	AT1G71770 AT1G54290 AT1G76810 AT2G45730 AT2G04520 AT2G39990 AT2G39820 AT3G56150 AT3G55620 AT4G30690 AT4G11160 AT4G27130 AT5G11900 AT5G20920 AT5G54940 AT5G35620 AT5G18110 AT5G57870 AT5G36230 AT1G72340 AT1G36730 AT1G10840 AT1G21160 AT1G65220 AT1G26630 AT4G34110 AT4G11420 AT3G13920 AT1G71350 AT1G13950 AT1G77840 AT3G07300 AT5G54760 AT5G35680 AT1G69410 AT3G16380 AT1G15390
723	218	1.16016e-08	6.20687e-06	BP	carbohydrate metabolic process	AT2G39770 AT3G51160 AT3G04120 AT1G42970 AT1G30620 AT1G64440 AT1G10760 AT2G19450 AT1G07110 AT1G11840 AT1G12780 AT1G68750 AT1G80160 AT1G22880 AT1G04410 AT1G67280 AT1G67070 AT1G17160 AT1G48100 AT1G13700 AT1G23190 AT1G17890 AT1G43670 AT1G77410 AT1G32170 AT1G78240 AT1G24170 AT1G06780 AT1G70730 AT1G32440 AT1G51490 AT1G65590 AT1G19940 AT1G60590 AT1G15380 AT2G01140 AT2G01290 AT2G35840 AT2G44570 AT2G29560…
77	39	1.32508e-08	7.08918e-06	BP	protein-RNA complex assembly	AT1G71770 AT1G54290 AT1G76810 AT2G45730 AT2G04520 AT2G39990 AT2G39820 AT3G56150 AT3G55620 AT4G30690 AT4G11160 AT4G27130 AT5G11900 AT5G20920 AT5G54940 AT5G35620 AT5G18110 AT5G57870 AT5G36230 AT1G72340 AT1G36730 AT1G10840 AT1G21160 AT1G65220 AT1G26630 AT4G34110 AT4G11420 AT3G13920 AT1G09140 AT1G71350 AT1G13950 AT1G77840 AT3G07300 AT5G54760 AT5G35680 AT1G69410 AT3G16380 AT1G15390 AT2G37340
95	45	1.52488e-08	8.15809e-06	BP	secretory pathway	AT3G13870 AT1G03550 AT1G21380 AT1G48900 AT1G15880 AT1G62020 AT1G15310 AT2G21390 AT2G45200 AT2G20840 AT2G28520 AT2G38410 AT2G28640 AT3G09530 AT3G10380 AT3G45280 AT3G56640 AT4G32760 AT4G32640 AT5G16880 AT5G52340 AT5G13990 AT5G63640 AT5G55660 AT5G39510 AT5G50440 AT5G50380 AT5G13150 AT5G02280 AT1G32050 AT1G26670 AT1G10290 AT2G21600 AT4G39220 AT5G16830 AT4G17170 AT1G48240 AT2G42700 AT5G54750 AT1G51160…
224	84	2.26749e-08	1.21311e-05	BP	protein folding	AT1G56300 AT1G10350 AT1G62970 AT1G08780 AT1G80920 AT1G11660 AT1G72070 AT1G20810 AT1G28210 AT1G01230 AT2G26890 AT2G25560 AT2G16600 AT2G21130 AT2G21510 AT2G36130 AT2G20560 AT2G41000 AT2G38730 AT2G42080 AT2G47320 AT3G44600 AT3G22480 AT3G11450 AT3G44110 AT3G11830 AT3G62600 AT3G12170 AT3G57340 AT3G14200 AT3G20050 AT3G13860 AT3G17830 AT3G13470 AT3G08910 AT3G08970 AT3G47940 AT3G62190 AT3G12580 AT4G34870…
414	136	3.03539e-08	1.62393e-05	BP	ion transport	AT1G06970 AT1G26130 AT1G54110 AT1G70300 AT1G79610 AT1G54280 AT1G55620 AT1G64200 AT1G01910 AT1G80830 AT1G59820 AT1G68710 AT1G78000 AT1G22150 AT1G13210 AT1G16310 AT1G01340 AT1G47240 AT1G78900 AT1G78920 AT2G29410 AT2G46800 AT2G16510 AT2G28180 AT2G24240 AT2G25610 AT2G19600 AT2G07560 AT2G13620 AT2G38460 AT2G36950 AT2G40540 AT2G47600 AT3G10350 AT3G58970 AT3G08650 AT3G08560 AT3G56240 AT3G56090 AT3G44910…
245	89	4.98478e-08	2.66686e-05	BP	cofactor metabolic process	AT3G22200 AT1G50170 AT1G68750 AT1G14290 AT1G10310 AT1G58290 AT1G51650 AT1G09940 AT1G64200 AT1G21640 AT2G27490 AT2G01140 AT2G01290 AT2G36460 AT2G16510 AT2G25610 AT2G44350 AT2G20860 AT2G26540 AT3G51820 AT3G02360 AT3G08560 AT3G12290 AT3G42050 AT3G52930 AT3G24170 AT3G24200 AT3G58750 AT3G58730 AT3G60100 AT3G01020 AT4G26710 AT4G29210 AT4G38920 AT4G32530 AT4G22220 AT4G02620 AT4G01690 AT4G11150 AT4G04080…
83	40	5.19587e-08	2.77979e-05	BP	alcohol catabolic process	AT3G04120 AT1G42970 AT1G04410 AT1G32440 AT2G01140 AT2G01290 AT2G29560 AT2G36460 AT3G02360 AT3G10370 AT3G08590 AT3G49160 AT3G52930 AT3G15020 AT3G20040 AT3G13930 AT3G55440 AT3G55410 AT4G29220 AT4G26270 AT5G03690 AT5G61580 AT5G41670 AT5G47810 AT5G44520 AT5G56630 AT5G42740 AT5G13110 AT5G13420 AT1G56190 AT1G79550 AT4G29130 AT1G13440 AT4G26520 AT4G26390 AT5G43330 AT1G18270 AT1G17650 AT3G52200 AT1G80460
32	21	8.62339e-08	4.61351e-05	BP	membrane fusion	AT1G28490 AT1G15880 AT2G45200 AT2G36900 AT3G05710 AT3G03800 AT3G52400 AT3G24350 AT4G17730 AT5G16830 AT5G05760 AT5G50440 AT5G08080 AT1G61290 AT1G26670 AT1G11250 AT4G32150 AT1G13890 AT5G48030 AT4G02195 AT5G46860
165	65	1.03062e-07	5.51383e-05	BP	coenzyme metabolic process	AT1G68750 AT1G14290 AT1G10310 AT1G51650 AT1G64200 AT1G21640 AT2G27490 AT2G01140 AT2G01290 AT2G36460 AT2G16510 AT2G25610 AT2G44350 AT2G20860 AT3G02360 AT3G08560 AT3G12290 AT3G42050 AT3G52930 AT3G24170 AT3G24200 AT3G58750 AT3G58730 AT3G60100 AT4G26710 AT4G29210 AT4G38920 AT4G32530 AT4G02620 AT4G11150 AT4G11820 AT5G03690 AT5G59540 AT5G50210 AT5G41670 AT5G55290 AT5G44520 AT5G47030 AT5G57850 AT5G13050…
73	36	1.14166e-07	6.10787e-05	BP	membrane lipid metabolic process	AT3G11670 AT1G13560 AT1G63110 AT1G80860 AT1G52570 AT2G22530 AT2G11810 AT2G39290 AT2G22240 AT2G38670 AT3G45040 AT3G45100 AT3G55030 AT3G51730 AT4G36480 AT4G26770 AT4G30580 AT4G38570 AT4G00550 AT4G22330 AT5G20410 AT5G23670 AT5G57190 AT5G01800 AT5G14850 AT1G68000 AT3G18000 AT4G11830 AT4G31780 AT4G35790 AT5G23450 AT2G01180 AT4G39180 AT3G25585 AT4G39800 AT3G59770
191	72	1.74297e-07	9.3249e-05	BP	response to osmotic stress	AT2G39770 AT1G66340 AT5G58670 AT2G47580 AT5G14800 AT1G05850 AT2G19450 AT1G49300 AT1G70000 AT1G49010 AT1G49950 AT2G37630 AT2G45640 AT2G46830 AT2G23290 AT2G47190 AT3G51780 AT3G08730 AT3G55730 AT3G07370 AT3G50060 AT3G50500 AT4G37260 AT5G59430 AT5G02840 AT5G62520 AT5G67580 AT5G08590 AT5G37370 AT5G47390 AT5G66880 AT5G01410 AT5G27150 AT1G15020 AT1G10940 AT1G01060 AT1G15690 AT1G06390 AT1G35720 AT2G38750…
168	65	2.2552e-07	0.000120653	BP	response to salt stress	AT2G39770 AT1G66340 AT5G58670 AT2G47580 AT5G14800 AT1G05850 AT2G19450 AT1G49300 AT1G70000 AT1G49010 AT1G49950 AT2G37630 AT2G45640 AT2G46830 AT2G23290 AT2G47190 AT3G51780 AT3G55730 AT3G07370 AT3G50060 AT3G50500 AT4G37260 AT5G59430 AT5G02840 AT5G62520 AT5G67580 AT5G08590 AT5G37370 AT5G47390 AT5G66880 AT5G01410 AT5G27150 AT1G15020 AT1G10940 AT1G01060 AT1G15690 AT1G06390 AT2G43790 AT3G08720 AT3G08730…
69	34	2.6135e-07	0.000139822	BP	regulation of catalytic activity	AT1G04830 AT1G71950 AT1G60860 AT2G37550 AT2G20900 AT2G18730 AT2G31440 AT3G02460 AT3G07940 AT3G07890 AT3G53710 AT3G48360 AT3G50630 AT4G05330 AT4G28550 AT4G29950 AT4G32630 AT4G17890 AT5G15930 AT5G52590 AT5G23450 AT5G61980 AT5G48820 AT5G54780 AT5G63770 AT5G54310 AT5G57690 AT5G51290 AT3G45640 AT5G04510 AT2G17520 AT4G28980 AT5G41940 AT1G08680
81	38	2.68397e-07	0.000143592	BP	hexose catabolic process	AT3G04120 AT1G42970 AT1G04410 AT1G32440 AT2G01140 AT2G01290 AT2G29560 AT2G36460 AT3G02360 AT3G08590 AT3G49160 AT3G52930 AT3G15020 AT3G20040 AT3G13930 AT3G55440 AT3G55410 AT4G29220 AT4G26270 AT5G03690 AT5G61580 AT5G41670 AT5G47810 AT5G44520 AT5G56630 AT5G42740 AT5G13110 AT5G13420 AT1G56190 AT1G79550 AT4G29130 AT1G13440 AT4G26520 AT4G26390 AT5G43330 AT1G18270 AT1G17650 AT3G52200
81	38	2.68397e-07	0.000143592	BP	monosaccharide catabolic process	AT3G04120 AT1G42970 AT1G04410 AT1G32440 AT2G01140 AT2G01290 AT2G29560 AT2G36460 AT3G02360 AT3G08590 AT3G49160 AT3G52930 AT3G15020 AT3G20040 AT3G13930 AT3G55440 AT3G55410 AT4G29220 AT4G26270 AT5G03690 AT5G61580 AT5G41670 AT5G47810 AT5G44520 AT5G56630 AT5G42740 AT5G13110 AT5G13420 AT1G56190 AT1G79550 AT4G29130 AT1G13440 AT4G26520 AT4G26390 AT5G43330 AT1G18270 AT1G17650 AT3G52200
75	36	2.70181e-07	0.000144547	BP	regulation of a molecular function	AT1G04830 AT1G71950 AT1G60860 AT2G37550 AT2G20900 AT2G18730 AT2G31440 AT3G02460 AT3G07940 AT3G07890 AT3G53710 AT3G48360 AT3G50630 AT4G05330 AT4G28550 AT4G29950 AT4G32630 AT4G17890 AT5G15930 AT5G52590 AT5G23450 AT5G61980 AT5G48820 AT5G54780 AT5G63770 AT5G54310 AT5G57690 AT5G51290 AT2G17290 AT3G45640 AT5G04510 AT2G17520 AT4G28980 AT5G41940 AT1G08680 AT5G58140
353	116	2.98785e-07	0.00015985	BP	cation transport	AT1G06970 AT1G26130 AT1G54110 AT1G70300 AT1G79610 AT1G54280 AT1G64200 AT1G80830 AT1G59820 AT1G68710 AT1G13210 AT1G16310 AT1G47240 AT1G78900 AT1G78920 AT2G29410 AT2G46800 AT2G16510 AT2G28180 AT2G24240 AT2G25610 AT2G19600 AT2G07560 AT2G13620 AT2G38460 AT2G36950 AT2G40540 AT2G47600 AT3G58970 AT3G08650 AT3G08560 AT3G56240 AT3G56090 AT3G44910 AT3G06130 AT3G57330 AT3G52080 AT3G42050 AT3G14070 AT3G13900…
32	20	5.69741e-07	0.000304811	BP	response to hydrogen peroxide	AT1G20620 AT1G54050 AT1G74310 AT1G17870 AT2G29500 AT2G22240 AT2G46240 AT3G52880 AT3G27820 AT3G12580 AT3G04120 AT5G12030 AT5G59720 AT5G05410 AT3G17790 AT5G01600 AT5G42980 AT1G32230 AT2G47180 AT4G35090
83	38	5.82834e-07	0.000311816	BP	glucose metabolic process	AT3G04120 AT1G42970 AT1G04410 AT1G32440 AT2G01140 AT2G01290 AT2G29560 AT2G36460 AT3G02360 AT3G08590 AT3G49160 AT3G52930 AT3G15020 AT3G20040 AT3G13930 AT3G55440 AT3G55410 AT4G29220 AT4G26270 AT4G37870 AT5G03690 AT5G61580 AT5G41670 AT5G47810 AT5G44520 AT5G56630 AT5G42740 AT5G13110 AT5G13420 AT1G56190 AT1G79550 AT1G13440 AT4G26520 AT4G26390 AT5G43330 AT1G18270 AT1G17650 AT3G52200
80	37	5.9814e-07	0.000320005	BP	glucose catabolic process	AT3G04120 AT1G42970 AT1G04410 AT1G32440 AT2G01140 AT2G01290 AT2G29560 AT2G36460 AT3G02360 AT3G08590 AT3G49160 AT3G52930 AT3G15020 AT3G20040 AT3G13930 AT3G55440 AT3G55410 AT4G29220 AT4G26270 AT5G03690 AT5G61580 AT5G41670 AT5G47810 AT5G44520 AT5G56630 AT5G42740 AT5G13110 AT5G13420 AT1G56190 AT1G79550 AT1G13440 AT4G26520 AT4G26390 AT5G43330 AT1G18270 AT1G17650 AT3G52200
186	69	6.23144e-07	0.000333382	BP	cytoskeleton organization and biogenesis	AT3G13870 AT3G46520 AT3G12110 AT1G01510 AT1G13980 AT1G71790 AT1G18410 AT1G59910 AT2G36200 AT2G21300 AT2G19770 AT2G19760 AT2G29890 AT2G41740 AT2G35630 AT2G18390 AT2G28620 AT3G10180 AT3G05520 AT3G51300 AT3G51150 AT3G44730 AT4G29340 AT4G15200 AT4G20890 AT4G24170 AT5G27000 AT5G44610 AT5G66310 AT5G41310 AT5G44340 AT5G07770 AT5G42490 AT5G57320 AT5G60930 AT5G02370 AT1G09170 AT1G60430 AT1G80350 AT4G34490…
139	55	8.08208e-07	0.000432391	BP	nucleotide metabolic process	AT1G51650 AT1G64200 AT1G63660 AT1G21640 AT2G01140 AT2G01290 AT2G36460 AT2G16510 AT2G25610 AT3G02360 AT3G08560 AT3G42050 AT3G52930 AT3G23580 AT3G27060 AT3G20330 AT3G58730 AT4G26710 AT4G38920 AT4G17360 AT4G32530 AT4G02120 AT4G02620 AT4G11150 AT4G09320 AT4G23900 AT5G03690 AT5G59540 AT5G50210 AT5G41670 AT5G58240 AT5G55290 AT5G44520 AT5G47030 AT5G13110 AT5G13450 AT5G13420 AT5G14760 AT1G30820 AT1G79470…
139	55	8.08208e-07	0.000432391	BP	monovalent inorganic cation transport	AT1G70300 AT1G79610 AT1G64200 AT1G78900 AT1G78920 AT2G16510 AT2G24240 AT2G25610 AT2G19600 AT2G07560 AT2G40540 AT3G08560 AT3G57330 AT3G42050 AT3G42640 AT3G48010 AT3G58730 AT3G05030 AT4G26710 AT4G18160 AT4G30560 AT4G19960 AT4G39080 AT4G38920 AT4G30940 AT4G32500 AT4G23640 AT4G32530 AT4G02620 AT4G11150 AT4G34720 AT5G59540 AT5G55290 AT5G51710 AT5G47560 AT5G47030 AT5G27150 AT5G13450 AT1G01790 AT1G15990…
30	19	8.16552e-07	0.000436856	BP	photorespiration	AT1G14450 AT1G67350 AT1G47260 AT2G02050 AT2G27730 AT2G47690 AT2G33220 AT3G48680 AT4G16450 AT4G34700 AT5G66510 AT5G63510 AT5G37510 AT5G52840 AT2G31490 AT4G00585 AT1G80380 AT1G70580 AT3G54110
43	24	8.26268e-07	0.000442053	BP	metabolic compound salvage	AT1G14450 AT1G67350 AT1G47260 AT2G02050 AT2G27730 AT2G47690 AT2G33220 AT3G48680 AT4G16450 AT4G34700 AT5G66510 AT5G63510 AT5G37510 AT5G52840 AT5G03300 AT3G09820 AT2G22570 AT2G31490 AT4G00585 AT1G27450 AT1G80050 AT1G80380 AT1G70580 AT3G54110
66	32	9.25288e-07	0.000495029	BP	oxidative phosphorylation	AT1G64200 AT1G15120 AT2G02050 AT2G16510 AT2G01090 AT2G25610 AT3G08560 AT3G52730 AT3G42050 AT3G58730 AT4G26710 AT4G38920 AT4G32470 AT4G32530 AT4G02620 AT4G02580 AT4G11150 AT5G59540 AT5G08530 AT5G55290 AT5G47030 AT5G13450 AT5G11770 AT2G33040 AT4G38510 AT5G25450 AT3G06670 ATCG00470 ATCG00480 AT5G66760 AT3G27380 AT5G40650
21	15	1.23599e-06	0.000661255	BP	alcohol biosynthetic process	AT3G51160 AT3G04120 AT1G30620 AT1G12780 AT1G17890 AT2G22240 AT4G37870 AT5G42740 AT5G40390 AT1G78570 AT4G39800 AT1G73250 AT1G13440 AT5G61760 AT1G63000
285	95	1.69643e-06	0.000907592	BP	regulation of biological quality	AT4G02980 AT1G12840 AT3G51160 AT3G13870 AT3G18780 AT1G54490 AT1G01510 AT1G05850 AT3G22200 AT5G20350 AT1G13980 AT1G08570 AT1G80830 AT1G07700 AT1G76760 AT1G47240 AT1G21750 AT2G01270 AT2G39700 AT2G46800 AT2G31910 AT2G25600 AT2G33270 AT2G19760 AT2G15570 AT2G03090 AT3G08710 AT3G56240 AT3G56090 AT3G03860 AT3G51300 AT3G51030 AT3G51480 AT3G20560 AT3G29030 AT3G18000 AT3G17240 AT3G24170 AT3G08850 AT3G03220…
1085	295	1.81245e-06	0.000969659	BP	phosphate metabolic process	AT1G67580 AT1G06700 AT1G49270 AT1G19090 AT1G09600 AT1G33770 AT1G64300 AT1G76370 AT1G35670 AT1G70430 AT1G74490 AT1G64630 AT1G79640 AT1G10620 AT1G03740 AT1G03920 AT1G09970 AT1G64200 AT1G08590 AT1G45160 AT1G29230 AT1G72770 AT1G25390 AT1G63500 AT1G06840 AT1G31910 AT1G50990 AT1G61860 AT1G53050 AT1G15120 AT2G35890 AT2G34180 AT2G43230 AT2G02050 AT2G25880 AT2G25790 AT2G45490 AT2G43690 AT2G43850 AT2G36570…
1086	295	1.96978e-06	0.00105383	BP	phosphorus metabolic process	AT1G67580 AT1G06700 AT1G49270 AT1G19090 AT1G09600 AT1G33770 AT1G64300 AT1G76370 AT1G35670 AT1G70430 AT1G74490 AT1G64630 AT1G79640 AT1G10620 AT1G03740 AT1G03920 AT1G09970 AT1G64200 AT1G08590 AT1G45160 AT1G29230 AT1G72770 AT1G25390 AT1G63500 AT1G06840 AT1G31910 AT1G50990 AT1G61860 AT1G53050 AT1G15120 AT2G35890 AT2G34180 AT2G43230 AT2G02050 AT2G25880 AT2G25790 AT2G45490 AT2G43690 AT2G43850 AT2G36570…
7717	1784	2.85562e-06	0.00152776	BP	cellular metabolic process	AT1G37130 AT4G14110 AT3G48560 AT2G39770 AT5G66750 AT1G12840 AT3G11670 AT1G66340 AT5G64630 AT1G02090 AT3G61140 AT1G15550 AT4G22260 AT3G51160 AT2G18790 AT4G37930 AT3G53570 AT4G39980 AT3G04120 AT1G71770 AT2G47580 AT5G03240 AT1G12370 AT5G18100 AT4G29010 AT3G47340 AT1G20620 AT5G14250 AT5G42970 AT1G77300 AT3G51770 AT5G13480 AT3G01120 AT1G30620 AT5G14800 AT2G46920 AT1G05850 AT3G22200 AT1G75040 AT1G64440…
51	26	2.91853e-06	0.00156141	BP	dephosphorylation	AT1G72770 AT2G25620 AT2G33700 AT2G35680 AT2G35320 AT2G40180 AT3G02800 AT3G10550 AT3G50820 AT3G51470 AT3G50110 AT3G23610 AT3G19420 AT4G26080 AT4G31750 AT5G24940 AT5G10700 AT5G04540 AT1G17720 AT1G48040 AT5G10740 AT3G52180 AT5G27840 AT5G59160 AT1G64040 AT2G39840
57	28	3.16139e-06	0.00169135	BP	membrane organization and biogenesis	AT2G30950 AT1G03620 AT1G28490 AT1G15880 AT2G44770 AT2G45200 AT2G36900 AT3G05710 AT3G03800 AT3G52400 AT3G60260 AT3G24350 AT3G03610 AT4G17730 AT5G16830 AT5G05760 AT5G50440 AT5G08080 AT1G61290 AT1G26670 AT1G11250 AT4G32150 AT1G13890 AT5G48030 AT2G30050 AT4G02195 AT5G46860 AT2G26890
159	59	3.87377e-06	0.00207247	BP	response to cold	AT4G26080 AT2G18790 AT5G58670 AT1G10760 AT2G19450 AT4G16845 AT1G53240 AT1G55920 AT1G09560 AT1G24620 AT1G62820 AT2G27720 AT2G28900 AT2G37190 AT2G46240 AT3G51780 AT3G11410 AT3G09200 AT3G17020 AT3G17390 AT3G24440 AT4G20260 AT4G34150 AT4G35790 AT4G03290 AT4G03430 AT4G11150 AT5G01600 AT5G58070 AT5G63770 AT5G38470 AT5G02500 AT1G01860 AT1G76180 AT2G43790 AT3G08720 AT3G08730 AT3G45640 AT4G08500 AT4G39260…
20	14	4.17105e-06	0.00223151	BP	monosaccharide biosynthetic process	AT3G51160 AT3G04120 AT1G30620 AT1G12780 AT1G17890 AT2G22240 AT4G37870 AT5G42740 AT1G78570 AT4G39800 AT1G73250 AT1G13440 AT5G61760 AT1G63000
283	93	4.25367e-06	0.00227572	BP	biopolymer catabolic process	AT1G71770 AT5G03240 AT3G51770 AT1G10760 AT2G30950 AT1G48790 AT1G33980 AT1G04860 AT1G14400 AT1G64230 AT1G07510 AT1G77000 AT1G45050 AT1G29150 AT2G25490 AT2G03560 AT2G03820 AT2G20580 AT2G32730 AT2G24640 AT2G21270 AT2G44900 AT2G26140 AT2G02760 AT2G16740 AT2G30110 AT2G46030 AT2G41980 AT2G29080 AT3G47060 AT3G23920 AT3G08690 AT3G46460 AT3G05530 AT3G11910 AT3G17000 AT3G27430 AT3G24800 AT3G20060 AT3G14400…
472	142	4.51835e-06	0.00241731	BP	intracellular signaling cascade	AT4G26080 AT2G18790 AT1G54490 AT3G51770 AT1G33520 AT1G42990 AT1G04830 AT1G52920 AT1G19640 AT1G52280 AT1G07410 AT1G08700 AT1G73730 AT1G25490 AT1G28370 AT1G15360 AT2G25490 AT2G25180 AT2G44690 AT2G15900 AT2G20900 AT2G29900 AT2G21880 AT2G18730 AT2G26070 AT2G33870 AT2G36830 AT2G02810 AT2G27050 AT2G26980 AT2G22290 AT2G37970 AT3G02460 AT3G07890 AT3G11410 AT3G59380 AT3G53610 AT3G15060 AT3G15210 AT3G19310…
102	42	4.73856e-06	0.00253513	BP	carbohydrate catabolic process	AT3G04120 AT1G10760 AT1G42970 AT1G04410 AT1G32440 AT2G01140 AT2G01290 AT2G29560 AT2G36460 AT3G02360 AT3G08590 AT3G49160 AT3G52930 AT3G15020 AT3G20040 AT3G13930 AT3G55440 AT3G55410 AT4G29220 AT4G24040 AT4G26270 AT5G03690 AT5G61580 AT5G41670 AT5G47810 AT5G44520 AT5G56630 AT5G42740 AT5G13110 AT5G13420 AT1G56190 AT1G79550 AT4G29130 AT5G17520 AT1G13440 AT4G26520 AT4G26390 AT5G43330 AT1G18270 AT1G17650…
102	42	4.73856e-06	0.00253513	BP	cellular carbohydrate catabolic process	AT3G04120 AT1G10760 AT1G42970 AT1G04410 AT1G32440 AT2G01140 AT2G01290 AT2G29560 AT2G36460 AT3G02360 AT3G08590 AT3G49160 AT3G52930 AT3G15020 AT3G20040 AT3G13930 AT3G55440 AT3G55410 AT4G29220 AT4G24040 AT4G26270 AT5G03690 AT5G61580 AT5G41670 AT5G47810 AT5G44520 AT5G56630 AT5G42740 AT5G13110 AT5G13420 AT1G56190 AT1G79550 AT4G29130 AT5G17520 AT1G13440 AT4G26520 AT4G26390 AT5G43330 AT1G18270 AT1G17650…
199	70	4.74425e-06	0.00253818	BP	response to oxidative stress	AT3G04120 AT5G18100 AT1G20620 AT5G13930 AT1G49300 AT1G54050 AT1G74310 AT1G09940 AT1G53670 AT1G08830 AT1G26320 AT1G17870 AT1G24110 AT2G01140 AT2G48150 AT2G29500 AT2G16500 AT2G22240 AT2G46240 AT2G05710 AT3G56240 AT3G06050 AT3G52880 AT3G27820 AT3G22200 AT3G12580 AT4G20830 AT4G03240 AT4G17690 AT4G02580 AT4G02380 AT4G33630 AT4G34710 AT5G12030 AT5G37510 AT5G47000 AT5G59720 AT5G60640 AT5G26030 AT1G09210…
25	16	5.06033e-06	0.00270728	BP	nucleotide-sugar metabolic process	AT3G51160 AT1G02000 AT1G17890 AT3G23820 AT3G46440 AT3G14790 AT4G30440 AT4G00110 AT4G20460 AT4G12250 AT5G28840 AT5G66280 AT5G59290 AT1G78570 AT1G30620 AT1G63000
248	83	6.2348e-06	0.00333562	BP	protein catabolic process	AT5G03240 AT3G51770 AT2G30950 AT1G48790 AT1G04860 AT1G14400 AT1G64230 AT1G07510 AT1G77000 AT1G45050 AT1G29150 AT2G25490 AT2G03560 AT2G20580 AT2G32730 AT2G24640 AT2G21270 AT2G44900 AT2G26140 AT2G02760 AT2G16740 AT2G30110 AT2G46030 AT2G41980 AT2G29080 AT3G47060 AT3G08690 AT3G46460 AT3G05530 AT3G11910 AT3G17000 AT3G27430 AT3G24800 AT3G20060 AT3G14400 AT3G57870 AT3G58040 AT3G55380 AT4G05460 AT4G38930…
74	33	6.3961e-06	0.00342192	BP	mRNA processing	AT1G71770 AT2G47580 AT5G13480 AT1G80070 AT1G43190 AT2G16940 AT3G53500 AT3G11964 AT3G13200 AT4G36690 AT4G38590 AT4G20440 AT4G38780 AT5G24360 AT5G64270 AT5G09880 AT1G60200 AT1G16610 AT1G22760 AT1G55310 AT3G50670 AT4G24740 AT4G31580 AT3G61860 AT4G25500 AT5G52040 AT1G09140 AT5G01290 AT5G64390 AT3G13570 AT5G64200 AT2G37340 AT3G55460
201	70	7.04516e-06	0.00376916	BP	cell wall organization and biogenesis	AT3G13870 AT2G35630 AT1G30620 AT1G64440 AT1G13980 AT1G21310 AT1G23720 AT2G39700 AT2G31960 AT2G28110 AT2G33100 AT2G24980 AT2G21610 AT2G43050 AT2G03090 AT2G36850 AT2G47550 AT2G26450 AT3G05620 AT3G05610 AT3G06830 AT3G17060 AT3G29030 AT3G14570 AT3G29090 AT3G54580 AT3G54590 AT3G03220 AT3G03050 AT3G62170 AT3G07160 AT3G55500 AT3G60570 AT4G38190 AT4G18670 AT4G33230 AT4G15980 AT4G39350 AT4G08410 AT4G13340…
53	26	7.28286e-06	0.00389633	BP	membrane lipid biosynthetic process	AT3G11670 AT1G13560 AT1G63110 AT2G22530 AT2G11810 AT2G39290 AT2G22240 AT2G38670 AT3G45040 AT3G45100 AT3G55030 AT4G36480 AT4G26770 AT4G30580 AT4G38570 AT4G00550 AT5G20410 AT5G23670 AT5G57190 AT1G68000 AT3G18000 AT4G31780 AT5G23450 AT4G39180 AT3G25585 AT4G39800
180	64	7.97219e-06	0.00426512	BP	cell morphogenesis	AT4G02980 AT1G12840 AT3G51160 AT3G13870 AT3G18780 AT1G54490 AT1G01510 AT5G64930 AT1G05850 AT3G22200 AT5G20350 AT1G13980 AT2G39700 AT2G25600 AT2G19760 AT2G03090 AT3G51300 AT3G59380 AT3G29030 AT3G18000 AT3G16630 AT3G12400 AT3G08850 AT3G03220 AT3G55500 AT3G60570 AT4G23640 AT5G44610 AT5G05290 AT5G39310 AT5G58220 AT5G56110 AT5G01770 AT5G14870 AT1G20190 AT1G47870 AT1G80350 AT4G00100 AT4G34490 AT5G64740…
180	64	7.97219e-06	0.00426512	BP	cellular structure morphogenesis	AT4G02980 AT1G12840 AT3G51160 AT3G13870 AT3G18780 AT1G54490 AT1G01510 AT5G64930 AT1G05850 AT3G22200 AT5G20350 AT1G13980 AT2G39700 AT2G25600 AT2G19760 AT2G03090 AT3G51300 AT3G59380 AT3G29030 AT3G18000 AT3G16630 AT3G12400 AT3G08850 AT3G03220 AT3G55500 AT3G60570 AT4G23640 AT5G44610 AT5G05290 AT5G39310 AT5G58220 AT5G56110 AT5G01770 AT5G14870 AT1G20190 AT1G47870 AT1G80350 AT4G00100 AT4G34490 AT5G64740…
427	129	9.65217e-06	0.00516391	BP	cellular lipid metabolic process	AT3G11670 AT1G15550 AT4G22260 AT2G18790 AT4G29010 AT2G19450 AT5G03730 AT2G29980 AT4G30950 AT1G13560 AT1G19640 AT1G63110 AT1G19440 AT1G79690 AT1G63970 AT1G80860 AT1G11680 AT1G13170 AT1G52570 AT1G58440 AT1G15360 AT2G22530 AT2G44620 AT2G33150 AT2G11810 AT2G39290 AT2G26250 AT2G43420 AT2G35690 AT2G22240 AT2G29700 AT2G31360 AT2G34770 AT2G22780 AT2G32440 AT2G46210 AT2G38670 AT3G10550 AT3G45040 AT3G10230…
108	43	1.02e-05	0.00545699	BP	response to heat	AT4G26080 AT2G39770 AT1G66340 AT3G04120 AT5G14800 AT1G05850 AT4G26850 AT1G06460 AT1G54050 AT1G74310 AT1G77000 AT1G17870 AT2G29500 AT2G22240 AT2G46240 AT3G51780 AT3G08720 AT3G24500 AT3G12580 AT4G26840 AT5G12030 AT5G12020 AT5G09590 AT5G56030 AT5G51440 AT5G59720 AT5G02490 AT1G16030 AT1G11270 AT3G11020 AT5G05410 AT5G53000 AT1G07890 AT3G46230 AT5G41340 AT5G02500 AT4G17750 AT1G53540 AT2G47180 AT3G09440…
203	70	1.03534e-05	0.00553908	BP	external encapsulating structure organization and biogenesis	AT3G13870 AT2G35630 AT1G30620 AT1G64440 AT1G13980 AT1G21310 AT1G23720 AT2G39700 AT2G31960 AT2G28110 AT2G33100 AT2G24980 AT2G21610 AT2G43050 AT2G03090 AT2G36850 AT2G47550 AT2G26450 AT3G05620 AT3G05610 AT3G06830 AT3G17060 AT3G29030 AT3G14570 AT3G29090 AT3G54580 AT3G54590 AT3G03220 AT3G03050 AT3G62170 AT3G07160 AT3G55500 AT3G60570 AT4G38190 AT4G18670 AT4G33230 AT4G15980 AT4G39350 AT4G08410 AT4G13340…
63	29	1.07821e-05	0.00576841	BP	RNA splicing	AT2G47580 AT1G80070 AT1G16610 AT1G07350 AT1G32490 AT1G55310 AT2G24590 AT2G37340 AT3G61860 AT3G53500 AT3G13570 AT3G13200 AT3G55460 AT4G36690 AT4G18930 AT4G38590 AT4G20440 AT4G38780 AT5G46920 AT5G52040 AT5G51300 AT1G07910 AT3G50670 AT4G31580 AT4G25500 AT1G09140 AT5G64200 AT1G65660 AT4G37120
19	13	1.38066e-05	0.00738653	BP	hexose biosynthetic process	AT3G51160 AT3G04120 AT1G12780 AT1G17890 AT2G22240 AT4G37870 AT5G42740 AT1G78570 AT4G39800 AT1G73250 AT1G13440 AT5G61760 AT1G63000
43	22	1.55914e-05	0.00834139	BP	protein amino acid dephosphorylation	AT1G72770 AT2G25620 AT2G33700 AT2G35680 AT2G35320 AT2G40180 AT3G50820 AT3G51470 AT3G50110 AT3G23610 AT4G26080 AT4G31750 AT5G24940 AT5G10700 AT1G17720 AT1G48040 AT5G10740 AT3G52180 AT5G27840 AT5G59160 AT1G64040 AT2G39840
1349	350	1.98341e-05	0.0106112	BP	protein modification process	AT4G14110 AT1G02090 AT3G61140 AT5G14250 AT5G42970 AT1G77300 AT2G23380 AT1G67580 AT1G67530 AT1G06700 AT1G53290 AT1G49270 AT1G27910 AT1G19090 AT1G09600 AT1G33770 AT1G29340 AT1G71020 AT1G64300 AT1G76370 AT1G35670 AT1G63110 AT1G70430 AT1G23030 AT1G74490 AT1G64630 AT1G64470 AT1G79640 AT1G79650 AT1G10620 AT1G03740 AT1G03920 AT1G09970 AT1G08590 AT1G74800 AT1G23260 AT1G45160 AT1G29230 AT1G72770 AT1G20780…
75	32	2.64735e-05	0.0141633	BP	water-soluble vitamin metabolic process	AT2G39770 AT3G22200 AT4G26850 AT1G21640 AT2G01140 AT2G01290 AT2G46580 AT2G36460 AT3G02360 AT3G02870 AT3G52930 AT3G47930 AT4G21470 AT4G33670 AT5G03690 AT5G28840 AT5G50210 AT5G49970 AT5G41670 AT5G44520 AT5G59750 AT5G60540 AT5G01410 AT5G13110 AT5G13420 AT5G14760 AT1G73250 AT4G26520 AT1G17650 AT2G22570 AT5G04620 AT4G26260
75	32	2.64735e-05	0.0141633	BP	hydrogen transport	AT1G64200 AT1G78900 AT1G78920 AT2G16510 AT2G25610 AT2G07560 AT3G08560 AT3G57330 AT3G42050 AT3G42640 AT3G58730 AT4G26710 AT4G39080 AT4G38920 AT4G32530 AT4G02620 AT4G11150 AT4G34720 AT5G59540 AT5G55290 AT5G47030 AT5G13450 AT2G18960 AT1G80660 AT2G22950 AT2G33040 AT4G38510 AT3G06670 AT3G60330 ATCG00470 ATCG00480 AT4G27500
75	32	2.64735e-05	0.0141633	BP	proton transport	AT1G64200 AT1G78900 AT1G78920 AT2G16510 AT2G25610 AT2G07560 AT3G08560 AT3G57330 AT3G42050 AT3G42640 AT3G58730 AT4G26710 AT4G39080 AT4G38920 AT4G32530 AT4G02620 AT4G11150 AT4G34720 AT5G59540 AT5G55290 AT5G47030 AT5G13450 AT2G18960 AT1G80660 AT2G22950 AT2G33040 AT4G38510 AT3G06670 AT3G60330 ATCG00470 ATCG00480 AT4G27500
400	120	2.74224e-05	0.014671	BP	DNA metabolic process	AT5G66750 AT5G64630 AT1G12370 AT1G77300 AT2G28290 AT2G23380 AT1G57820 AT1G29630 AT1G67320 AT1G79650 AT1G54240 AT1G54260 AT1G07370 AT1G51060 AT1G44900 AT1G72740 AT1G49980 AT1G66730 AT1G52500 AT1G19890 AT1G21710 AT1G48620 AT2G37560 AT2G13370 AT2G31320 AT2G31270 AT2G16440 AT2G25880 AT2G45490 AT2G23740 AT2G37470 AT2G19480 AT2G14050 AT2G26280 AT2G27120 AT2G42120 AT2G29680 AT2G24490 AT2G46020 AT2G03390…
231	76	2.91882e-05	0.0156157	BP	ubiquitin-dependent protein catabolic process	AT5G03240 AT3G51770 AT1G48790 AT1G04860 AT1G14400 AT1G64230 AT1G77000 AT1G45050 AT1G29150 AT2G25490 AT2G03560 AT2G20580 AT2G32730 AT2G24640 AT2G21270 AT2G44900 AT2G02760 AT2G16740 AT2G30110 AT2G46030 AT2G41980 AT3G08690 AT3G46460 AT3G05530 AT3G11910 AT3G17000 AT3G27430 AT3G24800 AT3G20060 AT3G14400 AT3G57870 AT3G58040 AT3G55380 AT4G05460 AT4G38930 AT4G24560 AT4G33210 AT4G30890 AT4G31300 AT4G17510…
231	76	2.91882e-05	0.0156157	BP	modification-dependent protein catabolic process	AT5G03240 AT3G51770 AT1G48790 AT1G04860 AT1G14400 AT1G64230 AT1G77000 AT1G45050 AT1G29150 AT2G25490 AT2G03560 AT2G20580 AT2G32730 AT2G24640 AT2G21270 AT2G44900 AT2G02760 AT2G16740 AT2G30110 AT2G46030 AT2G41980 AT3G08690 AT3G46460 AT3G05530 AT3G11910 AT3G17000 AT3G27430 AT3G24800 AT3G20060 AT3G14400 AT3G57870 AT3G58040 AT3G55380 AT4G05460 AT4G38930 AT4G24560 AT4G33210 AT4G30890 AT4G31300 AT4G17510…
231	76	2.91882e-05	0.0156157	BP	modification-dependent macromolecule catabolic process	AT5G03240 AT3G51770 AT1G48790 AT1G04860 AT1G14400 AT1G64230 AT1G77000 AT1G45050 AT1G29150 AT2G25490 AT2G03560 AT2G20580 AT2G32730 AT2G24640 AT2G21270 AT2G44900 AT2G02760 AT2G16740 AT2G30110 AT2G46030 AT2G41980 AT3G08690 AT3G46460 AT3G05530 AT3G11910 AT3G17000 AT3G27430 AT3G24800 AT3G20060 AT3G14400 AT3G57870 AT3G58040 AT3G55380 AT4G05460 AT4G38930 AT4G24560 AT4G33210 AT4G30890 AT4G31300 AT4G17510…
231	76	2.91882e-05	0.0156157	BP	proteolysis involved in cellular protein catabolic process	AT5G03240 AT3G51770 AT1G48790 AT1G04860 AT1G14400 AT1G64230 AT1G77000 AT1G45050 AT1G29150 AT2G25490 AT2G03560 AT2G20580 AT2G32730 AT2G24640 AT2G21270 AT2G44900 AT2G02760 AT2G16740 AT2G30110 AT2G46030 AT2G41980 AT3G08690 AT3G46460 AT3G05530 AT3G11910 AT3G17000 AT3G27430 AT3G24800 AT3G20060 AT3G14400 AT3G57870 AT3G58040 AT3G55380 AT4G05460 AT4G38930 AT4G24560 AT4G33210 AT4G30890 AT4G31300 AT4G17510…
20	13	3.17012e-05	0.0169602	BP	autophagy	AT1G62040 AT2G05630 AT3G06420 AT3G15580 AT4G04620 AT5G61500 AT5G17290 AT1G73190 AT3G61710 AT5G45900 AT4G21980 AT2G31260 AT3G62770
946	253	3.39027e-05	0.0181379	BP	anatomical structure development	AT4G02980 AT2G38120 AT5G15850 AT1G12840 AT2G26330 AT5G64630 AT4G16280 AT3G61140 AT5G23150 AT3G51160 AT3G13870 AT3G18780 AT4G02560 AT5G60910 AT4G29010 AT1G54490 AT1G01510 AT2G37630 AT1G65620 AT5G64930 AT3G02260 AT1G77300 AT4G15880 AT5G13480 AT2G46920 AT1G05850 AT3G22200 AT1G64440 AT2G28290 AT2G19450 AT5G20350 AT5G11520 AT2G23380 AT5G03730 AT1G13980 AT1G67730 AT1G34550 AT1G52740 AT1G52920 AT1G56200…
664	185	3.45759e-05	0.0184981	BP	organelle organization and biogenesis	AT5G66750 AT5G64630 AT4G22260 AT3G13870 AT3G46520 AT3G12110 AT1G01510 AT1G77300 AT2G28290 AT2G30950 AT2G23380 AT1G13980 AT1G48350 AT1G57820 AT1G14410 AT1G71790 AT1G18410 AT1G52300 AT1G74270 AT1G54240 AT1G54260 AT1G59910 AT1G51060 AT1G70540 AT1G72740 AT1G19890 AT1G78900 AT1G48620 AT2G35940 AT2G26890 AT2G13370 AT2G31270 AT2G25880 AT2G45490 AT2G23740 AT2G36200 AT2G37470 AT2G21300 AT2G19480 AT2G45740…
39	20	3.62004e-05	0.0193672	BP	regulation of hydrolase activity	AT1G04830 AT1G60860 AT2G37550 AT3G02460 AT3G07940 AT3G07890 AT3G53710 AT4G05330 AT4G28550 AT4G29950 AT4G32630 AT4G17890 AT5G15930 AT5G52590 AT5G61980 AT5G54780 AT5G54310 AT2G17520 AT5G41940 AT1G08680
141	51	3.76577e-05	0.0201469	BP	DNA packaging	AT5G66750 AT5G64630 AT1G77300 AT2G28290 AT2G23380 AT1G57820 AT1G54240 AT1G54260 AT1G51060 AT1G72740 AT1G19890 AT1G48620 AT2G13370 AT2G25880 AT2G45490 AT2G23740 AT2G37470 AT2G19480 AT2G46020 AT2G31650 AT3G09480 AT3G20670 AT3G53730 AT3G13782 AT3G24440 AT3G18520 AT4G37280 AT4G38130 AT4G32830 AT4G40030 AT4G40040 AT4G13460 AT5G44800 AT5G59870 AT5G64610 AT5G02570 AT1G08460 AT1G08060 AT2G25170 AT2G35160…
141	51	3.76577e-05	0.0201469	BP	establishment and/or maintenance of chromatin architecture	AT5G66750 AT5G64630 AT1G77300 AT2G28290 AT2G23380 AT1G57820 AT1G54240 AT1G54260 AT1G51060 AT1G72740 AT1G19890 AT1G48620 AT2G13370 AT2G25880 AT2G45490 AT2G23740 AT2G37470 AT2G19480 AT2G46020 AT2G31650 AT3G09480 AT3G20670 AT3G53730 AT3G13782 AT3G24440 AT3G18520 AT4G37280 AT4G38130 AT4G32830 AT4G40030 AT4G40040 AT4G13460 AT5G44800 AT5G59870 AT5G64610 AT5G02570 AT1G08460 AT1G08060 AT2G25170 AT2G35160…
51	24	3.89213e-05	0.0208229	BP	ribonucleoside triphosphate metabolic process	AT1G51650 AT1G64200 AT2G16510 AT2G25610 AT3G08560 AT3G42050 AT3G58730 AT4G26710 AT4G38920 AT4G32530 AT4G02620 AT4G11150 AT4G09320 AT4G23900 AT5G59540 AT5G55290 AT5G47030 AT5G13450 AT2G33040 AT4G38510 AT1G17410 AT3G06670 ATCG00470 ATCG00480
51	24	3.89213e-05	0.0208229	BP	ribonucleoside triphosphate biosynthetic process	AT1G51650 AT1G64200 AT2G16510 AT2G25610 AT3G08560 AT3G42050 AT3G58730 AT4G26710 AT4G38920 AT4G32530 AT4G02620 AT4G11150 AT4G09320 AT4G23900 AT5G59540 AT5G55290 AT5G47030 AT5G13450 AT2G33040 AT4G38510 AT1G17410 AT3G06670 ATCG00470 ATCG00480
51	24	3.89213e-05	0.0208229	BP	purine ribonucleoside triphosphate metabolic process	AT1G51650 AT1G64200 AT2G16510 AT2G25610 AT3G08560 AT3G42050 AT3G58730 AT4G26710 AT4G38920 AT4G32530 AT4G02620 AT4G11150 AT4G09320 AT4G23900 AT5G59540 AT5G55290 AT5G47030 AT5G13450 AT2G33040 AT4G38510 AT1G17410 AT3G06670 ATCG00470 ATCG00480
51	24	3.89213e-05	0.0208229	BP	purine ribonucleoside triphosphate biosynthetic process	AT1G51650 AT1G64200 AT2G16510 AT2G25610 AT3G08560 AT3G42050 AT3G58730 AT4G26710 AT4G38920 AT4G32530 AT4G02620 AT4G11150 AT4G09320 AT4G23900 AT5G59540 AT5G55290 AT5G47030 AT5G13450 AT2G33040 AT4G38510 AT1G17410 AT3G06670 ATCG00470 ATCG00480
237	77	4.21014e-05	0.0225242	BP	cellular protein catabolic process	AT5G03240 AT3G51770 AT2G30950 AT1G48790 AT1G04860 AT1G14400 AT1G64230 AT1G77000 AT1G45050 AT1G29150 AT2G25490 AT2G03560 AT2G20580 AT2G32730 AT2G24640 AT2G21270 AT2G44900 AT2G02760 AT2G16740 AT2G30110 AT2G46030 AT2G41980 AT3G08690 AT3G46460 AT3G05530 AT3G11910 AT3G17000 AT3G27430 AT3G24800 AT3G20060 AT3G14400 AT3G57870 AT3G58040 AT3G55380 AT4G05460 AT4G38930 AT4G24560 AT4G33210 AT4G30890 AT4G31300…
107	41	4.67561e-05	0.0250145	BP	mRNA metabolic process	AT1G71770 AT2G47580 AT5G13480 AT1G33980 AT1G80070 AT1G65700 AT1G43190 AT2G16940 AT2G03820 AT2G22090 AT3G53500 AT3G11964 AT3G13200 AT4G36690 AT4G38590 AT4G20440 AT4G38780 AT5G24360 AT5G44500 AT5G64270 AT5G09880 AT1G60200 AT1G08370 AT1G16610 AT1G22760 AT1G55310 AT3G50670 AT4G24740 AT4G31580 AT3G61860 AT4G25500 AT5G52040 AT1G09140 AT5G01290 AT3G16380 AT3G56860 AT5G64390 AT3G13570 AT5G64200 AT2G37340…
37	19	5.52381e-05	0.0295524	BP	response to high light intensity	AT3G18780 AT2G30950 AT4G30950 AT1G54050 AT1G74310 AT1G17870 AT2G29500 AT2G22240 AT2G46240 AT3G50820 AT3G12580 AT4G22260 AT5G12030 AT5G59720 AT4G34190 AT4G32770 AT2G47180 AT2G17840 AT3G59770
55	25	5.58213e-05	0.0298644	BP	phospholipid metabolic process	AT1G13560 AT1G63110 AT1G80860 AT1G52570 AT2G22530 AT2G39290 AT2G22240 AT2G38670 AT3G45040 AT3G45100 AT3G55030 AT4G26770 AT4G30580 AT4G38570 AT5G57190 AT5G14850 AT1G68000 AT3G18000 AT4G11830 AT4G35790 AT2G01180 AT4G39180 AT3G25585 AT4G39800 AT3G59770
40	20	5.79046e-05	0.030979	BP	RNA splicing, via transesterification reactions	AT2G47580 AT1G80070 AT3G53500 AT3G13200 AT4G36690 AT4G38590 AT4G20440 AT4G38780 AT1G16610 AT1G55310 AT3G50670 AT4G31580 AT3G61860 AT4G25500 AT5G52040 AT1G09140 AT3G13570 AT5G64200 AT2G37340 AT3G55460
40	20	5.79046e-05	0.030979	BP	RNA splicing, via transesterification reactions with bulged adenosine as nucleophile	AT2G47580 AT1G80070 AT3G53500 AT3G13200 AT4G36690 AT4G38590 AT4G20440 AT4G38780 AT1G16610 AT1G55310 AT3G50670 AT4G31580 AT3G61860 AT4G25500 AT5G52040 AT1G09140 AT3G13570 AT5G64200 AT2G37340 AT3G55460
40	20	5.79046e-05	0.030979	BP	nuclear mRNA splicing, via spliceosome	AT2G47580 AT1G80070 AT3G53500 AT3G13200 AT4G36690 AT4G38590 AT4G20440 AT4G38780 AT1G16610 AT1G55310 AT3G50670 AT4G31580 AT3G61860 AT4G25500 AT5G52040 AT1G09140 AT3G13570 AT5G64200 AT2G37340 AT3G55460
16	11	6.18747e-05	0.0331029	BP	galactose metabolic process	AT1G12780 AT3G10700 AT3G42850 AT3G06580 AT3G17940 AT3G47800 AT4G25900 AT4G23730 AT5G15140 AT5G57330 AT5G18200
21	13	6.68988e-05	0.0357909	BP	vacuolar transport	AT1G09070 AT2G26890 AT2G34940 AT2G30290 AT3G47810 AT4G35870 AT5G06140 AT5G53530 AT5G39510 AT5G11710 AT1G10290 AT5G16830 AT1G26670
1353	346	7.65766e-05	0.0409685	BP	developmental process	AT4G02980 AT2G38120 AT5G15850 AT1G12840 AT2G26330 AT5G64630 AT4G16280 AT3G61140 AT5G23150 AT3G51160 AT2G18790 AT3G13870 AT4G37930 AT3G18780 AT4G02560 AT5G60910 AT4G29010 AT1G54490 AT1G01510 AT2G37630 AT1G65620 AT5G64930 AT3G02260 AT1G77300 AT4G15880 AT5G13480 AT3G12680 AT2G46920 AT1G05850 AT3G22200 AT1G64440 AT2G28290 AT2G19450 AT5G20350 AT5G11520 AT2G23380 AT5G03730 AT1G13980 AT1G61140 AT1G67730…
72	30	7.96411e-05	0.042608	BP	ribonucleotide metabolic process	AT1G51650 AT1G64200 AT1G63660 AT2G16510 AT2G25610 AT3G08560 AT3G42050 AT3G23580 AT3G20330 AT3G58730 AT4G26710 AT4G38920 AT4G17360 AT4G32530 AT4G02620 AT4G11150 AT4G09320 AT4G23900 AT5G59540 AT5G55290 AT5G47030 AT5G13450 AT1G79470 AT2G33040 AT4G38510 AT1G17410 AT3G06670 AT5G47435 ATCG00470 ATCG00480
152	53	8.30869e-05	0.0444515	BP	regulation of cell size	AT4G02980 AT1G12840 AT3G51160 AT3G13870 AT3G18780 AT1G54490 AT1G01510 AT1G05850 AT3G22200 AT5G20350 AT1G13980 AT2G39700 AT2G25600 AT2G19760 AT2G03090 AT3G51300 AT3G29030 AT3G18000 AT3G08850 AT3G03220 AT3G55500 AT3G60570 AT4G23640 AT5G05290 AT5G39310 AT5G58220 AT5G01770 AT5G14870 AT1G20190 AT1G80350 AT4G34490 AT5G64740 AT5G18580 AT3G27000 AT5G65090 AT1G70710 AT5G63840 AT1G75780 AT5G46860 AT1G22620…
53	24	8.42289e-05	0.0450625	BP	glycolysis	AT3G04120 AT1G42970 AT1G04410 AT1G32440 AT2G29560 AT3G49160 AT3G15020 AT3G20040 AT3G13930 AT3G55440 AT3G55410 AT4G29220 AT4G26270 AT5G61580 AT5G47810 AT5G56630 AT5G42740 AT1G56190 AT1G79550 AT1G13440 AT4G26390 AT5G43330 AT1G18270 AT3G52200
53	24	8.42289e-05	0.0450625	BP	purine nucleoside triphosphate metabolic process	AT1G51650 AT1G64200 AT2G16510 AT2G25610 AT3G08560 AT3G42050 AT3G58730 AT4G26710 AT4G38920 AT4G32530 AT4G02620 AT4G11150 AT4G09320 AT4G23900 AT5G59540 AT5G55290 AT5G47030 AT5G13450 AT2G33040 AT4G38510 AT1G17410 AT3G06670 ATCG00470 ATCG00480
53	24	8.42289e-05	0.0450625	BP	purine nucleoside triphosphate biosynthetic process	AT1G51650 AT1G64200 AT2G16510 AT2G25610 AT3G08560 AT3G42050 AT3G58730 AT4G26710 AT4G38920 AT4G32530 AT4G02620 AT4G11150 AT4G09320 AT4G23900 AT5G59540 AT5G55290 AT5G47030 AT5G13450 AT2G33040 AT4G38510 AT1G17410 AT3G06670 ATCG00470 ATCG00480
69	29	8.63739e-05	0.04621	BP	ribonucleotide biosynthetic process	AT1G51650 AT1G64200 AT1G63660 AT2G16510 AT2G25610 AT3G08560 AT3G42050 AT3G20330 AT3G58730 AT4G26710 AT4G38920 AT4G17360 AT4G32530 AT4G02620 AT4G11150 AT4G09320 AT4G23900 AT5G59540 AT5G55290 AT5G47030 AT5G13450 AT1G79470 AT2G33040 AT4G38510 AT1G17410 AT3G06670 AT5G47435 ATCG00470 ATCG00480
38	19	8.84205e-05	0.047305	BP	regulation of GTPase activity	AT1G04830 AT1G60860 AT2G37550 AT3G02460 AT3G07940 AT3G07890 AT3G53710 AT4G05330 AT4G28550 AT4G29950 AT4G32630 AT4G17890 AT5G15930 AT5G52590 AT5G61980 AT5G54780 AT5G54310 AT5G41940 AT1G08680
44	21	9.07229e-05	0.0485367	BP	nucleoside phosphate metabolic process	AT1G51650 AT1G64200 AT2G16510 AT2G25610 AT3G08560 AT3G42050 AT3G58730 AT4G26710 AT4G38920 AT4G32530 AT4G02620 AT4G11150 AT5G59540 AT5G55290 AT5G47030 AT5G13450 AT2G33040 AT4G38510 AT3G06670 ATCG00470 ATCG00480
44	21	9.07229e-05	0.0485367	BP	ATP biosynthetic process	AT1G51650 AT1G64200 AT2G16510 AT2G25610 AT3G08560 AT3G42050 AT3G58730 AT4G26710 AT4G38920 AT4G32530 AT4G02620 AT4G11150 AT5G59540 AT5G55290 AT5G47030 AT5G13450 AT2G33040 AT4G38510 AT3G06670 ATCG00470 ATCG00480
44	21	9.07229e-05	0.0485367	BP	ATP metabolic process	AT1G51650 AT1G64200 AT2G16510 AT2G25610 AT3G08560 AT3G42050 AT3G58730 AT4G26710 AT4G38920 AT4G32530 AT4G02620 AT4G11150 AT5G59540 AT5G55290 AT5G47030 AT5G13450 AT2G33040 AT4G38510 AT3G06670 ATCG00470 ATCG00480
66	28	9.33288e-05	0.0499309	BP	purine ribonucleotide biosynthetic process	AT1G51650 AT1G64200 AT1G63660 AT2G16510 AT2G25610 AT3G08560 AT3G42050 AT3G58730 AT4G26710 AT4G38920 AT4G17360 AT4G32530 AT4G02620 AT4G11150 AT4G09320 AT4G23900 AT5G59540 AT5G55290 AT5G47030 AT5G13450 AT1G79470 AT2G33040 AT4G38510 AT1G17410 AT3G06670 AT5G47435 ATCG00470 ATCG00480
73	30	0.000107791	0.0576679	BP	cytoskeleton-dependent intracellular transport	AT1G18410 AT2G36200 AT2G21300 AT2G28620 AT3G10180 AT3G51150 AT3G44730 AT4G20890 AT4G24170 AT5G27000 AT5G66310 AT5G41310 AT5G44340 AT5G42490 AT5G60930 AT5G02370 AT1G09170 AT1G63640 AT5G27550 AT1G73860 AT3G44050 AT1G04600 AT1G04160 AT1G08730 AT2G33240 AT1G54560 AT4G33200 AT3G58160 AT4G27370 AT5G54280
206	67	0.000123123	0.065871	BP	carbohydrate biosynthetic process	AT2G39770 AT3G51160 AT3G04120 AT1G42970 AT1G30620 AT1G64440 AT1G12780 AT1G17890 AT1G78240 AT1G24170 AT1G06780 AT2G35840 AT2G31960 AT2G33100 AT2G18700 AT2G36850 AT2G22240 AT3G62720 AT3G62660 AT3G06260 AT3G15350 AT3G14570 AT3G25140 AT3G28340 AT3G03050 AT3G07160 AT3G61130 AT3G52340 AT3G01040 AT4G38190 AT4G27480 AT4G00560 AT4G22590 AT4G12430 AT4G39350 AT4G37870 AT5G36870 AT5G05170 AT5G42740 AT5G24300…
10	8	0.000127535	0.0682311	BP	L-ascorbic acid metabolic process	AT2G39770 AT4G26850 AT3G02870 AT3G47930 AT4G33670 AT5G28840 AT1G73250 AT4G26260
10	8	0.000127535	0.0682311	BP	L-ascorbic acid biosynthetic process	AT2G39770 AT4G26850 AT3G02870 AT3G47930 AT4G33670 AT5G28840 AT1G73250 AT4G26260
147	51	0.000129249	0.0691482	BP	cell growth	AT4G02980 AT1G12840 AT3G51160 AT3G13870 AT3G18780 AT1G54490 AT1G01510 AT1G05850 AT3G22200 AT5G20350 AT1G13980 AT2G39700 AT2G25600 AT2G19760 AT2G03090 AT3G51300 AT3G29030 AT3G18000 AT3G08850 AT3G03220 AT3G55500 AT3G60570 AT4G23640 AT5G05290 AT5G39310 AT5G58220 AT5G01770 AT5G14870 AT1G20190 AT1G80350 AT4G34490 AT5G64740 AT5G18580 AT3G27000 AT5G65090 AT1G70710 AT5G63840 AT1G75780 AT5G46860 AT1G22620…
101	38	0.000136589	0.0730753	BP	DNA replication	AT1G67320 AT1G07370 AT1G44900 AT1G66730 AT2G37560 AT2G31270 AT2G16440 AT2G14050 AT2G26280 AT2G27120 AT2G42120 AT2G29680 AT2G24490 AT3G27060 AT3G12530 AT4G29910 AT4G18820 AT4G02060 AT5G41880 AT5G08550 AT5G46280 AT5G46920 AT5G58720 AT1G26840 AT1G47870 AT3G18524 AT3G50630 AT4G25540 AT4G02070 AT5G25380 AT1G08840 AT1G08130 AT5G63920 AT5G16690 AT1G67630 AT1G09815 AT2G27960 AT4G38600
1034	269	0.000148022	0.0791917	BP	phosphorylation	AT1G67580 AT1G06700 AT1G49270 AT1G19090 AT1G09600 AT1G33770 AT1G64300 AT1G76370 AT1G35670 AT1G70430 AT1G74490 AT1G64630 AT1G79640 AT1G10620 AT1G03740 AT1G03920 AT1G09970 AT1G64200 AT1G08590 AT1G45160 AT1G29230 AT1G25390 AT1G63500 AT1G06840 AT1G31910 AT1G50990 AT1G61860 AT1G53050 AT1G15120 AT2G35890 AT2G34180 AT2G43230 AT2G02050 AT2G25880 AT2G25790 AT2G45490 AT2G43690 AT2G43850 AT2G36570 AT2G16510…
159	54	0.000157066	0.0840304	BP	negative regulation of biological process	AT4G26080 AT5G66750 AT5G23150 AT1G77300 AT2G46920 AT2G30950 AT4G30950 AT1G14410 AT1G30970 AT2G25490 AT2G26070 AT2G35520 AT3G44530 AT3G50820 AT3G11410 AT3G59380 AT3G15210 AT3G50630 AT4G38130 AT5G03730 AT5G25350 AT5G47120 AT5G44610 AT5G62430 AT5G48820 AT5G08550 AT5G18230 AT5G59710 AT1G68090 AT1G66340 AT1G08060 AT1G79280 AT1G75950 AT2G25170 AT2G29890 AT3G18524 AT4G28980 AT5G22650 AT5G01810 AT1G77080…
88	34	0.000165967	0.0887922	BP	sulfur metabolic process	AT3G51770 AT3G01120 AT3G22200 AT1G62960 AT1G31190 AT2G14750 AT2G19590 AT2G36880 AT3G02870 AT3G63250 AT3G03900 AT3G17390 AT3G13110 AT3G25900 AT3G24170 AT4G29210 AT4G30550 AT4G11280 AT4G01850 AT5G20980 AT5G67520 AT5G63990 AT5G56760 AT1G02500 AT1G62180 AT3G01910 AT3G54660 AT4G04610 AT4G21990 AT5G39950 AT4G39640 AT4G39650 AT5G54390 AT5G04620
55	24	0.000171627	0.0918202	BP	nucleoside triphosphate metabolic process	AT1G51650 AT1G64200 AT2G16510 AT2G25610 AT3G08560 AT3G42050 AT3G58730 AT4G26710 AT4G38920 AT4G32530 AT4G02620 AT4G11150 AT4G09320 AT4G23900 AT5G59540 AT5G55290 AT5G47030 AT5G13450 AT2G33040 AT4G38510 AT1G17410 AT3G06670 ATCG00470 ATCG00480
55	24	0.000171627	0.0918202	BP	nucleoside triphosphate biosynthetic process	AT1G51650 AT1G64200 AT2G16510 AT2G25610 AT3G08560 AT3G42050 AT3G58730 AT4G26710 AT4G38920 AT4G32530 AT4G02620 AT4G11150 AT4G09320 AT4G23900 AT5G59540 AT5G55290 AT5G47030 AT5G13450 AT2G33040 AT4G38510 AT1G17410 AT3G06670 ATCG00470 ATCG00480
68	28	0.000173474	0.0928086	BP	purine ribonucleotide metabolic process	AT1G51650 AT1G64200 AT1G63660 AT2G16510 AT2G25610 AT3G08560 AT3G42050 AT3G58730 AT4G26710 AT4G38920 AT4G17360 AT4G32530 AT4G02620 AT4G11150 AT4G09320 AT4G23900 AT5G59540 AT5G55290 AT5G47030 AT5G13450 AT1G79470 AT2G33040 AT4G38510 AT1G17410 AT3G06670 AT5G47435 ATCG00470 ATCG00480
10212	1878	1	1	BP	biological_process	AT1G75770 AT1G75660 AT1G75560 AT1G69430 AT1G69510 AT1G07220 AT1G07040 AT1G07080 AT1G07060 AT1G03070 AT1G03110 AT1G48320 AT1G48360 AT1G48300 AT1G48310 AT1G17690 AT1G51350 AT1G51200 AT1G67750 AT1G67670 AT1G67850 AT1G67540 AT1G12030 AT1G11930 AT1G11990 AT1G12070 AT1G06540 AT1G22460 AT1G65980 AT1G30300 AT1G13570 AT1G49500 AT1G49290 AT1G12880 AT1G27930 AT1G28120 AT1G28060 AT1G28070 AT1G04990 AT1G04970…
NA	1197	NA	NA	BP	NA	ATMG00670, MULTIPLE, MULTIPLE, ATMG00010, MULTIPLE, MULTIPLE, MULTIPLE, AT2G26410, AT2G39720, AT2G39725, AT2G23350, MULTIPLE, MULTIPLE, MULTIPLE, MULTIPLE, MULTIPLE, AT1G67800, AT1G67840, AT5G12290, AT5G12310, AT1G44224, AT4G14360, AT4G15470, AT4G16510, AT4G17010, AT4G14420, MULTIPLE, AT4G17330, AT4G17060, MULTIPLE, MULTIPLE, AT4G15590, AT4G15650, , , , MULTIPLE, AT5G22000, AT1G28320, AT5G04160, …
7683	2068	3.22504e-39	4.96656e-37	CC	intracellular	AT2G38120 AT4G14110 AT5G66750 AT1G12840 AT3G11670 AT1G66340 AT3G12120 AT5G64630 AT1G02090 AT3G61140 AT4G22260 AT2G18790 AT4G37930 AT5G20930 AT3G46520 AT3G18780 AT1G15310 AT4G39980 AT3G04120 AT4G02560 AT3G12110 AT2G47580 AT5G03240 AT1G42970 AT5G18100 AT2G28800 AT2G37630 AT1G65620 AT1G20620 AT5G14250 AT5G42970 AT5G64930 AT4G15880 AT3G13550 AT3G12680 AT2G35630 AT1G30620 AT2G46920 AT1G64440 AT2G28290…
4952	1396	5.14127e-33	7.91756e-31	CC	cytoplasm	AT2G38120 AT1G12840 AT3G11670 AT1G66340 AT3G12120 AT4G37930 AT3G18780 AT1G15310 AT4G39980 AT3G04120 AT1G42970 AT5G18100 AT2G28800 AT1G20620 AT2G35630 AT1G30620 AT1G64440 AT2G19450 AT4G21790 AT2G30950 AT5G11520 AT5G03730 AT2G29980 AT4G30950 AT1G77760 AT5G13930 AT1G75690 AT1G75560 AT1G14910 AT1G07220 AT1G07040 AT1G07030 AT1G07210 AT1G48350 AT1G48360 AT1G51350 AT1G51310 AT1G67840 AT1G67730 AT1G11860…
7271	1934	5.08641e-32	7.83307e-30	CC	intracellular part	AT2G38120 AT4G14110 AT5G66750 AT1G12840 AT3G11670 AT1G66340 AT3G12120 AT5G64630 AT1G02090 AT3G61140 AT4G22260 AT2G18790 AT4G37930 AT5G20930 AT3G46520 AT3G18780 AT1G15310 AT4G39980 AT3G04120 AT4G02560 AT3G12110 AT2G47580 AT1G42970 AT5G18100 AT2G28800 AT2G37630 AT1G65620 AT1G20620 AT5G14250 AT5G42970 AT5G64930 AT4G15880 AT3G13550 AT3G12680 AT2G35630 AT1G30620 AT2G46920 AT1G64440 AT2G28290 AT2G19450…
4585	1283	2.88132e-28	4.43724e-26	CC	cytoplasmic part	AT2G38120 AT1G12840 AT3G11670 AT1G66340 AT3G12120 AT4G37930 AT1G15310 AT4G39980 AT3G04120 AT1G42970 AT5G18100 AT2G28800 AT1G20620 AT2G35630 AT1G30620 AT1G64440 AT2G19450 AT4G21790 AT2G30950 AT5G11520 AT5G03730 AT2G29980 AT4G30950 AT1G77760 AT5G13930 AT1G75690 AT1G75560 AT1G14910 AT1G07220 AT1G07040 AT1G07030 AT1G07210 AT1G48350 AT1G48360 AT1G51350 AT1G51310 AT1G67840 AT1G67730 AT1G11860 AT1G11910…
6660	1740	2.42843e-23	3.73978e-21	CC	intracellular organelle	AT2G38120 AT4G14110 AT5G66750 AT1G12840 AT3G11670 AT1G66340 AT3G12120 AT5G64630 AT1G02090 AT3G61140 AT4G22260 AT2G18790 AT4G37930 AT5G20930 AT3G46520 AT4G39980 AT4G02560 AT3G12110 AT2G47580 AT1G42970 AT5G18100 AT2G28800 AT2G37630 AT1G65620 AT1G20620 AT5G14250 AT5G42970 AT5G64930 AT4G15880 AT3G13550 AT3G12680 AT2G35630 AT1G30620 AT2G46920 AT1G64440 AT2G28290 AT2G19450 AT4G21790 AT2G30950 AT5G11520…
6661	1740	2.62951e-23	4.04944e-21	CC	organelle	AT2G38120 AT4G14110 AT5G66750 AT1G12840 AT3G11670 AT1G66340 AT3G12120 AT5G64630 AT1G02090 AT3G61140 AT4G22260 AT2G18790 AT4G37930 AT5G20930 AT3G46520 AT4G39980 AT4G02560 AT3G12110 AT2G47580 AT1G42970 AT5G18100 AT2G28800 AT2G37630 AT1G65620 AT1G20620 AT5G14250 AT5G42970 AT5G64930 AT4G15880 AT3G13550 AT3G12680 AT2G35630 AT1G30620 AT2G46920 AT1G64440 AT2G28290 AT2G19450 AT4G21790 AT2G30950 AT5G11520…
1068	363	7.33212e-21	1.12915e-18	CC	membrane part	AT1G12840 AT3G11670 AT5G03730 AT1G06970 AT1G34550 AT1G22530 AT1G26130 AT1G14450 AT1G71840 AT1G18520 AT1G64350 AT1G63110 AT1G30890 AT1G64610 AT1G67350 AT1G79610 AT1G54280 AT1G54350 AT1G55680 AT1G70170 AT1G03550 AT1G24530 AT1G24520 AT1G09790 AT1G64200 AT1G62790 AT1G68710 AT1G74790 AT1G56590 AT1G78000 AT1G72750 AT1G22150 AT1G63440 AT1G13120 AT1G13210 AT1G24140 AT1G36150 AT1G55330 AT1G15880 AT1G60780…
6158	1606	1.19935e-20	1.84701e-18	CC	intracellular membrane-bound organelle	AT2G38120 AT4G14110 AT1G12840 AT3G11670 AT1G66340 AT3G12120 AT5G64630 AT1G02090 AT3G61140 AT4G22260 AT2G18790 AT4G37930 AT5G20930 AT4G39980 AT4G02560 AT2G47580 AT1G42970 AT5G18100 AT2G28800 AT2G37630 AT1G65620 AT1G20620 AT5G14250 AT5G42970 AT5G64930 AT4G15880 AT3G13550 AT3G12680 AT1G30620 AT2G46920 AT1G64440 AT2G28290 AT2G19450 AT4G21790 AT2G30950 AT5G11520 AT5G03730 AT2G29980 AT4G30950 AT5G13930…
6159	1606	1.29456e-20	1.99363e-18	CC	membrane-bound organelle	AT2G38120 AT4G14110 AT1G12840 AT3G11670 AT1G66340 AT3G12120 AT5G64630 AT1G02090 AT3G61140 AT4G22260 AT2G18790 AT4G37930 AT5G20930 AT4G39980 AT4G02560 AT2G47580 AT1G42970 AT5G18100 AT2G28800 AT2G37630 AT1G65620 AT1G20620 AT5G14250 AT5G42970 AT5G64930 AT4G15880 AT3G13550 AT3G12680 AT1G30620 AT2G46920 AT1G64440 AT2G28290 AT2G19450 AT4G21790 AT2G30950 AT5G11520 AT5G03730 AT2G29980 AT4G30950 AT5G13930…
201	100	2.46541e-18	3.79673e-16	CC	Golgi apparatus	AT2G38120 AT1G30620 AT1G64440 AT1G34550 AT1G63120 AT1G04430 AT1G74380 AT1G29790 AT1G59820 AT1G21480 AT1G21380 AT1G78240 AT1G28490 AT1G06890 AT1G51540 AT1G62020 AT1G78920 AT2G01270 AT2G01970 AT2G34940 AT2G21390 AT2G28520 AT2G38410 AT2G26070 AT2G36900 AT2G35610 AT2G22900 AT2G30290 AT2G29050 AT3G26370 AT3G07330 AT3G55830 AT3G27220 AT3G16630 AT3G25140 AT3G13772 AT3G21160 AT3G49720 AT3G03050 AT3G61130…
1724	524	5.62835e-18	8.66766e-16	CC	intracellular organelle part	AT4G14110 AT5G66750 AT1G12840 AT3G11670 AT5G64630 AT1G02090 AT3G61140 AT4G37930 AT2G47580 AT2G28800 AT5G14250 AT5G42970 AT2G35630 AT1G64440 AT2G28290 AT2G19450 AT4G21790 AT2G30950 AT5G03730 AT5G13930 AT1G75690 AT1G07030 AT1G51350 AT1G34550 AT1G57820 AT1G53210 AT1G42970 AT1G27970 AT1G04880 AT1G52740 AT1G76600 AT1G14410 AT1G14450 AT1G14320 AT1G33780 AT1G71790 AT1G18410 AT1G03280 AT1G63010 AT1G63110…
1725	524	6.38202e-18	9.82832e-16	CC	organelle part	AT4G14110 AT5G66750 AT1G12840 AT3G11670 AT5G64630 AT1G02090 AT3G61140 AT4G37930 AT2G47580 AT2G28800 AT5G14250 AT5G42970 AT2G35630 AT1G64440 AT2G28290 AT2G19450 AT4G21790 AT2G30950 AT5G03730 AT5G13930 AT1G75690 AT1G07030 AT1G51350 AT1G34550 AT1G57820 AT1G53210 AT1G42970 AT1G27970 AT1G04880 AT1G52740 AT1G76600 AT1G14410 AT1G14450 AT1G14320 AT1G33780 AT1G71790 AT1G18410 AT1G03280 AT1G63010 AT1G63110…
1118	363	2.91216e-17	4.48472e-15	CC	protein complex	AT4G14110 AT5G66750 AT1G12840 AT5G64630 AT1G02090 AT3G61140 AT5G14250 AT5G42970 AT2G28290 AT1G67530 AT1G27910 AT1G04860 AT1G52740 AT1G76570 AT1G14450 AT1G71840 AT1G71790 AT1G29340 AT1G71020 AT1G18410 AT1G64350 AT1G03280 AT1G63160 AT1G51690 AT1G23030 AT1G79850 AT1G04270 AT1G64610 AT1G67320 AT1G67350 AT1G54240 AT1G54260 AT1G04160 AT1G55680 AT1G24530 AT1G64200 AT1G07410 AT1G08730 AT1G51060 AT1G29150…
312	131	8.94509e-16	1.37754e-13	CC	organelle envelope	AT3G11670 AT2G19450 AT1G07030 AT1G27970 AT1G14450 AT1G27310 AT1G80230 AT1G79900 AT1G67350 AT1G74240 AT1G64200 AT1G72750 AT1G13120 AT1G47260 AT1G15120 AT2G16950 AT2G02050 AT2G22500 AT2G27730 AT2G31190 AT2G47690 AT2G36530 AT2G32040 AT2G01090 AT2G33220 AT2G37410 AT2G11810 AT2G28900 AT2G42210 AT2G30160 AT2G39970 AT2G47490 AT2G41620 AT3G51870 AT3G10370 AT3G08580 AT3G08560 AT3G05720 AT3G02090 AT3G54110…
312	131	8.94509e-16	1.37754e-13	CC	envelope	AT3G11670 AT2G19450 AT1G07030 AT1G27970 AT1G14450 AT1G27310 AT1G80230 AT1G79900 AT1G67350 AT1G74240 AT1G64200 AT1G72750 AT1G13120 AT1G47260 AT1G15120 AT2G16950 AT2G02050 AT2G22500 AT2G27730 AT2G31190 AT2G47690 AT2G36530 AT2G32040 AT2G01090 AT2G33220 AT2G37410 AT2G11810 AT2G28900 AT2G42210 AT2G30160 AT2G39970 AT2G47490 AT2G41620 AT3G51870 AT3G10370 AT3G08580 AT3G08560 AT3G05720 AT3G02090 AT3G54110…
1031	333	1.49254e-15	2.29852e-13	CC	mitochondrion	AT4G37930 AT1G14910 AT1G07220 AT1G07030 AT1G48360 AT1G11860 AT1G22450 AT1G53240 AT1G26130 AT1G49670 AT1G14450 AT1G10150 AT1G54080 AT1G63060 AT1G80230 AT1G51650 AT1G22840 AT1G79900 AT1G16570 AT1G67350 AT1G74240 AT1G10680 AT1G64200 AT1G07510 AT1G59900 AT1G68710 AT1G72750 AT1G13210 AT1G28210 AT1G24180 AT1G25240 AT1G51490 AT1G51980 AT1G23800 AT1G09130 AT1G15690 AT1G47260 AT1G15120 AT2G01140 AT2G20360…
213	96	3.49868e-14	5.38796e-12	CC	mitochondrial part	AT4G37930 AT1G07030 AT1G14450 AT1G80230 AT1G79900 AT1G67350 AT1G74240 AT1G64200 AT1G72750 AT1G47260 AT1G15120 AT2G02050 AT2G22500 AT2G27730 AT2G47690 AT2G36530 AT2G01090 AT2G33220 AT2G37410 AT2G42210 AT2G30160 AT2G39970 AT2G47490 AT2G41600 AT3G51870 AT3G10370 AT3G08580 AT3G08560 AT3G02090 AT3G54110 AT3G06050 AT3G62880 AT3G52730 AT3G52930 AT3G27240 AT3G15640 AT3G05290 AT3G04120 AT3G48680 AT4G24570…
172	82	5.70815e-14	8.79055e-12	CC	mitochondrial envelope	AT1G07030 AT1G14450 AT1G80230 AT1G79900 AT1G67350 AT1G74240 AT1G64200 AT1G72750 AT1G47260 AT1G15120 AT2G02050 AT2G22500 AT2G27730 AT2G47690 AT2G36530 AT2G01090 AT2G33220 AT2G37410 AT2G42210 AT2G30160 AT2G39970 AT2G47490 AT3G51870 AT3G10370 AT3G08580 AT3G08560 AT3G02090 AT3G54110 AT3G62880 AT3G52730 AT3G52930 AT3G27240 AT3G15640 AT3G05290 AT3G04120 AT3G48680 AT4G24570 AT4G01100 AT4G15010 AT4G16450…
705	239	6.01821e-14	9.26804e-12	CC	organelle membrane	AT1G12840 AT3G11670 AT2G28800 AT4G21790 AT2G30950 AT5G03730 AT5G13930 AT1G75690 AT1G07030 AT1G34550 AT1G53210 AT1G42970 AT1G14450 AT1G63010 AT1G63110 AT1G79900 AT1G74640 AT1G67350 AT1G74240 AT1G64200 AT1G07510 AT1G56590 AT1G72750 AT1G20840 AT1G50020 AT1G13120 AT1G15690 AT1G60780 AT1G47260 AT1G62020 AT1G78900 AT1G15120 AT2G16950 AT2G02050 AT2G22500 AT2G27730 AT2G47690 AT2G01090 AT2G33220 AT2G21160…
157	76	1.73598e-13	2.67341e-11	CC	mitochondrial membrane	AT1G07030 AT1G14450 AT1G79900 AT1G67350 AT1G74240 AT1G64200 AT1G72750 AT1G47260 AT1G15120 AT2G02050 AT2G22500 AT2G27730 AT2G47690 AT2G01090 AT2G33220 AT2G37410 AT2G42210 AT2G30160 AT2G39970 AT2G47490 AT3G51870 AT3G10370 AT3G08580 AT3G08560 AT3G02090 AT3G54110 AT3G62880 AT3G27240 AT3G05290 AT3G48680 AT4G24570 AT4G01100 AT4G15010 AT4G16450 AT4G27940 AT4G11150 AT4G34700 AT5G15640 AT5G15090 AT5G01500…
297	116	1.24849e-11	1.92267e-09	CC	endoplasmic reticulum	AT1G66340 AT3G12120 AT5G03730 AT2G29980 AT5G13930 AT1G67730 AT1G34550 AT1G71780 AT1G18260 AT1G22200 AT1G63110 AT1G19370 AT1G64090 AT1G80950 AT1G11680 AT1G18540 AT1G32210 AT1G01230 AT1G09070 AT1G21750 AT1G75110 AT2G01240 AT2G25110 AT2G47760 AT2G21160 AT2G15280 AT2G21600 AT2G45140 AT2G03120 AT2G26250 AT2G36900 AT2G43420 AT2G02810 AT2G24420 AT2G31360 AT2G32440 AT2G46170 AT2G03510 AT3G10260 AT3G57650…
462	158	5.50863e-10	8.48328e-08	CC	integral to membrane	AT1G06970 AT1G34550 AT1G22530 AT1G26130 AT1G18520 AT1G63110 AT1G30890 AT1G79610 AT1G54280 AT1G54350 AT1G03550 AT1G68710 AT1G78000 AT1G22150 AT1G63440 AT1G13120 AT1G13210 AT1G15880 AT2G16950 AT2G16980 AT2G41420 AT2G01970 AT2G47760 AT2G47770 AT2G34940 AT2G16510 AT2G31910 AT2G24240 AT2G25610 AT2G45740 AT2G45200 AT2G20840 AT2G07560 AT2G17500 AT2G13620 AT2G13100 AT2G03840 AT2G38460 AT2G23310 AT2G31360…
13561	3148	8.10586e-10	1.2483e-07	CC	cell	AT2G38120 AT4G14110 AT5G66750 AT1G12840 AT3G11670 AT1G66340 AT3G12120 AT5G64630 AT1G02090 AT3G61140 AT4G22260 AT2G18790 AT4G37930 AT5G20930 AT3G46520 AT3G18780 AT1G15310 AT2G17290 AT4G39980 AT3G04120 AT4G02560 AT3G12110 AT2G47580 AT5G03240 AT1G42970 AT5G18100 AT2G28800 AT2G37630 AT1G65620 AT1G20620 AT5G14250 AT5G42970 AT5G64930 AT4G15880 AT3G13550 AT3G12680 AT2G35630 AT1G30620 AT2G46920 AT1G64440…
13561	3148	8.10586e-10	1.2483e-07	CC	cell part	AT2G38120 AT4G14110 AT5G66750 AT1G12840 AT3G11670 AT1G66340 AT3G12120 AT5G64630 AT1G02090 AT3G61140 AT4G22260 AT2G18790 AT4G37930 AT5G20930 AT3G46520 AT3G18780 AT1G15310 AT2G17290 AT4G39980 AT3G04120 AT4G02560 AT3G12110 AT2G47580 AT5G03240 AT1G42970 AT5G18100 AT2G28800 AT2G37630 AT1G65620 AT1G20620 AT5G14250 AT5G42970 AT5G64930 AT4G15880 AT3G13550 AT3G12680 AT2G35630 AT1G30620 AT2G46920 AT1G64440…
46	29	2.16578e-09	3.3353e-07	CC	protein serine/threonine phosphatase complex	AT1G51690 AT1G72770 AT2G25620 AT2G33700 AT2G40180 AT3G11410 AT3G51470 AT3G09880 AT3G21650 AT3G26020 AT4G26080 AT4G31750 AT5G03470 AT5G24940 AT5G47100 AT5G25510 AT1G17720 AT1G25490 AT3G19980 AT1G48040 AT1G13460 AT5G10740 AT3G54930 AT4G15415 AT1G13320 AT5G59160 AT1G64040 AT2G39840 AT3G46820
702	218	6.08768e-09	9.37503e-07	CC	intrinsic to membrane	AT1G06970 AT1G34550 AT1G22530 AT1G26130 AT1G18520 AT1G63110 AT1G30890 AT1G79610 AT1G54280 AT1G54350 AT1G70170 AT1G03550 AT1G24520 AT1G09790 AT1G62790 AT1G68710 AT1G74790 AT1G78000 AT1G22150 AT1G63440 AT1G13120 AT1G13210 AT1G24140 AT1G36150 AT1G55330 AT1G15880 AT2G16950 AT2G16980 AT2G41420 AT2G01970 AT2G47760 AT2G47770 AT2G34940 AT2G16510 AT2G31910 AT2G24240 AT2G25610 AT2G45740 AT2G45200 AT2G20700…
1581	438	8.77881e-09	1.35194e-06	CC	macromolecular complex	AT4G14110 AT5G66750 AT1G12840 AT5G64630 AT1G02090 AT3G61140 AT1G15310 AT2G47580 AT5G14250 AT5G42970 AT2G28290 AT1G07210 AT1G48350 AT1G67530 AT1G27910 AT1G04860 AT1G52740 AT1G76570 AT1G14450 AT1G14320 AT1G71840 AT1G71790 AT1G29340 AT1G71020 AT1G18410 AT1G64350 AT1G03280 AT1G63160 AT1G80070 AT1G51690 AT1G23030 AT1G79850 AT1G52300 AT1G04480 AT1G04270 AT1G65700 AT1G64610 AT1G67320 AT1G67350 AT1G74270…
94	45	2.18586e-08	3.36622e-06	CC	vacuole	AT1G12840 AT4G21790 AT5G13930 AT1G11910 AT1G53210 AT1G63010 AT1G20840 AT1G09070 AT1G15690 AT1G78900 AT2G47600 AT3G51490 AT3G42050 AT3G03090 AT3G51730 AT3G58730 AT3G60600 AT4G18160 AT4G29210 AT4G39080 AT4G11150 AT5G60160 AT5G01490 AT5G55630 AT5G47560 AT5G39510 AT5G01800 AT5G27150 AT1G73190 AT1G12240 AT1G30400 AT1G77140 AT2G23150 AT2G46800 AT4G32150 AT4G03560 AT3G54860 AT2G38020 AT5G46860 AT4G32940…
42	26	2.56409e-08	3.9487e-06	CC	endosome	AT2G38120 AT2G19830 AT2G06530 AT3G12400 AT3G47810 AT4G27040 AT5G16830 AT5G06140 AT5G63880 AT5G53530 AT5G22950 AT1G15690 AT1G04750 AT3G54840 AT2G32670 AT1G04760 AT1G16240 AT1G79590 AT3G54300 AT5G39510 AT1G26670 AT4G21560 AT4G05000 AT5G04920 AT5G46860 AT4G33430
125	55	2.68662e-08	4.13739e-06	CC	mitochondrial inner membrane	AT1G07030 AT1G79900 AT1G74240 AT1G64200 AT1G72750 AT1G15120 AT2G22500 AT2G01090 AT2G37410 AT2G42210 AT2G30160 AT2G39970 AT2G47490 AT3G51870 AT3G10370 AT3G08580 AT3G08560 AT3G02090 AT3G54110 AT3G62880 AT3G27240 AT3G05290 AT4G24570 AT4G01100 AT4G15010 AT4G27940 AT4G11150 AT5G15640 AT5G01500 AT5G24650 AT5G48970 AT5G51050 AT5G61810 AT5G56450 AT5G40810 AT5G47030 AT5G46800 AT5G17400 AT5G01340 AT5G13450…
177	71	3.15385e-08	4.85692e-06	CC	cytoskeleton	AT3G46520 AT3G12110 AT2G35630 AT1G71790 AT1G18410 AT1G04160 AT1G03620 AT1G08730 AT2G44770 AT2G45490 AT2G33240 AT2G36200 AT2G21300 AT2G19770 AT2G19760 AT2G28620 AT3G10180 AT3G05520 AT3G51300 AT3G51150 AT3G60260 AT3G15220 AT3G03610 AT3G44730 AT3G10730 AT4G29340 AT4G33200 AT4G32830 AT4G24170 AT5G27000 AT5G65930 AT5G51600 AT5G62500 AT5G53310 AT5G66310 AT5G41310 AT5G42490 AT5G60930 AT5G02370 AT5G11710…
163	66	6.21067e-08	9.56443e-06	CC	organelle inner membrane	AT1G07030 AT1G79900 AT1G74240 AT1G64200 AT1G72750 AT1G15120 AT2G22500 AT2G01090 AT2G37410 AT2G42210 AT2G30160 AT2G39970 AT2G47490 AT3G51870 AT3G10370 AT3G08580 AT3G08560 AT3G02090 AT3G54110 AT3G51140 AT3G62880 AT3G27240 AT3G23710 AT3G05290 AT4G24570 AT4G01100 AT4G03320 AT4G15010 AT4G27940 AT4G11150 AT5G15640 AT5G01500 AT5G24650 AT5G48970 AT5G51050 AT5G17520 AT5G61810 AT5G56450 AT5G40810 AT5G47030…
84	40	1.56161e-07	2.40489e-05	CC	Golgi apparatus part	AT1G64440 AT1G34550 AT1G21380 AT1G28490 AT1G62020 AT2G34940 AT2G21390 AT2G28520 AT2G38410 AT2G36900 AT2G30290 AT3G16630 AT3G44340 AT4G23460 AT4G32760 AT4G32640 AT4G11380 AT4G14160 AT5G16880 AT5G16830 AT5G66030 AT5G63640 AT5G39510 AT5G65000 AT5G02280 AT1G60070 AT1G16920 AT1G77140 AT2G21600 AT2G47170 AT4G02195 AT1G26670 AT1G29330 AT1G05520 AT5G26240 AT1G51160 AT1G79990 AT2G24765 AT3G07100 AT5G46860
15	13	1.73757e-07	2.67585e-05	CC	protein phosphatase type 2A complex	AT1G51690 AT3G09880 AT3G21650 AT3G26020 AT5G03470 AT5G25510 AT1G17720 AT1G25490 AT3G19980 AT1G13460 AT3G54930 AT4G15415 AT1G13320
64	33	1.7881e-07	2.75367e-05	CC	vacuolar part	AT1G12840 AT4G21790 AT5G13930 AT1G53210 AT1G63010 AT1G20840 AT1G15690 AT1G78900 AT2G47600 AT3G51490 AT3G42050 AT3G03090 AT3G58730 AT4G18160 AT4G39080 AT4G11150 AT5G01490 AT5G55630 AT5G39510 AT5G27150 AT1G73190 AT1G30400 AT1G77140 AT2G23150 AT2G46800 AT4G32150 AT3G54860 AT2G38020 AT5G46860 AT2G36830 AT4G21980 AT3G15580 AT2G05170
63	32	4.27136e-07	6.5779e-05	CC	cytoplasmic membrane-bound vesicle	AT1G56590 AT1G28490 AT1G60780 AT1G62020 AT2G21390 AT2G20790 AT2G20760 AT2G19790 AT2G28520 AT2G40060 AT3G51890 AT3G44340 AT4G23460 AT4G32640 AT4G11380 AT4G14160 AT5G16830 AT5G08410 AT5G05010 AT5G39510 AT5G19820 AT1G47830 AT1G60070 AT2G17380 AT1G17470 AT2G47170 AT1G05520 AT5G46630 AT1G79990 AT3G07100 AT4G02195 AT5G46860
63	32	4.27136e-07	6.5779e-05	CC	cytoplasmic vesicle	AT1G56590 AT1G28490 AT1G60780 AT1G62020 AT2G21390 AT2G20790 AT2G20760 AT2G19790 AT2G28520 AT2G40060 AT3G51890 AT3G44340 AT4G23460 AT4G32640 AT4G11380 AT4G14160 AT5G16830 AT5G08410 AT5G05010 AT5G39510 AT5G19820 AT1G47830 AT1G60070 AT2G17380 AT1G17470 AT2G47170 AT1G05520 AT5G46630 AT1G79990 AT3G07100 AT4G02195 AT5G46860
61	31	6.35745e-07	9.79047e-05	CC	vacuolar membrane	AT1G12840 AT4G21790 AT5G13930 AT1G53210 AT1G63010 AT1G20840 AT1G15690 AT1G78900 AT2G47600 AT3G51490 AT3G42050 AT3G03090 AT3G58730 AT4G18160 AT4G39080 AT4G11150 AT5G01490 AT5G55630 AT5G39510 AT5G27150 AT1G73190 AT1G30400 AT1G77140 AT2G23150 AT2G46800 AT4G32150 AT3G54860 AT2G38020 AT5G46860 AT2G36830 AT2G05170
64	32	6.75463e-07	0.000104021	CC	vesicle	AT1G56590 AT1G28490 AT1G60780 AT1G62020 AT2G21390 AT2G20790 AT2G20760 AT2G19790 AT2G28520 AT2G40060 AT3G51890 AT3G44340 AT4G23460 AT4G32640 AT4G11380 AT4G14160 AT5G16830 AT5G08410 AT5G05010 AT5G39510 AT5G19820 AT1G47830 AT1G60070 AT2G17380 AT1G17470 AT2G47170 AT1G05520 AT5G46630 AT1G79990 AT3G07100 AT4G02195 AT5G46860
64	32	6.75463e-07	0.000104021	CC	membrane-bound vesicle	AT1G56590 AT1G28490 AT1G60780 AT1G62020 AT2G21390 AT2G20790 AT2G20760 AT2G19790 AT2G28520 AT2G40060 AT3G51890 AT3G44340 AT4G23460 AT4G32640 AT4G11380 AT4G14160 AT5G16830 AT5G08410 AT5G05010 AT5G39510 AT5G19820 AT1G47830 AT1G60070 AT2G17380 AT1G17470 AT2G47170 AT1G05520 AT5G46630 AT1G79990 AT3G07100 AT4G02195 AT5G46860
154	60	1.13774e-06	0.000175212	CC	cytoskeletal part	AT2G35630 AT1G71790 AT1G18410 AT1G04160 AT1G08730 AT2G45490 AT2G33240 AT2G36200 AT2G21300 AT2G19760 AT2G28620 AT3G10180 AT3G05520 AT3G51300 AT3G51150 AT3G15220 AT3G44730 AT3G10730 AT4G33200 AT4G32830 AT4G24170 AT5G27000 AT5G65930 AT5G51600 AT5G62500 AT5G53310 AT5G66310 AT5G41310 AT5G42490 AT5G60930 AT5G02370 AT5G11710 AT5G18580 AT1G09170 AT1G60430 AT1G04600 AT1G54560 AT2G17800 AT1G80350 AT1G75950…
54	28	1.30299e-06	0.00020066	CC	coated vesicle	AT1G56590 AT1G28490 AT1G60780 AT1G62020 AT2G21390 AT2G20790 AT2G20760 AT2G19790 AT2G28520 AT2G40060 AT3G51890 AT3G44340 AT4G23460 AT4G32640 AT4G11380 AT4G14160 AT5G16830 AT5G05010 AT5G39510 AT1G47830 AT1G60070 AT2G17380 AT1G05520 AT5G46630 AT1G79990 AT3G07100 AT4G02195 AT5G46860
23	16	1.3343e-06	0.000205482	CC	NADH dehydrogenase complex (quinone)	AT1G14450 AT1G67350 AT1G47260 AT2G02050 AT2G27730 AT2G47690 AT2G33220 AT3G48680 AT4G16450 AT4G34700 AT5G66510 AT5G63510 AT5G37510 AT5G52840 AT2G31490 AT4G00585
23	16	1.3343e-06	0.000205482	CC	respiratory chain complex I	AT1G14450 AT1G67350 AT1G47260 AT2G02050 AT2G27730 AT2G47690 AT2G33220 AT3G48680 AT4G16450 AT4G34700 AT5G66510 AT5G63510 AT5G37510 AT5G52840 AT2G31490 AT4G00585
60	30	1.49783e-06	0.000230665	CC	peroxisome	AT5G18100 AT1G20620 AT2G45740 AT2G42770 AT2G35690 AT2G39970 AT2G22780 AT3G07560 AT3G52880 AT3G27820 AT3G58750 AT3G03490 AT3G61070 AT4G26330 AT5G65110 AT1G47750 AT1G20630 AT1G76490 AT3G01910 AT2G45690 AT4G16760 AT4G35000 AT5G62810 AT3G06860 AT4G05160 AT4G33905 AT4G39850 AT4G35090 AT3G51840 AT1G70580
60	30	1.49783e-06	0.000230665	CC	microbody	AT5G18100 AT1G20620 AT2G45740 AT2G42770 AT2G35690 AT2G39970 AT2G22780 AT3G07560 AT3G52880 AT3G27820 AT3G58750 AT3G03490 AT3G61070 AT4G26330 AT5G65110 AT1G47750 AT1G20630 AT1G76490 AT3G01910 AT2G45690 AT4G16760 AT4G35000 AT5G62810 AT3G06860 AT4G05160 AT4G33905 AT4G39850 AT4G35090 AT3G51840 AT1G70580
298	99	3.71607e-06	0.000572274	CC	cytosol	AT3G04120 AT1G77760 AT1G12780 AT1G14320 AT1G10310 AT1G79850 AT1G52300 AT1G04270 AT1G79690 AT1G18540 AT1G77940 AT1G60490 AT2G27720 AT2G29560 AT2G41840 AT2G37190 AT3G09630 AT3G46200 AT3G02560 AT3G55630 AT3G09200 AT3G53430 AT3G04770 AT3G16050 AT3G25520 AT3G55440 AT3G12580 AT3G60770 AT3G04230 AT3G04840 AT4G29220 AT4G34050 AT4G31700 AT4G00100 AT4G39200 AT4G26270 AT5G10360 AT5G03630 AT5G52650 AT5G15200…
369	118	3.86088e-06	0.000594576	CC	plasma membrane	AT2G38120 AT1G12840 AT1G14830 AT1G14850 AT1G52920 AT1G71840 AT1G64350 AT1G64610 AT1G55680 AT1G24530 AT1G74790 AT1G06840 AT1G65590 AT2G39480 AT2G37670 AT2G18960 AT2G34940 AT2G31960 AT2G24240 AT2G36850 AT2G30290 AT2G31650 AT2G26490 AT3G07390 AT3G51300 AT3G51050 AT3G01650 AT3G13340 AT3G14570 AT3G15470 AT3G25290 AT3G23400 AT3G24550 AT3G23750 AT3G07160 AT3G14840 AT4G25900 AT4G20260 AT4G28540 AT4G20830…
35	20	6.1687e-06	0.00094998	CC	clathrin-coated vesicle	AT1G56590 AT1G28490 AT1G60780 AT2G20790 AT2G20760 AT2G19790 AT2G28520 AT2G40060 AT3G51890 AT4G23460 AT4G11380 AT5G16830 AT5G05010 AT5G39510 AT1G47830 AT1G60070 AT2G17380 AT5G46630 AT4G02195 AT5G46860
120	47	1.33659e-05	0.00205835	CC	chromosomal part	AT5G66750 AT1G57820 AT1G04880 AT1G52740 AT1G63160 AT1G67320 AT1G54240 AT1G54260 AT1G51060 AT1G49950 AT1G19890 AT1G21690 AT1G48620 AT2G37560 AT2G13370 AT2G45490 AT2G37470 AT2G32900 AT3G09480 AT3G20670 AT3G53730 AT3G13350 AT3G28730 AT4G37280 AT4G29910 AT4G10710 AT4G40030 AT4G40040 AT5G41880 AT5G44800 AT5G67580 AT5G59870 AT5G54640 AT5G64610 AT5G02570 AT1G26840 AT1G77470 AT3G59550 AT5G13820 AT1G02740…
51	25	1.71954e-05	0.0026481	CC	cytoplasmic vesicle part	AT1G56590 AT1G60780 AT1G62020 AT2G21390 AT2G20790 AT2G20760 AT2G19790 AT2G28520 AT2G40060 AT3G51890 AT3G44340 AT4G23460 AT4G32640 AT4G11380 AT4G14160 AT5G08410 AT5G05010 AT5G19820 AT1G47830 AT1G60070 AT2G17380 AT1G05520 AT5G46630 AT1G79990 AT3G07100
37	20	1.9064e-05	0.00293586	CC	vacuole, cell cycle independent morphology	AT5G13930 AT1G20840 AT1G09070 AT3G51490 AT3G03090 AT3G60600 AT4G18160 AT4G39080 AT1G73190 AT1G15690 AT1G77140 AT5G27150 AT4G03560 AT3G54860 AT5G01490 AT2G38020 AT5G46860 AT2G36830 AT2G05170 AT4G11150
46	23	2.47003e-05	0.00380384	CC	cytoplasmic vesicle membrane	AT1G56590 AT1G60780 AT1G62020 AT2G21390 AT2G20790 AT2G20760 AT2G19790 AT2G28520 AT2G40060 AT3G51890 AT3G44340 AT4G23460 AT4G32640 AT4G11380 AT4G14160 AT5G05010 AT1G47830 AT1G60070 AT2G17380 AT1G05520 AT5G46630 AT1G79990 AT3G07100
46	23	2.47003e-05	0.00380384	CC	coated vesicle membrane	AT1G56590 AT1G60780 AT1G62020 AT2G21390 AT2G20790 AT2G20760 AT2G19790 AT2G28520 AT2G40060 AT3G51890 AT3G44340 AT4G23460 AT4G32640 AT4G11380 AT4G14160 AT5G05010 AT1G47830 AT1G60070 AT2G17380 AT1G05520 AT5G46630 AT1G79990 AT3G07100
15	11	3.05531e-05	0.00470518	CC	nuclear speck	AT1G16610 AT1G55310 AT4G31580 AT3G61860 AT4G25500 AT1G09140 AT1G02840 AT3G13570 AT5G64200 AT2G37340 AT3G55460
47	23	3.83904e-05	0.00591212	CC	vesicle membrane	AT1G56590 AT1G60780 AT1G62020 AT2G21390 AT2G20790 AT2G20760 AT2G19790 AT2G28520 AT2G40060 AT3G51890 AT3G44340 AT4G23460 AT4G32640 AT4G11380 AT4G14160 AT5G05010 AT1G47830 AT1G60070 AT2G17380 AT1G05520 AT5G46630 AT1G79990 AT3G07100
28	16	5.30325e-05	0.00816701	CC	membrane of vacuole with cell cycle-independent morphology	AT5G13930 AT1G20840 AT3G51490 AT3G03090 AT4G18160 AT4G39080 AT1G73190 AT1G15690 AT1G77140 AT3G54860 AT5G01490 AT2G38020 AT5G46860 AT2G36830 AT2G05170 AT4G11150
45	22	5.7424e-05	0.0088433	CC	membrane coat	AT1G56590 AT1G60780 AT1G62020 AT2G21390 AT2G20790 AT2G20760 AT2G19790 AT2G40060 AT3G51890 AT3G44340 AT4G23460 AT4G32640 AT4G11380 AT4G14160 AT5G05010 AT1G47830 AT1G60070 AT2G17380 AT1G05520 AT5G46630 AT1G79990 AT3G07100
45	22	5.7424e-05	0.0088433	CC	vesicle coat	AT1G56590 AT1G60780 AT1G62020 AT2G21390 AT2G20790 AT2G20760 AT2G19790 AT2G40060 AT3G51890 AT3G44340 AT4G23460 AT4G32640 AT4G11380 AT4G14160 AT5G05010 AT1G47830 AT1G60070 AT2G17380 AT1G05520 AT5G46630 AT1G79990 AT3G07100
45	22	5.7424e-05	0.0088433	CC	coated membrane	AT1G56590 AT1G60780 AT1G62020 AT2G21390 AT2G20790 AT2G20760 AT2G19790 AT2G40060 AT3G51890 AT3G44340 AT4G23460 AT4G32640 AT4G11380 AT4G14160 AT5G05010 AT1G47830 AT1G60070 AT2G17380 AT1G05520 AT5G46630 AT1G79990 AT3G07100
158	56	6.35687e-05	0.00978958	CC	chromosome	AT5G66750 AT1G57820 AT1G04880 AT1G52740 AT1G14410 AT1G63160 AT1G67320 AT1G54240 AT1G54260 AT1G51060 AT1G49950 AT1G19890 AT1G21690 AT1G48620 AT2G37560 AT2G13370 AT2G45490 AT2G37470 AT2G32900 AT3G09480 AT3G20670 AT3G53730 AT3G13350 AT3G28730 AT4G37280 AT4G13670 AT4G20010 AT4G29910 AT4G10710 AT4G40030 AT4G40040 AT5G41880 AT5G44800 AT5G67580 AT5G59870 AT5G54640 AT5G55310 AT5G64610 AT5G16270 AT5G02570…
43	21	8.59639e-05	0.0132384	CC	actin cytoskeleton	AT1G71790 AT1G04160 AT1G08730 AT2G33240 AT2G19770 AT2G19760 AT3G05520 AT4G29340 AT4G33200 AT5G53310 AT5G11710 AT1G60430 AT1G04600 AT1G54560 AT2G29890 AT3G27000 AT4G27370 AT5G56600 AT3G58160 AT5G54280 AT4G01710
122	45	0.000111066	0.0171041	CC	microtubule cytoskeleton	AT2G35630 AT1G18410 AT2G45490 AT2G36200 AT2G21300 AT2G19760 AT2G28620 AT3G10180 AT3G51300 AT3G51150 AT3G15220 AT3G44730 AT3G10730 AT4G32830 AT4G24170 AT5G27000 AT5G65930 AT5G51600 AT5G62500 AT5G66310 AT5G41310 AT5G42490 AT5G60930 AT5G02370 AT5G18580 AT1G09170 AT2G17800 AT1G80350 AT1G75950 AT4G02570 AT1G64740 AT1G50010 AT1G04820 AT4G14960 AT5G44340 AT2G29550 AT4G20890 AT1G63640 AT5G27550 AT1G52250…
24	14	0.000115743	0.0178244	CC	transport vesicle	AT1G28490 AT2G28520 AT3G44340 AT4G23460 AT4G32640 AT4G11380 AT4G14160 AT5G16830 AT5G39510 AT1G60070 AT1G05520 AT3G07100 AT4G02195 AT5G46860
35	18	0.000117426	0.0180837	CC	Golgi-associated vesicle	AT1G28490 AT1G62020 AT2G21390 AT2G28520 AT3G44340 AT4G23460 AT4G32640 AT4G11380 AT4G14160 AT5G16830 AT5G39510 AT1G60070 AT2G47170 AT1G05520 AT1G79990 AT3G07100 AT4G02195 AT5G46860
27	15	0.000140742	0.0216743	CC	clathrin coated vesicle membrane	AT1G56590 AT1G60780 AT2G20790 AT2G20760 AT2G19790 AT2G28520 AT2G40060 AT3G51890 AT4G23460 AT4G11380 AT5G05010 AT1G47830 AT1G60070 AT2G17380 AT5G46630
10	8	0.000152938	0.0235524	CC	late endosome	AT3G12400 AT3G47810 AT5G16830 AT5G06140 AT5G53530 AT5G39510 AT1G26670 AT5G46860
136	48	0.0002288	0.0352352	CC	plasma membrane part	AT1G71840 AT1G64350 AT1G64610 AT1G55680 AT1G24530 AT2G37670 AT2G34940 AT2G31960 AT2G24240 AT2G36850 AT2G30290 AT2G26490 AT3G51050 AT3G13340 AT3G14570 AT3G15470 AT3G07160 AT4G28540 AT4G29830 AT4G30940 AT4G22910 AT4G11920 AT4G34460 AT5G36870 AT5G08410 AT5G50230 AT5G67320 AT5G58220 AT5G56190 AT5G42010 AT5G24320 AT5G19820 AT5G14870 AT1G28230 AT2G01180 AT4G26100 AT3G19930 AT2G30050 AT4G02730 AT4G03550…
23	13	0.000313759	0.0483189	CC	endosome membrane	AT2G19830 AT2G06530 AT3G12400 AT4G27040 AT5G63880 AT5G22950 AT1G15690 AT3G54840 AT1G16240 AT1G79590 AT4G21560 AT4G05000 AT5G04920
23	13	0.000313759	0.0483189	CC	endosomal part	AT2G19830 AT2G06530 AT3G12400 AT4G27040 AT5G63880 AT5G22950 AT1G15690 AT3G54840 AT1G16240 AT1G79590 AT4G21560 AT4G05000 AT5G04920
26	14	0.000363807	0.0560263	CC	clathrin coat	AT1G56590 AT1G60780 AT2G20790 AT2G20760 AT2G19790 AT2G40060 AT3G51890 AT4G23460 AT4G11380 AT5G05010 AT1G47830 AT1G60070 AT2G17380 AT5G46630
26	14	0.000363807	0.0560263	CC	clathrin vesicle coat	AT1G56590 AT1G60780 AT2G20790 AT2G20760 AT2G19790 AT2G40060 AT3G51890 AT4G23460 AT4G11380 AT5G05010 AT1G47830 AT1G60070 AT2G17380 AT5G46630
50	22	0.000392181	0.0603959	CC	nuclear envelope	AT1G27970 AT1G27310 AT1G13120 AT2G16950 AT2G41620 AT3G05720 AT3G08960 AT3G03110 AT3G10730 AT4G27640 AT5G06120 AT5G62600 AT1G09270 AT1G59660 AT1G79280 AT5G47120 AT2G46520 AT5G53480 AT5G16050 AT3G02520 AT1G14850 AT3G63130
44	20	0.000424389	0.0653559	CC	organelle outer membrane	AT3G11670 AT2G11810 AT2G28900 AT2G42210 AT3G02090 AT3G62880 AT5G15090 AT5G20300 AT5G20410 AT5G53280 AT5G67500 AT5G57490 AT2G37410 AT3G19720 AT3G46740 AT3G52230 AT3G01280 AT5G41685 AT4G00550 AT5G40930
98	36	0.000562586	0.0866382	CC	nucleoplasm part	AT5G64630 AT2G28290 AT1G03280 AT2G41630 AT3G04680 AT3G15210 AT3G20910 AT3G13445 AT3G28730 AT4G20440 AT4G10710 AT4G24440 AT5G19910 AT5G43130 AT5G12840 AT1G26470 AT1G27720 AT1G16610 AT1G55310 AT4G31580 AT5G09920 AT3G61860 AT4G25500 AT1G09140 AT4G21710 AT1G02840 AT1G75510 AT5G09230 AT1G17440 AT2G18915 AT3G04740 AT1G21700 AT3G13570 AT5G64200 AT2G37340 AT3G55460
8479	1689	1	1	CC	cellular_component	AT5G38480 AT5G58670 AT4G37990 AT1G12370 AT1G01510 AT3G02260 AT3G51770 AT5G13480 AT4G26850 AT1G75770 AT1G14820 AT1G69430 AT1G69510 AT1G07170 AT1G07140 AT1G03070 AT1G03050 AT1G03110 AT1G03150 AT1G48320 AT1G48310 AT1G17730 AT1G17690 AT1G48790 AT1G51200 AT1G51360 AT1G67580 AT1G67670 AT1G67850 AT1G11930 AT1G11840 AT1G11990 AT1G34150 AT1G33980 AT1G06700 AT1G06540 AT1G53400 AT1G65980 AT1G13570 AT1G49290…
NA	1485	NA	NA	CC	NA	MULTIPLE, MULTIPLE, ATMG00010, MULTIPLE, MULTIPLE, MULTIPLE, AT2G26410, AT2G26430, AT2G26470, AT2G39720, AT2G39770, AT2G39760, AT2G23350, MULTIPLE, MULTIPLE, MULTIPLE, AT2G45270, MULTIPLE, MULTIPLE, AT1G67800, AT5G12310, AT4G25540, AT4G17270, AT4G16845, AT4G15470, AT4G17010, AT4G15420, AT4G15475, AT4G17790, AT4G15120, AT4G17720, MULTIPLE, AT4G17170, AT4G17330, AT4G17360, AT4G17060, MULTIPLE, MULT…

## Sheet: Sector 3
NodeSize	SampleMatch	P value	adjusted P value	GO Ontology	GO Term	Sample AGIs
7498	2108	6.92197e-22	3.14949e-19	MF	catalytic activity	AT4G26080 AT1G37130 AT5G19550 AT4G14110 AT3G48560 AT2G39770 AT5G66750 AT1G12840 AT3G11670 AT1G66340 AT3G12120 AT4G22260 AT3G51160 AT2G18790 AT4G37930 AT3G11540 AT5G20930 AT5G41150 AT3G15620 AT4G39980 AT4G37990 AT3G04120 AT1G12370 AT4G29010 AT3G47340 AT1G20620 AT1G77300 AT4G15880 AT3G01120 AT1G30620 AT5G14800 AT2G46920 AT3G22200 AT1G64440 AT4G23100 AT1G10760 AT2G28290 AT2G19450 AT5G20350 AT2G30950…
1900	629	1.94071e-20	8.83021e-18	MF	protein binding	AT5G38480 AT1G68370 AT2G32950 AT4G14110 AT5G64630 AT2G46340 AT3G11540 AT5G03240 AT2G37630 AT5G14250 AT5G42970 AT3G51770 AT2G35630 AT1G64440 AT4G16860 AT4G21790 AT1G32400 AT5G03730 AT1G07000 AT1G07140 AT1G50440 AT1G50410 AT1G48760 AT1G61140 AT1G57820 AT1G49490 AT1G12970 AT1G12780 AT1G27970 AT1G04790 AT1G56300 AT1G14260 AT1G10230 AT1G71800 AT1G71790 AT1G71000 AT1G18470 AT1G54150 AT1G03370 AT1G63170…
820	309	9.84336e-19	4.47873e-16	MF	substrate-specific transporter activity	AT2G38120 AT1G12840 AT1G06970 AT1G22450 AT1G27970 AT1G26130 AT1G50310 AT1G55910 AT1G14360 AT1G19650 AT1G54110 AT1G27310 AT1G71880 AT1G70330 AT1G70300 AT1G80230 AT1G19450 AT1G51650 AT1G79900 AT1G52360 AT1G65730 AT1G67300 AT1G79610 AT1G54280 AT1G55620 AT1G09930 AT1G64200 AT1G75220 AT1G80660 AT1G59820 AT1G21380 AT1G66570 AT1G78000 AT1G31120 AT1G29310 AT1G72750 AT1G20840 AT1G22150 AT1G63440 AT1G28220…
334	151	1.94304e-17	8.84084e-15	MF	phosphoric ester hydrolase activity	AT4G26080 AT2G46920 AT1G07160 AT1G07110 AT1G17710 AT1G53320 AT1G50370 AT1G49740 AT1G18480 AT1G13900 AT1G29770 AT1G74210 AT1G48120 AT1G09870 AT1G64040 AT1G75210 AT1G59830 AT1G17340 AT1G43900 AT1G31190 AT1G72770 AT1G43670 AT1G05630 AT1G73010 AT1G65580 AT1G52570 AT1G47270 AT2G01180 AT2G35840 AT2G16430 AT2G31830 AT2G25620 AT2G33540 AT2G43900 AT2G33700 AT2G04550 AT2G35680 AT2G18280 AT2G41140 AT2G39840…
1206	418	2.11676e-17	9.63128e-15	MF	transporter activity	AT2G38120 AT1G12840 AT1G13980 AT1G06970 AT1G11890 AT1G22450 AT1G22530 AT1G27970 AT1G26130 AT1G50310 AT1G55910 AT1G14360 AT1G10390 AT1G19650 AT1G54110 AT1G27310 AT1G71880 AT1G70330 AT1G70300 AT1G80230 AT1G19450 AT1G51650 AT1G79900 AT1G62200 AT1G52360 AT1G65730 AT1G67300 AT1G79610 AT1G10680 AT1G54280 AT1G54350 AT1G55690 AT1G55620 AT1G03550 AT1G09930 AT1G64200 AT1G75220 AT1G80660 AT1G59820 AT1G68570…
286	130	1.94478e-15	8.84874e-13	MF	phosphoric monoester hydrolase activity	AT4G26080 AT2G46920 AT1G07160 AT1G07110 AT1G17710 AT1G50370 AT1G18480 AT1G13900 AT1G29770 AT1G48120 AT1G09870 AT1G64040 AT1G75210 AT1G59830 AT1G17340 AT1G43900 AT1G31190 AT1G72770 AT1G43670 AT1G05630 AT1G73010 AT1G65580 AT1G52570 AT2G01180 AT2G35840 AT2G16430 AT2G31830 AT2G25620 AT2G33540 AT2G43900 AT2G33700 AT2G04550 AT2G35680 AT2G41140 AT2G39840 AT2G42010 AT2G40180 AT3G51830 AT3G02870 AT3G02750…
81	52	2.23237e-14	1.01573e-11	MF	translation initiation factor activity	AT1G71770 AT1G54290 AT1G17220 AT1G13020 AT2G36660 AT2G45730 AT2G04520 AT2G23350 AT2G39990 AT2G39820 AT3G55620 AT3G11400 AT3G22860 AT4G18040 AT4G11160 AT4G27130 AT4G18300 AT5G11900 AT5G44320 AT5G54940 AT5G35620 AT5G18110 AT5G57870 AT5G36230 AT1G72340 AT1G36730 AT1G10840 AT1G21160 AT1G65220 AT1G26630 AT1G22760 AT3G56150 AT3G57290 AT3G60240 AT4G34110 AT5G20920 AT1G04170 AT4G11420 AT4G33250 AT3G13920…
124	69	4.8051e-14	2.18632e-11	MF	protein transporter activity	AT1G27970 AT1G27310 AT1G52360 AT1G21380 AT1G29310 AT1G72750 AT1G12360 AT1G06210 AT2G16950 AT2G34250 AT2G37410 AT2G28900 AT2G45070 AT2G38410 AT2G42210 AT2G17980 AT2G35190 AT3G05720 AT3G62880 AT3G54860 AT3G58170 AT3G20920 AT3G16620 AT3G25120 AT3G27530 AT3G27080 AT3G29070 AT3G15980 AT3G08960 AT3G03110 AT3G46740 AT3G10780 AT3G60540 AT3G48570 AT3G49560 AT4G12120 AT4G03320 AT4G32760 AT4G02150 AT5G16880…
679	247	3.04396e-13	1.385e-10	MF	substrate-specific transmembrane transporter activity	AT2G38120 AT1G12840 AT1G06970 AT1G22450 AT1G26130 AT1G50310 AT1G55910 AT1G14360 AT1G54110 AT1G71880 AT1G70330 AT1G70300 AT1G80230 AT1G19450 AT1G51650 AT1G79900 AT1G67300 AT1G79610 AT1G54280 AT1G55620 AT1G64200 AT1G75220 AT1G80660 AT1G59820 AT1G66570 AT1G78000 AT1G31120 AT1G29310 AT1G72750 AT1G20840 AT1G22150 AT1G63440 AT1G28220 AT1G16310 AT1G31830 AT1G01340 AT1G47240 AT1G78900 AT1G15120 AT2G25520…
537	198	1.77091e-11	8.05764e-09	MF	hydrolase activity, acting on acid anhydrides, in phosphorus-containing anhydrides	AT5G66750 AT1G12840 AT2G28290 AT1G14830 AT1G26130 AT1G35530 AT1G63160 AT1G62130 AT1G74310 AT1G10680 AT1G54280 AT1G54270 AT1G54350 AT1G64110 AT1G64200 AT1G02890 AT1G07510 AT1G80660 AT1G59820 AT1G59760 AT1G63740 AT1G56540 AT1G30540 AT1G45000 AT1G44900 AT1G72730 AT1G50140 AT1G63440 AT1G73170 AT1G32490 AT1G80350 AT1G09100 AT1G15690 AT1G21690 AT1G20960 AT1G20920 AT2G01320 AT2G39350 AT2G39480 AT2G46620…
535	197	2.27971e-11	1.03727e-08	MF	pyrophosphatase activity	AT5G66750 AT1G12840 AT2G28290 AT1G14830 AT1G26130 AT1G35530 AT1G63160 AT1G62130 AT1G74310 AT1G10680 AT1G54280 AT1G54270 AT1G54350 AT1G64110 AT1G64200 AT1G02890 AT1G07510 AT1G80660 AT1G59820 AT1G59760 AT1G63740 AT1G56540 AT1G30540 AT1G45000 AT1G44900 AT1G72730 AT1G50140 AT1G63440 AT1G73170 AT1G32490 AT1G80350 AT1G09100 AT1G15690 AT1G21690 AT1G20960 AT1G20920 AT2G01320 AT2G39350 AT2G39480 AT2G46620…
539	198	2.58624e-11	1.17674e-08	MF	hydrolase activity, acting on acid anhydrides	AT5G66750 AT1G12840 AT2G28290 AT1G14830 AT1G26130 AT1G35530 AT1G63160 AT1G62130 AT1G74310 AT1G10680 AT1G54280 AT1G54270 AT1G54350 AT1G64110 AT1G64200 AT1G02890 AT1G07510 AT1G80660 AT1G59820 AT1G59760 AT1G63740 AT1G56540 AT1G30540 AT1G45000 AT1G44900 AT1G72730 AT1G50140 AT1G63440 AT1G73170 AT1G32490 AT1G80350 AT1G09100 AT1G15690 AT1G21690 AT1G20960 AT1G20920 AT2G01320 AT2G39350 AT2G39480 AT2G46620…
470	177	2.87289e-11	1.30716e-08	MF	ion transmembrane transporter activity	AT1G12840 AT1G06970 AT1G22450 AT1G26130 AT1G55910 AT1G54110 AT1G71880 AT1G70300 AT1G80230 AT1G51650 AT1G79610 AT1G54280 AT1G55620 AT1G64200 AT1G80660 AT1G59820 AT1G66570 AT1G78000 AT1G31120 AT1G22150 AT1G63440 AT1G16310 AT1G31830 AT1G01340 AT1G47240 AT1G78900 AT1G15120 AT2G25520 AT2G38290 AT2G29410 AT2G46800 AT2G01090 AT2G28180 AT2G28170 AT2G24240 AT2G25600 AT2G17500 AT2G13620 AT2G02860 AT2G40540…
317	129	4.03862e-11	1.83757e-08	MF	cation transmembrane transporter activity	AT1G12840 AT1G06970 AT1G22450 AT1G55910 AT1G54110 AT1G71880 AT1G70300 AT1G80230 AT1G51650 AT1G79610 AT1G64200 AT1G80660 AT1G66570 AT1G31120 AT1G16310 AT1G31830 AT1G78900 AT1G15120 AT2G38290 AT2G29410 AT2G46800 AT2G01090 AT2G28180 AT2G28170 AT2G24240 AT2G25600 AT2G17500 AT2G13620 AT2G02860 AT2G40540 AT2G47600 AT2G14670 AT2G47380 AT3G02850 AT3G03720 AT3G06370 AT3G44910 AT3G44900 AT3G57330 AT3G52730…
514	188	1.24036e-10	5.64362e-08	MF	nucleoside-triphosphatase activity	AT5G66750 AT1G12840 AT2G28290 AT1G14830 AT1G26130 AT1G35530 AT1G63160 AT1G62130 AT1G74310 AT1G10680 AT1G54280 AT1G54270 AT1G54350 AT1G64110 AT1G64200 AT1G02890 AT1G07510 AT1G80660 AT1G59820 AT1G59760 AT1G63740 AT1G56540 AT1G30540 AT1G45000 AT1G44900 AT1G72730 AT1G50140 AT1G63440 AT1G73170 AT1G32490 AT1G80350 AT1G09100 AT1G15690 AT1G21690 AT1G20960 AT1G20920 AT2G01320 AT2G39350 AT2G39480 AT2G46620…
143	69	2.90943e-10	1.32379e-07	MF	monovalent inorganic cation transmembrane transporter activity	AT1G12840 AT1G06970 AT1G22450 AT1G70300 AT1G80230 AT1G51650 AT1G79610 AT1G64200 AT1G80660 AT1G31120 AT1G78900 AT1G15120 AT2G01090 AT2G28180 AT2G28170 AT2G13620 AT2G40540 AT2G47380 AT3G06370 AT3G44910 AT3G44900 AT3G52730 AT3G52080 AT3G42050 AT3G17630 AT3G15640 AT3G58730 AT3G10860 AT3G05030 AT4G26710 AT4G19960 AT4G32470 AT4G23640 AT4G02620 AT4G37830 AT4G34720 AT5G01680 AT5G01690 AT5G05370 AT5G55290…
416	157	3.09709e-10	1.40917e-07	MF	ATPase activity	AT5G66750 AT1G12840 AT2G28290 AT1G26130 AT1G35530 AT1G63160 AT1G62130 AT1G74310 AT1G10680 AT1G54280 AT1G54270 AT1G54350 AT1G64110 AT1G64200 AT1G02890 AT1G07510 AT1G80660 AT1G59820 AT1G59760 AT1G30540 AT1G45000 AT1G44900 AT1G72730 AT1G50140 AT1G63440 AT1G32490 AT1G09100 AT1G15690 AT1G21690 AT1G20960 AT1G20920 AT2G01320 AT2G39350 AT2G39480 AT2G46620 AT2G25530 AT2G25140 AT2G42520 AT2G16440 AT2G18960…
129	63	9.16351e-10	4.1694e-07	MF	hydrogen ion transmembrane transporter activity	AT1G12840 AT1G06970 AT1G22450 AT1G80230 AT1G51650 AT1G79610 AT1G64200 AT1G80660 AT1G78900 AT1G15120 AT2G01090 AT2G28180 AT2G28170 AT2G13620 AT2G47380 AT3G06370 AT3G44910 AT3G44900 AT3G52730 AT3G52080 AT3G42050 AT3G17630 AT3G15640 AT3G58730 AT3G10860 AT3G05030 AT4G26710 AT4G32470 AT4G02620 AT4G37830 AT4G34720 AT5G01680 AT5G01690 AT5G05370 AT5G55290 AT5G61310 AT5G51710 AT5G47030 AT5G22900 AT5G22910…
132	64	9.85961e-10	4.48612e-07	MF	translation regulator activity	AT1G71770 AT1G54290 AT1G04170 AT1G17220 AT1G76810 AT1G13020 AT2G36660 AT2G45730 AT2G31060 AT2G04520 AT2G23350 AT2G39990 AT2G39820 AT3G55620 AT3G11400 AT3G22860 AT3G22980 AT4G18040 AT4G11160 AT4G27130 AT4G27650 AT4G18300 AT5G10630 AT5G11900 AT5G44320 AT5G08550 AT5G54940 AT5G47880 AT5G35620 AT5G18110 AT5G57870 AT5G19510 AT5G36230 AT1G72340 AT1G36730 AT1G10840 AT1G21160 AT1G65220 AT1G26630 AT1G22760…
898	294	1.65611e-09	7.5353e-07	MF	transmembrane transporter activity	AT2G38120 AT1G12840 AT1G13980 AT1G06970 AT1G22450 AT1G26130 AT1G50310 AT1G55910 AT1G14360 AT1G54110 AT1G71880 AT1G70330 AT1G70300 AT1G80230 AT1G19450 AT1G51650 AT1G79900 AT1G67300 AT1G79610 AT1G10680 AT1G54280 AT1G54350 AT1G55620 AT1G03550 AT1G64200 AT1G75220 AT1G80660 AT1G59820 AT1G66570 AT1G78000 AT1G31120 AT1G29310 AT1G72750 AT1G20840 AT1G22150 AT1G63440 AT1G28220 AT1G16310 AT1G31830 AT1G01340…
17	16	1.69754e-09	7.7238e-07	MF	phosphatase regulator activity	AT1G25490 AT3G09880 AT3G25800 AT3G21650 AT3G26020 AT4G08960 AT5G03470 AT5G52200 AT5G25510 AT1G13320 AT1G17720 AT5G53000 AT5G18580 AT1G13460 AT3G54930 AT4G15415
17	16	1.69754e-09	7.7238e-07	MF	protein phosphatase regulator activity	AT1G25490 AT3G09880 AT3G25800 AT3G21650 AT3G26020 AT4G08960 AT5G03470 AT5G52200 AT5G25510 AT1G13320 AT1G17720 AT5G53000 AT5G18580 AT1G13460 AT3G54930 AT4G15415
131	63	2.00734e-09	9.13341e-07	MF	translation factor activity, nucleic acid binding	AT1G71770 AT1G54290 AT1G04170 AT1G17220 AT1G76810 AT1G13020 AT2G36660 AT2G45730 AT2G31060 AT2G04520 AT2G23350 AT2G39990 AT2G39820 AT3G55620 AT3G11400 AT3G22860 AT3G22980 AT4G18040 AT4G11160 AT4G27130 AT4G27650 AT4G18300 AT5G10630 AT5G11900 AT5G44320 AT5G54940 AT5G47880 AT5G35620 AT5G18110 AT5G57870 AT5G19510 AT5G36230 AT1G72340 AT1G36730 AT1G10840 AT1G21160 AT1G65220 AT1G26630 AT1G22760 AT3G56150…
193	84	2.31501e-09	1.05333e-06	MF	GTP binding	AT1G14830 AT1G49300 AT1G56330 AT1G52280 AT1G10630 AT1G07410 AT1G70490 AT1G48900 AT1G72660 AT1G15310 AT2G38840 AT2G44610 AT2G44690 AT2G44590 AT2G21880 AT2G31060 AT2G33870 AT2G14120 AT2G27200 AT2G22290 AT2G18390 AT3G46060 AT3G51300 AT3G54840 AT3G53610 AT3G22950 AT3G15060 AT3G16620 AT3G19720 AT3G21700 AT3G16100 AT3G18820 AT3G49730 AT3G62290 AT3G63150 AT3G46830 AT4G09720 AT4G30600 AT4G39520 AT4G19640…
193	84	2.31501e-09	1.05333e-06	MF	guanyl nucleotide binding	AT1G14830 AT1G49300 AT1G56330 AT1G52280 AT1G10630 AT1G07410 AT1G70490 AT1G48900 AT1G72660 AT1G15310 AT2G38840 AT2G44610 AT2G44690 AT2G44590 AT2G21880 AT2G31060 AT2G33870 AT2G14120 AT2G27200 AT2G22290 AT2G18390 AT3G46060 AT3G51300 AT3G54840 AT3G53610 AT3G22950 AT3G15060 AT3G16620 AT3G19720 AT3G21700 AT3G16100 AT3G18820 AT3G49730 AT3G62290 AT3G63150 AT3G46830 AT4G09720 AT4G30600 AT4G39520 AT4G19640…
99	50	1.17478e-08	5.34526e-06	MF	unfolded protein binding	AT1G08780 AT1G76700 AT1G72070 AT1G28210 AT1G24120 AT2G25560 AT2G33210 AT2G21510 AT2G42750 AT2G20560 AT3G22480 AT3G11830 AT3G62600 AT3G12170 AT3G57340 AT3G20050 AT3G13860 AT3G13470 AT3G08910 AT3G08970 AT3G47940 AT3G04980 AT4G37910 AT4G28480 AT5G09590 AT5G20890 AT5G52640 AT5G49580 AT5G49910 AT5G53150 AT5G05750 AT5G37380 AT5G06910 AT5G18140 AT5G16650 AT5G01390 AT5G25530 AT1G61770 AT1G11040 AT1G21080…
221	91	1.44158e-08	6.55919e-06	MF	small protein conjugating enzyme activity	AT1G67530 AT1G27910 AT1G14260 AT1G14400 AT1G10230 AT1G29340 AT1G66160 AT1G71020 AT1G23030 AT1G64230 AT1G77000 AT1G76920 AT1G23260 AT1G45050 AT1G24330 AT2G36060 AT2G35930 AT2G16920 AT2G25490 AT2G47700 AT2G18600 AT2G21950 AT2G28830 AT2G44900 AT2G03170 AT2G02760 AT2G16740 AT2G46030 AT3G46510 AT3G02260 AT3G08690 AT3G08700 AT3G46460 AT3G07370 AT3G52450 AT3G54850 AT3G50080 AT3G17000 AT3G24800 AT3G20060…
203	85	1.69872e-08	7.7292e-06	MF	inorganic cation transmembrane transporter activity	AT1G12840 AT1G06970 AT1G22450 AT1G70300 AT1G80230 AT1G51650 AT1G79610 AT1G64200 AT1G80660 AT1G31120 AT1G78900 AT1G15120 AT2G38290 AT2G29410 AT2G46800 AT2G01090 AT2G28180 AT2G28170 AT2G13620 AT2G40540 AT2G47380 AT3G06370 AT3G44910 AT3G44900 AT3G57330 AT3G52730 AT3G52080 AT3G42050 AT3G17630 AT3G15640 AT3G21180 AT3G58730 AT3G46900 AT3G10860 AT3G05030 AT4G26710 AT4G28700 AT4G19960 AT4G32470 AT4G23640…
255	101	2.64569e-08	1.20379e-05	MF	enzyme regulator activity	AT1G12070 AT1G04830 AT1G79860 AT1G52240 AT1G10630 AT1G70210 AT1G01960 AT1G70490 AT1G70540 AT1G23350 AT1G17860 AT1G25490 AT1G77390 AT2G22490 AT2G47050 AT2G10970 AT2G02140 AT2G40880 AT2G25240 AT2G38870 AT2G47340 AT2G26430 AT3G02460 AT3G07880 AT3G07890 AT3G61980 AT3G59920 AT3G11520 AT3G60250 AT3G42050 AT3G43300 AT3G09880 AT3G25800 AT3G17220 AT3G21650 AT3G24620 AT3G26020 AT3G12490 AT3G16130 AT3G55020…
220	89	5.52353e-08	2.5132e-05	MF	small conjugating protein ligase activity	AT1G67530 AT1G27910 AT1G14260 AT1G14400 AT1G10230 AT1G29340 AT1G66160 AT1G71020 AT1G23030 AT1G64230 AT1G77000 AT1G76920 AT1G23260 AT1G45050 AT1G24330 AT2G36060 AT2G35930 AT2G16920 AT2G25490 AT2G47700 AT2G18600 AT2G21950 AT2G28830 AT2G44900 AT2G03170 AT2G02760 AT2G16740 AT2G46030 AT3G46510 AT3G02260 AT3G08690 AT3G08700 AT3G46460 AT3G07370 AT3G52450 AT3G54850 AT3G50080 AT3G17000 AT3G24800 AT3G20060…
186	78	5.97693e-08	2.7195e-05	MF	phosphoprotein phosphatase activity	AT4G26080 AT2G46920 AT1G07160 AT1G50370 AT1G18480 AT1G13900 AT1G48120 AT1G64040 AT1G59830 AT1G43900 AT1G72770 AT2G16430 AT2G25620 AT2G33540 AT2G33700 AT2G04550 AT2G35680 AT2G41140 AT2G39840 AT2G40180 AT3G02750 AT3G02800 AT3G11410 AT3G51470 AT3G50110 AT3G17090 AT3G15260 AT3G23610 AT3G17790 AT3G12620 AT3G19980 AT3G55050 AT3G44620 AT3G07130 AT3G50530 AT3G47810 AT3G46820 AT3G56760 AT4G31860 AT4G33920…
640	213	7.23362e-08	3.2913e-05	MF	phosphotransferase activity, alcohol group as acceptor	AT1G66340 AT2G18790 AT5G20930 AT5G03730 AT1G49270 AT1G76550 AT1G71810 AT1G64300 AT1G35670 AT1G62950 AT1G51660 AT1G04440 AT1G64460 AT1G74320 AT1G17250 AT1G02970 AT1G01460 AT1G34260 AT1G62400 AT1G73670 AT1G26270 AT1G72710 AT1G63500 AT1G73080 AT1G16330 AT1G06840 AT1G32440 AT1G50990 AT1G60490 AT1G21640 AT2G27490 AT2G35890 AT2G26830 AT2G41210 AT2G31270 AT2G25880 AT2G45490 AT2G43790 AT2G43850 AT2G31800…
218	88	7.35336e-08	3.34578e-05	MF	ubiquitin-protein ligase activity	AT1G67530 AT1G27910 AT1G14260 AT1G14400 AT1G10230 AT1G29340 AT1G66160 AT1G71020 AT1G23030 AT1G64230 AT1G77000 AT1G76920 AT1G23260 AT1G45050 AT1G24330 AT2G36060 AT2G35930 AT2G16920 AT2G25490 AT2G47700 AT2G18600 AT2G21950 AT2G28830 AT2G44900 AT2G03170 AT2G02760 AT2G16740 AT2G46030 AT3G46510 AT3G02260 AT3G08690 AT3G08700 AT3G46460 AT3G07370 AT3G52450 AT3G54850 AT3G50080 AT3G17000 AT3G24800 AT3G20060…
14	13	1.00557e-07	4.57534e-05	MF	protein phosphatase type 2A regulator activity	AT1G25490 AT3G09880 AT3G25800 AT3G21650 AT3G26020 AT5G03470 AT5G25510 AT1G13320 AT1G17720 AT5G53000 AT1G13460 AT3G54930 AT4G15415
1505	448	1.36926e-07	6.23012e-05	MF	transferase activity, transferring phosphorus-containing groups	AT2G39770 AT1G66340 AT2G18790 AT5G20930 AT1G10760 AT4G26850 AT5G03730 AT1G67580 AT1G06700 AT1G30270 AT1G13560 AT1G49270 AT1G19090 AT1G76550 AT1G09600 AT1G33770 AT1G71810 AT1G64300 AT1G76370 AT1G35670 AT1G62950 AT1G70430 AT1G51660 AT1G22940 AT1G22870 AT1G04440 AT1G74490 AT1G64630 AT1G64460 AT1G67320 AT1G74320 AT1G79640 AT1G10620 AT1G17160 AT1G17250 AT1G03920 AT1G02970 AT1G53690 AT1G01460 AT1G80870…
505	173	1.42892e-07	6.50159e-05	MF	active transmembrane transporter activity	AT1G12840 AT1G13980 AT1G06970 AT1G26130 AT1G50310 AT1G54110 AT1G71880 AT1G19450 AT1G79900 AT1G67300 AT1G79610 AT1G10680 AT1G54280 AT1G54350 AT1G64200 AT1G75220 AT1G80660 AT1G59820 AT1G66570 AT1G29310 AT1G72750 AT1G20840 AT1G63440 AT1G31830 AT2G01320 AT2G39350 AT2G39480 AT2G34250 AT2G29940 AT2G28180 AT2G28170 AT2G37410 AT2G37360 AT2G20780 AT2G28900 AT2G17500 AT2G13620 AT2G13100 AT2G02860 AT2G43330…
30	21	1.43399e-07	6.52464e-05	MF	SNAP receptor activity	AT2G36900 AT3G05710 AT3G03800 AT3G52400 AT3G24350 AT4G17730 AT5G16830 AT5G61210 AT5G05760 AT5G50440 AT5G08080 AT1G61290 AT1G11250 AT3G58170 AT2G35190 AT1G13890 AT1G16240 AT1G79590 AT1G28490 AT4G02195 AT5G46860
270	103	1.7769e-07	8.0849e-05	MF	ligase activity, forming carbon-nitrogen bonds	AT3G47340 AT4G23100 AT1G67530 AT1G27910 AT1G14260 AT1G14400 AT1G10230 AT1G29340 AT1G66160 AT1G71020 AT1G23030 AT1G09830 AT1G64230 AT1G77000 AT1G76920 AT1G23260 AT1G45050 AT1G24330 AT2G36060 AT2G35930 AT2G16920 AT2G25490 AT2G47700 AT2G18600 AT2G21950 AT2G28830 AT2G44900 AT2G03170 AT2G02760 AT2G16740 AT2G46030 AT3G46510 AT3G02260 AT3G08690 AT3G08700 AT3G46460 AT3G55630 AT3G07370 AT3G52450 AT3G54850…
27	19	5.04167e-07	0.000229396	MF	inositol or phosphatidylinositol phosphatase activity	AT1G17340 AT1G31190 AT1G05630 AT1G65580 AT2G31830 AT2G43900 AT3G51830 AT3G02870 AT3G10550 AT3G51460 AT3G43220 AT5G20840 AT5G66020 AT5G63990 AT5G04540 AT1G22620 AT5G54390 AT3G14205 AT3G59770
27	19	5.04167e-07	0.000229396	MF	racemase and epimerase activity, acting on carbohydrates and derivatives	AT1G30620 AT1G64440 AT1G12780 AT1G63180 AT3G01590 AT3G17940 AT3G47800 AT4G25900 AT4G30440 AT4G23730 AT5G28840 AT5G15140 AT5G61410 AT5G57330 AT3G23820 AT1G02000 AT4G00110 AT4G12250 AT1G63000
237	91	6.44659e-07	0.00029332	MF	acid-amino acid ligase activity	AT4G23100 AT1G67530 AT1G27910 AT1G14260 AT1G14400 AT1G10230 AT1G29340 AT1G66160 AT1G71020 AT1G23030 AT1G64230 AT1G77000 AT1G76920 AT1G23260 AT1G45050 AT1G24330 AT2G36060 AT2G35930 AT2G16920 AT2G25490 AT2G47700 AT2G18600 AT2G21950 AT2G28830 AT2G44900 AT2G03170 AT2G02760 AT2G16740 AT2G46030 AT3G46510 AT3G02260 AT3G08690 AT3G08700 AT3G46460 AT3G55630 AT3G07370 AT3G52450 AT3G54850 AT3G50080 AT3G17000…
70	36	7.17833e-07	0.000326614	MF	solute:solute antiporter activity	AT1G13980 AT1G06970 AT1G54110 AT1G79900 AT1G79610 AT2G28180 AT2G28170 AT2G13620 AT2G47600 AT3G08580 AT3G06370 AT3G44910 AT3G44900 AT3G52080 AT3G14070 AT3G13320 AT3G17630 AT3G05030 AT5G01490 AT5G01680 AT5G01690 AT5G51710 AT5G22900 AT5G22910 AT5G64280 AT5G17850 AT5G17400 AT5G27150 AT5G13490 AT1G01790 AT1G79400 AT2G30240 AT2G31910 AT5G13750 AT1G54115 AT1G08135
32	21	7.7032e-07	0.000350496	MF	racemase and epimerase activity	AT1G30620 AT1G64440 AT1G12780 AT1G63180 AT1G65520 AT3G53580 AT3G01590 AT3G17940 AT3G47800 AT4G25900 AT4G30440 AT4G23730 AT5G28840 AT5G15140 AT5G61410 AT5G57330 AT3G23820 AT1G02000 AT4G00110 AT4G12250 AT1G63000
392	137	7.9328e-07	0.000360943	MF	RNA binding	AT4G16280 AT1G71770 AT3G12680 AT1G28090 AT1G71800 AT1G29400 AT1G54080 AT1G16610 AT1G43190 AT1G74230 AT1G48160 AT1G02840 AT1G07360 AT1G07350 AT1G11650 AT1G48900 AT1G78260 AT1G51510 AT1G55310 AT1G20880 AT1G15310 AT2G39460 AT2G46610 AT2G36660 AT2G44710 AT2G29580 AT2G43640 AT2G18510 AT2G19380 AT2G21660 AT2G33410 AT2G33440 AT2G05160 AT2G17510 AT2G22100 AT2G22090 AT2G23350 AT2G24050 AT2G47580 AT2G41060…
65	34	8.6988e-07	0.000395795	MF	GTPase regulator activity	AT1G12070 AT1G04830 AT1G79860 AT1G52240 AT1G01960 AT3G02460 AT3G07880 AT3G07890 AT3G59920 AT3G43300 AT3G24620 AT3G16130 AT3G55020 AT3G63130 AT3G60860 AT4G36630 AT4G13240 AT4G13730 AT4G38200 AT4G28550 AT4G24580 AT4G35380 AT4G29950 AT4G21160 AT5G09550 AT5G15930 AT5G52590 AT5G61530 AT5G54780 AT5G22400 AT5G19610 AT2G44100 AT1G62450 AT5G41940
153	64	9.7865e-07	0.000445286	MF	protein serine/threonine phosphatase activity	AT4G26080 AT2G46920 AT1G07160 AT1G50370 AT1G18480 AT1G13900 AT1G48120 AT1G64040 AT1G59830 AT1G43900 AT1G72770 AT2G16430 AT2G25620 AT2G33540 AT2G33700 AT2G41140 AT2G39840 AT2G40180 AT3G02750 AT3G11410 AT3G51470 AT3G17090 AT3G15260 AT3G17790 AT3G12620 AT3G19980 AT3G55050 AT3G07130 AT3G50530 AT3G47810 AT3G46820 AT3G56760 AT4G31860 AT4G33920 AT4G24730 AT4G31750 AT4G23000 AT4G11800 AT4G03080 AT5G24940…
2563	717	1.15657e-06	0.000526238	MF	hydrolase activity	AT4G26080 AT4G14110 AT5G66750 AT1G12840 AT5G41150 AT4G15880 AT2G46920 AT2G28290 AT2G30950 AT1G75660 AT1G14830 AT1G07160 AT1G07110 AT1G17710 AT1G11910 AT1G06450 AT1G34550 AT1G53320 AT1G12880 AT1G56450 AT1G64830 AT1G26130 AT1G50370 AT1G49740 AT1G14270 AT1G14310 AT1G20380 AT1G29630 AT1G18480 AT1G18360 AT1G35530 AT1G13900 AT1G63120 AT1G63160 AT1G71980 AT1G71950 AT1G70370 AT1G51710 AT1G22880 AT1G62130…
518	172	1.48738e-06	0.00067676	MF	structural molecule activity	AT3G46520 AT3G18780 AT3G12110 AT1G07210 AT1G49490 AT1G14320 AT1G21310 AT1G79850 AT1G52300 AT1G04480 AT1G04270 AT1G43170 AT1G74270 AT1G18540 AT1G49240 AT1G77940 AT1G13180 AT1G23720 AT1G15810 AT2G01250 AT2G39460 AT2G46910 AT2G27720 AT2G27710 AT2G15880 AT2G32220 AT2G44120 AT2G19730 AT2G42740 AT2G36160 AT2G41840 AT2G20450 AT2G45140 AT2G25210 AT2G37190 AT2G47610 AT2G35490 AT3G09630 AT3G46040 AT3G44590…
380	132	1.80235e-06	0.000820071	MF	ligase activity	AT3G47340 AT4G23100 AT1G67530 AT1G11870 AT1G27910 AT1G18950 AT1G50200 AT1G14260 AT1G14400 AT1G10230 AT1G29340 AT1G66160 AT1G71020 AT1G23030 AT1G09830 AT1G64230 AT1G77000 AT1G76920 AT1G23260 AT1G45050 AT1G72550 AT1G24330 AT1G25350 AT1G66730 AT1G20480 AT2G20420 AT2G36060 AT2G35930 AT2G16920 AT2G25490 AT2G47700 AT2G18600 AT2G21950 AT2G28830 AT2G44900 AT2G03170 AT2G02760 AT2G16740 AT2G46030 AT3G46510…
156	64	2.17529e-06	0.000989755	MF	helicase activity	AT1G48310 AT1G50410 AT1G61140 AT1G35530 AT1G54270 AT1G03750 AT1G08600 AT1G59760 AT1G72730 AT1G32490 AT1G20960 AT1G20920 AT2G42520 AT2G13370 AT2G47680 AT2G02090 AT2G44980 AT2G33730 AT2G42270 AT2G35340 AT2G46020 AT2G47250 AT2G47330 AT2G28600 AT3G09620 AT3G46960 AT3G58510 AT3G58570 AT3G54280 AT3G06480 AT3G16840 AT3G13920 AT3G26560 AT3G19760 AT3G62310 AT3G61240 AT3G53110 AT4G00660 AT4G35740 AT4G16680…
182	72	2.59804e-06	0.00118211	MF	calcium ion binding	AT1G53210 AT1G56340 AT1G64850 AT1G35720 AT1G54450 AT1G24620 AT1G62820 AT1G18530 AT1G73630 AT1G76640 AT1G20760 AT1G12310 AT1G15860 AT1G21630 AT2G46600 AT2G41410 AT2G45670 AT2G34940 AT2G44310 AT2G32450 AT2G41140 AT2G41110 AT2G38760 AT2G30290 AT3G50360 AT3G10300 AT3G07490 AT3G59820 AT3G20290 AT3G21160 AT3G18430 AT3G50530 AT3G63150 AT3G03430 AT3G43810 AT3G25600 AT3G56800 AT3G56760 AT4G32060 AT4G26080…
177	70	3.59789e-06	0.00163704	MF	isomerase activity	AT1G30620 AT1G64440 AT1G34150 AT1G12780 AT1G63180 AT1G67070 AT1G01940 AT1G23190 AT1G70730 AT1G65520 AT1G21750 AT2G01290 AT2G16600 AT2G32000 AT2G21130 AT2G36130 AT2G32920 AT2G07050 AT2G22240 AT2G38730 AT2G47320 AT2G30320 AT3G02570 AT3G08590 AT3G53580 AT3G01590 AT3G17940 AT3G13170 AT3G25220 AT3G25230 AT3G29200 AT3G55440 AT3G47800 AT3G54690 AT4G34870 AT4G25900 AT4G30440 AT4G23730 AT4G38740 AT5G28840…
1340	393	4.10376e-06	0.00186721	MF	kinase activity	AT1G66340 AT2G18790 AT5G20930 AT1G10760 AT5G03730 AT1G67580 AT1G06700 AT1G30270 AT1G49270 AT1G19090 AT1G76550 AT1G09600 AT1G33770 AT1G71810 AT1G64300 AT1G76370 AT1G35670 AT1G62950 AT1G70430 AT1G51660 AT1G22940 AT1G22870 AT1G04440 AT1G74490 AT1G64630 AT1G64460 AT1G74320 AT1G79640 AT1G10620 AT1G17160 AT1G17250 AT1G03920 AT1G02970 AT1G01460 AT1G80870 AT1G34260 AT1G07870 AT1G62400 AT1G73670 AT1G73690…
47	26	4.29008e-06	0.00195198	MF	enzyme activator activity	AT1G04830 AT1G10630 AT1G70490 AT3G02460 AT3G07890 AT3G42050 AT3G55020 AT3G62290 AT3G63130 AT4G13730 AT4G28550 AT4G24580 AT4G29950 AT4G21160 AT4G08960 AT5G15930 AT5G52590 AT5G61530 AT5G54780 AT5G22400 AT5G14670 AT1G09020 AT4G28980 AT1G23490 AT5G41940 AT2G47170
59	30	8.00365e-06	0.00364166	MF	solute:cation antiporter activity	AT1G06970 AT1G54110 AT1G79610 AT2G28180 AT2G28170 AT2G13620 AT2G47600 AT3G06370 AT3G44910 AT3G44900 AT3G52080 AT3G14070 AT3G13320 AT3G17630 AT3G05030 AT5G01490 AT5G01680 AT5G01690 AT5G51710 AT5G22900 AT5G22910 AT5G17850 AT5G27150 AT1G01790 AT1G79400 AT2G30240 AT2G31910 AT5G13750 AT1G54115 AT1G08135
8	8	1.14079e-05	0.00519057	MF	phosphoinositide 5-phosphatase activity	AT1G17340 AT3G51830 AT3G51460 AT3G43220 AT5G20840 AT5G66020 AT1G22620 AT3G14205
8	8	1.14079e-05	0.00519057	MF	lipid phosphatase activity	AT1G17340 AT3G51830 AT3G51460 AT3G43220 AT5G20840 AT5G66020 AT1G22620 AT3G14205
128	53	1.14098e-05	0.00519147	MF	heat shock protein binding	AT1G56300 AT1G71000 AT1G74250 AT1G77930 AT1G76700 AT1G72070 AT1G28210 AT1G24120 AT1G18700 AT1G21660 AT2G26890 AT2G25560 AT2G21510 AT2G42750 AT2G20560 AT2G47440 AT2G41520 AT2G41000 AT2G42080 AT3G62600 AT3G12170 AT3G57340 AT3G14200 AT3G08910 AT3G08970 AT3G47940 AT3G62190 AT3G04980 AT4G28480 AT5G03030 AT5G03160 AT5G49580 AT5G53150 AT5G05750 AT5G37380 AT5G06910 AT5G18140 AT5G16650 AT5G01390 AT5G25530…
291	102	1.65626e-05	0.00753599	MF	ATPase activity, coupled	AT1G12840 AT1G26130 AT1G35530 AT1G10680 AT1G54280 AT1G54270 AT1G54350 AT1G64200 AT1G80660 AT1G59820 AT1G59760 AT1G44900 AT1G72730 AT1G63440 AT1G32490 AT1G20960 AT1G20920 AT2G01320 AT2G39350 AT2G39480 AT2G42520 AT2G16440 AT2G29940 AT2G37360 AT2G14050 AT2G33730 AT2G42270 AT2G34660 AT2G35340 AT2G47330 AT2G28600 AT3G09620 AT3G46960 AT3G58510 AT3G58570 AT3G06480 AT3G06400 AT3G57330 AT3G42050 AT3G22880…
58	29	1.71386e-05	0.00779805	MF	small GTPase regulator activity	AT1G12070 AT1G04830 AT1G79860 AT1G52240 AT3G02460 AT3G07880 AT3G07890 AT3G59920 AT3G24620 AT3G16130 AT3G55020 AT3G63130 AT4G36630 AT4G13240 AT4G13730 AT4G28550 AT4G24580 AT4G29950 AT4G21160 AT5G09550 AT5G15930 AT5G52590 AT5G61530 AT5G54780 AT5G22400 AT5G19610 AT2G44100 AT1G62450 AT5G41940
58	29	1.71386e-05	0.00779805	MF	cation:cation antiporter activity	AT1G06970 AT1G54110 AT1G79610 AT2G28180 AT2G28170 AT2G13620 AT2G47600 AT3G06370 AT3G44910 AT3G44900 AT3G52080 AT3G14070 AT3G13320 AT3G17630 AT3G05030 AT5G01490 AT5G01680 AT5G01690 AT5G51710 AT5G22900 AT5G22910 AT5G17850 AT5G27150 AT1G01790 AT1G79400 AT2G30240 AT2G31910 AT1G54115 AT1G08135
1297	373	4.64077e-05	0.0211155	MF	cation binding	AT1G50440 AT1G50410 AT1G51200 AT1G61140 AT1G53210 AT1G04790 AT1G56340 AT1G64850 AT1G18980 AT1G35720 AT1G49590 AT1G09560 AT1G14260 AT1G10240 AT1G18470 AT1G54150 AT1G03370 AT1G63170 AT1G47570 AT1G71980 AT1G70410 AT1G19310 AT1G75400 AT1G74370 AT1G74410 AT1G74250 AT1G10650 AT1G54450 AT1G24440 AT1G24620 AT1G02860 AT1G62820 AT1G18530 AT1G73630 AT1G45180 AT1G26320 AT1G77800 AT1G31160 AT1G76640 AT1G20760…
31	18	5.44677e-05	0.0247828	MF	GTPase activity	AT1G14830 AT2G38840 AT2G44590 AT2G14120 AT3G51300 AT3G19720 AT4G33650 AT5G46070 AT1G75840 AT1G17470 AT1G10290 AT1G59610 AT4G34460 AT5G55190 AT3G54840 AT4G17170 AT2G18390 AT3G61760
895	266	5.51286e-05	0.0250835	MF	zinc ion binding	AT1G50440 AT1G50410 AT1G51200 AT1G61140 AT1G04790 AT1G49590 AT1G14260 AT1G10240 AT1G18470 AT1G54150 AT1G03370 AT1G63170 AT1G47570 AT1G71980 AT1G70410 AT1G19310 AT1G75400 AT1G74370 AT1G74410 AT1G74250 AT1G10650 AT1G24440 AT1G02860 AT1G45180 AT1G26320 AT1G77800 AT1G31160 AT1G78420 AT1G06770 AT1G32530 AT1G23730 AT1G18660 AT1G32780 AT1G14200 AT1G34370 AT1G60610 AT2G43220 AT2G47700 AT2G03820 AT2G34920…
1177	340	6.87247e-05	0.0312698	MF	nucleotide binding	AT4G16950 AT1G14830 AT1G49910 AT1G03110 AT1G48310 AT1G17720 AT1G50410 AT1G61140 AT1G33980 AT1G57820 AT1G49300 AT1G49270 AT1G12910 AT1G19100 AT1G56330 AT1G50200 AT1G71840 AT1G71810 AT1G76260 AT1G62950 AT1G51690 AT1G52280 AT1G04510 AT1G74310 AT1G10630 AT1G04140 AT1G24530 AT1G07410 AT1G01910 AT1G08600 AT1G80670 AT1G63740 AT1G70490 AT1G11660 AT1G56540 AT1G73720 AT1G30480 AT1G44900 AT1G48900 AT1G72800…
117	46	0.000183694	0.0835807	MF	oxidoreductase activity, acting on CH-OH group of donors	AT4G37990 AT1G77120 AT1G53240 AT1G65930 AT1G04420 AT1G04410 AT1G51410 AT2G26260 AT2G22780 AT3G02360 AT3G10370 AT3G58610 AT3G06350 AT3G15020 AT3G15290 AT3G29360 AT4G35260 AT4G00570 AT4G35650 AT4G33670 AT4G39230 AT5G19440 AT5G39320 AT5G41670 AT5G40610 AT5G51970 AT5G13110 AT5G15490 AT5G11670 AT1G26570 AT1G79470 AT2G17130 AT1G76490 AT3G06860 AT1G73250 AT2G17370 AT4G34200 AT4G34230 AT5G03290 AT5G40760…
6	6	0.000196439	0.0893799	MF	phospholipase activator activity	AT1G10630 AT1G70490 AT3G62290 AT5G14670 AT1G23490 AT2G47170
2568	693	0.000212594	0.09673	MF	transferase activity	AT5G19550 AT3G48560 AT2G39770 AT3G11670 AT1G66340 AT2G18790 AT4G37930 AT3G11540 AT5G20930 AT4G39980 AT1G77300 AT3G01120 AT3G22200 AT1G10760 AT2G19450 AT5G20350 AT4G26850 AT5G11520 AT5G03730 AT1G03150 AT1G51260 AT1G51310 AT1G67580 AT1G06700 AT1G22410 AT1G53290 AT1G30270 AT1G13560 AT1G49270 AT1G04870 AT1G19090 AT1G76550 AT1G49710 AT1G09600 AT1G33770 AT1G10370 AT1G71810 AT1G19640 AT1G64300 AT1G76370…
228	79	0.000212747	0.0968	MF	P-P-bond-hydrolysis-driven transmembrane transporter activity	AT1G12840 AT1G26130 AT1G10680 AT1G54280 AT1G54350 AT1G64200 AT1G80660 AT1G59820 AT1G29310 AT1G72750 AT1G63440 AT2G01320 AT2G39350 AT2G39480 AT2G34250 AT2G29940 AT2G37410 AT2G37360 AT2G28900 AT2G42210 AT2G34660 AT3G62880 AT3G57330 AT3G42050 AT3G13900 AT3G16620 AT3G25120 AT3G27080 AT3G21180 AT3G58730 AT3G47780 AT3G47730 AT3G46740 AT3G48570 AT3G49560 AT4G26710 AT4G18050 AT4G03320 AT4G02620 AT4G34720…
8793	1694	1	1	MF	molecular_function	AT5G64930 AT5G13480 AT1G75770 AT1G69430 AT1G69510 AT1G07220 AT1G07170 AT1G07060 AT1G07020 AT1G03070 AT1G48360 AT1G48300 AT1G17730 AT1G17690 AT1G48790 AT1G67670 AT1G67850 AT1G67540 AT1G12030 AT1G11990 AT1G06630 AT1G06540 AT1G22520 AT1G22460 AT1G30300 AT1G13570 AT1G49290 AT1G28120 AT1G28060 AT1G28070 AT1G04780 AT1G04960 AT1G04760 AT1G64720 AT1G64750 AT1G65000 AT1G55000 AT1G54920 AT1G19010 AT1G19110…
NA	932	NA	NA	MF	NA	MULTIPLE, MULTIPLE, MULTIPLE, ATCG01040, ATCG00700, MULTIPLE, MULTIPLE, MULTIPLE, MULTIPLE, ATCG00220, ATCG00510, ATCG00530, AT2G26630, AT2G41640, MULTIPLE, AT2G45320, MULTIPLE, MULTIPLE, MULTIPLE, AT5G12290, AT4G14360, AT4G17010, AT4G17790, MULTIPLE, MULTIPLE, MULTIPLE, AT4G15740, AT4G15840, , , AT4G15410, AT4G15020, AT4G14200, AT4G14290, , AT4G14510, MULTIPLE, MULTIPLE, AT5G04110, AT5G04110, MU…
1510	597	4.30557e-46	2.44987e-43	BP	cellular component organization and biogenesis	AT4G02980 AT4G14110 AT5G66750 AT1G12840 AT5G64630 AT1G02090 AT3G61140 AT4G22260 AT3G51160 AT1G22780 AT3G13870 AT3G46520 AT3G18780 AT1G71770 AT3G12110 AT1G54490 AT5G64930 AT1G13180 AT1G77300 AT2G35630 AT1G30620 AT1G05850 AT3G22200 AT1G64440 AT2G27100 AT2G28290 AT5G20350 AT3G55000 AT2G30950 AT2G23380 AT1G13980 AT1G07000 AT1G07030 AT1G07140 AT1G57820 AT1G27970 AT1G71790 AT1G18410 AT1G03280 AT1G21310…
1691	646	4.01169e-44	2.28265e-41	BP	establishment of localization	AT2G38120 AT3G13870 AT3G02260 AT1G13980 AT1G07000 AT1G07030 AT1G06970 AT1G07140 AT1G17730 AT1G11890 AT1G22530 AT1G27970 AT1G04760 AT1G26130 AT1G50310 AT1G55910 AT1G10390 AT1G19650 AT1G18410 AT1G54110 AT1G27310 AT1G70330 AT1G70300 AT1G19450 AT1G79900 AT1G62200 AT1G52280 AT1G52360 AT1G65730 AT1G67300 AT1G74240 AT1G79610 AT1G10680 AT1G54280 AT1G54350 AT1G55690 AT1G55620 AT1G03620 AT1G03550 AT1G48160…
1699	648	5.41006e-44	3.07832e-41	BP	localization	AT2G38120 AT3G13870 AT3G02260 AT1G13980 AT1G07000 AT1G07030 AT1G06970 AT1G07140 AT1G17730 AT1G11890 AT1G22530 AT1G27970 AT1G04760 AT1G26130 AT1G50310 AT1G55910 AT1G10390 AT1G19650 AT1G18410 AT1G54110 AT1G27310 AT1G70330 AT1G70300 AT1G19450 AT1G79900 AT1G62200 AT1G52280 AT1G52360 AT1G65730 AT1G67300 AT1G74240 AT1G79610 AT1G10680 AT1G54280 AT1G54350 AT1G55690 AT1G55620 AT1G03620 AT1G03550 AT1G48160…
1674	638	3.60218e-43	2.04964e-40	BP	transport	AT2G38120 AT3G13870 AT3G02260 AT1G13980 AT1G07000 AT1G07030 AT1G06970 AT1G07140 AT1G17730 AT1G11890 AT1G22530 AT1G27970 AT1G04760 AT1G26130 AT1G50310 AT1G55910 AT1G10390 AT1G19650 AT1G18410 AT1G54110 AT1G27310 AT1G70330 AT1G70300 AT1G19450 AT1G79900 AT1G62200 AT1G52280 AT1G52360 AT1G65730 AT1G67300 AT1G74240 AT1G79610 AT1G10680 AT1G54280 AT1G54350 AT1G55690 AT1G55620 AT1G03620 AT1G03550 AT1G48160…
459	237	2.85959e-39	1.62711e-36	BP	establishment of cellular localization	AT3G13870 AT1G13980 AT1G07000 AT1G07030 AT1G07140 AT1G27970 AT1G18410 AT1G27310 AT1G79900 AT1G52360 AT1G74240 AT1G03550 AT1G48160 AT1G07410 AT1G21380 AT1G56590 AT1G48900 AT1G29310 AT1G28490 AT1G12360 AT1G09070 AT1G15880 AT1G60780 AT1G62020 AT1G15310 AT1G06210 AT2G46470 AT2G16950 AT2G26890 AT2G34250 AT2G22500 AT2G43640 AT2G34940 AT2G36200 AT2G21380 AT2G21390 AT2G21300 AT2G45200 AT2G20840 AT2G20760…
465	238	1.27652e-38	7.26337e-36	BP	cellular localization	AT3G13870 AT1G13980 AT1G07000 AT1G07030 AT1G07140 AT1G27970 AT1G18410 AT1G27310 AT1G79900 AT1G52360 AT1G74240 AT1G03550 AT1G48160 AT1G07410 AT1G21380 AT1G56590 AT1G48900 AT1G29310 AT1G28490 AT1G12360 AT1G09070 AT1G15880 AT1G60780 AT1G62020 AT1G15310 AT1G06210 AT2G46470 AT2G16950 AT2G26890 AT2G34250 AT2G22500 AT2G43640 AT2G34940 AT2G36200 AT2G21380 AT2G21390 AT2G21300 AT2G45200 AT2G20840 AT2G20760…
341	186	3.58076e-35	2.03745e-32	BP	protein localization	AT1G07140 AT1G17730 AT1G27970 AT1G27310 AT1G52280 AT1G52360 AT1G48160 AT1G03950 AT1G07410 AT1G21380 AT1G56590 AT1G48900 AT1G29310 AT1G72750 AT1G28490 AT1G73030 AT1G12360 AT1G09070 AT1G60780 AT1G15310 AT1G06210 AT2G46470 AT2G16950 AT2G26890 AT2G34250 AT2G43640 AT2G34940 AT2G37410 AT2G20760 AT2G44100 AT2G19790 AT2G19830 AT2G21880 AT2G28900 AT2G06530 AT2G45070 AT2G38410 AT2G33870 AT2G42210 AT2G22290…
336	184	4.11289e-35	2.34024e-32	BP	establishment of protein localization	AT1G07140 AT1G17730 AT1G27970 AT1G27310 AT1G52280 AT1G52360 AT1G48160 AT1G03950 AT1G07410 AT1G21380 AT1G56590 AT1G48900 AT1G29310 AT1G72750 AT1G28490 AT1G73030 AT1G12360 AT1G09070 AT1G60780 AT1G15310 AT1G06210 AT2G46470 AT2G16950 AT2G26890 AT2G34250 AT2G43640 AT2G34940 AT2G37410 AT2G20760 AT2G44100 AT2G19790 AT2G19830 AT2G21880 AT2G28900 AT2G06530 AT2G45070 AT2G38410 AT2G33870 AT2G42210 AT2G22290…
348	188	8.71433e-35	4.95846e-32	BP	macromolecule localization	AT1G07140 AT1G17730 AT1G27970 AT1G27310 AT1G52280 AT1G52360 AT1G48160 AT1G03950 AT1G07410 AT1G21380 AT1G56590 AT1G48900 AT1G29310 AT1G72750 AT1G28490 AT1G73030 AT1G12360 AT1G09070 AT1G60780 AT1G15310 AT1G06210 AT2G46470 AT2G16950 AT2G26890 AT2G34250 AT2G43640 AT2G34940 AT2G37410 AT2G20760 AT2G44100 AT2G19790 AT2G19830 AT2G21880 AT2G28900 AT2G06530 AT2G45070 AT2G38410 AT2G33870 AT2G42210 AT2G22290…
402	207	3.30337e-34	1.87962e-31	BP	intracellular transport	AT3G13870 AT1G13980 AT1G07030 AT1G07140 AT1G27970 AT1G18410 AT1G27310 AT1G79900 AT1G52360 AT1G74240 AT1G48160 AT1G07410 AT1G21380 AT1G56590 AT1G48900 AT1G28490 AT1G09070 AT1G15880 AT1G60780 AT1G62020 AT1G15310 AT1G06210 AT2G46470 AT2G16950 AT2G26890 AT2G22500 AT2G43640 AT2G34940 AT2G36200 AT2G21380 AT2G21390 AT2G21300 AT2G45200 AT2G20760 AT2G19790 AT2G28900 AT2G38410 AT2G30160 AT2G40060 AT2G47490…
323	177	7.15308e-34	4.0701e-31	BP	protein transport	AT1G07140 AT1G17730 AT1G27970 AT1G27310 AT1G52280 AT1G52360 AT1G48160 AT1G03950 AT1G07410 AT1G21380 AT1G56590 AT1G48900 AT1G72750 AT1G28490 AT1G73030 AT1G09070 AT1G60780 AT1G15310 AT1G06210 AT2G46470 AT2G16950 AT2G26890 AT2G43640 AT2G34940 AT2G37410 AT2G20760 AT2G44100 AT2G19790 AT2G19830 AT2G21880 AT2G28900 AT2G06530 AT2G45070 AT2G38410 AT2G33870 AT2G42210 AT2G22290 AT2G40060 AT2G30290 AT3G51890…
9503	2623	1.2251e-31	6.97084e-29	BP	cellular process	AT4G26080 AT1G37130 AT4G02980 AT2G38120 AT2G32950 AT4G14110 AT3G48560 AT2G39770 AT5G66750 AT1G12840 AT3G11670 AT1G66340 AT5G64630 AT1G02090 AT3G61140 AT5G23150 AT4G22260 AT3G51160 AT1G22780 AT2G18790 AT3G13870 AT4G37930 AT2G46340 AT3G11540 AT5G41150 AT3G46520 AT3G18780 AT3G53570 AT4G39980 AT3G04120 AT1G71770 AT4G09800 AT3G12110 AT2G47580 AT5G03240 AT1G12370 AT3G22880 AT4G29010 AT1G54490 AT2G37630…
224	119	1.07538e-21	6.11892e-19	BP	intracellular protein transport	AT1G07140 AT1G27970 AT1G27310 AT1G52360 AT1G48160 AT1G07410 AT1G21380 AT1G56590 AT1G48900 AT1G28490 AT1G09070 AT1G60780 AT1G15310 AT1G06210 AT2G46470 AT2G16950 AT2G26890 AT2G43640 AT2G34940 AT2G20760 AT2G19790 AT2G28900 AT2G38410 AT2G40060 AT2G30290 AT3G51890 AT3G61630 AT3G05710 AT3G05720 AT3G03800 AT3G07560 AT3G52400 AT3G24350 AT3G27080 AT3G29070 AT3G15980 AT3G17440 AT3G08960 AT3G03110 AT3G49100…
908	337	1.16326e-20	6.61896e-18	BP	response to stress	AT4G26080 AT2G39770 AT1G66340 AT5G64630 AT2G18790 AT5G41150 AT3G04120 AT2G47580 AT1G12370 AT1G20620 AT5G14800 AT1G05850 AT4G23100 AT1G10760 AT2G19450 AT3G28030 AT4G16845 AT4G26850 AT1G77120 AT1G06460 AT1G53240 AT1G42990 AT1G49300 AT1G12780 AT1G56340 AT1G56280 AT1G55920 AT1G09560 AT1G19640 AT1G29630 AT1G29390 AT1G54050 AT1G74310 AT1G79650 AT1G54410 AT1G24620 AT1G09940 AT1G53670 AT1G75230 AT1G75280…
260	126	1.71691e-18	9.76919e-16	BP	cellular component assembly	AT4G14110 AT5G66750 AT5G64630 AT1G02090 AT3G61140 AT1G22780 AT1G71770 AT1G57820 AT1G03280 AT1G54290 AT1G54240 AT1G54260 AT1G17220 AT1G51060 AT1G48900 AT1G76810 AT1G72740 AT1G06760 AT1G18800 AT1G19890 AT1G08880 AT1G15310 AT1G48620 AT2G16950 AT2G45730 AT2G37470 AT2G19480 AT2G04520 AT2G39990 AT2G41630 AT2G39820 AT3G51790 AT3G09480 AT3G10330 AT3G56150 AT3G55620 AT3G57370 AT3G20670 AT3G53650 AT3G53730…
131	77	6.8255e-18	3.88371e-15	BP	vesicle-mediated transport	AT3G13870 AT1G13980 AT1G07000 AT1G11890 AT1G04760 AT1G03620 AT1G21380 AT1G15880 AT1G62020 AT1G06210 AT2G44770 AT2G32670 AT2G21390 AT2G45200 AT2G38410 AT2G36900 AT2G28640 AT3G09520 AT3G09530 AT3G10380 AT3G58600 AT3G54300 AT3G60260 AT3G58170 AT3G27530 AT3G03610 AT3G44340 AT3G47810 AT3G55150 AT3G56640 AT4G32760 AT4G32640 AT4G02350 AT4G27840 AT4G01810 AT5G16880 AT5G58060 AT5G52340 AT5G66030 AT5G13990…
242	118	1.14104e-17	6.49254e-15	BP	macromolecular complex assembly	AT4G14110 AT5G64630 AT1G02090 AT3G61140 AT1G22780 AT1G71770 AT1G03280 AT1G54290 AT1G54240 AT1G54260 AT1G17220 AT1G51060 AT1G48900 AT1G76810 AT1G72740 AT1G06760 AT1G18800 AT1G19890 AT1G08880 AT1G15310 AT1G48620 AT2G16950 AT2G45730 AT2G37470 AT2G19480 AT2G04520 AT2G39990 AT2G41630 AT2G39820 AT3G51790 AT3G09480 AT3G10330 AT3G56150 AT3G55620 AT3G57370 AT3G20670 AT3G53650 AT3G53730 AT3G22860 AT3G13782…
262	124	3.44134e-17	1.95813e-14	BP	response to temperature stimulus	AT4G26080 AT2G39770 AT1G66340 AT2G18790 AT3G04120 AT5G14800 AT1G05850 AT4G23100 AT1G10760 AT2G19450 AT3G28030 AT4G16845 AT4G26850 AT1G06460 AT1G53240 AT1G55920 AT1G09560 AT1G54050 AT1G74310 AT1G24620 AT1G77000 AT1G62820 AT1G20450 AT1G52560 AT1G09080 AT2G25140 AT2G27720 AT2G27710 AT2G29500 AT2G32120 AT2G28900 AT2G26150 AT2G27020 AT2G22240 AT2G37190 AT2G46240 AT2G40140 AT3G51780 AT3G08720 AT3G07370…
108	66	9.55422e-17	5.43635e-14	BP	secretion by cell	AT3G13870 AT1G07000 AT1G03550 AT1G21380 AT1G48900 AT1G29310 AT1G12360 AT1G15880 AT1G62020 AT1G15310 AT1G06210 AT2G34250 AT2G21390 AT2G45200 AT2G20840 AT2G28520 AT2G38410 AT2G17980 AT2G28640 AT3G09520 AT3G09530 AT3G10380 AT3G45280 AT3G54860 AT3G58170 AT3G55150 AT3G56640 AT4G12120 AT4G32760 AT4G32640 AT4G02350 AT4G26630 AT4G01810 AT5G16880 AT5G52340 AT5G49500 AT5G13990 AT5G63640 AT5G55660 AT5G59730…
108	66	9.55422e-17	5.43635e-14	BP	secretion	AT3G13870 AT1G07000 AT1G03550 AT1G21380 AT1G48900 AT1G29310 AT1G12360 AT1G15880 AT1G62020 AT1G15310 AT1G06210 AT2G34250 AT2G21390 AT2G45200 AT2G20840 AT2G28520 AT2G38410 AT2G17980 AT2G28640 AT3G09520 AT3G09530 AT3G10380 AT3G45280 AT3G54860 AT3G58170 AT3G55150 AT3G56640 AT4G12120 AT4G32760 AT4G32640 AT4G02350 AT4G26630 AT4G01810 AT5G16880 AT5G52340 AT5G49500 AT5G13990 AT5G63640 AT5G55660 AT5G59730…
95	58	7.2835e-15	4.14431e-12	BP	secretory pathway	AT3G13870 AT1G07000 AT1G03550 AT1G21380 AT1G48900 AT1G15880 AT1G62020 AT1G15310 AT1G06210 AT2G21390 AT2G45200 AT2G20840 AT2G28520 AT2G38410 AT2G28640 AT3G09520 AT3G09530 AT3G10380 AT3G45280 AT3G58170 AT3G55150 AT3G56640 AT4G32760 AT4G32640 AT4G02350 AT4G26630 AT4G01810 AT5G16880 AT5G52340 AT5G49500 AT5G13990 AT5G63640 AT5G55660 AT5G59730 AT5G39510 AT5G50440 AT5G50380 AT5G13150 AT5G02280 AT1G32050…
370	152	5.18447e-14	2.94997e-11	BP	macromolecule catabolic process	AT3G04120 AT1G71770 AT5G03240 AT3G51770 AT1G10760 AT2G30950 AT1G48790 AT1G33980 AT1G56450 AT1G76550 AT1G14400 AT1G04410 AT1G64520 AT1G64230 AT1G07510 AT1G77000 AT1G76920 AT1G45000 AT1G45050 AT1G29150 AT1G32440 AT1G32850 AT2G01140 AT2G01290 AT2G25490 AT2G29560 AT2G03820 AT2G36460 AT2G20580 AT2G32730 AT2G24640 AT2G21270 AT2G44900 AT2G03170 AT2G26140 AT2G02760 AT2G27020 AT2G16740 AT2G30110 AT2G46030…
345	142	2.92635e-13	1.66509e-10	BP	cellular macromolecule catabolic process	AT3G04120 AT1G71770 AT5G03240 AT3G51770 AT1G10760 AT2G30950 AT1G48790 AT1G33980 AT1G56450 AT1G76550 AT1G14400 AT1G04410 AT1G64520 AT1G64230 AT1G77000 AT1G76920 AT1G45050 AT1G29150 AT1G32440 AT1G32850 AT2G01140 AT2G01290 AT2G25490 AT2G29560 AT2G03820 AT2G36460 AT2G20580 AT2G32730 AT2G24640 AT2G21270 AT2G44900 AT2G03170 AT2G02760 AT2G27020 AT2G16740 AT2G30110 AT2G46030 AT2G41980 AT3G02360 AT3G08690…
224	102	4.50403e-13	2.5628e-10	BP	protein folding	AT1G56300 AT1G71000 AT1G74250 AT1G01940 AT1G08780 AT1G11660 AT1G77930 AT1G76700 AT1G72070 AT1G28210 AT1G24120 AT1G18700 AT1G01230 AT1G09080 AT2G26890 AT2G25560 AT2G16600 AT2G32120 AT2G21130 AT2G21510 AT2G42750 AT2G36130 AT2G20560 AT2G47440 AT2G41520 AT2G41000 AT2G38730 AT2G42080 AT2G47320 AT3G22480 AT3G44110 AT3G11830 AT3G62600 AT3G12170 AT3G57340 AT3G14200 AT3G20050 AT3G13860 AT3G25220 AT3G13470…
77	48	4.95028e-13	2.81671e-10	BP	protein-RNA complex assembly	AT1G22780 AT1G71770 AT1G54290 AT1G17220 AT1G76810 AT2G45730 AT2G04520 AT2G39990 AT2G39820 AT3G56150 AT3G55620 AT3G22860 AT4G18040 AT4G33250 AT4G11160 AT4G27130 AT4G18300 AT5G11900 AT5G20920 AT5G44320 AT5G54940 AT5G35620 AT5G18110 AT5G57870 AT5G36230 AT1G72340 AT1G36730 AT1G10840 AT1G21160 AT1G65220 AT1G26630 AT1G72370 AT4G34110 AT4G11420 AT3G11400 AT3G13920 AT1G09140 AT1G48970 AT1G71350 AT1G13950…
139	72	5.55873e-13	3.16292e-10	BP	monosaccharide metabolic process	AT3G51160 AT3G04120 AT1G30620 AT1G07110 AT1G12780 AT1G76550 AT1G04410 AT1G17160 AT1G17890 AT1G43670 AT1G32440 AT2G01140 AT2G01290 AT2G29560 AT2G36460 AT2G22240 AT2G31390 AT3G02360 AT3G10700 AT3G08590 AT3G42850 AT3G49160 AT3G01590 AT3G06580 AT3G52930 AT3G15020 AT3G20040 AT3G12780 AT3G13930 AT3G17940 AT3G55440 AT3G55410 AT3G47800 AT4G25900 AT4G29220 AT4G23730 AT4G26270 AT4G37870 AT4G27600 AT5G03690…
751	263	5.76203e-13	3.2786e-10	BP	response to abiotic stimulus	AT4G26080 AT1G37130 AT1G68370 AT2G38120 AT2G32950 AT4G14110 AT2G39770 AT1G66340 AT2G18790 AT2G46340 AT3G15620 AT3G18780 AT3G04120 AT2G47580 AT5G03240 AT1G12370 AT1G54490 AT3G02260 AT5G14800 AT1G05850 AT1G75040 AT4G23100 AT1G10760 AT2G19450 AT3G28030 AT2G30950 AT4G16845 AT4G26850 AT1G77120 AT4G30950 AT1G03010 AT1G06460 AT1G53240 AT1G49300 AT1G56280 AT1G55920 AT1G09560 AT1G10240 AT1G54050 AT1G58290…
550	204	5.90889e-13	3.36216e-10	BP	catabolic process	AT4G37930 AT3G04120 AT1G71770 AT5G03240 AT3G47340 AT1G20620 AT3G51770 AT1G10760 AT2G30950 AT1G48790 AT1G33980 AT1G56450 AT1G55000 AT1G76550 AT1G68750 AT1G14400 AT1G10370 AT1G04410 AT1G75450 AT1G64520 AT1G64230 AT1G07510 AT1G77000 AT1G76920 AT1G45000 AT1G45050 AT1G29150 AT1G32440 AT1G32850 AT2G01140 AT2G01290 AT2G25490 AT2G29560 AT2G03820 AT2G36460 AT2G20580 AT2G32730 AT2G24640 AT2G21270 AT2G19500…
190	90	6.65024e-13	3.78399e-10	BP	alcohol metabolic process	AT3G51160 AT3G04120 AT1G30620 AT1G07110 AT1G12780 AT1G76550 AT1G04410 AT1G74210 AT1G17160 AT1G11680 AT1G17890 AT1G43670 AT1G32440 AT1G58440 AT2G01140 AT2G01290 AT2G29560 AT2G36460 AT2G22240 AT2G31390 AT2G38670 AT3G02360 AT3G10700 AT3G10370 AT3G08590 AT3G42850 AT3G02040 AT3G49160 AT3G01590 AT3G06580 AT3G52930 AT3G15020 AT3G20040 AT3G12780 AT3G13930 AT3G17940 AT3G17770 AT3G55440 AT3G55410 AT3G47800…
71	45	1.12342e-12	6.39224e-10	BP	translational initiation	AT1G22780 AT1G71770 AT1G54290 AT1G17220 AT1G76810 AT2G45730 AT2G04520 AT2G39990 AT2G39820 AT3G56150 AT3G55620 AT3G22860 AT4G18040 AT4G33250 AT4G11160 AT4G27130 AT4G18300 AT5G11900 AT5G20920 AT5G44320 AT5G54940 AT5G35620 AT5G18110 AT5G57870 AT5G36230 AT1G72340 AT1G36730 AT1G10840 AT1G21160 AT1G65220 AT1G26630 AT4G34110 AT4G11420 AT3G11400 AT3G13920 AT1G48970 AT1G71350 AT1G13950 AT1G77840 AT3G07300…
120	64	1.92387e-12	1.09468e-09	BP	hexose metabolic process	AT3G51160 AT3G04120 AT1G07110 AT1G12780 AT1G76550 AT1G04410 AT1G17890 AT1G43670 AT1G32440 AT2G01140 AT2G01290 AT2G29560 AT2G36460 AT2G22240 AT3G02360 AT3G10700 AT3G08590 AT3G42850 AT3G49160 AT3G01590 AT3G06580 AT3G52930 AT3G15020 AT3G20040 AT3G12780 AT3G13930 AT3G17940 AT3G55440 AT3G55410 AT3G47800 AT4G25900 AT4G29220 AT4G23730 AT4G26270 AT4G37870 AT5G03690 AT5G16760 AT5G15140 AT5G61580 AT5G66150…
527	194	4.78908e-12	2.72499e-09	BP	cellular catabolic process	AT4G37930 AT3G04120 AT1G71770 AT5G03240 AT3G47340 AT1G20620 AT3G51770 AT1G10760 AT2G30950 AT1G48790 AT1G33980 AT1G56450 AT1G55000 AT1G76550 AT1G68750 AT1G14400 AT1G10370 AT1G04410 AT1G75450 AT1G64520 AT1G64230 AT1G77000 AT1G76920 AT1G45050 AT1G29150 AT1G32440 AT1G32850 AT2G01140 AT2G01290 AT2G25490 AT2G29560 AT2G03820 AT2G36460 AT2G20580 AT2G32730 AT2G24640 AT2G21270 AT2G19500 AT2G44350 AT2G33580…
48	34	5.92891e-12	3.37355e-09	BP	Golgi vesicle transport	AT3G13870 AT1G13980 AT1G21380 AT1G15880 AT1G62020 AT1G06210 AT2G21390 AT2G45200 AT2G38410 AT3G58170 AT3G27530 AT4G32760 AT4G32640 AT4G01810 AT5G16880 AT5G66030 AT5G63640 AT5G39510 AT5G50440 AT5G02280 AT1G26670 AT1G30630 AT1G10290 AT1G56330 AT2G21600 AT4G39220 AT5G16830 AT4G17170 AT5G54750 AT1G51160 AT1G80500 AT3G47700 AT3G52190 AT1G02130
44	32	7.90389e-12	4.49731e-09	BP	response to reactive oxygen species	AT1G20620 AT1G54050 AT1G74310 AT1G52560 AT2G29500 AT2G32120 AT2G26150 AT2G22240 AT2G46240 AT3G56240 AT3G52880 AT3G27820 AT3G12580 AT3G04120 AT4G33630 AT5G12030 AT5G59720 AT2G43790 AT4G00860 AT4G20380 AT5G05410 AT1G07890 AT3G17790 AT5G01600 AT5G42980 AT1G32230 AT4G02380 AT5G37770 AT1G27510 AT4G12400 AT2G47180 AT4G35090
664	233	9.83027e-12	5.59342e-09	BP	organelle organization and biogenesis	AT5G66750 AT5G64630 AT4G22260 AT3G13870 AT3G46520 AT3G12110 AT1G13180 AT1G77300 AT2G27100 AT2G28290 AT3G55000 AT2G30950 AT2G23380 AT1G13980 AT1G57820 AT1G71790 AT1G18410 AT1G52300 AT1G74270 AT1G54240 AT1G54260 AT1G59910 AT1G51060 AT1G70540 AT1G72740 AT1G24150 AT1G06760 AT1G18800 AT1G19890 AT1G16970 AT1G08880 AT1G78900 AT1G48620 AT2G46470 AT2G26890 AT2G39460 AT2G13370 AT2G31270 AT2G25880 AT2G45490…
108	58	1.41854e-11	8.07147e-09	BP	response to heat	AT4G26080 AT2G39770 AT1G66340 AT3G04120 AT5G14800 AT1G05850 AT4G23100 AT3G28030 AT4G26850 AT1G06460 AT1G54050 AT1G74310 AT1G77000 AT1G52560 AT1G09080 AT2G25140 AT2G29500 AT2G32120 AT2G26150 AT2G22240 AT2G46240 AT3G51780 AT3G08720 AT3G24500 AT3G12580 AT4G26840 AT4G37910 AT4G25200 AT4G37840 AT5G12030 AT5G12020 AT5G09590 AT5G56030 AT5G51440 AT5G59720 AT5G15450 AT5G02490 AT1G16030 AT1G14980 AT3G11020…
400	153	3.32735e-11	1.89326e-08	BP	DNA metabolic process	AT5G66750 AT5G64630 AT5G41150 AT1G12370 AT1G77300 AT2G27100 AT2G28290 AT3G28030 AT2G23380 AT1G07270 AT1G57820 AT1G29630 AT1G67320 AT1G79650 AT1G54240 AT1G54260 AT1G02970 AT1G75230 AT1G80850 AT1G51060 AT1G44900 AT1G72740 AT1G49980 AT1G06760 AT1G66730 AT1G18800 AT1G52500 AT1G19890 AT1G16970 AT1G08880 AT1G48620 AT2G37560 AT2G13370 AT2G31320 AT2G31270 AT2G16440 AT2G25880 AT2G45490 AT2G31970 AT2G32000…
32	24	1.20095e-09	6.83342e-07	BP	response to hydrogen peroxide	AT1G20620 AT1G54050 AT1G74310 AT1G52560 AT2G29500 AT2G32120 AT2G26150 AT2G22240 AT2G46240 AT3G52880 AT3G27820 AT3G12580 AT3G04120 AT5G12030 AT5G59720 AT5G05410 AT3G17790 AT5G01600 AT5G42980 AT1G32230 AT5G37770 AT4G12400 AT2G47180 AT4G35090
141	66	1.38963e-09	7.90702e-07	BP	DNA packaging	AT5G66750 AT5G64630 AT1G77300 AT2G27100 AT2G28290 AT2G23380 AT1G57820 AT1G54240 AT1G54260 AT1G51060 AT1G72740 AT1G06760 AT1G18800 AT1G19890 AT1G08880 AT1G48620 AT2G13370 AT2G25880 AT2G45490 AT2G23740 AT2G37470 AT2G19480 AT2G46020 AT2G31650 AT3G09480 AT3G20670 AT3G53650 AT3G53730 AT3G13782 AT3G24440 AT3G18520 AT4G37280 AT4G38130 AT4G27230 AT4G32830 AT4G40030 AT4G40040 AT4G13460 AT5G09740 AT5G44800…
141	66	1.38963e-09	7.90702e-07	BP	establishment and/or maintenance of chromatin architecture	AT5G66750 AT5G64630 AT1G77300 AT2G27100 AT2G28290 AT2G23380 AT1G57820 AT1G54240 AT1G54260 AT1G51060 AT1G72740 AT1G06760 AT1G18800 AT1G19890 AT1G08880 AT1G48620 AT2G13370 AT2G25880 AT2G45490 AT2G23740 AT2G37470 AT2G19480 AT2G46020 AT2G31650 AT3G09480 AT3G20670 AT3G53650 AT3G53730 AT3G13782 AT3G24440 AT3G18520 AT4G37280 AT4G38130 AT4G27230 AT4G32830 AT4G40030 AT4G40040 AT4G13460 AT5G09740 AT5G44800…
283	112	1.44183e-09	8.20401e-07	BP	biopolymer catabolic process	AT1G71770 AT5G03240 AT3G51770 AT1G10760 AT2G30950 AT1G48790 AT1G33980 AT1G56450 AT1G14400 AT1G64520 AT1G64230 AT1G07510 AT1G77000 AT1G76920 AT1G45000 AT1G45050 AT1G29150 AT1G32850 AT2G25490 AT2G03820 AT2G20580 AT2G32730 AT2G24640 AT2G21270 AT2G44900 AT2G03170 AT2G26140 AT2G02760 AT2G27020 AT2G16740 AT2G30110 AT2G46030 AT2G41980 AT2G29080 AT3G47060 AT3G23920 AT3G08690 AT3G46460 AT3G05530 AT3G11910…
245	100	1.55521e-09	8.84916e-07	BP	cofactor metabolic process	AT3G22200 AT4G23100 AT1G50170 AT1G68750 AT1G14290 AT1G58290 AT1G51650 AT1G09940 AT1G64200 AT1G21640 AT2G27490 AT2G01140 AT2G01290 AT2G31250 AT2G43760 AT2G36460 AT2G16510 AT2G25610 AT2G44350 AT2G20860 AT2G42790 AT2G26540 AT3G51820 AT3G02360 AT3G12290 AT3G42050 AT3G52930 AT3G14940 AT3G24170 AT3G24200 AT3G58750 AT3G58730 AT3G58740 AT3G60100 AT3G01020 AT4G26710 AT4G38920 AT4G23660 AT4G32530 AT4G22220…
159	72	1.57849e-09	8.98158e-07	BP	response to cold	AT4G26080 AT2G18790 AT1G10760 AT2G19450 AT4G16845 AT1G53240 AT1G55920 AT1G09560 AT1G24620 AT1G62820 AT1G20450 AT2G27720 AT2G27710 AT2G28900 AT2G27020 AT2G37190 AT2G46240 AT2G40140 AT3G51780 AT3G11410 AT3G09200 AT3G17020 AT3G12780 AT3G17390 AT3G24440 AT4G20260 AT4G34150 AT4G35790 AT4G03290 AT4G03430 AT4G24190 AT4G11150 AT4G37840 AT5G01600 AT5G58070 AT5G63770 AT5G38470 AT5G20720 AT5G02500 AT1G15950…
248	100	3.36216e-09	1.91307e-06	BP	protein catabolic process	AT5G03240 AT3G51770 AT2G30950 AT1G48790 AT1G56450 AT1G14400 AT1G64520 AT1G64230 AT1G07510 AT1G77000 AT1G76920 AT1G45000 AT1G45050 AT1G29150 AT1G32850 AT2G25490 AT2G20580 AT2G32730 AT2G24640 AT2G21270 AT2G44900 AT2G03170 AT2G26140 AT2G02760 AT2G27020 AT2G16740 AT2G30110 AT2G46030 AT2G41980 AT2G29080 AT3G47060 AT3G08690 AT3G46460 AT3G05530 AT3G11910 AT3G50080 AT3G17000 AT3G27430 AT3G24800 AT3G20060…
99	50	5.6727e-09	3.22777e-06	BP	small GTPase mediated signal transduction	AT1G04830 AT1G52280 AT1G07410 AT2G44690 AT2G21880 AT2G33870 AT2G22290 AT3G02460 AT3G07890 AT3G53610 AT3G15060 AT3G21700 AT3G16100 AT3G18820 AT3G55020 AT3G63150 AT3G60860 AT3G46830 AT4G09720 AT4G13730 AT4G38200 AT4G28550 AT4G35380 AT4G19640 AT4G29950 AT4G35860 AT4G17530 AT4G02080 AT4G39890 AT5G52210 AT5G10260 AT5G15930 AT5G52590 AT5G45130 AT5G67560 AT5G60860 AT5G54780 AT5G59840 AT5G59150 AT5G47520…
352	131	6.24721e-09	3.55466e-06	BP	cellular carbohydrate metabolic process	AT2G39770 AT3G51160 AT3G04120 AT1G30620 AT1G64440 AT1G10760 AT1G07110 AT1G12780 AT1G76550 AT1G68750 AT1G70290 AT1G04410 AT1G17160 AT1G17890 AT1G43670 AT1G32170 AT1G78240 AT1G24100 AT1G32440 AT2G01140 AT2G01290 AT2G35840 AT2G29560 AT2G36460 AT2G36390 AT2G31960 AT2G33100 AT2G44350 AT2G42790 AT2G18700 AT2G36850 AT2G22240 AT2G31390 AT3G02360 AT3G10700 AT3G08590 AT3G42850 AT3G62720 AT3G49160 AT3G01590…
165	72	1.10469e-08	6.28568e-06	BP	coenzyme metabolic process	AT4G23100 AT1G68750 AT1G14290 AT1G51650 AT1G64200 AT1G21640 AT2G27490 AT2G01140 AT2G01290 AT2G43760 AT2G36460 AT2G16510 AT2G25610 AT2G44350 AT2G20860 AT2G42790 AT3G02360 AT3G12290 AT3G42050 AT3G52930 AT3G14940 AT3G24170 AT3G24200 AT3G58750 AT3G58730 AT3G58740 AT3G60100 AT4G26710 AT4G38920 AT4G23660 AT4G32530 AT4G02620 AT4G11150 AT4G11820 AT5G03690 AT5G59540 AT5G50210 AT5G41670 AT5G55290 AT5G47030…
353	130	1.48547e-08	8.4523e-06	BP	cation transport	AT1G06970 AT1G26130 AT1G55910 AT1G54110 AT1G70300 AT1G79610 AT1G54280 AT1G64200 AT1G59820 AT1G31120 AT1G16310 AT1G47240 AT1G78900 AT1G78920 AT2G29410 AT2G46800 AT2G16510 AT2G28180 AT2G28170 AT2G24240 AT2G21410 AT2G25610 AT2G07560 AT2G13620 AT2G38460 AT2G36950 AT2G40540 AT2G47600 AT3G58970 AT3G08650 AT3G56240 AT3G56090 AT3G06370 AT3G44910 AT3G44900 AT3G06130 AT3G57330 AT3G52080 AT3G42050 AT3G14070…
414	148	1.49467e-08	8.50466e-06	BP	ion transport	AT1G06970 AT1G26130 AT1G55910 AT1G54110 AT1G70300 AT1G79610 AT1G54280 AT1G55620 AT1G64200 AT1G01910 AT1G59820 AT1G78000 AT1G31120 AT1G22150 AT1G16310 AT1G01340 AT1G47240 AT1G78900 AT1G78920 AT2G29410 AT2G46800 AT2G16510 AT2G28180 AT2G28170 AT2G24240 AT2G21410 AT2G25610 AT2G07560 AT2G13620 AT2G38460 AT2G36950 AT2G40540 AT2G47600 AT3G10350 AT3G58970 AT3G08650 AT3G56240 AT3G56090 AT3G06370 AT3G44910…
7717	1995	1.56829e-08	8.92359e-06	BP	cellular metabolic process	AT1G37130 AT2G32950 AT4G14110 AT3G48560 AT2G39770 AT5G66750 AT1G12840 AT3G11670 AT1G66340 AT5G64630 AT1G02090 AT3G61140 AT4G22260 AT3G51160 AT1G22780 AT2G18790 AT4G37930 AT5G41150 AT3G53570 AT4G39980 AT3G04120 AT1G71770 AT4G09800 AT2G47580 AT5G03240 AT1G12370 AT4G29010 AT3G47340 AT1G20620 AT5G14250 AT5G42970 AT1G77300 AT5G51230 AT3G51770 AT5G13480 AT3G01120 AT1G30620 AT5G14800 AT2G46920 AT1G05850…
231	92	2.838e-08	1.61482e-05	BP	ubiquitin-dependent protein catabolic process	AT5G03240 AT3G51770 AT1G48790 AT1G56450 AT1G14400 AT1G64520 AT1G64230 AT1G77000 AT1G76920 AT1G45050 AT1G29150 AT1G32850 AT2G25490 AT2G20580 AT2G32730 AT2G24640 AT2G21270 AT2G44900 AT2G03170 AT2G02760 AT2G27020 AT2G16740 AT2G30110 AT2G46030 AT2G41980 AT3G08690 AT3G46460 AT3G05530 AT3G11910 AT3G50080 AT3G17000 AT3G27430 AT3G24800 AT3G20060 AT3G22110 AT3G14400 AT3G57870 AT3G58040 AT3G55380 AT3G60820…
231	92	2.838e-08	1.61482e-05	BP	modification-dependent protein catabolic process	AT5G03240 AT3G51770 AT1G48790 AT1G56450 AT1G14400 AT1G64520 AT1G64230 AT1G77000 AT1G76920 AT1G45050 AT1G29150 AT1G32850 AT2G25490 AT2G20580 AT2G32730 AT2G24640 AT2G21270 AT2G44900 AT2G03170 AT2G02760 AT2G27020 AT2G16740 AT2G30110 AT2G46030 AT2G41980 AT3G08690 AT3G46460 AT3G05530 AT3G11910 AT3G50080 AT3G17000 AT3G27430 AT3G24800 AT3G20060 AT3G22110 AT3G14400 AT3G57870 AT3G58040 AT3G55380 AT3G60820…
231	92	2.838e-08	1.61482e-05	BP	modification-dependent macromolecule catabolic process	AT5G03240 AT3G51770 AT1G48790 AT1G56450 AT1G14400 AT1G64520 AT1G64230 AT1G77000 AT1G76920 AT1G45050 AT1G29150 AT1G32850 AT2G25490 AT2G20580 AT2G32730 AT2G24640 AT2G21270 AT2G44900 AT2G03170 AT2G02760 AT2G27020 AT2G16740 AT2G30110 AT2G46030 AT2G41980 AT3G08690 AT3G46460 AT3G05530 AT3G11910 AT3G50080 AT3G17000 AT3G27430 AT3G24800 AT3G20060 AT3G22110 AT3G14400 AT3G57870 AT3G58040 AT3G55380 AT3G60820…
231	92	2.838e-08	1.61482e-05	BP	proteolysis involved in cellular protein catabolic process	AT5G03240 AT3G51770 AT1G48790 AT1G56450 AT1G14400 AT1G64520 AT1G64230 AT1G77000 AT1G76920 AT1G45050 AT1G29150 AT1G32850 AT2G25490 AT2G20580 AT2G32730 AT2G24640 AT2G21270 AT2G44900 AT2G03170 AT2G02760 AT2G27020 AT2G16740 AT2G30110 AT2G46030 AT2G41980 AT3G08690 AT3G46460 AT3G05530 AT3G11910 AT3G50080 AT3G17000 AT3G27430 AT3G24800 AT3G20060 AT3G22110 AT3G14400 AT3G57870 AT3G58040 AT3G55380 AT3G60820…
170	72	4.91818e-08	2.79845e-05	BP	chromosome organization and biogenesis	AT5G66750 AT5G64630 AT1G77300 AT2G27100 AT2G28290 AT2G23380 AT1G57820 AT1G54240 AT1G54260 AT1G51060 AT1G72740 AT1G06760 AT1G18800 AT1G19890 AT1G16970 AT1G08880 AT1G48620 AT2G13370 AT2G25880 AT2G45490 AT2G23740 AT2G37470 AT2G19480 AT2G05210 AT2G46020 AT2G31650 AT3G09480 AT3G20670 AT3G53650 AT3G53730 AT3G13170 AT3G13782 AT3G24440 AT3G18520 AT4G37280 AT4G38130 AT4G27230 AT4G32830 AT4G40030 AT4G40040…
167	71	5.04749e-08	2.87202e-05	BP	chromosome organization and biogenesis (sensu Eukaryota)	AT5G66750 AT5G64630 AT1G77300 AT2G27100 AT2G28290 AT2G23380 AT1G57820 AT1G54240 AT1G54260 AT1G51060 AT1G72740 AT1G06760 AT1G18800 AT1G19890 AT1G16970 AT1G08880 AT1G48620 AT2G13370 AT2G25880 AT2G45490 AT2G23740 AT2G37470 AT2G19480 AT2G05210 AT2G46020 AT2G31650 AT3G09480 AT3G20670 AT3G53650 AT3G53730 AT3G13170 AT3G13782 AT3G24440 AT3G18520 AT4G37280 AT4G38130 AT4G27230 AT4G32830 AT4G40030 AT4G40040…
113	53	5.13337e-08	2.92089e-05	BP	protein targeting	AT1G07140 AT1G27970 AT1G27310 AT1G48160 AT1G48900 AT1G09070 AT1G15310 AT2G46470 AT2G16950 AT2G26890 AT2G43640 AT2G34940 AT2G28900 AT2G30290 AT3G61630 AT3G07560 AT3G27080 AT3G08960 AT3G03110 AT3G49100 AT3G48570 AT4G30600 AT4G35870 AT4G26630 AT5G17020 AT5G06120 AT5G62600 AT5G49500 AT5G50810 AT5G55660 AT5G56290 AT5G11710 AT1G11570 AT3G62030 AT5G55190 AT5G62810 AT5G39510 AT1G26670 AT3G16620 AT1G79810…
237	93	5.52848e-08	3.1457e-05	BP	cellular protein catabolic process	AT5G03240 AT3G51770 AT2G30950 AT1G48790 AT1G56450 AT1G14400 AT1G64520 AT1G64230 AT1G77000 AT1G76920 AT1G45050 AT1G29150 AT1G32850 AT2G25490 AT2G20580 AT2G32730 AT2G24640 AT2G21270 AT2G44900 AT2G03170 AT2G02760 AT2G27020 AT2G16740 AT2G30110 AT2G46030 AT2G41980 AT3G08690 AT3G46460 AT3G05530 AT3G11910 AT3G50080 AT3G17000 AT3G27430 AT3G24800 AT3G20060 AT3G22110 AT3G14400 AT3G57870 AT3G58040 AT3G55380…
69	37	7.12486e-08	4.05404e-05	BP	regulation of catalytic activity	AT1G04830 AT1G49620 AT1G71950 AT2G37550 AT2G20900 AT2G18730 AT2G31440 AT3G02460 AT3G07940 AT3G07890 AT3G53710 AT3G55020 AT3G50630 AT4G05330 AT4G13730 AT4G28550 AT4G29950 AT4G32630 AT4G17890 AT5G15930 AT5G52590 AT5G23450 AT5G61980 AT5G48820 AT5G54780 AT5G63770 AT5G54310 AT5G57690 AT5G51290 AT5G46750 AT3G45640 AT5G04510 AT2G17520 AT4G28980 AT5G41940 AT5G07920 AT1G08680
51	30	7.72179e-08	4.3937e-05	BP	dephosphorylation	AT1G07160 AT1G43900 AT1G72770 AT2G25620 AT2G33700 AT2G35680 AT2G40180 AT3G02800 AT3G10550 AT3G51470 AT3G50110 AT3G23610 AT3G19420 AT3G44620 AT4G26080 AT4G31750 AT5G24940 AT5G10700 AT5G04540 AT1G05000 AT1G17720 AT1G17550 AT1G48040 AT5G10740 AT2G25070 AT3G52180 AT5G27840 AT5G59160 AT1G64040 AT2G39840
83	42	8.56056e-08	4.87096e-05	BP	alcohol catabolic process	AT3G04120 AT1G76550 AT1G04410 AT1G32440 AT2G01140 AT2G01290 AT2G29560 AT2G36460 AT3G02360 AT3G10370 AT3G08590 AT3G49160 AT3G52930 AT3G15020 AT3G20040 AT3G12780 AT3G13930 AT3G55440 AT3G55410 AT4G29220 AT4G26270 AT5G03690 AT5G61580 AT5G41670 AT5G63680 AT5G56630 AT5G42740 AT5G13110 AT5G13420 AT5G11670 AT1G56190 AT1G79550 AT4G29130 AT1G13440 AT4G26520 AT4G26390 AT5G40760 AT5G43330 AT1G18270 AT1G17650…
75	39	9.56293e-08	5.44131e-05	BP	regulation of a molecular function	AT1G04830 AT1G49620 AT1G71950 AT2G37550 AT2G20900 AT2G18730 AT2G31440 AT3G02460 AT3G07940 AT3G07890 AT3G53710 AT3G55020 AT3G50630 AT4G05330 AT4G13730 AT4G28550 AT4G29950 AT4G32630 AT4G17890 AT5G15930 AT5G52590 AT5G23450 AT5G61980 AT5G48820 AT5G54780 AT5G63770 AT5G54310 AT5G57690 AT5G51290 AT5G46750 AT2G17290 AT3G45640 AT5G04510 AT2G17520 AT4G28980 AT5G41940 AT5G07920 AT1G08680 AT5G58140
89	44	1.02274e-07	5.81941e-05	BP	chromatin assembly or disassembly	AT5G66750 AT5G64630 AT1G57820 AT1G54240 AT1G54260 AT1G51060 AT1G72740 AT1G06760 AT1G18800 AT1G19890 AT1G08880 AT1G48620 AT2G13370 AT2G37470 AT2G19480 AT3G09480 AT3G20670 AT3G53650 AT3G53730 AT3G13782 AT4G37280 AT4G27230 AT4G40030 AT4G40040 AT5G09740 AT5G44800 AT5G59910 AT5G59870 AT5G64610 AT5G02560 AT5G02570 AT1G08060 AT5G58230 AT2G35160 AT4G13940 AT1G02740 AT1G08170 AT5G27670 AT5G09230 AT5G10980…
139	61	1.10107e-07	6.26509e-05	BP	monovalent inorganic cation transport	AT1G70300 AT1G79610 AT1G64200 AT1G31120 AT1G78900 AT1G78920 AT2G16510 AT2G24240 AT2G21410 AT2G25610 AT2G07560 AT2G40540 AT3G06370 AT3G57330 AT3G42050 AT3G25410 AT3G42640 AT3G48010 AT3G58730 AT3G05030 AT4G26710 AT4G18160 AT4G30560 AT4G19960 AT4G39080 AT4G38920 AT4G30940 AT4G32500 AT4G23640 AT4G32530 AT4G02620 AT4G11150 AT4G34720 AT5G59540 AT5G55290 AT5G51710 AT5G57350 AT5G47560 AT5G46370 AT5G47030…
186	76	1.28337e-07	7.3024e-05	BP	cytoskeleton organization and biogenesis	AT3G13870 AT3G46520 AT3G12110 AT1G13180 AT3G55000 AT1G13980 AT1G71790 AT1G18410 AT1G59910 AT1G24150 AT2G36200 AT2G21380 AT2G21300 AT2G19770 AT2G19760 AT2G29890 AT2G41740 AT2G35630 AT2G18390 AT2G28620 AT2G22610 AT3G10180 AT3G05520 AT3G51300 AT3G51150 AT3G44730 AT4G29340 AT4G29350 AT4G15200 AT4G20890 AT4G24170 AT5G27000 AT5G44610 AT5G66310 AT5G41310 AT5G44340 AT5G58160 AT5G42490 AT5G57320 AT5G65460…
199	79	3.05807e-07	0.000174004	BP	response to oxidative stress	AT3G04120 AT1G20620 AT1G49300 AT1G56340 AT1G54050 AT1G74310 AT1G09940 AT1G53670 AT1G75280 AT1G08830 AT1G26320 AT1G24110 AT1G52560 AT2G01140 AT2G48150 AT2G25080 AT2G29500 AT2G16500 AT2G32120 AT2G24800 AT2G21640 AT2G26150 AT2G22240 AT2G46240 AT2G05710 AT2G31570 AT3G56240 AT3G06050 AT3G52880 AT3G27820 AT3G22200 AT3G12580 AT4G20830 AT4G03240 AT4G02580 AT4G02380 AT4G33630 AT4G08390 AT4G37840 AT4G34710…
81	40	3.98512e-07	0.000226753	BP	hexose catabolic process	AT3G04120 AT1G76550 AT1G04410 AT1G32440 AT2G01140 AT2G01290 AT2G29560 AT2G36460 AT3G02360 AT3G08590 AT3G49160 AT3G52930 AT3G15020 AT3G20040 AT3G12780 AT3G13930 AT3G55440 AT3G55410 AT4G29220 AT4G26270 AT5G03690 AT5G61580 AT5G41670 AT5G63680 AT5G56630 AT5G42740 AT5G13110 AT5G13420 AT5G11670 AT1G56190 AT1G79550 AT4G29130 AT1G13440 AT4G26520 AT4G26390 AT5G40760 AT5G43330 AT1G18270 AT1G17650 AT3G52200
81	40	3.98512e-07	0.000226753	BP	monosaccharide catabolic process	AT3G04120 AT1G76550 AT1G04410 AT1G32440 AT2G01140 AT2G01290 AT2G29560 AT2G36460 AT3G02360 AT3G08590 AT3G49160 AT3G52930 AT3G15020 AT3G20040 AT3G12780 AT3G13930 AT3G55440 AT3G55410 AT4G29220 AT4G26270 AT5G03690 AT5G61580 AT5G41670 AT5G63680 AT5G56630 AT5G42740 AT5G13110 AT5G13420 AT5G11670 AT1G56190 AT1G79550 AT4G29130 AT1G13440 AT4G26520 AT4G26390 AT5G40760 AT5G43330 AT1G18270 AT1G17650 AT3G52200
73	37	4.69603e-07	0.000267204	BP	membrane lipid metabolic process	AT3G11670 AT1G13560 AT1G63110 AT1G80860 AT1G52570 AT1G15110 AT2G22530 AT2G11810 AT2G39290 AT2G22240 AT2G38670 AT3G45040 AT3G05630 AT3G45100 AT3G51730 AT4G36480 AT4G26770 AT4G30580 AT4G38570 AT4G00550 AT4G22330 AT4G04870 AT5G20410 AT5G17250 AT5G23670 AT5G57190 AT5G01800 AT1G68000 AT3G18000 AT4G31780 AT4G35790 AT5G23450 AT2G01180 AT4G39180 AT3G25585 AT4G39800 AT3G59770
32	21	5.34303e-07	0.000304019	BP	membrane fusion	AT1G28490 AT1G15880 AT2G45200 AT2G36900 AT3G05710 AT3G03800 AT3G52400 AT3G24350 AT4G17730 AT5G16830 AT5G05760 AT5G50440 AT5G08080 AT1G61290 AT1G26670 AT1G11250 AT4G32150 AT1G13890 AT5G61210 AT4G02195 AT5G46860
1349	394	7.03448e-07	0.000400262	BP	protein modification process	AT4G14110 AT1G02090 AT3G61140 AT5G14250 AT5G42970 AT1G77300 AT2G23380 AT1G07160 AT1G67580 AT1G67530 AT1G06700 AT1G53290 AT1G49270 AT1G27910 AT1G19090 AT1G49710 AT1G09600 AT1G33770 AT1G20270 AT1G71810 AT1G29340 AT1G66160 AT1G71020 AT1G64300 AT1G76370 AT1G35670 AT1G63110 AT1G62950 AT1G70430 AT1G23030 AT1G22870 AT1G04440 AT1G04510 AT1G74490 AT1G64630 AT1G64470 AT1G79640 AT1G79650 AT1G10620 AT1G03920…
80	39	8.4468e-07	0.000480623	BP	glucose catabolic process	AT3G04120 AT1G76550 AT1G04410 AT1G32440 AT2G01140 AT2G01290 AT2G29560 AT2G36460 AT3G02360 AT3G08590 AT3G49160 AT3G52930 AT3G15020 AT3G20040 AT3G12780 AT3G13930 AT3G55440 AT3G55410 AT4G29220 AT4G26270 AT5G03690 AT5G61580 AT5G41670 AT5G63680 AT5G56630 AT5G42740 AT5G13110 AT5G13420 AT5G11670 AT1G56190 AT1G79550 AT1G13440 AT4G26520 AT4G26390 AT5G40760 AT5G43330 AT1G18270 AT1G17650 AT3G52200
83	40	8.96523e-07	0.000510121	BP	glucose metabolic process	AT3G04120 AT1G76550 AT1G04410 AT1G32440 AT2G01140 AT2G01290 AT2G29560 AT2G36460 AT3G02360 AT3G08590 AT3G49160 AT3G52930 AT3G15020 AT3G20040 AT3G12780 AT3G13930 AT3G55440 AT3G55410 AT4G29220 AT4G26270 AT4G37870 AT5G03690 AT5G61580 AT5G41670 AT5G63680 AT5G56630 AT5G42740 AT5G13110 AT5G13420 AT5G11670 AT1G56190 AT1G79550 AT1G13440 AT4G26520 AT4G26390 AT5G40760 AT5G43330 AT1G18270 AT1G17650 AT3G52200
53	29	1.04466e-06	0.000594413	BP	membrane lipid biosynthetic process	AT3G11670 AT1G13560 AT1G63110 AT1G15110 AT2G22530 AT2G11810 AT2G39290 AT2G22240 AT2G38670 AT3G45040 AT3G05630 AT3G45100 AT4G36480 AT4G26770 AT4G30580 AT4G38570 AT4G00550 AT4G04870 AT5G20410 AT5G17250 AT5G23670 AT5G57190 AT1G68000 AT3G18000 AT4G31780 AT5G23450 AT4G39180 AT3G25585 AT4G39800
723	226	1.1973e-06	0.000681264	BP	carbohydrate metabolic process	AT2G39770 AT3G51160 AT3G04120 AT1G30620 AT1G64440 AT1G10760 AT2G19450 AT1G07110 AT1G11840 AT1G12780 AT1G76550 AT1G68750 AT1G70290 AT1G80160 AT1G22880 AT1G04410 AT1G67280 AT1G67070 AT1G17160 AT1G03520 AT1G48100 AT1G23190 AT1G17890 AT1G43670 AT1G77410 AT1G32170 AT1G78240 AT1G24170 AT1G24100 AT1G06780 AT1G70730 AT1G32440 AT1G51490 AT1G19940 AT1G60590 AT1G15380 AT2G01140 AT2G01290 AT2G35840 AT2G29560…
43	25	1.27149e-06	0.000723479	BP	protein amino acid dephosphorylation	AT1G07160 AT1G43900 AT1G72770 AT2G25620 AT2G33700 AT2G35680 AT2G40180 AT3G51470 AT3G50110 AT3G23610 AT3G44620 AT4G26080 AT4G31750 AT5G24940 AT5G10700 AT1G17720 AT1G17550 AT1G48040 AT5G10740 AT2G25070 AT3G52180 AT5G27840 AT5G59160 AT1G64040 AT2G39840
18	14	1.89519e-06	0.00107836	BP	ER to Golgi vesicle-mediated transport	AT3G13870 AT1G62020 AT2G21390 AT3G58170 AT4G32640 AT4G01810 AT5G02280 AT4G17170 AT5G54750 AT1G51160 AT1G80500 AT3G47700 AT3G52190 AT1G02130
57	30	2.03645e-06	0.00115874	BP	membrane organization and biogenesis	AT2G30950 AT1G03620 AT1G28490 AT1G15880 AT2G46470 AT2G44770 AT2G45200 AT2G36900 AT3G58600 AT3G05710 AT3G03800 AT3G52400 AT3G60260 AT3G24350 AT3G03610 AT4G17730 AT5G16830 AT5G05760 AT5G50440 AT5G08080 AT1G61290 AT1G26670 AT1G11250 AT4G32150 AT1G13890 AT5G61210 AT2G30050 AT4G02195 AT5G46860 AT2G26890
66	33	2.84959e-06	0.00162142	BP	oxidative phosphorylation	AT1G64200 AT1G15120 AT2G02050 AT2G16510 AT2G01090 AT2G25610 AT3G52730 AT3G42050 AT3G58730 AT4G26710 AT4G38920 AT4G32470 AT4G32530 AT4G02620 AT4G02580 AT4G11150 AT5G59540 AT5G08530 AT5G55290 AT5G47030 AT5G13450 AT5G11770 AT2G33040 AT4G38510 AT5G06160 AT5G25450 AT3G06670 ATCG00470 ATCG00480 AT5G66760 AT3G27380 AT5G40650 ATCG00140
25	17	3.1821e-06	0.00181061	BP	nucleotide-sugar metabolic process	AT3G51160 AT1G02000 AT1G17890 AT3G23820 AT3G46440 AT3G53520 AT3G14790 AT4G30440 AT4G00110 AT4G20460 AT4G12250 AT5G28840 AT5G66280 AT5G59290 AT1G78570 AT1G30620 AT1G63000
37	22	3.29535e-06	0.00187506	BP	response to high light intensity	AT3G18780 AT2G30950 AT4G30950 AT1G54050 AT1G74310 AT1G52560 AT2G29500 AT2G32120 AT2G26150 AT2G22240 AT2G46240 AT3G12580 AT4G22260 AT5G12030 AT5G59720 AT2G41430 AT4G34190 AT4G32770 AT4G12400 AT2G47180 AT2G17840 AT3G59770
191	73	4.3738e-06	0.00248869	BP	response to osmotic stress	AT2G39770 AT1G66340 AT2G47580 AT5G14800 AT1G05850 AT2G19450 AT1G77120 AT1G49300 AT1G49950 AT2G37630 AT2G45640 AT2G46830 AT2G23290 AT3G51780 AT3G08730 AT3G55730 AT3G07370 AT3G50060 AT3G50500 AT4G37260 AT4G37840 AT5G59430 AT5G02840 AT5G62520 AT5G67580 AT5G37370 AT5G47390 AT5G01410 AT5G27150 AT1G15020 AT1G10940 AT1G01060 AT1G60940 AT1G15690 AT1G06390 AT1G35720 AT2G37570 AT2G43790 AT3G08720 AT3G17510…
472	154	4.54271e-06	0.0025848	BP	intracellular signaling cascade	AT4G26080 AT2G18790 AT2G46340 AT3G11540 AT1G54490 AT3G51770 AT1G33520 AT1G42990 AT1G04830 AT1G52920 AT1G49740 AT1G19640 AT1G51660 AT1G52280 AT1G07410 AT1G08700 AT1G73730 AT1G25490 AT1G09100 AT2G25490 AT2G44690 AT2G15900 AT2G20900 AT2G29900 AT2G21880 AT2G18730 AT2G26070 AT2G33870 AT2G02810 AT2G27050 AT2G01830 AT2G22290 AT2G41070 AT2G37970 AT3G02460 AT3G07890 AT3G57040 AT3G11440 AT3G11410 AT3G59380…
21	15	4.7983e-06	0.00273023	BP	alcohol biosynthetic process	AT3G51160 AT3G04120 AT1G30620 AT1G12780 AT1G17890 AT2G22240 AT4G37870 AT5G42740 AT5G40390 AT1G78570 AT4G39800 AT1G73250 AT1G13440 AT5G61760 AT1G63000
48	26	4.82656e-06	0.00274631	BP	response to light intensity	AT2G32950 AT3G18780 AT2G30950 AT4G30950 AT1G54050 AT1G74310 AT1G52560 AT2G29500 AT2G32120 AT2G26150 AT2G22240 AT2G46240 AT3G12580 AT4G22260 AT5G12030 AT5G59720 AT2G41430 AT4G34190 AT4G32770 AT5G20230 AT5G37770 AT4G12400 AT2G47180 AT5G59820 AT2G17840 AT3G59770
97	43	5.70633e-06	0.0032469	BP	protein-DNA complex assembly	AT5G64630 AT1G03280 AT1G54240 AT1G54260 AT1G51060 AT1G72740 AT1G06760 AT1G18800 AT1G19890 AT1G08880 AT1G48620 AT2G37470 AT2G19480 AT2G41630 AT3G09480 AT3G10330 AT3G57370 AT3G20670 AT3G53650 AT3G53730 AT3G13782 AT3G13445 AT4G36650 AT4G31720 AT4G27230 AT4G24440 AT4G40030 AT4G40040 AT5G43130 AT5G59910 AT5G59870 AT5G02560 AT5G02570 AT1G27720 AT3G05210 AT3G57290 AT1G55520 AT1G75510 AT1G08170 AT5G27670…
1085	318	6.16343e-06	0.00350699	BP	phosphate metabolic process	AT1G07160 AT1G67580 AT1G06700 AT1G49270 AT1G19090 AT1G09600 AT1G33770 AT1G71810 AT1G64300 AT1G76370 AT1G35670 AT1G62950 AT1G70430 AT1G22870 AT1G04440 AT1G74490 AT1G64630 AT1G79640 AT1G10620 AT1G03920 AT1G64200 AT1G80870 AT1G45160 AT1G43900 AT1G29230 AT1G72710 AT1G72770 AT1G72760 AT1G25390 AT1G63500 AT1G73080 AT1G06840 AT1G31910 AT1G50990 AT1G61860 AT1G53050 AT1G15120 AT2G35890 AT2G34180 AT2G43230…
1086	318	6.70261e-06	0.00381378	BP	phosphorus metabolic process	AT1G07160 AT1G67580 AT1G06700 AT1G49270 AT1G19090 AT1G09600 AT1G33770 AT1G71810 AT1G64300 AT1G76370 AT1G35670 AT1G62950 AT1G70430 AT1G22870 AT1G04440 AT1G74490 AT1G64630 AT1G79640 AT1G10620 AT1G03920 AT1G64200 AT1G80870 AT1G45160 AT1G43900 AT1G29230 AT1G72710 AT1G72770 AT1G72760 AT1G25390 AT1G63500 AT1G73080 AT1G06840 AT1G31910 AT1G50990 AT1G61860 AT1G53050 AT1G15120 AT2G35890 AT2G34180 AT2G43230…
63	31	8.62547e-06	0.00490789	BP	RNA splicing	AT2G47580 AT1G80070 AT1G16610 AT1G07350 AT1G32490 AT1G55310 AT2G24590 AT2G37340 AT3G61860 AT3G53500 AT3G13570 AT3G13200 AT3G55460 AT3G49430 AT4G36690 AT4G18930 AT4G20440 AT4G38780 AT5G46920 AT5G52040 AT5G51300 AT1G07910 AT3G50670 AT4G31580 AT4G25500 AT1G09140 AT5G64200 AT5G04430 ATCG00040 AT1G65660 AT4G37120
168	65	8.94531e-06	0.00508988	BP	response to salt stress	AT2G39770 AT1G66340 AT2G47580 AT5G14800 AT1G05850 AT2G19450 AT1G49300 AT1G49950 AT2G37630 AT2G45640 AT2G46830 AT2G23290 AT3G51780 AT3G55730 AT3G07370 AT3G50060 AT3G50500 AT4G37260 AT4G37840 AT5G59430 AT5G02840 AT5G62520 AT5G67580 AT5G37370 AT5G47390 AT5G01410 AT5G27150 AT1G15020 AT1G10940 AT1G01060 AT1G60940 AT1G15690 AT1G06390 AT2G37570 AT2G43790 AT3G08720 AT3G08730 AT3G17510 AT3G19580 AT4G08500…
139	56	9.04574e-06	0.00514703	BP	nucleotide metabolic process	AT1G51650 AT1G09830 AT1G64200 AT1G21640 AT2G01140 AT2G01290 AT2G36460 AT2G16510 AT2G25610 AT3G02360 AT3G42050 AT3G52930 AT3G23580 AT3G27060 AT3G20330 AT3G58730 AT4G26710 AT4G38920 AT4G17360 AT4G32530 AT4G02120 AT4G02620 AT4G11150 AT4G09320 AT5G03690 AT5G59540 AT5G50210 AT5G41670 AT5G55290 AT5G47030 AT5G13110 AT5G13450 AT5G13420 AT5G11670 AT5G14760 AT1G30820 AT1G79470 AT2G41880 AT5G23300 AT3G57550…
613	191	9.74158e-06	0.00554296	BP	reproductive process	AT4G16280 AT3G61140 AT5G23150 AT2G46340 AT4G02560 AT4G29010 AT3G02260 AT1G77300 AT5G51230 AT4G15880 AT5G13480 AT1G71440 AT3G22200 AT4G23100 AT2G28290 AT2G19450 AT4G21790 AT1G32400 AT1G13980 AT1G11870 AT1G34550 AT1G52740 AT1G52920 AT1G56200 AT1G30970 AT1G79860 AT1G43170 AT1G07890 AT1G11680 AT1G48850 AT1G43710 AT1G13120 AT1G25350 AT1G32490 AT1G52690 AT1G55350 AT1G15750 AT1G21690 AT1G20960 AT2G26830…
5949	1528	1.02365e-05	0.00582457	BP	macromolecule metabolic process	AT4G14110 AT2G39770 AT5G66750 AT5G64630 AT1G02090 AT3G61140 AT3G51160 AT1G22780 AT5G41150 AT3G04120 AT1G71770 AT4G09800 AT2G47580 AT5G03240 AT1G12370 AT5G14250 AT5G42970 AT1G77300 AT3G51770 AT5G13480 AT1G30620 AT1G64440 AT2G27100 AT1G10760 AT2G28290 AT2G19450 AT3G28030 AT2G30950 AT2G23380 AT1G07160 AT1G07270 AT1G07110 AT1G07210 AT1G48790 AT1G51310 AT1G67580 AT1G67530 AT1G11870 AT1G11840 AT1G11910…
75	35	1.04502e-05	0.00594616	BP	hydrogen transport	AT1G64200 AT1G78900 AT1G78920 AT2G16510 AT2G21410 AT2G25610 AT2G07560 AT3G57330 AT3G42050 AT3G42640 AT3G58730 AT4G26710 AT4G39080 AT4G38920 AT4G32530 AT4G02620 AT4G11150 AT4G34720 AT5G59540 AT5G55290 AT5G57350 AT5G47030 AT5G13450 AT2G18960 AT1G80660 AT2G22950 AT2G33040 AT4G38510 AT5G06160 AT3G06670 AT3G60330 ATCG00470 ATCG00480 AT4G27500 ATCG00140
75	35	1.04502e-05	0.00594616	BP	proton transport	AT1G64200 AT1G78900 AT1G78920 AT2G16510 AT2G21410 AT2G25610 AT2G07560 AT3G57330 AT3G42050 AT3G42640 AT3G58730 AT4G26710 AT4G39080 AT4G38920 AT4G32530 AT4G02620 AT4G11150 AT4G34720 AT5G59540 AT5G55290 AT5G57350 AT5G47030 AT5G13450 AT2G18960 AT1G80660 AT2G22950 AT2G33040 AT4G38510 AT5G06160 AT3G06670 AT3G60330 ATCG00470 ATCG00480 AT4G27500 ATCG00140
75	35	1.04502e-05	0.00594616	BP	chromatin assembly	AT5G66750 AT5G64630 AT1G57820 AT1G54240 AT1G54260 AT1G51060 AT1G72740 AT1G06760 AT1G18800 AT1G19890 AT1G08880 AT1G48620 AT2G37470 AT2G19480 AT3G09480 AT3G20670 AT3G53650 AT3G53730 AT3G13782 AT4G27230 AT4G40030 AT4G40040 AT5G59910 AT5G59870 AT5G02560 AT5G02570 AT1G08060 AT5G58230 AT2G35160 AT4G13940 AT1G08170 AT5G27670 AT5G09230 AT5G10980 AT1G69770
102	44	1.0548e-05	0.00600184	BP	carbohydrate catabolic process	AT3G04120 AT1G10760 AT1G76550 AT1G04410 AT1G32440 AT2G01140 AT2G01290 AT2G29560 AT2G36460 AT3G02360 AT3G08590 AT3G49160 AT3G52930 AT3G15020 AT3G20040 AT3G12780 AT3G13930 AT3G55440 AT3G55410 AT4G29220 AT4G26270 AT5G03690 AT5G61580 AT5G41670 AT5G63680 AT5G56630 AT5G42740 AT5G13110 AT5G13420 AT5G11670 AT1G69830 AT1G56190 AT1G79550 AT4G29130 AT5G17520 AT1G13440 AT4G26520 AT4G26390 AT5G40760 AT5G43330…
102	44	1.0548e-05	0.00600184	BP	cellular carbohydrate catabolic process	AT3G04120 AT1G10760 AT1G76550 AT1G04410 AT1G32440 AT2G01140 AT2G01290 AT2G29560 AT2G36460 AT3G02360 AT3G08590 AT3G49160 AT3G52930 AT3G15020 AT3G20040 AT3G12780 AT3G13930 AT3G55440 AT3G55410 AT4G29220 AT4G26270 AT5G03690 AT5G61580 AT5G41670 AT5G63680 AT5G56630 AT5G42740 AT5G13110 AT5G13420 AT5G11670 AT1G69830 AT1G56190 AT1G79550 AT4G29130 AT5G17520 AT1G13440 AT4G26520 AT4G26390 AT5G40760 AT5G43330…
39	22	1.08341e-05	0.00616463	BP	regulation of hydrolase activity	AT1G04830 AT2G37550 AT3G02460 AT3G07940 AT3G07890 AT3G53710 AT3G55020 AT4G05330 AT4G13730 AT4G28550 AT4G29950 AT4G32630 AT4G17890 AT5G15930 AT5G52590 AT5G61980 AT5G54780 AT5G54310 AT5G46750 AT2G17520 AT5G41940 AT1G08680
22	15	1.17697e-05	0.00669695	BP	acetyl-CoA metabolic process	AT1G68750 AT2G44350 AT2G42790 AT3G14940 AT3G58750 AT3G58740 AT3G60100 AT4G11820 AT1G60440 AT2G38700 AT2G46505 AT1G10670 AT1G60810 AT3G06650 AT5G49460
355	119	1.34301e-05	0.00764172	BP	embryonic development	AT3G61140 AT5G13480 AT1G71440 AT2G19450 AT1G13980 AT1G34550 AT1G56200 AT1G79860 AT1G43170 AT1G02820 AT1G07890 AT1G11680 AT1G48850 AT1G43710 AT1G13120 AT1G32490 AT1G52690 AT1G55350 AT1G15750 AT1G21690 AT1G20960 AT2G26830 AT2G26890 AT2G18510 AT2G21650 AT2G25660 AT2G44060 AT2G34090 AT2G03150 AT2G47470 AT2G18340 AT2G35340 AT2G46140 AT2G35210 AT2G14680 AT2G01620 AT3G61630 AT3G02570 AT3G50790 AT3G55620…
946	279	1.36509e-05	0.00776734	BP	anatomical structure development	AT4G02980 AT2G38120 AT1G12840 AT5G64630 AT4G16280 AT3G61140 AT5G23150 AT3G51160 AT3G13870 AT2G46340 AT3G18780 AT4G02560 AT4G29010 AT1G54490 AT2G37630 AT5G64930 AT1G13180 AT3G02260 AT1G77300 AT5G51230 AT4G15880 AT5G13480 AT1G71440 AT2G46920 AT1G05850 AT3G22200 AT1G64440 AT4G23100 AT2G27100 AT2G28290 AT2G19450 AT5G20350 AT5G11520 AT2G23380 AT5G03730 AT1G13980 AT1G67730 AT1G11870 AT1G34550 AT1G52740…
20	14	1.46485e-05	0.008335	BP	monosaccharide biosynthetic process	AT3G51160 AT3G04120 AT1G30620 AT1G12780 AT1G17890 AT2G22240 AT4G37870 AT5G42740 AT1G78570 AT4G39800 AT1G73250 AT1G13440 AT5G61760 AT1G63000
59	29	1.71463e-05	0.00975627	BP	mitochondrial transport	AT1G07030 AT1G79900 AT1G74240 AT2G46470 AT2G22500 AT2G30160 AT2G47490 AT3G21390 AT3G27080 AT3G05290 AT4G24570 AT4G01100 AT4G15010 AT4G27940 AT5G15640 AT5G48970 AT5G50810 AT5G56450 AT5G46800 AT5G01340 AT5G19760 AT1G14560 AT3G20000 AT1G25380 AT4G26180 AT5G27520 AT1G72820 AT5G40930 AT2G36070
101	43	1.95925e-05	0.0111481	BP	DNA replication	AT1G07270 AT1G67320 AT1G02970 AT1G44900 AT1G66730 AT2G37560 AT2G31270 AT2G16440 AT2G32000 AT2G14050 AT2G06510 AT2G26280 AT2G27120 AT2G42120 AT2G29680 AT2G24490 AT3G27060 AT3G12530 AT4G29910 AT4G18820 AT4G02060 AT5G41880 AT5G08550 AT5G63960 AT5G46280 AT5G46920 AT5G58720 AT1G26840 AT1G47870 AT1G48380 AT3G50630 AT4G25540 AT4G02070 AT5G25380 AT1G08840 AT1G08130 AT5G63920 AT5G16690 AT1G67630 AT1G09815…
1353	383	2.43187e-05	0.0138373	BP	developmental process	AT4G02980 AT2G38120 AT2G32950 AT1G12840 AT5G64630 AT4G16280 AT3G61140 AT5G23150 AT3G51160 AT2G18790 AT3G13870 AT4G37930 AT2G46340 AT3G18780 AT4G02560 AT4G29010 AT1G54490 AT2G37630 AT5G64930 AT1G13180 AT3G02260 AT1G77300 AT5G51230 AT4G15880 AT5G13480 AT3G12680 AT1G71440 AT2G46920 AT1G05850 AT3G22200 AT1G64440 AT4G23100 AT2G27100 AT2G28290 AT2G19450 AT5G20350 AT5G11520 AT2G23380 AT5G03730 AT1G13980…
38	21	2.62462e-05	0.0149341	BP	regulation of GTPase activity	AT1G04830 AT2G37550 AT3G02460 AT3G07940 AT3G07890 AT3G53710 AT3G55020 AT4G05330 AT4G13730 AT4G28550 AT4G29950 AT4G32630 AT4G17890 AT5G15930 AT5G52590 AT5G61980 AT5G54780 AT5G54310 AT5G46750 AT5G41940 AT1G08680
627	192	2.92472e-05	0.0166417	BP	reproduction	AT4G16280 AT3G61140 AT5G23150 AT2G46340 AT4G02560 AT4G29010 AT3G02260 AT1G77300 AT5G51230 AT4G15880 AT5G13480 AT1G71440 AT3G22200 AT4G23100 AT2G28290 AT2G19450 AT4G21790 AT1G32400 AT1G13980 AT1G11870 AT1G34550 AT1G52740 AT1G52920 AT1G56200 AT1G30970 AT1G79860 AT1G43170 AT1G07890 AT1G11680 AT1G48850 AT1G43710 AT1G13120 AT1G25350 AT1G32490 AT1G52690 AT1G55350 AT1G15750 AT1G21690 AT1G20960 AT2G26830…
67	31	4.04352e-05	0.0230076	BP	chromatin modification	AT5G66750 AT5G64630 AT1G77300 AT2G27100 AT2G28290 AT2G23380 AT1G57820 AT2G25880 AT2G45490 AT2G23740 AT2G46020 AT2G31650 AT3G24440 AT3G18520 AT4G38130 AT4G32830 AT4G13460 AT1G08460 AT1G08060 AT2G25170 AT5G58230 AT3G54610 AT5G13960 AT2G35160 AT4G13940 AT5G09230 AT2G22475 AT1G69770 AT1G21700 AT2G22740 AT1G79730
1213	345	4.07715e-05	0.023199	BP	post-translational protein modification	AT4G14110 AT1G02090 AT3G61140 AT5G14250 AT5G42970 AT1G77300 AT2G23380 AT1G07160 AT1G67580 AT1G67530 AT1G06700 AT1G49270 AT1G27910 AT1G19090 AT1G09600 AT1G33770 AT1G71810 AT1G29340 AT1G66160 AT1G71020 AT1G64300 AT1G76370 AT1G35670 AT1G62950 AT1G70430 AT1G23030 AT1G22870 AT1G04440 AT1G04510 AT1G74490 AT1G64630 AT1G64470 AT1G79640 AT1G79650 AT1G10620 AT1G03920 AT1G80870 AT1G23260 AT1G45160 AT1G43900…
73	33	4.15337e-05	0.0236327	BP	cytoskeleton-dependent intracellular transport	AT1G18410 AT2G36200 AT2G21380 AT2G21300 AT2G28620 AT2G22610 AT3G10180 AT3G51150 AT3G44730 AT4G20890 AT4G24170 AT5G27000 AT5G66310 AT5G41310 AT5G44340 AT5G42490 AT5G65460 AT5G60930 AT5G02370 AT1G09170 AT1G72250 AT1G63640 AT1G73860 AT3G44050 AT1G04600 AT1G04160 AT1G08730 AT2G33240 AT1G54560 AT4G33200 AT3G58160 AT4G27370 AT5G54280
19	13	4.3872e-05	0.0249631	BP	hexose biosynthetic process	AT3G51160 AT3G04120 AT1G12780 AT1G17890 AT2G22240 AT4G37870 AT5G42740 AT1G78570 AT4G39800 AT1G73250 AT1G13440 AT5G61760 AT1G63000
335	111	4.46896e-05	0.0254284	BP	embryonic development ending in seed dormancy	AT3G61140 AT5G13480 AT1G71440 AT2G19450 AT1G13980 AT1G34550 AT1G56200 AT1G79860 AT1G43170 AT1G07890 AT1G11680 AT1G48850 AT1G43710 AT1G13120 AT1G32490 AT1G52690 AT1G55350 AT1G15750 AT1G21690 AT1G20960 AT2G26830 AT2G26890 AT2G18510 AT2G21650 AT2G25660 AT2G44060 AT2G34090 AT2G03150 AT2G47470 AT2G18340 AT2G35340 AT2G46140 AT2G35210 AT2G14680 AT2G01620 AT3G61630 AT3G02570 AT3G50790 AT3G55620 AT3G06350…
74	33	5.80707e-05	0.0330422	BP	mRNA processing	AT1G71770 AT2G47580 AT5G13480 AT1G80070 AT1G43190 AT3G53500 AT3G13200 AT3G09100 AT4G36690 AT4G20440 AT4G38780 AT5G24360 AT5G64270 AT5G09880 AT1G60200 AT1G16610 AT1G22760 AT1G55310 AT3G50670 AT4G24740 AT4G31580 AT3G61860 AT4G25500 AT5G52040 AT1G09140 AT5G01290 AT1G01040 AT5G23880 AT5G64390 AT3G13570 AT5G64200 AT2G37340 AT3G55460
363	118	6.66665e-05	0.0379332	BP	seed development	AT3G61140 AT5G13480 AT1G71440 AT2G19450 AT1G13980 AT1G34550 AT1G52920 AT1G56200 AT1G79860 AT1G43170 AT1G07890 AT1G11680 AT1G48850 AT1G43710 AT1G13120 AT1G32490 AT1G52690 AT1G55350 AT1G15750 AT1G21690 AT1G20960 AT2G26830 AT2G26890 AT2G18510 AT2G21650 AT2G25660 AT2G44060 AT2G34090 AT2G03150 AT2G47470 AT2G18340 AT2G35340 AT2G46140 AT2G35210 AT2G14680 AT2G01620 AT3G61630 AT3G02570 AT3G50790 AT3G55620…
1468	408	7.76686e-05	0.0441934	BP	biopolymer modification	AT4G14110 AT1G02090 AT3G61140 AT5G14250 AT5G42970 AT1G77300 AT2G23380 AT1G07160 AT1G67580 AT1G67530 AT1G06700 AT1G06450 AT1G57820 AT1G53290 AT1G49270 AT1G27910 AT1G19090 AT1G49710 AT1G09600 AT1G33770 AT1G20270 AT1G71810 AT1G29340 AT1G66160 AT1G71020 AT1G64300 AT1G76370 AT1G35670 AT1G63110 AT1G62950 AT1G70430 AT1G23030 AT1G22870 AT1G04440 AT1G04510 AT1G74490 AT1G64630 AT1G64470 AT1G79640 AT1G79650…
75	33	8.03416e-05	0.0457144	BP	water-soluble vitamin metabolic process	AT2G39770 AT3G22200 AT4G26850 AT1G22940 AT1G21640 AT2G01140 AT2G01290 AT2G46580 AT2G36460 AT3G02360 AT3G02870 AT3G52930 AT3G47930 AT4G21470 AT4G33670 AT5G03690 AT5G28840 AT5G50210 AT5G49970 AT5G41670 AT5G64300 AT5G60540 AT5G01410 AT5G13110 AT5G13420 AT5G11670 AT5G14760 AT1G73250 AT4G26520 AT5G40760 AT1G17650 AT5G04620 AT4G26260
552	169	8.61843e-05	0.0490389	BP	reproductive developmental process	AT4G16280 AT3G61140 AT5G23150 AT2G46340 AT4G02560 AT4G29010 AT3G02260 AT1G77300 AT5G51230 AT4G15880 AT5G13480 AT1G71440 AT4G23100 AT2G28290 AT2G19450 AT1G13980 AT1G11870 AT1G34550 AT1G52740 AT1G52920 AT1G56200 AT1G30970 AT1G79860 AT1G43170 AT1G07890 AT1G11680 AT1G48850 AT1G43710 AT1G13120 AT1G25350 AT1G32490 AT1G52690 AT1G55350 AT1G15750 AT1G21690 AT1G20960 AT2G26830 AT2G26890 AT2G18510 AT2G21650…
552	169	8.61843e-05	0.0490389	BP	reproductive structure development	AT4G16280 AT3G61140 AT5G23150 AT2G46340 AT4G02560 AT4G29010 AT3G02260 AT1G77300 AT5G51230 AT4G15880 AT5G13480 AT1G71440 AT4G23100 AT2G28290 AT2G19450 AT1G13980 AT1G11870 AT1G34550 AT1G52740 AT1G52920 AT1G56200 AT1G30970 AT1G79860 AT1G43170 AT1G07890 AT1G11680 AT1G48850 AT1G43710 AT1G13120 AT1G25350 AT1G32490 AT1G52690 AT1G55350 AT1G15750 AT1G21690 AT1G20960 AT2G26830 AT2G26890 AT2G18510 AT2G21650…
7804	1960	9.49131e-05	0.0540056	BP	primary metabolic process	AT2G32950 AT4G14110 AT3G48560 AT2G39770 AT5G66750 AT1G12840 AT3G11670 AT5G64630 AT1G02090 AT3G61140 AT4G22260 AT3G51160 AT1G22780 AT2G18790 AT4G37930 AT5G41150 AT3G53570 AT4G39980 AT3G04120 AT1G71770 AT4G09800 AT2G47580 AT5G03240 AT1G12370 AT4G29010 AT3G47340 AT5G14250 AT5G42970 AT1G77300 AT5G51230 AT3G51770 AT5G13480 AT3G01120 AT1G30620 AT5G14800 AT2G46920 AT1G05850 AT1G75040 AT1G64440 AT2G27100…
20	13	9.81441e-05	0.055844	BP	autophagy	AT1G62040 AT2G45170 AT2G05630 AT3G06420 AT3G15580 AT4G04620 AT5G61500 AT5G17290 AT3G61710 AT5G45900 AT4G21980 AT2G31260 AT3G62770
107	43	0.000100937	0.0574329	BP	mRNA metabolic process	AT1G71770 AT2G47580 AT5G13480 AT1G33980 AT1G80070 AT1G65700 AT1G43190 AT2G03820 AT2G22090 AT3G53500 AT3G13200 AT3G09100 AT4G36690 AT4G20440 AT4G38780 AT5G24360 AT5G55740 AT5G44500 AT5G64270 AT5G09880 AT1G60200 AT1G08370 AT1G16610 AT1G22760 AT1G55310 AT3G50670 AT4G24740 AT4G31580 AT3G61860 AT4G25500 AT5G52040 AT1G09140 AT5G01290 AT5G13570 AT3G16380 AT3G56860 AT1G01040 AT5G23880 AT5G64390 AT3G13570…
55	26	0.00010632	0.0604962	BP	phospholipid metabolic process	AT1G13560 AT1G63110 AT1G80860 AT1G52570 AT1G15110 AT2G22530 AT2G39290 AT2G22240 AT2G38670 AT3G45040 AT3G45100 AT4G26770 AT4G30580 AT4G38570 AT4G04870 AT5G17250 AT5G57190 AT1G68000 AT3G18000 AT4G35790 AT2G01180 AT4G39180 AT3G25585 AT4G39800 AT3G05630 AT3G59770
98	40	0.000116328	0.0661909	BP	microtubule-based process	AT3G55000 AT1G13980 AT1G18410 AT2G36200 AT2G21380 AT2G21300 AT2G35630 AT2G18390 AT2G28620 AT2G22610 AT3G10180 AT3G51150 AT3G44730 AT4G20890 AT4G24170 AT5G27000 AT5G44610 AT5G66310 AT5G41310 AT5G44340 AT5G42490 AT5G65460 AT5G60930 AT5G02370 AT1G09170 AT1G72250 AT1G80350 AT1G64740 AT1G50010 AT1G04820 AT4G14960 AT2G29550 AT1G63640 AT1G52250 AT1G73860 AT1G23220 AT3G44050 AT2G33460 AT3G63130 AT5G23720
98	40	0.000116328	0.0661909	BP	coenzyme biosynthetic process	AT4G23100 AT1G14290 AT1G51650 AT1G64200 AT1G21640 AT2G27490 AT2G43760 AT2G16510 AT2G25610 AT2G20860 AT3G12290 AT3G42050 AT3G24200 AT3G58730 AT4G26710 AT4G38920 AT4G23660 AT4G32530 AT4G02620 AT4G11150 AT5G59540 AT5G50210 AT5G55290 AT5G47030 AT5G57850 AT5G13450 AT5G14760 AT1G60440 AT1G19140 AT1G69640 AT2G33040 AT4G38510 AT5G06160 AT5G20990 AT3G06670 AT5G08415 ATCG00470 ATCG00480 ATCG01070 ATCG00140
44	22	0.00012687	0.0721889	BP	nucleoside phosphate metabolic process	AT1G51650 AT1G64200 AT2G16510 AT2G25610 AT3G42050 AT3G58730 AT4G26710 AT4G38920 AT4G32530 AT4G02620 AT4G11150 AT5G59540 AT5G55290 AT5G47030 AT5G13450 AT2G33040 AT4G38510 AT5G06160 AT3G06670 ATCG00470 ATCG00480 ATCG00140
44	22	0.00012687	0.0721889	BP	ATP biosynthetic process	AT1G51650 AT1G64200 AT2G16510 AT2G25610 AT3G42050 AT3G58730 AT4G26710 AT4G38920 AT4G32530 AT4G02620 AT4G11150 AT5G59540 AT5G55290 AT5G47030 AT5G13450 AT2G33040 AT4G38510 AT5G06160 AT3G06670 ATCG00470 ATCG00480 ATCG00140
44	22	0.00012687	0.0721889	BP	ATP metabolic process	AT1G51650 AT1G64200 AT2G16510 AT2G25610 AT3G42050 AT3G58730 AT4G26710 AT4G38920 AT4G32530 AT4G02620 AT4G11150 AT5G59540 AT5G55290 AT5G47030 AT5G13450 AT2G33040 AT4G38510 AT5G06160 AT3G06670 ATCG00470 ATCG00480 ATCG00140
53	25	0.000149913	0.0853004	BP	glycolysis	AT3G04120 AT1G76550 AT1G04410 AT1G32440 AT2G29560 AT3G49160 AT3G15020 AT3G20040 AT3G12780 AT3G13930 AT3G55440 AT3G55410 AT4G29220 AT4G26270 AT5G61580 AT5G63680 AT5G56630 AT5G42740 AT1G56190 AT1G79550 AT1G13440 AT4G26390 AT5G43330 AT1G18270 AT3G52200
16	11	0.000165241	0.0940221	BP	galactose metabolic process	AT1G12780 AT3G10700 AT3G42850 AT3G01590 AT3G06580 AT3G17940 AT3G47800 AT4G25900 AT4G23730 AT5G15140 AT5G57330
755	221	0.000168131	0.0956668	BP	cellular biosynthetic process	AT1G37130 AT3G48560 AT2G39770 AT1G12840 AT1G66340 AT4G22260 AT3G51160 AT4G39980 AT3G04120 AT3G51770 AT3G01120 AT1G30620 AT5G14800 AT1G05850 AT3G22200 AT1G75040 AT4G23100 AT2G19450 AT4G26850 AT5G03730 AT2G29980 AT4G30950 AT1G22410 AT1G12780 AT1G50170 AT1G14290 AT1G19640 AT1G62960 AT1G58290 AT1G51650 AT1G22940 AT1G09830 AT1G09940 AT1G64200 AT1G11790 AT1G48850 AT1G17890 AT1G15710 AT1G21640 AT2G27490…
920	264	0.000172971	0.0984206	BP	cell communication	AT4G26080 AT2G18790 AT2G46340 AT3G11540 AT1G54490 AT3G51770 AT3G22200 AT1G33520 AT1G03060 AT1G42990 AT1G04830 AT1G52920 AT1G49740 AT1G19640 AT1G62950 AT1G51690 AT1G51660 AT1G52280 AT1G64610 AT1G17250 AT1G07410 AT1G08700 AT1G73730 AT1G73670 AT1G29230 AT1G25490 AT1G78280 AT1G73080 AT1G06840 AT1G31930 AT1G09100 AT2G25490 AT2G41420 AT2G37670 AT2G34180 AT2G44690 AT2G43790 AT2G15900 AT2G01450 AT2G20900…
6	6	0.000173697	0.0988334	BP	galactolipid metabolic process	AT3G11670 AT2G11810 AT3G05630 AT4G00550 AT5G20410 AT4G31780
6	6	0.000173697	0.0988334	BP	galactolipid biosynthetic process	AT3G11670 AT2G11810 AT3G05630 AT4G00550 AT5G20410 AT4G31780
10212	2043	1	1	BP	biological_process	AT1G75770 AT1G75660 AT1G75560 AT1G69430 AT1G69510 AT1G49910 AT1G07220 AT1G07040 AT1G07080 AT1G07060 AT1G07020 AT1G03070 AT1G03110 AT1G48360 AT1G48300 AT1G48310 AT1G17690 AT1G51350 AT1G51200 AT1G67750 AT1G67670 AT1G67850 AT1G67540 AT1G12030 AT1G11930 AT1G11990 AT1G12070 AT1G06630 AT1G06650 AT1G06540 AT1G22520 AT1G22460 AT1G53280 AT1G65980 AT1G30300 AT1G13570 AT1G49290 AT1G12880 AT1G28120 AT1G28060…
NA	1330	NA	NA	BP	NA	MULTIPLE, MULTIPLE, MULTIPLE, MULTIPLE, MULTIPLE, MULTIPLE, MULTIPLE, ATCG00530, AT2G26630, AT2G26410, AT2G39720, AT2G39725, AT2G23350, AT2G45290, MULTIPLE, AT2G45320, MULTIPLE, MULTIPLE, MULTIPLE, AT5G12290, AT5G12310, AT4G14360, AT4G15470, AT4G16660, AT4G16510, AT4G17010, MULTIPLE, AT4G17330, AT4G17060, MULTIPLE, AT4G16680, MULTIPLE, AT4G15650, AT4G15740, , , AT4G14290, , MULTIPLE, AT5G22000, A…
7683	2331	1.2387e-54	2.15534e-52	CC	intracellular	AT5G19550 AT2G38120 AT2G32950 AT4G14110 AT5G66750 AT1G12840 AT3G11670 AT1G66340 AT3G12120 AT5G64630 AT1G02090 AT3G61140 AT4G22260 AT1G22780 AT2G18790 AT4G37930 AT2G46340 AT3G11540 AT5G20930 AT3G46520 AT3G18780 AT1G15310 AT4G39980 AT3G04120 AT4G02560 AT4G09800 AT3G12110 AT2G47580 AT5G03240 AT3G61110 AT2G37630 AT1G20620 AT5G14250 AT5G42970 AT5G64930 AT1G13180 AT5G51230 AT4G15880 AT3G12680 AT2G35630…
7271	2193	1.35708e-47	2.36132e-45	CC	intracellular part	AT5G19550 AT2G38120 AT2G32950 AT4G14110 AT5G66750 AT1G12840 AT3G11670 AT1G66340 AT3G12120 AT5G64630 AT1G02090 AT3G61140 AT4G22260 AT1G22780 AT2G18790 AT4G37930 AT2G46340 AT3G11540 AT5G20930 AT3G46520 AT3G18780 AT1G15310 AT4G39980 AT3G04120 AT4G02560 AT4G09800 AT3G12110 AT2G47580 AT3G61110 AT2G37630 AT1G20620 AT5G14250 AT5G42970 AT5G64930 AT1G13180 AT5G51230 AT4G15880 AT3G12680 AT2G35630 AT1G30620…
4952	1585	6.07999e-47	1.05792e-44	CC	cytoplasm	AT5G19550 AT2G38120 AT1G12840 AT3G11670 AT1G66340 AT3G12120 AT1G22780 AT4G37930 AT3G11540 AT3G18780 AT1G15310 AT4G39980 AT3G04120 AT4G09800 AT3G61110 AT1G20620 AT2G35630 AT1G30620 AT1G64440 AT2G19450 AT1G22940 AT4G21790 AT2G30950 AT5G11520 AT5G03730 AT2G29980 AT4G30950 AT1G75690 AT1G75560 AT1G14910 AT1G07160 AT1G07000 AT1G07220 AT1G07040 AT1G07030 AT1G07210 AT1G48360 AT1G51350 AT1G51310 AT1G67730…
4585	1460	5.15638e-41	8.97211e-39	CC	cytoplasmic part	AT5G19550 AT2G38120 AT1G12840 AT3G11670 AT1G66340 AT3G12120 AT1G22780 AT4G37930 AT1G15310 AT4G39980 AT3G04120 AT4G09800 AT3G61110 AT1G20620 AT2G35630 AT1G30620 AT1G64440 AT2G19450 AT1G22940 AT4G21790 AT2G30950 AT5G11520 AT5G03730 AT2G29980 AT4G30950 AT1G75690 AT1G75560 AT1G14910 AT1G07160 AT1G07000 AT1G07220 AT1G07040 AT1G07030 AT1G07210 AT1G48360 AT1G51350 AT1G51310 AT1G67730 AT1G11870 AT1G11910…
1118	457	4.83743e-37	8.41713e-35	CC	protein complex	AT2G32950 AT4G14110 AT5G66750 AT1G12840 AT5G64630 AT1G02090 AT3G61140 AT4G09800 AT5G14250 AT5G42970 AT1G13180 AT2G28290 AT1G07160 AT1G07000 AT1G67530 AT1G27910 AT1G56450 AT1G52740 AT1G76550 AT1G14450 AT1G10390 AT1G71840 AT1G71790 AT1G29340 AT1G66160 AT1G71020 AT1G18410 AT1G03280 AT1G63160 AT1G51690 AT1G23030 AT1G79850 AT1G04510 AT1G04270 AT1G64610 AT1G64520 AT1G67320 AT1G67350 AT1G54240 AT1G54260…
6660	1973	3.05611e-35	5.31764e-33	CC	intracellular organelle	AT2G38120 AT2G32950 AT4G14110 AT5G66750 AT1G12840 AT3G11670 AT1G66340 AT3G12120 AT5G64630 AT1G02090 AT3G61140 AT4G22260 AT1G22780 AT2G18790 AT4G37930 AT2G46340 AT3G11540 AT5G20930 AT3G46520 AT4G39980 AT4G02560 AT4G09800 AT3G12110 AT2G47580 AT3G61110 AT2G37630 AT1G20620 AT5G14250 AT5G42970 AT5G64930 AT1G13180 AT5G51230 AT4G15880 AT3G12680 AT2G35630 AT1G30620 AT2G46920 AT1G64440 AT2G27100 AT2G28290…
6661	1973	3.39823e-35	5.91292e-33	CC	organelle	AT2G38120 AT2G32950 AT4G14110 AT5G66750 AT1G12840 AT3G11670 AT1G66340 AT3G12120 AT5G64630 AT1G02090 AT3G61140 AT4G22260 AT1G22780 AT2G18790 AT4G37930 AT2G46340 AT3G11540 AT5G20930 AT3G46520 AT4G39980 AT4G02560 AT4G09800 AT3G12110 AT2G47580 AT3G61110 AT2G37630 AT1G20620 AT5G14250 AT5G42970 AT5G64930 AT1G13180 AT5G51230 AT4G15880 AT3G12680 AT2G35630 AT1G30620 AT2G46920 AT1G64440 AT2G27100 AT2G28290…
1724	624	1.06486e-31	1.85286e-29	CC	intracellular organelle part	AT2G32950 AT4G14110 AT5G66750 AT1G12840 AT3G11670 AT5G64630 AT1G02090 AT3G61140 AT4G37930 AT4G09800 AT2G47580 AT5G14250 AT5G42970 AT1G13180 AT2G35630 AT1G64440 AT2G27100 AT2G28290 AT2G19450 AT4G21790 AT2G30950 AT5G03730 AT1G75690 AT1G07030 AT1G51350 AT1G34550 AT1G57820 AT1G53210 AT1G27970 AT1G04880 AT1G52740 AT1G76600 AT1G14450 AT1G14320 AT1G33780 AT1G10390 AT1G71790 AT1G71810 AT1G18410 AT1G03280…
1725	624	1.28397e-31	2.23411e-29	CC	organelle part	AT2G32950 AT4G14110 AT5G66750 AT1G12840 AT3G11670 AT5G64630 AT1G02090 AT3G61140 AT4G37930 AT4G09800 AT2G47580 AT5G14250 AT5G42970 AT1G13180 AT2G35630 AT1G64440 AT2G27100 AT2G28290 AT2G19450 AT4G21790 AT2G30950 AT5G03730 AT1G75690 AT1G07030 AT1G51350 AT1G34550 AT1G57820 AT1G53210 AT1G27970 AT1G04880 AT1G52740 AT1G76600 AT1G14450 AT1G14320 AT1G33780 AT1G10390 AT1G71790 AT1G71810 AT1G18410 AT1G03280…
1581	570	2.11477e-28	3.67971e-26	CC	macromolecular complex	AT2G32950 AT4G14110 AT5G66750 AT1G12840 AT5G64630 AT1G02090 AT3G61140 AT1G22780 AT1G15310 AT4G09800 AT2G47580 AT3G61110 AT5G14250 AT5G42970 AT1G13180 AT2G28290 AT1G07160 AT1G07000 AT1G07210 AT1G67530 AT1G27910 AT1G56450 AT1G52740 AT1G76550 AT1G14450 AT1G14320 AT1G10390 AT1G71840 AT1G71790 AT1G29340 AT1G66160 AT1G71020 AT1G18410 AT1G03280 AT1G63160 AT1G80070 AT1G51690 AT1G23030 AT1G79850 AT1G52300…
6158	1797	3.95256e-27	6.87745e-25	CC	intracellular membrane-bound organelle	AT2G38120 AT2G32950 AT4G14110 AT1G12840 AT3G11670 AT1G66340 AT3G12120 AT5G64630 AT1G02090 AT3G61140 AT4G22260 AT2G18790 AT4G37930 AT2G46340 AT3G11540 AT5G20930 AT4G39980 AT4G02560 AT2G47580 AT2G37630 AT1G20620 AT5G14250 AT5G42970 AT5G64930 AT5G51230 AT4G15880 AT3G12680 AT1G30620 AT2G46920 AT1G64440 AT2G27100 AT2G28290 AT2G19450 AT1G22940 AT4G21790 AT2G30950 AT5G11520 AT5G03730 AT2G29980 AT4G30950…
6159	1797	4.34478e-27	7.55992e-25	CC	membrane-bound organelle	AT2G38120 AT2G32950 AT4G14110 AT1G12840 AT3G11670 AT1G66340 AT3G12120 AT5G64630 AT1G02090 AT3G61140 AT4G22260 AT2G18790 AT4G37930 AT2G46340 AT3G11540 AT5G20930 AT4G39980 AT4G02560 AT2G47580 AT2G37630 AT1G20620 AT5G14250 AT5G42970 AT5G64930 AT5G51230 AT4G15880 AT3G12680 AT1G30620 AT2G46920 AT1G64440 AT2G27100 AT2G28290 AT2G19450 AT1G22940 AT4G21790 AT2G30950 AT5G11520 AT5G03730 AT2G29980 AT4G30950…
1068	382	1.72494e-18	3.0014e-16	CC	membrane part	AT1G12840 AT3G11670 AT5G03730 AT1G06970 AT1G34550 AT1G22530 AT1G26130 AT1G14450 AT1G10390 AT1G71840 AT1G18520 AT1G63110 AT1G30890 AT1G52360 AT1G64610 AT1G67350 AT1G79610 AT1G54280 AT1G54350 AT1G55680 AT1G70170 AT1G03550 AT1G24530 AT1G24520 AT1G03950 AT1G64200 AT1G62790 AT1G74790 AT1G56590 AT1G78000 AT1G72750 AT1G22150 AT1G63440 AT1G13120 AT1G24140 AT1G24150 AT1G55330 AT1G15880 AT1G60780 AT1G47260…
201	106	1.83403e-18	3.19122e-16	CC	Golgi apparatus	AT2G38120 AT1G30620 AT1G64440 AT1G34550 AT1G49710 AT1G63120 AT1G52360 AT1G04430 AT1G74380 AT1G29790 AT1G59820 AT1G21480 AT1G21380 AT1G78240 AT1G28490 AT1G06890 AT1G51540 AT1G62020 AT1G78920 AT1G06210 AT2G01270 AT2G01970 AT2G34940 AT2G21390 AT2G28520 AT2G38410 AT2G26070 AT2G36900 AT2G35610 AT2G22900 AT2G38650 AT2G30290 AT2G29050 AT3G07330 AT3G59360 AT3G53520 AT3G27220 AT3G23660 AT3G16630 AT3G13772…
312	145	4.2684e-18	7.42701e-16	CC	organelle envelope	AT3G11670 AT2G19450 AT1G07030 AT1G27970 AT1G14450 AT1G10390 AT1G27310 AT1G80230 AT1G79900 AT1G67350 AT1G74240 AT1G64200 AT1G72750 AT1G13120 AT1G47260 AT1G15120 AT2G16950 AT2G02050 AT2G22500 AT2G27730 AT2G31190 AT2G36530 AT2G32040 AT2G01090 AT2G33220 AT2G37410 AT2G11810 AT2G28900 AT2G42210 AT2G30160 AT2G39970 AT2G47490 AT2G41620 AT3G51870 AT3G10370 AT3G08580 AT3G05720 AT3G02090 AT3G54110 AT3G51140…
312	145	4.2684e-18	7.42701e-16	CC	envelope	AT3G11670 AT2G19450 AT1G07030 AT1G27970 AT1G14450 AT1G10390 AT1G27310 AT1G80230 AT1G79900 AT1G67350 AT1G74240 AT1G64200 AT1G72750 AT1G13120 AT1G47260 AT1G15120 AT2G16950 AT2G02050 AT2G22500 AT2G27730 AT2G31190 AT2G36530 AT2G32040 AT2G01090 AT2G33220 AT2G37410 AT2G11810 AT2G28900 AT2G42210 AT2G30160 AT2G39970 AT2G47490 AT2G41620 AT3G51870 AT3G10370 AT3G08580 AT3G05720 AT3G02090 AT3G54110 AT3G51140…
705	271	7.00168e-18	1.21829e-15	CC	organelle membrane	AT1G12840 AT3G11670 AT4G21790 AT2G30950 AT5G03730 AT1G75690 AT1G07030 AT1G34550 AT1G53210 AT1G14450 AT1G10390 AT1G63010 AT1G63110 AT1G79900 AT1G52360 AT1G74640 AT1G67350 AT1G74240 AT1G04120 AT1G03950 AT1G64200 AT1G07510 AT1G56590 AT1G72750 AT1G20840 AT1G50020 AT1G13120 AT1G15690 AT1G60780 AT1G47260 AT1G62020 AT1G78900 AT1G15120 AT2G16950 AT2G25080 AT2G02040 AT2G02050 AT2G22500 AT2G27730 AT2G43630…
1031	365	6.45689e-17	1.1235e-14	CC	mitochondrion	AT4G37930 AT1G22940 AT1G14910 AT1G07220 AT1G07030 AT1G48360 AT1G11870 AT1G06530 AT1G22520 AT1G22450 AT1G53240 AT1G56340 AT1G26130 AT1G50200 AT1G14450 AT1G10150 AT1G54080 AT1G80230 AT1G51650 AT1G22840 AT1G79900 AT1G16570 AT1G67350 AT1G74240 AT1G10680 AT1G03860 AT1G64200 AT1G07510 AT1G59900 AT1G72750 AT1G28210 AT1G24180 AT1G25240 AT1G51490 AT1G51980 AT1G52560 AT1G09130 AT1G15690 AT1G47260 AT1G15120…
172	91	3.59207e-16	6.2502e-14	CC	mitochondrial envelope	AT1G07030 AT1G14450 AT1G80230 AT1G79900 AT1G67350 AT1G74240 AT1G64200 AT1G72750 AT1G47260 AT1G15120 AT2G02050 AT2G22500 AT2G27730 AT2G36530 AT2G01090 AT2G33220 AT2G37410 AT2G42210 AT2G30160 AT2G39970 AT2G47490 AT3G51870 AT3G10370 AT3G08580 AT3G02090 AT3G54110 AT3G62880 AT3G52730 AT3G52930 AT3G27240 AT3G21390 AT3G25120 AT3G27080 AT3G15640 AT3G05290 AT3G48850 AT3G04120 AT3G48680 AT3G49560 AT4G24570…
157	85	5.50213e-16	9.57371e-14	CC	mitochondrial membrane	AT1G07030 AT1G14450 AT1G79900 AT1G67350 AT1G74240 AT1G64200 AT1G72750 AT1G47260 AT1G15120 AT2G02050 AT2G22500 AT2G27730 AT2G01090 AT2G33220 AT2G37410 AT2G42210 AT2G30160 AT2G39970 AT2G47490 AT3G51870 AT3G10370 AT3G08580 AT3G02090 AT3G54110 AT3G62880 AT3G27240 AT3G21390 AT3G25120 AT3G27080 AT3G05290 AT3G48850 AT3G48680 AT3G49560 AT4G24570 AT4G01100 AT4G15010 AT4G16450 AT4G27940 AT4G11150 AT4G34700…
213	104	3.80863e-15	6.62702e-13	CC	mitochondrial part	AT4G37930 AT1G07030 AT1G14450 AT1G80230 AT1G79900 AT1G67350 AT1G74240 AT1G64200 AT1G72750 AT1G47260 AT1G15120 AT2G02050 AT2G22500 AT2G27730 AT2G36530 AT2G01090 AT2G33220 AT2G37410 AT2G42210 AT2G30160 AT2G39970 AT2G47490 AT3G51870 AT3G10370 AT3G08580 AT3G02090 AT3G54110 AT3G06050 AT3G62880 AT3G52730 AT3G52930 AT3G27240 AT3G21390 AT3G25120 AT3G27080 AT3G15640 AT3G05290 AT3G03600 AT3G48850 AT3G04120…
297	133	4.01772e-15	6.99084e-13	CC	endoplasmic reticulum	AT1G66340 AT3G12120 AT5G03730 AT2G29980 AT1G67730 AT1G34550 AT1G56340 AT1G71780 AT1G18260 AT1G22200 AT1G63110 AT1G19370 AT1G64090 AT1G80950 AT1G11680 AT1G18540 AT1G32210 AT1G18700 AT1G01230 AT1G09080 AT1G09070 AT1G21750 AT1G75110 AT2G25110 AT2G47760 AT2G21160 AT2G15280 AT2G21600 AT2G20450 AT2G45140 AT2G03120 AT2G26250 AT2G36900 AT2G02810 AT2G32920 AT2G24420 AT2G31360 AT2G47470 AT2G46170 AT2G03510…
298	128	5.51077e-13	9.58875e-11	CC	cytosol	AT5G19550 AT3G04120 AT1G12780 AT1G14320 AT1G79850 AT1G52300 AT1G04270 AT1G43170 AT1G79690 AT1G18540 AT1G77940 AT1G25350 AT1G60490 AT2G39460 AT2G27720 AT2G27710 AT2G29560 AT2G44120 AT2G19730 AT2G42740 AT2G36160 AT2G41840 AT2G37190 AT3G09630 AT3G46040 AT3G46200 AT3G02560 AT3G55630 AT3G09200 AT3G53430 AT3G53740 AT3G04770 AT3G16050 AT3G25520 AT3G07110 AT3G47370 AT3G55440 AT3G55280 AT3G12580 AT3G60770…
125	67	1.22812e-12	2.13693e-10	CC	mitochondrial inner membrane	AT1G07030 AT1G79900 AT1G74240 AT1G64200 AT1G72750 AT1G15120 AT2G22500 AT2G01090 AT2G37410 AT2G42210 AT2G30160 AT2G39970 AT2G47490 AT3G51870 AT3G10370 AT3G08580 AT3G02090 AT3G54110 AT3G62880 AT3G27240 AT3G21390 AT3G25120 AT3G27080 AT3G05290 AT3G48850 AT3G49560 AT4G24570 AT4G01100 AT4G15010 AT4G27940 AT4G11150 AT5G15640 AT5G01500 AT5G24650 AT5G48970 AT5G51050 AT5G50810 AT5G61810 AT5G56450 AT5G61310…
46	33	1.28417e-11	2.23445e-09	CC	protein serine/threonine phosphatase complex	AT1G07160 AT1G51690 AT1G43900 AT1G72770 AT2G25620 AT2G33700 AT2G40180 AT3G11410 AT3G51470 AT3G09880 AT3G21650 AT3G26020 AT4G26080 AT4G31750 AT5G03470 AT5G24940 AT5G47100 AT5G25510 AT1G17720 AT1G25490 AT3G19980 AT1G17550 AT1G48040 AT1G13460 AT5G10740 AT2G25070 AT3G54930 AT4G15415 AT1G13320 AT5G59160 AT1G64040 AT2G39840 AT3G46820
163	78	3.56468e-11	6.20254e-09	CC	organelle inner membrane	AT1G07030 AT1G79900 AT1G74240 AT1G64200 AT1G72750 AT1G15120 AT2G22500 AT2G01090 AT2G37410 AT2G42210 AT2G30160 AT2G39970 AT2G47490 AT3G51870 AT3G10370 AT3G08580 AT3G02090 AT3G54110 AT3G51140 AT3G62880 AT3G57280 AT3G27240 AT3G21390 AT3G25120 AT3G27080 AT3G05290 AT3G48850 AT3G49560 AT4G24570 AT4G01100 AT4G03320 AT4G15010 AT4G27940 AT4G11150 AT5G15640 AT5G01500 AT5G24650 AT5G48970 AT5G51050 AT5G17520…
84	48	9.57207e-11	1.66554e-08	CC	Golgi apparatus part	AT1G64440 AT1G34550 AT1G52360 AT1G21380 AT1G28490 AT1G62020 AT1G06210 AT2G34940 AT2G21390 AT2G28520 AT2G38410 AT2G36900 AT2G30290 AT3G59360 AT3G23660 AT3G16630 AT3G15980 AT3G44340 AT4G23460 AT4G32760 AT4G32640 AT4G11380 AT4G14160 AT4G01810 AT5G16880 AT5G16830 AT5G66030 AT5G63640 AT5G39510 AT5G65000 AT5G02280 AT1G60070 AT1G30630 AT1G73430 AT1G16920 AT1G77140 AT2G21600 AT2G47170 AT4G02195 AT1G26670…
462	170	5.72016e-10	9.95308e-08	CC	integral to membrane	AT1G06970 AT1G34550 AT1G22530 AT1G26130 AT1G10390 AT1G18520 AT1G63110 AT1G30890 AT1G79610 AT1G54280 AT1G54350 AT1G03550 AT1G78000 AT1G22150 AT1G63440 AT1G13120 AT1G15880 AT2G16950 AT2G41420 AT2G01970 AT2G47760 AT2G34940 AT2G16510 AT2G31910 AT2G28170 AT2G24240 AT2G25610 AT2G45740 AT2G45200 AT2G20840 AT2G07560 AT2G17500 AT2G13620 AT2G13100 AT2G03840 AT2G38460 AT2G23310 AT2G31360 AT2G31440 AT2G41620…
63	38	1.00574e-09	1.74999e-07	CC	cytoplasmic membrane-bound vesicle	AT1G52360 AT1G56590 AT1G28490 AT1G60780 AT1G62020 AT2G21390 AT2G20760 AT2G19790 AT2G28520 AT2G40060 AT3G51890 AT3G58180 AT3G23660 AT3G15980 AT3G44340 AT4G23460 AT4G24550 AT4G32640 AT4G11380 AT4G14160 AT4G01810 AT5G16830 AT5G08410 AT5G05010 AT5G39510 AT5G19820 AT1G47830 AT1G60070 AT1G30630 AT2G17380 AT1G17470 AT2G47170 AT1G05520 AT5G46630 AT1G79990 AT3G07100 AT4G02195 AT5G46860
63	38	1.00574e-09	1.74999e-07	CC	cytoplasmic vesicle	AT1G52360 AT1G56590 AT1G28490 AT1G60780 AT1G62020 AT2G21390 AT2G20760 AT2G19790 AT2G28520 AT2G40060 AT3G51890 AT3G58180 AT3G23660 AT3G15980 AT3G44340 AT4G23460 AT4G24550 AT4G32640 AT4G11380 AT4G14160 AT4G01810 AT5G16830 AT5G08410 AT5G05010 AT5G39510 AT5G19820 AT1G47830 AT1G60070 AT1G30630 AT2G17380 AT1G17470 AT2G47170 AT1G05520 AT5G46630 AT1G79990 AT3G07100 AT4G02195 AT5G46860
64	38	1.89939e-09	3.30494e-07	CC	vesicle	AT1G52360 AT1G56590 AT1G28490 AT1G60780 AT1G62020 AT2G21390 AT2G20760 AT2G19790 AT2G28520 AT2G40060 AT3G51890 AT3G58180 AT3G23660 AT3G15980 AT3G44340 AT4G23460 AT4G24550 AT4G32640 AT4G11380 AT4G14160 AT4G01810 AT5G16830 AT5G08410 AT5G05010 AT5G39510 AT5G19820 AT1G47830 AT1G60070 AT1G30630 AT2G17380 AT1G17470 AT2G47170 AT1G05520 AT5G46630 AT1G79990 AT3G07100 AT4G02195 AT5G46860
64	38	1.89939e-09	3.30494e-07	CC	membrane-bound vesicle	AT1G52360 AT1G56590 AT1G28490 AT1G60780 AT1G62020 AT2G21390 AT2G20760 AT2G19790 AT2G28520 AT2G40060 AT3G51890 AT3G58180 AT3G23660 AT3G15980 AT3G44340 AT4G23460 AT4G24550 AT4G32640 AT4G11380 AT4G14160 AT4G01810 AT5G16830 AT5G08410 AT5G05010 AT5G39510 AT5G19820 AT1G47830 AT1G60070 AT1G30630 AT2G17380 AT1G17470 AT2G47170 AT1G05520 AT5G46630 AT1G79990 AT3G07100 AT4G02195 AT5G46860
13561	3455	2.52613e-09	4.39547e-07	CC	cell	AT5G19550 AT2G38120 AT2G32950 AT4G14110 AT5G66750 AT1G12840 AT3G11670 AT1G66340 AT3G12120 AT5G64630 AT1G02090 AT3G61140 AT4G22260 AT1G22780 AT2G18790 AT4G37930 AT2G46340 AT3G11540 AT5G20930 AT3G46520 AT3G18780 AT1G15310 AT2G17290 AT4G39980 AT3G04120 AT4G02560 AT4G09800 AT3G12110 AT2G47580 AT5G03240 AT3G61110 AT2G37630 AT1G20620 AT5G14250 AT5G42970 AT5G64930 AT1G13180 AT5G51230 AT4G15880 AT3G12680…
13561	3455	2.52613e-09	4.39547e-07	CC	cell part	AT5G19550 AT2G38120 AT2G32950 AT4G14110 AT5G66750 AT1G12840 AT3G11670 AT1G66340 AT3G12120 AT5G64630 AT1G02090 AT3G61140 AT4G22260 AT1G22780 AT2G18790 AT4G37930 AT2G46340 AT3G11540 AT5G20930 AT3G46520 AT3G18780 AT1G15310 AT2G17290 AT4G39980 AT3G04120 AT4G02560 AT4G09800 AT3G12110 AT2G47580 AT5G03240 AT3G61110 AT2G37630 AT1G20620 AT5G14250 AT5G42970 AT5G64930 AT1G13180 AT5G51230 AT4G15880 AT3G12680…
94	49	4.32806e-09	7.53082e-07	CC	vacuole	AT1G12840 AT4G21790 AT1G11910 AT1G53210 AT1G63010 AT1G04120 AT1G20840 AT1G09070 AT1G15690 AT1G78900 AT2G02040 AT2G21410 AT2G34660 AT2G47600 AT3G42050 AT3G13320 AT3G03090 AT3G51730 AT3G58730 AT3G55260 AT3G60600 AT4G18160 AT4G39080 AT4G11150 AT5G60160 AT5G01490 AT5G55630 AT5G47560 AT5G46370 AT5G39510 AT5G01800 AT5G27150 AT1G12240 AT1G30400 AT1G77140 AT2G23150 AT2G46800 AT4G32150 AT4G03560 AT3G54860…
54	33	7.92973e-09	1.37977e-06	CC	coated vesicle	AT1G52360 AT1G56590 AT1G28490 AT1G60780 AT1G62020 AT2G21390 AT2G20760 AT2G19790 AT2G28520 AT2G40060 AT3G51890 AT3G23660 AT3G15980 AT3G44340 AT4G23460 AT4G24550 AT4G32640 AT4G11380 AT4G14160 AT4G01810 AT5G16830 AT5G05010 AT5G39510 AT1G47830 AT1G60070 AT1G30630 AT2G17380 AT1G05520 AT5G46630 AT1G79990 AT3G07100 AT4G02195 AT5G46860
51	31	2.69595e-08	4.69095e-06	CC	cytoplasmic vesicle part	AT1G52360 AT1G56590 AT1G60780 AT1G62020 AT2G21390 AT2G20760 AT2G19790 AT2G28520 AT2G40060 AT3G51890 AT3G58180 AT3G23660 AT3G15980 AT3G44340 AT4G23460 AT4G24550 AT4G32640 AT4G11380 AT4G14160 AT4G01810 AT5G08410 AT5G05010 AT5G19820 AT1G47830 AT1G60070 AT1G30630 AT2G17380 AT1G05520 AT5G46630 AT1G79990 AT3G07100
177	76	2.71856e-08	4.73029e-06	CC	cytoskeleton	AT3G46520 AT3G12110 AT1G13180 AT2G35630 AT1G71790 AT1G18410 AT1G04160 AT1G03620 AT1G08730 AT2G44770 AT2G45490 AT2G33240 AT2G36200 AT2G21380 AT2G21300 AT2G19770 AT2G19760 AT2G28620 AT2G22610 AT3G10180 AT3G05520 AT3G51300 AT3G51150 AT3G60260 AT3G03610 AT3G44730 AT3G10730 AT4G29340 AT4G29350 AT4G33200 AT4G32830 AT4G24170 AT5G27000 AT5G65930 AT5G51600 AT5G62500 AT5G53310 AT5G66310 AT5G41310 AT5G42490…
887	284	3.4465e-08	5.99692e-06	CC	non-membrane-bound organelle	AT5G66750 AT1G22780 AT3G46520 AT4G09800 AT3G12110 AT3G61110 AT1G13180 AT2G35630 AT1G07210 AT1G57820 AT1G04880 AT1G52740 AT1G76600 AT1G14320 AT1G71790 AT1G18410 AT1G63160 AT1G79850 AT1G52300 AT1G04480 AT1G04270 AT1G65700 AT1G43170 AT1G67320 AT1G74270 AT1G54240 AT1G54260 AT1G04160 AT1G03620 AT1G64040 AT1G08730 AT1G51060 AT1G18540 AT1G77940 AT1G49950 AT1G06760 AT1G19890 AT1G08880 AT1G15810 AT1G21690…
887	284	3.4465e-08	5.99692e-06	CC	intracellular non-membrane-bound organelle	AT5G66750 AT1G22780 AT3G46520 AT4G09800 AT3G12110 AT3G61110 AT1G13180 AT2G35630 AT1G07210 AT1G57820 AT1G04880 AT1G52740 AT1G76600 AT1G14320 AT1G71790 AT1G18410 AT1G63160 AT1G79850 AT1G52300 AT1G04480 AT1G04270 AT1G65700 AT1G43170 AT1G67320 AT1G74270 AT1G54240 AT1G54260 AT1G04160 AT1G03620 AT1G64040 AT1G08730 AT1G51060 AT1G18540 AT1G77940 AT1G49950 AT1G06760 AT1G19890 AT1G08880 AT1G15810 AT1G21690…
64	36	3.65274e-08	6.35577e-06	CC	vacuolar part	AT1G12840 AT4G21790 AT1G53210 AT1G63010 AT1G04120 AT1G20840 AT1G15690 AT1G78900 AT2G02040 AT2G21410 AT2G34660 AT2G47600 AT3G42050 AT3G03090 AT3G58730 AT4G18160 AT4G39080 AT4G11150 AT5G01490 AT5G55630 AT5G46370 AT5G39510 AT5G27150 AT1G30400 AT1G77140 AT2G23150 AT2G46800 AT3G13320 AT4G32150 AT3G54860 AT2G38020 AT1G31480 AT5G46860 AT4G21980 AT3G15580 AT2G05170
42	27	3.91754e-08	6.81652e-06	CC	endosome	AT2G38120 AT1G03950 AT2G19830 AT2G06530 AT3G12400 AT3G47810 AT4G27040 AT4G29160 AT5G16830 AT5G63880 AT5G53530 AT5G22950 AT1G15690 AT1G04750 AT3G54840 AT2G32670 AT1G04760 AT1G16240 AT1G79590 AT3G54300 AT5G39510 AT1G26670 AT4G21560 AT4G05000 AT5G04920 AT5G46860 AT4G33430
120	56	5.93119e-08	1.03203e-05	CC	chromosomal part	AT5G66750 AT1G57820 AT1G04880 AT1G52740 AT1G63160 AT1G67320 AT1G54240 AT1G54260 AT1G51060 AT1G49950 AT1G06760 AT1G19890 AT1G08880 AT1G21690 AT1G48620 AT2G37560 AT2G13370 AT2G45490 AT2G37470 AT2G32900 AT3G09480 AT3G20670 AT3G53650 AT3G53730 AT3G13350 AT3G28730 AT4G37280 AT4G29910 AT4G10710 AT4G40030 AT4G40040 AT5G09740 AT5G41880 AT5G44800 AT5G67580 AT5G59910 AT5G59870 AT5G54640 AT5G64610 AT5G02560…
61	34	1.18001e-07	2.05322e-05	CC	vacuolar membrane	AT1G12840 AT4G21790 AT1G53210 AT1G63010 AT1G04120 AT1G20840 AT1G15690 AT1G78900 AT2G02040 AT2G21410 AT2G34660 AT2G47600 AT3G42050 AT3G03090 AT3G58730 AT4G18160 AT4G39080 AT4G11150 AT5G01490 AT5G55630 AT5G46370 AT5G39510 AT5G27150 AT1G30400 AT1G77140 AT2G23150 AT2G46800 AT3G13320 AT4G32150 AT3G54860 AT2G38020 AT1G31480 AT5G46860 AT2G05170
46	28	1.2177e-07	2.1188e-05	CC	cytoplasmic vesicle membrane	AT1G52360 AT1G56590 AT1G60780 AT1G62020 AT2G21390 AT2G20760 AT2G19790 AT2G28520 AT2G40060 AT3G51890 AT3G23660 AT3G15980 AT3G44340 AT4G23460 AT4G24550 AT4G32640 AT4G11380 AT4G14160 AT4G01810 AT5G05010 AT1G47830 AT1G60070 AT1G30630 AT2G17380 AT1G05520 AT5G46630 AT1G79990 AT3G07100
46	28	1.2177e-07	2.1188e-05	CC	coated vesicle membrane	AT1G52360 AT1G56590 AT1G60780 AT1G62020 AT2G21390 AT2G20760 AT2G19790 AT2G28520 AT2G40060 AT3G51890 AT3G23660 AT3G15980 AT3G44340 AT4G23460 AT4G24550 AT4G32640 AT4G11380 AT4G14160 AT4G01810 AT5G05010 AT1G47830 AT1G60070 AT1G30630 AT2G17380 AT1G05520 AT5G46630 AT1G79990 AT3G07100
35	23	2.22392e-07	3.86962e-05	CC	Golgi-associated vesicle	AT1G52360 AT1G28490 AT1G62020 AT2G21390 AT2G28520 AT3G23660 AT3G15980 AT3G44340 AT4G23460 AT4G32640 AT4G11380 AT4G14160 AT4G01810 AT5G16830 AT5G39510 AT1G60070 AT1G30630 AT2G47170 AT1G05520 AT1G79990 AT3G07100 AT4G02195 AT5G46860
47	28	2.31775e-07	4.03289e-05	CC	vesicle membrane	AT1G52360 AT1G56590 AT1G60780 AT1G62020 AT2G21390 AT2G20760 AT2G19790 AT2G28520 AT2G40060 AT3G51890 AT3G23660 AT3G15980 AT3G44340 AT4G23460 AT4G24550 AT4G32640 AT4G11380 AT4G14160 AT4G01810 AT5G05010 AT1G47830 AT1G60070 AT1G30630 AT2G17380 AT1G05520 AT5G46630 AT1G79990 AT3G07100
60	33	2.75894e-07	4.80056e-05	CC	peroxisome	AT1G20620 AT2G45740 AT2G42790 AT2G42770 AT2G35690 AT2G39970 AT2G22780 AT3G07560 AT3G52880 AT3G27820 AT3G24570 AT3G18160 AT3G58750 AT3G58740 AT3G03490 AT3G61070 AT4G26330 AT5G65110 AT1G47750 AT1G20630 AT1G76490 AT3G01910 AT2G45690 AT4G16760 AT4G35000 AT5G62810 AT3G06860 AT1G79810 AT4G33905 AT4G39850 AT4G35090 AT3G51840 AT5G27600
60	33	2.75894e-07	4.80056e-05	CC	microbody	AT1G20620 AT2G45740 AT2G42790 AT2G42770 AT2G35690 AT2G39970 AT2G22780 AT3G07560 AT3G52880 AT3G27820 AT3G24570 AT3G18160 AT3G58750 AT3G58740 AT3G03490 AT3G61070 AT4G26330 AT5G65110 AT1G47750 AT1G20630 AT1G76490 AT3G01910 AT2G45690 AT4G16760 AT4G35000 AT5G62810 AT3G06860 AT1G79810 AT4G33905 AT4G39850 AT4G35090 AT3G51840 AT5G27600
45	27	3.10555e-07	5.40365e-05	CC	membrane coat	AT1G52360 AT1G56590 AT1G60780 AT1G62020 AT2G21390 AT2G20760 AT2G19790 AT2G40060 AT3G51890 AT3G23660 AT3G15980 AT3G44340 AT4G23460 AT4G24550 AT4G32640 AT4G11380 AT4G14160 AT4G01810 AT5G05010 AT1G47830 AT1G60070 AT1G30630 AT2G17380 AT1G05520 AT5G46630 AT1G79990 AT3G07100
45	27	3.10555e-07	5.40365e-05	CC	vesicle coat	AT1G52360 AT1G56590 AT1G60780 AT1G62020 AT2G21390 AT2G20760 AT2G19790 AT2G40060 AT3G51890 AT3G23660 AT3G15980 AT3G44340 AT4G23460 AT4G24550 AT4G32640 AT4G11380 AT4G14160 AT4G01810 AT5G05010 AT1G47830 AT1G60070 AT1G30630 AT2G17380 AT1G05520 AT5G46630 AT1G79990 AT3G07100
45	27	3.10555e-07	5.40365e-05	CC	coated membrane	AT1G52360 AT1G56590 AT1G60780 AT1G62020 AT2G21390 AT2G20760 AT2G19790 AT2G40060 AT3G51890 AT3G23660 AT3G15980 AT3G44340 AT4G23460 AT4G24550 AT4G32640 AT4G11380 AT4G14160 AT4G01810 AT5G05010 AT1G47830 AT1G60070 AT1G30630 AT2G17380 AT1G05520 AT5G46630 AT1G79990 AT3G07100
15	13	5.91764e-07	0.000102967	CC	protein phosphatase type 2A complex	AT1G51690 AT3G09880 AT3G21650 AT3G26020 AT5G03470 AT5G25510 AT1G17720 AT1G25490 AT3G19980 AT1G13460 AT3G54930 AT4G15415 AT1G13320
158	66	7.25642e-07	0.000126262	CC	chromosome	AT5G66750 AT1G57820 AT1G04880 AT1G52740 AT1G63160 AT1G67320 AT1G54240 AT1G54260 AT1G51060 AT1G49950 AT1G06760 AT1G19890 AT1G08880 AT1G21690 AT1G48620 AT2G37560 AT2G13370 AT2G45490 AT2G31970 AT2G32000 AT2G37470 AT2G32900 AT3G09480 AT3G20670 AT3G53650 AT3G53730 AT3G13350 AT3G13170 AT3G28730 AT4G37280 AT4G13670 AT4G20010 AT4G29910 AT4G10710 AT4G40030 AT4G40040 AT5G09740 AT5G41880 AT5G44800 AT5G67580…
144	61	1.06851e-06	0.000185921	CC	cytosolic part	AT1G14320 AT1G79850 AT1G52300 AT1G04270 AT1G43170 AT1G18540 AT1G77940 AT1G60490 AT2G39460 AT2G27720 AT2G27710 AT2G29560 AT2G44120 AT2G19730 AT2G42740 AT2G36160 AT2G41840 AT2G37190 AT3G09630 AT3G46040 AT3G02560 AT3G09200 AT3G53430 AT3G53740 AT3G04770 AT3G25520 AT3G07110 AT3G47370 AT3G55280 AT3G60770 AT3G57490 AT3G04840 AT4G29220 AT4G31700 AT4G00100 AT4G39200 AT4G27090 AT4G26270 AT4G34670 AT5G10360…
154	64	1.31233e-06	0.000228345	CC	cytoskeletal part	AT1G13180 AT2G35630 AT1G71790 AT1G18410 AT1G04160 AT1G08730 AT2G45490 AT2G33240 AT2G36200 AT2G21380 AT2G21300 AT2G19760 AT2G28620 AT2G22610 AT3G10180 AT3G05520 AT3G51300 AT3G51150 AT3G44730 AT3G10730 AT4G33200 AT4G32830 AT4G24170 AT5G27000 AT5G65930 AT5G51600 AT5G62500 AT5G53310 AT5G66310 AT5G41310 AT5G42490 AT5G65460 AT5G60930 AT5G02370 AT5G11710 AT5G18580 AT1G09170 AT1G60430 AT1G04600 AT1G54560…
98	45	1.98758e-06	0.000345839	CC	nucleoplasm part	AT5G64630 AT2G27100 AT2G28290 AT1G03280 AT2G41630 AT3G57370 AT3G04680 AT3G15210 AT3G20910 AT3G13445 AT3G28730 AT4G36650 AT4G20440 AT4G10710 AT4G24440 AT5G19910 AT5G43130 AT5G01400 AT5G12840 AT1G26470 AT1G27720 AT1G16610 AT1G55310 AT4G31580 AT5G58230 AT3G54610 AT5G09920 AT3G61860 AT4G25500 AT1G09140 AT4G21710 AT1G02840 AT1G75510 AT5G02470 AT5G09230 AT1G17440 AT5G22220 AT5G23880 AT2G18915 AT3G04740…
369	128	2.85117e-06	0.000496103	CC	plasma membrane	AT2G38120 AT1G12840 AT1G14830 AT1G14850 AT1G52920 AT1G71840 AT1G64610 AT1G55680 AT1G24530 AT1G74790 AT1G24150 AT1G06840 AT2G46340 AT2G39480 AT2G37670 AT2G18960 AT2G34940 AT2G31960 AT2G24240 AT2G36850 AT2G30290 AT2G31650 AT2G26490 AT3G02880 AT3G07390 AT3G51300 AT3G51050 AT3G01650 AT3G58180 AT3G13340 AT3G14570 AT3G15470 AT3G25290 AT3G24550 AT3G21060 AT3G23750 AT3G07160 AT3G14840 AT4G25900 AT4G20260…
702	222	2.8824e-06	0.000501537	CC	intrinsic to membrane	AT1G06970 AT1G34550 AT1G22530 AT1G26130 AT1G10390 AT1G18520 AT1G63110 AT1G30890 AT1G79610 AT1G54280 AT1G54350 AT1G70170 AT1G03550 AT1G24520 AT1G62790 AT1G74790 AT1G78000 AT1G22150 AT1G63440 AT1G13120 AT1G24140 AT1G55330 AT1G15880 AT2G16950 AT2G41420 AT2G01970 AT2G47760 AT2G34940 AT2G16510 AT2G31910 AT2G28170 AT2G24240 AT2G25610 AT2G45740 AT2G45200 AT2G20700 AT2G20840 AT2G07560 AT2G17500 AT2G13620…
82	39	3.24238e-06	0.000564173	CC	chromatin	AT5G66750 AT1G04880 AT1G52740 AT1G54240 AT1G54260 AT1G51060 AT1G49950 AT1G06760 AT1G19890 AT1G08880 AT1G48620 AT2G13370 AT2G37470 AT3G09480 AT3G20670 AT3G53650 AT3G53730 AT3G13350 AT3G28730 AT4G37280 AT4G10710 AT4G40030 AT4G40040 AT5G09740 AT5G44800 AT5G67580 AT5G59910 AT5G59870 AT5G54640 AT5G64610 AT5G02560 AT5G02570 AT1G69770 AT1G02740 AT1G08170 AT5G27670 AT5G10980 AT3G51880 AT1G20696
100	45	3.90253e-06	0.000679041	CC	nucleoplasm	AT5G64630 AT2G27100 AT2G28290 AT1G03280 AT2G41630 AT3G57370 AT3G04680 AT3G15210 AT3G20910 AT3G13445 AT3G28730 AT4G36650 AT4G20440 AT4G10710 AT4G24440 AT5G19910 AT5G43130 AT5G01400 AT5G12840 AT1G26470 AT1G27720 AT1G16610 AT1G55310 AT4G31580 AT5G58230 AT3G54610 AT5G09920 AT3G61860 AT4G25500 AT1G09140 AT4G21710 AT1G02840 AT1G75510 AT5G02470 AT5G09230 AT1G17440 AT5G22220 AT5G23880 AT2G18915 AT3G04740…
56	29	7.20679e-06	0.00125398	CC	mitochondrial membrane part	AT1G64200 AT1G72750 AT1G15120 AT2G01090 AT2G37410 AT2G42210 AT3G62880 AT3G27240 AT3G25120 AT3G27080 AT3G49560 AT4G11150 AT5G24650 AT5G61310 AT5G40810 AT5G47030 AT5G13450 AT4G01660 AT2G46505 AT3G20000 ATMG00160 ATCG00480 AT5G40930 AT5G66760 AT2G36070 AT2G29990 AT4G05020 AT2G20800 AT5G08740
15	12	8.30984e-06	0.00144591	CC	nuclear speck	AT2G27100 AT1G16610 AT1G55310 AT4G31580 AT3G61860 AT4G25500 AT1G09140 AT1G02840 AT3G13570 AT5G64200 AT2G37340 AT3G55460
24	16	1.24023e-05	0.00215801	CC	transport vesicle	AT1G28490 AT2G28520 AT3G23660 AT3G44340 AT4G23460 AT4G32640 AT4G11380 AT4G14160 AT4G01810 AT5G16830 AT5G39510 AT1G60070 AT1G05520 AT3G07100 AT4G02195 AT5G46860
125	51	2.72398e-05	0.00473972	CC	cytosolic ribosome (sensu Eukaryota)	AT1G14320 AT1G79850 AT1G52300 AT1G04270 AT1G43170 AT1G18540 AT1G77940 AT2G39460 AT2G27720 AT2G27710 AT2G44120 AT2G19730 AT2G42740 AT2G36160 AT2G41840 AT2G37190 AT3G09630 AT3G46040 AT3G02560 AT3G09200 AT3G53740 AT3G04770 AT3G25520 AT3G07110 AT3G47370 AT3G60770 AT3G57490 AT3G04840 AT4G31700 AT4G00100 AT4G39200 AT4G27090 AT4G34670 AT5G10360 AT5G20290 AT5G52650 AT5G15200 AT5G02870 AT5G61170 AT5G56710…
35	20	2.93743e-05	0.00511114	CC	clathrin-coated vesicle	AT1G56590 AT1G28490 AT1G60780 AT2G20760 AT2G19790 AT2G28520 AT2G40060 AT3G51890 AT4G23460 AT4G24550 AT4G11380 AT5G16830 AT5G05010 AT5G39510 AT1G47830 AT1G60070 AT2G17380 AT5G46630 AT4G02195 AT5G46860
23	15	3.46657e-05	0.00603183	CC	endosome membrane	AT1G03950 AT2G19830 AT2G06530 AT3G12400 AT4G27040 AT4G29160 AT5G63880 AT5G22950 AT1G15690 AT3G54840 AT1G16240 AT1G79590 AT4G21560 AT4G05000 AT5G04920
23	15	3.46657e-05	0.00603183	CC	endosomal part	AT1G03950 AT2G19830 AT2G06530 AT3G12400 AT4G27040 AT4G29160 AT5G63880 AT5G22950 AT1G15690 AT3G54840 AT1G16240 AT1G79590 AT4G21560 AT4G05000 AT5G04920
50	25	6.52771e-05	0.0113582	CC	nuclear envelope	AT1G27970 AT1G10390 AT1G27310 AT1G13120 AT2G16950 AT2G41620 AT3G05720 AT3G08960 AT3G03110 AT3G10730 AT5G17020 AT5G06120 AT5G62600 AT1G09270 AT1G02690 AT1G59660 AT1G79280 AT5G47120 AT2G46520 AT5G53480 AT5G16050 AT3G02520 AT1G14850 AT3G53110 AT3G63130
37	20	8.60634e-05	0.014975	CC	vacuole, cell cycle independent morphology	AT1G20840 AT1G09070 AT2G21410 AT3G03090 AT3G60600 AT4G18160 AT4G39080 AT5G46370 AT1G15690 AT1G77140 AT3G13320 AT5G27150 AT4G03560 AT3G54860 AT5G01490 AT2G38020 AT1G31480 AT5G46860 AT2G05170 AT4G11150
43	22	0.000114541	0.0199302	CC	actin cytoskeleton	AT1G13180 AT1G71790 AT1G04160 AT1G08730 AT2G33240 AT2G19770 AT2G19760 AT3G05520 AT4G29340 AT4G29350 AT4G33200 AT5G53310 AT5G11710 AT1G60430 AT1G04600 AT1G54560 AT2G29890 AT3G27000 AT4G27370 AT3G58160 AT5G54280 AT4G01710
122	48	0.000134456	0.0233953	CC	microtubule cytoskeleton	AT2G35630 AT1G18410 AT2G45490 AT2G36200 AT2G21380 AT2G21300 AT2G19760 AT2G28620 AT2G22610 AT3G10180 AT3G51300 AT3G51150 AT3G44730 AT3G10730 AT4G32830 AT4G24170 AT5G27000 AT5G65930 AT5G51600 AT5G62500 AT5G66310 AT5G41310 AT5G42490 AT5G65460 AT5G60930 AT5G02370 AT5G18580 AT1G09170 AT1G72250 AT2G17800 AT1G80350 AT1G75950 AT4G02570 AT1G64740 AT1G50010 AT1G04820 AT4G14960 AT5G44340 AT2G29550 AT4G20890…
44	22	0.000177106	0.0308165	CC	organelle outer membrane	AT3G11670 AT2G11810 AT2G28900 AT2G42210 AT3G02090 AT3G62880 AT3G16620 AT3G27080 AT5G15090 AT5G20300 AT5G20410 AT5G53280 AT5G67500 AT2G37410 AT3G19720 AT4G02510 AT3G46740 AT3G20000 AT3G01280 AT5G41685 AT4G00550 AT5G40930
28	16	0.000185752	0.0323208	CC	nuclear pore	AT1G10390 AT1G13120 AT2G16950 AT2G41620 AT3G05720 AT3G08960 AT3G03110 AT5G17020 AT5G06120 AT5G62600 AT1G09270 AT1G02690 AT1G59660 AT2G46520 AT5G53480 AT1G14850
28	16	0.000185752	0.0323208	CC	membrane of vacuole with cell cycle-independent morphology	AT1G20840 AT2G21410 AT3G03090 AT4G18160 AT4G39080 AT5G46370 AT1G15690 AT1G77140 AT3G13320 AT3G54860 AT5G01490 AT2G38020 AT1G31480 AT5G46860 AT2G05170 AT4G11150
28	16	0.000185752	0.0323208	CC	nuclear membrane part	AT1G10390 AT1G13120 AT2G16950 AT2G41620 AT3G05720 AT3G08960 AT3G03110 AT5G17020 AT5G06120 AT5G62600 AT1G09270 AT1G02690 AT1G59660 AT2G46520 AT5G53480 AT1G14850
28	16	0.000185752	0.0323208	CC	pore complex	AT1G10390 AT1G13120 AT2G16950 AT2G41620 AT3G05720 AT3G08960 AT3G03110 AT5G17020 AT5G06120 AT5G62600 AT1G09270 AT1G02690 AT1G59660 AT2G46520 AT5G53480 AT1G14850
23	14	0.000188619	0.0328197	CC	NADH dehydrogenase complex (quinone)	AT1G14450 AT1G67350 AT1G47260 AT2G02050 AT2G27730 AT2G33220 AT3G48680 AT4G16450 AT4G34700 AT5G66510 AT5G63510 AT5G37510 AT2G31490 AT4G00585
23	14	0.000188619	0.0328197	CC	respiratory chain complex I	AT1G14450 AT1G67350 AT1G47260 AT2G02050 AT2G27730 AT2G33220 AT3G48680 AT4G16450 AT4G34700 AT5G66510 AT5G63510 AT5G37510 AT2G31490 AT4G00585
57	26	0.000316175	0.0550144	CC	nucleosome	AT5G66750 AT1G52740 AT1G54240 AT1G54260 AT1G51060 AT1G49950 AT1G06760 AT1G19890 AT1G08880 AT1G48620 AT2G37470 AT3G09480 AT3G20670 AT3G53650 AT3G53730 AT4G40030 AT4G40040 AT5G67580 AT5G59910 AT5G59870 AT5G54640 AT5G02560 AT5G02570 AT1G08170 AT5G27670 AT5G10980
10	8	0.000319341	0.0555654	CC	eukaryotic translation initiation factor 3 complex	AT2G39990 AT3G56150 AT3G22860 AT1G10840 AT3G57290 AT4G11420 AT3G11400 AT4G33250
27	15	0.000447708	0.0779012	CC	clathrin coated vesicle membrane	AT1G56590 AT1G60780 AT2G20760 AT2G19790 AT2G28520 AT2G40060 AT3G51890 AT4G23460 AT4G24550 AT4G11380 AT5G05010 AT1G47830 AT1G60070 AT2G17380 AT5G46630
17	11	0.000449254	0.0781703	CC	transport vesicle membrane	AT2G28520 AT3G23660 AT3G44340 AT4G23460 AT4G32640 AT4G11380 AT4G14160 AT4G01810 AT1G60070 AT1G05520 AT3G07100
17	11	0.000449254	0.0781703	CC	Golgi-associated vesicle membrane	AT2G28520 AT3G23660 AT3G44340 AT4G23460 AT4G32640 AT4G11380 AT4G14160 AT4G01810 AT1G60070 AT1G05520 AT3G07100
8479	1879	1	1	CC	cellular_component	AT5G38480 AT5G41150 AT4G37990 AT1G12370 AT3G02260 AT3G51770 AT5G13480 AT1G71440 AT4G26850 AT1G77120 AT1G75770 AT1G69430 AT1G69510 AT1G49910 AT1G07170 AT1G07020 AT1G07140 AT1G03070 AT1G03050 AT1G03110 AT1G03150 AT1G48310 AT1G17730 AT1G17690 AT1G48790 AT1G51200 AT1G51360 AT1G67580 AT1G67670 AT1G67850 AT1G11930 AT1G11840 AT1G11990 AT1G34150 AT1G33980 AT1G06700 AT1G06630 AT1G06650 AT1G06540 AT1G53400…
NA	1665	NA	NA	CC	NA	MULTIPLE, MULTIPLE, MULTIPLE, MULTIPLE, MULTIPLE, MULTIPLE, MULTIPLE, AT2G26630, AT2G26410, AT2G26430, AT2G26470, AT2G39720, AT2G39770, AT2G39760, AT2G23350, AT2G41520, AT2G41640, MULTIPLE, MULTIPLE, AT2G45270, AT2G45450, MULTIPLE, MULTIPLE, AT5G12310, AT4G25540, AT4G17270, AT4G16845, AT4G15470, AT4G17010, AT4G15420, AT4G15475, AT4G17790, AT4G15120, AT4G17720, MULTIPLE, AT4G17170, AT4G17330, AT4G…

## Sheet: Sector 4
NodeSize	SampleMatch	P value	adjusted P value	GO Ontology	GO Term	Sample AGIs
7498	1626	6.91064e-20	2.70206e-17	MF	catalytic activity	AT4G26080 AT1G37130 AT4G14110 AT3G48560 AT2G39770 AT5G66750 AT1G12840 AT3G11670 AT1G66340 AT3G12120 AT4G22260 AT3G51160 AT2G18790 AT4G37930 AT5G20930 AT3G15620 AT4G39980 AT4G37990 AT3G04120 AT1G12370 AT4G29010 AT3G47340 AT1G20620 AT1G77300 AT4G15880 AT3G01120 AT1G30620 AT5G14800 AT2G46920 AT3G22200 AT1G64440 AT1G10760 AT2G28290 AT2G19450 AT5G20350 AT2G30950 AT4G26850 AT5G11520 AT5G03730 AT2G29980…
1900	479	2.47499e-15	9.67723e-13	MF	protein binding	AT5G38480 AT1G68370 AT4G14110 AT5G64630 AT5G03240 AT2G37630 AT5G14250 AT5G42970 AT3G51770 AT2G35630 AT1G64440 AT4G16860 AT4G21790 AT1G32400 AT5G03730 AT1G07140 AT1G50440 AT1G61140 AT1G57820 AT1G49490 AT1G12970 AT1G12780 AT1G27970 AT1G04790 AT1G56300 AT1G14260 AT1G10230 AT1G71800 AT1G71790 AT1G54150 AT1G03370 AT1G63170 AT1G63180 AT1G47570 AT1G30970 AT1G27310 AT1G71980 AT1G71950 AT1G19310 AT1G04390…
334	116	4.14376e-13	1.62021e-10	MF	phosphoric ester hydrolase activity	AT4G26080 AT2G46920 AT1G07110 AT1G17710 AT1G53320 AT1G50370 AT1G13900 AT1G74210 AT1G64040 AT1G59830 AT1G31190 AT1G72770 AT1G43670 AT1G05630 AT1G73010 AT1G65580 AT1G52570 AT1G47270 AT2G01180 AT2G35840 AT2G16430 AT2G31830 AT2G43900 AT2G33700 AT2G04550 AT2G35680 AT2G18280 AT2G39840 AT2G42010 AT2G40180 AT3G02870 AT3G02750 AT3G02800 AT3G10550 AT3G02040 AT3G11410 AT3G51460 AT3G51470 AT3G55940 AT3G50110…
1206	317	9.62156e-13	3.76203e-10	MF	transporter activity	AT2G38120 AT1G12840 AT1G13980 AT1G06970 AT1G11890 AT1G22450 AT1G22530 AT1G27970 AT1G26130 AT1G50310 AT1G14360 AT1G19650 AT1G54110 AT1G27310 AT1G71880 AT1G70330 AT1G70300 AT1G80230 AT1G19450 AT1G51650 AT1G79900 AT1G62200 AT1G65730 AT1G79610 AT1G10680 AT1G54280 AT1G54350 AT1G55690 AT1G55620 AT1G03550 AT1G09930 AT1G64200 AT1G75220 AT1G80660 AT1G59820 AT1G21380 AT1G29310 AT1G72750 AT1G20840 AT1G63440…
81	43	1.66274e-12	6.50132e-10	MF	translation initiation factor activity	AT1G71770 AT1G54290 AT2G36660 AT2G45730 AT2G04520 AT2G23350 AT2G39990 AT2G39820 AT3G55620 AT4G11160 AT4G27130 AT5G11900 AT5G54940 AT5G35620 AT5G18110 AT5G57870 AT5G36230 AT1G72340 AT1G36730 AT1G10840 AT1G21160 AT1G65220 AT1G26630 AT1G22760 AT3G56150 AT3G57290 AT3G60240 AT4G34110 AT5G20920 AT1G04170 AT4G11420 AT3G13920 AT1G54270 AT3G26400 AT1G71350 AT1G13950 AT1G77840 AT3G07300 AT4G38710 AT5G54760…
820	228	5.76787e-12	2.25524e-09	MF	substrate-specific transporter activity	AT2G38120 AT1G12840 AT1G06970 AT1G22450 AT1G27970 AT1G26130 AT1G50310 AT1G14360 AT1G19650 AT1G54110 AT1G27310 AT1G71880 AT1G70330 AT1G70300 AT1G80230 AT1G19450 AT1G51650 AT1G79900 AT1G65730 AT1G79610 AT1G54280 AT1G55620 AT1G09930 AT1G64200 AT1G75220 AT1G80660 AT1G59820 AT1G21380 AT1G29310 AT1G72750 AT1G20840 AT1G63440 AT1G16310 AT1G31830 AT1G12360 AT1G01340 AT1G47240 AT1G78900 AT1G15120 AT2G16950…
286	100	1.07349e-11	4.19734e-09	MF	phosphoric monoester hydrolase activity	AT4G26080 AT2G46920 AT1G07110 AT1G17710 AT1G50370 AT1G13900 AT1G64040 AT1G59830 AT1G31190 AT1G72770 AT1G43670 AT1G05630 AT1G73010 AT1G65580 AT1G52570 AT2G01180 AT2G35840 AT2G16430 AT2G31830 AT2G43900 AT2G33700 AT2G04550 AT2G35680 AT2G39840 AT2G42010 AT2G40180 AT3G02870 AT3G02750 AT3G02800 AT3G10550 AT3G11410 AT3G51460 AT3G51470 AT3G50110 AT3G43220 AT3G17090 AT3G15260 AT3G23610 AT3G17790 AT3G18220…
17	16	2.09221e-11	8.18055e-09	MF	phosphatase regulator activity	AT1G25490 AT3G09880 AT3G25800 AT3G21650 AT3G26020 AT4G08960 AT5G03470 AT5G52200 AT5G25510 AT1G13320 AT1G17720 AT5G53000 AT5G18580 AT1G13460 AT3G54930 AT4G15415
17	16	2.09221e-11	8.18055e-09	MF	protein phosphatase regulator activity	AT1G25490 AT3G09880 AT3G25800 AT3G21650 AT3G26020 AT4G08960 AT5G03470 AT5G52200 AT5G25510 AT1G13320 AT1G17720 AT5G53000 AT5G18580 AT1G13460 AT3G54930 AT4G15415
132	54	1.06331e-09	4.15756e-07	MF	translation regulator activity	AT1G71770 AT1G54290 AT1G04170 AT1G76810 AT2G36660 AT2G45730 AT2G31060 AT2G04520 AT2G23350 AT2G39990 AT2G39820 AT3G55620 AT3G22980 AT4G11160 AT4G27130 AT4G27650 AT5G11900 AT5G08550 AT5G54940 AT5G47880 AT5G35620 AT5G18110 AT5G57870 AT5G19510 AT5G36230 AT1G72340 AT1G36730 AT1G10840 AT1G21160 AT1G65220 AT1G26630 AT1G22760 AT3G56150 AT3G57290 AT3G60240 AT4G34110 AT5G20920 AT4G11420 AT3G13920 AT1G54270…
131	53	2.4183e-09	9.45557e-07	MF	translation factor activity, nucleic acid binding	AT1G71770 AT1G54290 AT1G04170 AT1G76810 AT2G36660 AT2G45730 AT2G31060 AT2G04520 AT2G23350 AT2G39990 AT2G39820 AT3G55620 AT3G22980 AT4G11160 AT4G27130 AT4G27650 AT5G11900 AT5G54940 AT5G47880 AT5G35620 AT5G18110 AT5G57870 AT5G19510 AT5G36230 AT1G72340 AT1G36730 AT1G10840 AT1G21160 AT1G65220 AT1G26630 AT1G22760 AT3G56150 AT3G57290 AT3G60240 AT4G34110 AT5G20920 AT4G11420 AT3G13920 AT1G54270 AT3G26400…
14	13	2.86248e-09	1.11923e-06	MF	protein phosphatase type 2A regulator activity	AT1G25490 AT3G09880 AT3G25800 AT3G21650 AT3G26020 AT5G03470 AT5G25510 AT1G13320 AT1G17720 AT5G53000 AT1G13460 AT3G54930 AT4G15415
255	85	5.12209e-09	2.00274e-06	MF	enzyme regulator activity	AT1G12070 AT1G04830 AT1G79860 AT1G52240 AT1G10630 AT1G01960 AT1G70490 AT1G70540 AT1G23350 AT1G17860 AT1G25490 AT1G77390 AT2G22490 AT2G47050 AT2G10970 AT2G02140 AT2G38870 AT2G47340 AT2G26430 AT3G02460 AT3G07880 AT3G07890 AT3G61980 AT3G59920 AT3G11520 AT3G60250 AT3G42050 AT3G43300 AT3G09880 AT3G25800 AT3G21650 AT3G24620 AT3G26020 AT3G12490 AT3G16130 AT3G62180 AT3G62290 AT3G63130 AT3G60860 AT4G36630…
537	152	5.46182e-09	2.13557e-06	MF	hydrolase activity, acting on acid anhydrides, in phosphorus-containing anhydrides	AT5G66750 AT1G12840 AT2G28290 AT1G14830 AT1G26130 AT1G35530 AT1G63160 AT1G10680 AT1G54280 AT1G54270 AT1G54350 AT1G64110 AT1G64200 AT1G02890 AT1G07510 AT1G80660 AT1G59820 AT1G59760 AT1G30540 AT1G44900 AT1G72730 AT1G50140 AT1G63440 AT1G73170 AT1G32490 AT1G80350 AT1G15690 AT1G21690 AT1G20920 AT2G01320 AT2G39480 AT2G46620 AT2G25530 AT2G38840 AT2G42520 AT2G16440 AT2G18960 AT2G16510 AT2G29940 AT2G25610…
539	152	7.16831e-09	2.80281e-06	MF	hydrolase activity, acting on acid anhydrides	AT5G66750 AT1G12840 AT2G28290 AT1G14830 AT1G26130 AT1G35530 AT1G63160 AT1G10680 AT1G54280 AT1G54270 AT1G54350 AT1G64110 AT1G64200 AT1G02890 AT1G07510 AT1G80660 AT1G59820 AT1G59760 AT1G30540 AT1G44900 AT1G72730 AT1G50140 AT1G63440 AT1G73170 AT1G32490 AT1G80350 AT1G15690 AT1G21690 AT1G20920 AT2G01320 AT2G39480 AT2G46620 AT2G25530 AT2G38840 AT2G42520 AT2G16440 AT2G18960 AT2G16510 AT2G29940 AT2G25610…
535	151	7.54792e-09	2.95123e-06	MF	pyrophosphatase activity	AT5G66750 AT1G12840 AT2G28290 AT1G14830 AT1G26130 AT1G35530 AT1G63160 AT1G10680 AT1G54280 AT1G54270 AT1G54350 AT1G64110 AT1G64200 AT1G02890 AT1G07510 AT1G80660 AT1G59820 AT1G59760 AT1G30540 AT1G44900 AT1G72730 AT1G50140 AT1G63440 AT1G73170 AT1G32490 AT1G80350 AT1G15690 AT1G21690 AT1G20920 AT2G01320 AT2G39480 AT2G46620 AT2G25530 AT2G38840 AT2G42520 AT2G16440 AT2G18960 AT2G16510 AT2G29940 AT2G25610…
193	67	3.52867e-08	1.37971e-05	MF	GTP binding	AT1G14830 AT1G49300 AT1G56330 AT1G52280 AT1G10630 AT1G07410 AT1G70490 AT1G48900 AT1G15310 AT2G38840 AT2G44610 AT2G44690 AT2G21880 AT2G31060 AT2G33870 AT2G27200 AT2G22290 AT2G18390 AT3G46060 AT3G51300 AT3G54840 AT3G53610 AT3G22950 AT3G15060 AT3G19720 AT3G21700 AT3G16100 AT3G62290 AT3G63150 AT3G46830 AT4G09720 AT4G30600 AT4G39520 AT4G19640 AT4G35860 AT4G17530 AT4G17170 AT4G02080 AT4G09950 AT5G11480…
193	67	3.52867e-08	1.37971e-05	MF	guanyl nucleotide binding	AT1G14830 AT1G49300 AT1G56330 AT1G52280 AT1G10630 AT1G07410 AT1G70490 AT1G48900 AT1G15310 AT2G38840 AT2G44610 AT2G44690 AT2G21880 AT2G31060 AT2G33870 AT2G27200 AT2G22290 AT2G18390 AT3G46060 AT3G51300 AT3G54840 AT3G53610 AT3G22950 AT3G15060 AT3G19720 AT3G21700 AT3G16100 AT3G62290 AT3G63150 AT3G46830 AT4G09720 AT4G30600 AT4G39520 AT4G19640 AT4G35860 AT4G17530 AT4G17170 AT4G02080 AT4G09950 AT5G11480…
416	121	3.73367e-08	1.45987e-05	MF	ATPase activity	AT5G66750 AT1G12840 AT2G28290 AT1G26130 AT1G35530 AT1G63160 AT1G10680 AT1G54280 AT1G54270 AT1G54350 AT1G64110 AT1G64200 AT1G02890 AT1G07510 AT1G80660 AT1G59820 AT1G59760 AT1G30540 AT1G44900 AT1G72730 AT1G50140 AT1G63440 AT1G32490 AT1G15690 AT1G21690 AT1G20920 AT2G01320 AT2G39480 AT2G46620 AT2G25530 AT2G42520 AT2G16440 AT2G18960 AT2G16510 AT2G29940 AT2G25610 AT2G30950 AT2G07560 AT2G28520 AT2G26140…
679	180	4.55666e-08	1.78165e-05	MF	substrate-specific transmembrane transporter activity	AT2G38120 AT1G12840 AT1G06970 AT1G22450 AT1G26130 AT1G50310 AT1G14360 AT1G54110 AT1G71880 AT1G70330 AT1G70300 AT1G80230 AT1G19450 AT1G51650 AT1G79900 AT1G79610 AT1G54280 AT1G55620 AT1G64200 AT1G75220 AT1G80660 AT1G59820 AT1G29310 AT1G72750 AT1G20840 AT1G63440 AT1G16310 AT1G31830 AT1G01340 AT1G47240 AT1G78900 AT1G15120 AT2G34250 AT2G38290 AT2G29410 AT2G46800 AT2G01090 AT2G28180 AT2G24240 AT2G37410…
514	143	4.95716e-08	1.93825e-05	MF	nucleoside-triphosphatase activity	AT5G66750 AT1G12840 AT2G28290 AT1G14830 AT1G26130 AT1G35530 AT1G63160 AT1G10680 AT1G54280 AT1G54270 AT1G54350 AT1G64110 AT1G64200 AT1G02890 AT1G07510 AT1G80660 AT1G59820 AT1G59760 AT1G30540 AT1G44900 AT1G72730 AT1G50140 AT1G63440 AT1G73170 AT1G32490 AT1G80350 AT1G15690 AT1G21690 AT1G20920 AT2G01320 AT2G39480 AT2G46620 AT2G25530 AT2G38840 AT2G42520 AT2G16440 AT2G18960 AT2G16510 AT2G29940 AT2G25610…
124	48	6.97908e-08	2.72882e-05	MF	protein transporter activity	AT1G27970 AT1G27310 AT1G21380 AT1G29310 AT1G72750 AT1G12360 AT2G16950 AT2G34250 AT2G37410 AT2G28900 AT2G45070 AT2G38410 AT2G42210 AT2G35190 AT3G05720 AT3G62880 AT3G54860 AT3G20920 AT3G27530 AT3G29070 AT3G08960 AT3G03110 AT3G46740 AT3G10780 AT3G60540 AT3G48570 AT4G12120 AT4G03320 AT4G32760 AT4G02150 AT5G16880 AT5G06120 AT5G24650 AT5G62600 AT5G63640 AT5G60460 AT1G09270 AT1G77140 AT3G45280 AT3G61450…
470	132	8.8812e-08	3.47255e-05	MF	ion transmembrane transporter activity	AT1G12840 AT1G06970 AT1G22450 AT1G26130 AT1G54110 AT1G71880 AT1G70300 AT1G80230 AT1G51650 AT1G79610 AT1G54280 AT1G55620 AT1G64200 AT1G80660 AT1G59820 AT1G63440 AT1G16310 AT1G31830 AT1G01340 AT1G47240 AT1G78900 AT1G15120 AT2G38290 AT2G29410 AT2G46800 AT2G01090 AT2G28180 AT2G24240 AT2G25600 AT2G17500 AT2G13620 AT2G02860 AT2G47600 AT2G47380 AT3G11320 AT3G02850 AT3G58970 AT3G08650 AT3G03720 AT3G57330…
221	73	9.05995e-08	3.54244e-05	MF	small protein conjugating enzyme activity	AT1G67530 AT1G27910 AT1G14260 AT1G14400 AT1G10230 AT1G29340 AT1G71020 AT1G23030 AT1G64230 AT1G23260 AT1G45050 AT1G24330 AT2G36060 AT2G35930 AT2G16920 AT2G25490 AT2G47700 AT2G18600 AT2G44900 AT2G02760 AT2G16740 AT2G46030 AT3G02260 AT3G08690 AT3G46460 AT3G07370 AT3G52450 AT3G54850 AT3G17000 AT3G24800 AT3G20060 AT3G26810 AT3G57870 AT3G55380 AT4G36800 AT4G05460 AT4G33210 AT4G12570 AT4G23860 AT5G09800…
317	96	1.18839e-07	4.64659e-05	MF	cation transmembrane transporter activity	AT1G12840 AT1G06970 AT1G22450 AT1G54110 AT1G71880 AT1G70300 AT1G80230 AT1G51650 AT1G79610 AT1G64200 AT1G80660 AT1G16310 AT1G31830 AT1G78900 AT1G15120 AT2G38290 AT2G29410 AT2G46800 AT2G01090 AT2G28180 AT2G24240 AT2G25600 AT2G17500 AT2G13620 AT2G02860 AT2G47600 AT2G47380 AT3G02850 AT3G03720 AT3G57330 AT3G52730 AT3G52080 AT3G42050 AT3G14070 AT3G17630 AT3G19340 AT3G15640 AT3G21180 AT3G58730 AT3G46900…
32	19	2.66147e-07	0.000104064	MF	racemase and epimerase activity	AT1G30620 AT1G64440 AT1G12780 AT1G63180 AT1G65520 AT3G53580 AT3G17940 AT4G25900 AT4G30440 AT4G23730 AT5G28840 AT5G15140 AT5G61410 AT5G57330 AT3G23820 AT1G02000 AT4G00110 AT4G12250 AT1G63000
392	112	3.21e-07	0.000125511	MF	RNA binding	AT4G16280 AT1G71770 AT3G12680 AT1G28090 AT1G71800 AT1G54080 AT1G16610 AT1G43190 AT1G48160 AT1G02840 AT1G07360 AT1G07350 AT1G11650 AT1G48900 AT1G51510 AT1G55310 AT1G20880 AT1G15310 AT2G36660 AT2G44710 AT2G29580 AT2G43640 AT2G18510 AT2G19380 AT2G33410 AT2G05160 AT2G17510 AT2G22100 AT2G22090 AT2G23350 AT2G24050 AT2G47580 AT2G41060 AT3G47120 AT3G07810 AT3G61860 AT3G59980 AT3G62800 AT3G52120 AT3G45630…
27	17	3.4803e-07	0.00013608	MF	inositol or phosphatidylinositol phosphatase activity	AT1G31190 AT1G05630 AT1G65580 AT2G31830 AT2G43900 AT3G02870 AT3G10550 AT3G51460 AT3G43220 AT5G20840 AT5G66020 AT5G63990 AT5G04540 AT1G22620 AT5G54390 AT3G14205 AT3G59770
27	17	3.4803e-07	0.00013608	MF	racemase and epimerase activity, acting on carbohydrates and derivatives	AT1G30620 AT1G64440 AT1G12780 AT1G63180 AT3G17940 AT4G25900 AT4G30440 AT4G23730 AT5G28840 AT5G15140 AT5G61410 AT5G57330 AT3G23820 AT1G02000 AT4G00110 AT4G12250 AT1G63000
220	71	3.70089e-07	0.000144705	MF	small conjugating protein ligase activity	AT1G67530 AT1G27910 AT1G14260 AT1G14400 AT1G10230 AT1G29340 AT1G71020 AT1G23030 AT1G64230 AT1G23260 AT1G45050 AT1G24330 AT2G36060 AT2G35930 AT2G16920 AT2G25490 AT2G47700 AT2G18600 AT2G44900 AT2G02760 AT2G16740 AT2G46030 AT3G02260 AT3G08690 AT3G46460 AT3G07370 AT3G52450 AT3G54850 AT3G17000 AT3G24800 AT3G20060 AT3G26810 AT3G57870 AT3G55380 AT4G05460 AT4G33210 AT4G12570 AT4G23860 AT5G09800 AT5G25760…
640	167	4.14212e-07	0.000161957	MF	phosphotransferase activity, alcohol group as acceptor	AT1G66340 AT2G18790 AT5G20930 AT5G03730 AT1G49270 AT1G64300 AT1G35670 AT1G64460 AT1G74320 AT1G01460 AT1G34260 AT1G73670 AT1G63500 AT1G16330 AT1G32440 AT1G50990 AT1G60490 AT1G21640 AT2G27490 AT2G35890 AT2G26830 AT2G41210 AT2G31270 AT2G25880 AT2G45490 AT2G43790 AT2G43850 AT2G31800 AT2G23070 AT2G23080 AT2G01450 AT2G20900 AT2G42880 AT2G18730 AT2G27970 AT2G27960 AT2G27060 AT2G24360 AT2G07040 AT2G40730…
218	70	5.50616e-07	0.000215291	MF	ubiquitin-protein ligase activity	AT1G67530 AT1G27910 AT1G14260 AT1G14400 AT1G10230 AT1G29340 AT1G71020 AT1G23030 AT1G64230 AT1G23260 AT1G45050 AT1G24330 AT2G36060 AT2G35930 AT2G16920 AT2G25490 AT2G47700 AT2G18600 AT2G44900 AT2G02760 AT2G16740 AT2G46030 AT3G02260 AT3G08690 AT3G46460 AT3G07370 AT3G52450 AT3G54850 AT3G17000 AT3G24800 AT3G20060 AT3G26810 AT3G57870 AT3G55380 AT4G05460 AT4G33210 AT4G12570 AT4G23860 AT5G09800 AT5G25760…
143	51	5.66101e-07	0.000221345	MF	monovalent inorganic cation transmembrane transporter activity	AT1G12840 AT1G06970 AT1G22450 AT1G70300 AT1G80230 AT1G51650 AT1G79610 AT1G64200 AT1G80660 AT1G78900 AT1G15120 AT2G01090 AT2G28180 AT2G13620 AT2G47380 AT3G52730 AT3G52080 AT3G42050 AT3G17630 AT3G15640 AT3G58730 AT3G10860 AT3G05030 AT4G26710 AT4G19960 AT4G32470 AT4G23640 AT4G02620 AT4G37830 AT4G34720 AT5G01690 AT5G05370 AT5G55290 AT5G51710 AT5G47030 AT5G27150 AT5G13450 AT1G01790 AT1G79400 AT2G18960…
1505	347	7.62451e-07	0.000298118	MF	transferase activity, transferring phosphorus-containing groups	AT2G39770 AT1G66340 AT2G18790 AT5G20930 AT1G10760 AT4G26850 AT5G03730 AT1G67580 AT1G06700 AT1G30270 AT1G13560 AT1G49270 AT1G19090 AT1G09600 AT1G33770 AT1G64300 AT1G76370 AT1G35670 AT1G70430 AT1G74490 AT1G64630 AT1G64460 AT1G67320 AT1G74320 AT1G79640 AT1G10620 AT1G17160 AT1G03920 AT1G01460 AT1G34260 AT1G73670 AT1G45160 AT1G49160 AT1G25390 AT1G63500 AT1G16330 AT1G06790 AT1G32440 AT1G31910 AT1G50990…
129	47	7.65533e-07	0.000299324	MF	hydrogen ion transmembrane transporter activity	AT1G12840 AT1G06970 AT1G22450 AT1G80230 AT1G51650 AT1G79610 AT1G64200 AT1G80660 AT1G78900 AT1G15120 AT2G01090 AT2G28180 AT2G13620 AT2G47380 AT3G52730 AT3G52080 AT3G42050 AT3G17630 AT3G15640 AT3G58730 AT3G10860 AT3G05030 AT4G26710 AT4G32470 AT4G02620 AT4G37830 AT4G34720 AT5G01690 AT5G05370 AT5G55290 AT5G51710 AT5G47030 AT5G27150 AT5G13450 AT1G01790 AT1G79400 AT2G18960 AT2G33040 AT4G38510 AT5G25450…
898	221	7.86031e-07	0.000307338	MF	transmembrane transporter activity	AT2G38120 AT1G12840 AT1G13980 AT1G06970 AT1G22450 AT1G26130 AT1G50310 AT1G14360 AT1G54110 AT1G71880 AT1G70330 AT1G70300 AT1G80230 AT1G19450 AT1G51650 AT1G79900 AT1G79610 AT1G10680 AT1G54280 AT1G54350 AT1G55620 AT1G03550 AT1G64200 AT1G75220 AT1G80660 AT1G59820 AT1G29310 AT1G72750 AT1G20840 AT1G63440 AT1G16310 AT1G31830 AT1G01340 AT1G47240 AT1G78900 AT1G15120 AT2G01320 AT2G39480 AT2G34250 AT2G38290…
65	29	8.75484e-07	0.000342314	MF	GTPase regulator activity	AT1G12070 AT1G04830 AT1G79860 AT1G52240 AT1G01960 AT3G02460 AT3G07880 AT3G07890 AT3G59920 AT3G43300 AT3G24620 AT3G16130 AT3G63130 AT3G60860 AT4G36630 AT4G13240 AT4G38200 AT4G28550 AT4G24580 AT4G35380 AT4G29950 AT4G21160 AT5G09550 AT5G15930 AT5G61530 AT5G54780 AT5G19610 AT1G62450 AT5G41940
2563	557	1.33736e-06	0.000522907	MF	hydrolase activity	AT4G26080 AT4G14110 AT5G66750 AT1G12840 AT4G15880 AT2G46920 AT2G28290 AT2G30950 AT1G75660 AT1G14830 AT1G07110 AT1G17710 AT1G11910 AT1G06450 AT1G34550 AT1G53320 AT1G12880 AT1G26130 AT1G50370 AT1G14270 AT1G29630 AT1G35530 AT1G13900 AT1G63120 AT1G63160 AT1G71980 AT1G71950 AT1G70370 AT1G51710 AT1G22880 AT1G04290 AT1G74210 AT1G79690 AT1G10680 AT1G54280 AT1G54490 AT1G54270 AT1G54350 AT1G70170 AT1G48100…
270	81	1.67844e-06	0.000656269	MF	ligase activity, forming carbon-nitrogen bonds	AT3G47340 AT1G67530 AT1G27910 AT1G14260 AT1G14400 AT1G10230 AT1G29340 AT1G71020 AT1G23030 AT1G64230 AT1G23260 AT1G45050 AT1G24330 AT2G36060 AT2G35930 AT2G16920 AT2G25490 AT2G47700 AT2G18600 AT2G44900 AT2G02760 AT2G16740 AT2G46030 AT3G02260 AT3G08690 AT3G46460 AT3G55630 AT3G07370 AT3G52450 AT3G54850 AT3G17000 AT3G24800 AT3G20060 AT3G26810 AT3G17820 AT3G57870 AT3G55380 AT3G25660 AT4G05460 AT4G34030…
30	17	2.81896e-06	0.00110221	MF	SNAP receptor activity	AT2G36900 AT3G05710 AT3G03800 AT3G24350 AT4G17730 AT5G16830 AT5G05760 AT5G08080 AT1G61290 AT1G11250 AT2G35190 AT1G13890 AT1G16240 AT1G79590 AT1G28490 AT4G02195 AT5G46860
237	72	3.7571e-06	0.00146903	MF	acid-amino acid ligase activity	AT1G67530 AT1G27910 AT1G14260 AT1G14400 AT1G10230 AT1G29340 AT1G71020 AT1G23030 AT1G64230 AT1G23260 AT1G45050 AT1G24330 AT2G36060 AT2G35930 AT2G16920 AT2G25490 AT2G47700 AT2G18600 AT2G44900 AT2G02760 AT2G16740 AT2G46030 AT3G02260 AT3G08690 AT3G46460 AT3G55630 AT3G07370 AT3G52450 AT3G54850 AT3G17000 AT3G24800 AT3G20060 AT3G26810 AT3G57870 AT3G55380 AT4G05460 AT4G33210 AT4G12570 AT4G23860 AT5G09800…
1340	307	5.87087e-06	0.00229551	MF	kinase activity	AT1G66340 AT2G18790 AT5G20930 AT1G10760 AT5G03730 AT1G67580 AT1G06700 AT1G30270 AT1G49270 AT1G19090 AT1G09600 AT1G33770 AT1G64300 AT1G76370 AT1G35670 AT1G70430 AT1G74490 AT1G64630 AT1G64460 AT1G74320 AT1G79640 AT1G10620 AT1G17160 AT1G03920 AT1G01460 AT1G34260 AT1G73670 AT1G45160 AT1G49160 AT1G25390 AT1G63500 AT1G16330 AT1G32440 AT1G31910 AT1G50990 AT1G60490 AT1G61860 AT1G21640 AT1G53050 AT1G20930…
47	22	6.91062e-06	0.00270205	MF	enzyme activator activity	AT1G04830 AT1G10630 AT1G70490 AT3G02460 AT3G07890 AT3G42050 AT3G62290 AT3G63130 AT4G28550 AT4G24580 AT4G29950 AT4G21160 AT4G08960 AT5G15930 AT5G61530 AT5G54780 AT5G14670 AT1G09020 AT4G28980 AT1G23490 AT5G41940 AT2G47170
203	63	6.91607e-06	0.00270418	MF	inorganic cation transmembrane transporter activity	AT1G12840 AT1G06970 AT1G22450 AT1G70300 AT1G80230 AT1G51650 AT1G79610 AT1G64200 AT1G80660 AT1G78900 AT1G15120 AT2G38290 AT2G29410 AT2G46800 AT2G01090 AT2G28180 AT2G13620 AT2G47380 AT3G57330 AT3G52730 AT3G52080 AT3G42050 AT3G17630 AT3G15640 AT3G21180 AT3G58730 AT3G46900 AT3G10860 AT3G05030 AT4G26710 AT4G19960 AT4G32470 AT4G23640 AT4G02620 AT4G37830 AT4G34720 AT5G01690 AT5G05370 AT5G55290 AT5G51710…
186	58	1.33706e-05	0.00522792	MF	phosphoprotein phosphatase activity	AT4G26080 AT2G46920 AT1G50370 AT1G13900 AT1G64040 AT1G59830 AT1G72770 AT2G16430 AT2G33700 AT2G04550 AT2G35680 AT2G39840 AT2G40180 AT3G02750 AT3G02800 AT3G11410 AT3G51470 AT3G50110 AT3G17090 AT3G15260 AT3G23610 AT3G17790 AT3G12620 AT3G19980 AT3G55050 AT3G07130 AT3G47810 AT3G46820 AT4G31860 AT4G24730 AT4G31750 AT4G23000 AT4G11800 AT5G24940 AT5G01700 AT5G10700 AT5G55260 AT5G59160 AT5G16480 AT5G23720…
505	129	2.46198e-05	0.00962634	MF	active transmembrane transporter activity	AT1G12840 AT1G13980 AT1G06970 AT1G26130 AT1G50310 AT1G54110 AT1G71880 AT1G19450 AT1G79900 AT1G79610 AT1G10680 AT1G54280 AT1G54350 AT1G64200 AT1G75220 AT1G80660 AT1G59820 AT1G29310 AT1G72750 AT1G20840 AT1G63440 AT1G31830 AT2G01320 AT2G39480 AT2G34250 AT2G29940 AT2G28180 AT2G37410 AT2G20780 AT2G28900 AT2G17500 AT2G13620 AT2G13100 AT2G02860 AT2G43330 AT2G42210 AT2G47600 AT2G40420 AT3G08580 AT3G03720…
117	40	2.80009e-05	0.0109484	MF	oxidoreductase activity, acting on CH-OH group of donors	AT4G37990 AT1G53240 AT1G65930 AT1G04420 AT1G04410 AT1G51410 AT2G22780 AT3G02360 AT3G10370 AT3G58610 AT3G06350 AT3G15020 AT3G15290 AT3G29360 AT4G35260 AT4G00570 AT4G35650 AT4G33670 AT4G39230 AT5G19440 AT5G39320 AT5G41670 AT5G40610 AT5G51970 AT5G13110 AT5G15490 AT1G26570 AT1G79470 AT1G76490 AT3G06860 AT1G73250 AT2G17370 AT4G34200 AT5G03290 AT5G43330 AT5G25880 AT1G17650 AT1G79750 AT3G09810 AT1G63000
58	24	3.517e-05	0.0137515	MF	small GTPase regulator activity	AT1G12070 AT1G04830 AT1G79860 AT1G52240 AT3G02460 AT3G07880 AT3G07890 AT3G59920 AT3G24620 AT3G16130 AT3G63130 AT4G36630 AT4G13240 AT4G28550 AT4G24580 AT4G29950 AT4G21160 AT5G09550 AT5G15930 AT5G61530 AT5G54780 AT5G19610 AT1G62450 AT5G41940
6	6	3.68747e-05	0.014418	MF	phospholipase activator activity	AT1G10630 AT1G70490 AT3G62290 AT5G14670 AT1G23490 AT2G47170
177	54	5.07411e-05	0.0198398	MF	isomerase activity	AT1G30620 AT1G64440 AT1G34150 AT1G12780 AT1G63180 AT1G67070 AT1G23190 AT1G70730 AT1G65520 AT1G21750 AT2G01290 AT2G16600 AT2G21130 AT2G22240 AT2G38730 AT2G47320 AT2G30320 AT3G02570 AT3G08590 AT3G53580 AT3G17940 AT3G25230 AT3G55440 AT3G54690 AT4G34870 AT4G25900 AT4G30440 AT4G23730 AT4G38740 AT5G28840 AT5G15140 AT5G48580 AT5G48570 AT5G67530 AT5G61410 AT5G57030 AT5G42740 AT5G57330 AT1G26550 AT1G78960…
99	34	9.75017e-05	0.0381232	MF	unfolded protein binding	AT1G08780 AT1G72070 AT1G28210 AT2G25560 AT3G22480 AT3G11830 AT3G62600 AT3G12170 AT3G57340 AT3G20050 AT3G13860 AT3G08910 AT3G08970 AT3G47940 AT4G28480 AT5G09590 AT5G20890 AT5G49580 AT5G53150 AT5G05750 AT5G18140 AT5G16650 AT5G01390 AT5G25530 AT1G61770 AT1G11040 AT1G21080 AT1G44160 AT5G59610 AT5G18750 AT1G79940 AT2G30410 AT3G06340 ATCG00520
156	48	0.00010223	0.0399721	MF	helicase activity	AT1G48310 AT1G61140 AT1G35530 AT1G54270 AT1G03750 AT1G08600 AT1G59760 AT1G72730 AT1G32490 AT1G20920 AT2G42520 AT2G13370 AT2G02090 AT2G44980 AT2G33730 AT2G42270 AT2G35340 AT2G47330 AT2G28600 AT3G46960 AT3G58510 AT3G58570 AT3G54280 AT3G06480 AT3G16840 AT3G13920 AT3G19760 AT3G62310 AT4G00660 AT5G07810 AT5G19310 AT5G44800 AT5G08610 AT5G63630 AT5G63120 AT5G22750 AT5G47010 AT5G66750 AT5G05130 AT5G51280…
895	207	0.000108632	0.042475	MF	zinc ion binding	AT1G50440 AT1G51200 AT1G61140 AT1G04790 AT1G14260 AT1G10240 AT1G54150 AT1G03370 AT1G63170 AT1G47570 AT1G71980 AT1G19310 AT1G75400 AT1G74370 AT1G74410 AT1G10650 AT1G24440 AT1G45180 AT1G26320 AT1G77800 AT1G78420 AT1G06770 AT1G32530 AT1G23730 AT1G14200 AT1G34370 AT1G60610 AT2G43220 AT2G47700 AT2G03820 AT2G34920 AT2G36480 AT2G24590 AT2G23780 AT2G23740 AT2G36320 AT2G37340 AT2G45800 AT2G22010 AT2G30950…
291	79	0.00011015	0.0430685	MF	ATPase activity, coupled	AT1G12840 AT1G26130 AT1G35530 AT1G10680 AT1G54280 AT1G54270 AT1G54350 AT1G64200 AT1G80660 AT1G59820 AT1G59760 AT1G44900 AT1G72730 AT1G63440 AT1G32490 AT1G20920 AT2G01320 AT2G39480 AT2G42520 AT2G16440 AT2G29940 AT2G33730 AT2G42270 AT2G35340 AT2G47330 AT2G28600 AT3G46960 AT3G58510 AT3G58570 AT3G06480 AT3G06400 AT3G57330 AT3G42050 AT3G16840 AT3G13900 AT3G13920 AT3G19760 AT3G21180 AT3G58730 AT3G47780…
96	33	0.000120132	0.0469718	MF	oxidoreductase activity, acting on the CH-OH group of donors, NAD or NADP as acceptor	AT4G37990 AT1G65930 AT1G04420 AT1G51410 AT3G02360 AT3G58610 AT3G06350 AT3G15290 AT3G29360 AT4G35260 AT4G35650 AT4G33670 AT4G39230 AT5G19440 AT5G39320 AT5G41670 AT5G40610 AT5G51970 AT5G13110 AT5G15490 AT1G26570 AT1G79470 AT1G76490 AT3G06860 AT1G73250 AT2G17370 AT4G34200 AT5G03290 AT5G25880 AT1G17650 AT1G79750 AT3G09810 AT1G63000
153	47	0.000125303	0.0489935	MF	protein serine/threonine phosphatase activity	AT4G26080 AT2G46920 AT1G50370 AT1G13900 AT1G64040 AT1G59830 AT1G72770 AT2G16430 AT2G33700 AT2G39840 AT2G40180 AT3G02750 AT3G11410 AT3G51470 AT3G17090 AT3G15260 AT3G17790 AT3G12620 AT3G19980 AT3G55050 AT3G07130 AT3G47810 AT3G46820 AT4G31860 AT4G24730 AT4G31750 AT4G23000 AT4G11800 AT5G24940 AT5G01700 AT5G55260 AT5G59160 AT5G50400 AT5G27840 AT5G34850 AT1G10430 AT1G22280 AT1G68410 AT1G47380 AT1G03445…
74	27	0.00015772	0.0616686	MF	ATPase activity, coupled to transmembrane movement of ions	AT1G12840 AT1G26130 AT1G54280 AT1G64200 AT1G80660 AT1G59820 AT1G63440 AT3G57330 AT3G42050 AT3G13900 AT3G21180 AT3G58730 AT4G26710 AT4G02620 AT4G34720 AT5G44790 AT5G55290 AT5G44240 AT5G23630 AT5G57110 AT2G18960 AT2G22950 AT2G33040 AT3G06670 AT3G60330 AT5G04930 AT4G11150
5	5	0.000202209	0.0790637	MF	pyruvate dehydrogenase activity	AT1G59900 AT1G24180 AT1G01090 AT1G30120 AT5G50850
5	5	0.000202209	0.0790637	MF	pyruvate dehydrogenase (acetyl-transferring) activity	AT1G59900 AT1G24180 AT1G01090 AT1G30120 AT5G50850
5	5	0.000202209	0.0790637	MF	UDP-galactosyltransferase activity	AT3G11670 AT2G11810 AT4G00550 AT5G20410 AT4G31780
5	5	0.000202209	0.0790637	MF	UDP-glucuronate 4-epimerase activity	AT4G30440 AT3G23820 AT1G02000 AT4G00110 AT4G12250
8793	1275	1	1	MF	molecular_function	AT5G64930 AT5G13480 AT1G75770 AT1G69430 AT1G69510 AT1G07220 AT1G07170 AT1G07060 AT1G03070 AT1G48360 AT1G48300 AT1G17730 AT1G17690 AT1G48790 AT1G67850 AT1G67540 AT1G12030 AT1G11990 AT1G06540 AT1G22460 AT1G30300 AT1G13570 AT1G49290 AT1G28120 AT1G28060 AT1G28070 AT1G04760 AT1G64720 AT1G65000 AT1G55000 AT1G54920 AT1G19010 AT1G19110 AT1G76600 AT1G56200 AT1G50290 AT1G55960 AT1G49700 AT1G14330 AT1G14450…
NA	677	NA	NA	MF	NA	MULTIPLE, MULTIPLE, MULTIPLE, MULTIPLE, MULTIPLE, MULTIPLE, MULTIPLE, AT5G12290, AT4G14360, AT4G17010, AT4G17790, MULTIPLE, MULTIPLE, MULTIPLE, AT4G15840, , , AT4G15410, AT4G15020, AT4G14200, , MULTIPLE, MULTIPLE, AT5G04110, AT5G04110, MULTIPLE, MULTIPLE, AT1G66900, AT1G45545, MULTIPLE, , AT5G01010, MULTIPLE, AT5G19580, MULTIPLE, AT5G20680, AT5G10695, AT5G21150, AT5G20520, AT5G20590, MULTIPLE, AT…
1691	505	3.42823e-36	1.59756e-33	BP	establishment of localization	AT2G38120 AT3G13870 AT3G02260 AT1G13980 AT1G07030 AT1G06970 AT1G07140 AT1G17730 AT1G11890 AT1G22530 AT1G27970 AT1G04760 AT1G26130 AT1G50310 AT1G19650 AT1G18410 AT1G54110 AT1G27310 AT1G70330 AT1G70300 AT1G19450 AT1G79900 AT1G62200 AT1G52280 AT1G65730 AT1G74240 AT1G79610 AT1G10680 AT1G54280 AT1G54350 AT1G55690 AT1G55620 AT1G03620 AT1G03550 AT1G48160 AT1G09930 AT1G64200 AT1G07410 AT1G75220 AT1G01910…
1699	506	6.34707e-36	2.95773e-33	BP	localization	AT2G38120 AT3G13870 AT3G02260 AT1G13980 AT1G07030 AT1G06970 AT1G07140 AT1G17730 AT1G11890 AT1G22530 AT1G27970 AT1G04760 AT1G26130 AT1G50310 AT1G19650 AT1G18410 AT1G54110 AT1G27310 AT1G70330 AT1G70300 AT1G19450 AT1G79900 AT1G62200 AT1G52280 AT1G65730 AT1G74240 AT1G79610 AT1G10680 AT1G54280 AT1G54350 AT1G55690 AT1G55620 AT1G03620 AT1G03550 AT1G48160 AT1G09930 AT1G64200 AT1G07410 AT1G75220 AT1G01910…
1674	499	1.60338e-35	7.47174e-33	BP	transport	AT2G38120 AT3G13870 AT3G02260 AT1G13980 AT1G07030 AT1G06970 AT1G07140 AT1G17730 AT1G11890 AT1G22530 AT1G27970 AT1G04760 AT1G26130 AT1G50310 AT1G19650 AT1G18410 AT1G54110 AT1G27310 AT1G70330 AT1G70300 AT1G19450 AT1G79900 AT1G62200 AT1G52280 AT1G65730 AT1G74240 AT1G79610 AT1G10680 AT1G54280 AT1G54350 AT1G55690 AT1G55620 AT1G03620 AT1G03550 AT1G48160 AT1G09930 AT1G64200 AT1G07410 AT1G75220 AT1G01910…
1510	461	1.6845e-35	7.84975e-33	BP	cellular component organization and biogenesis	AT4G02980 AT4G14110 AT5G66750 AT1G12840 AT5G64630 AT1G02090 AT3G61140 AT4G22260 AT3G51160 AT3G13870 AT3G46520 AT3G18780 AT1G71770 AT3G12110 AT1G54490 AT5G64930 AT1G77300 AT2G35630 AT1G30620 AT1G05850 AT3G22200 AT1G64440 AT2G28290 AT5G20350 AT2G30950 AT2G23380 AT1G13980 AT1G07030 AT1G07140 AT1G57820 AT1G27970 AT1G71790 AT1G18410 AT1G03280 AT1G21310 AT1G27310 AT1G79900 AT1G52300 AT1G74270 AT1G74240…
459	187	4.60373e-31	2.14534e-28	BP	establishment of cellular localization	AT3G13870 AT1G13980 AT1G07030 AT1G07140 AT1G27970 AT1G18410 AT1G27310 AT1G79900 AT1G74240 AT1G03550 AT1G48160 AT1G07410 AT1G21380 AT1G56590 AT1G48900 AT1G29310 AT1G28490 AT1G12360 AT1G09070 AT1G15880 AT1G60780 AT1G62020 AT1G15310 AT2G16950 AT2G26890 AT2G34250 AT2G22500 AT2G43640 AT2G34940 AT2G36200 AT2G21390 AT2G21300 AT2G45200 AT2G20840 AT2G20760 AT2G19790 AT2G28900 AT2G28520 AT2G38410 AT2G30160…
465	188	1.02544e-30	4.77857e-28	BP	cellular localization	AT3G13870 AT1G13980 AT1G07030 AT1G07140 AT1G27970 AT1G18410 AT1G27310 AT1G79900 AT1G74240 AT1G03550 AT1G48160 AT1G07410 AT1G21380 AT1G56590 AT1G48900 AT1G29310 AT1G28490 AT1G12360 AT1G09070 AT1G15880 AT1G60780 AT1G62020 AT1G15310 AT2G16950 AT2G26890 AT2G34250 AT2G22500 AT2G43640 AT2G34940 AT2G36200 AT2G21390 AT2G21300 AT2G45200 AT2G20840 AT2G20760 AT2G19790 AT2G28900 AT2G28520 AT2G38410 AT2G30160…
402	165	5.60783e-28	2.61325e-25	BP	intracellular transport	AT3G13870 AT1G13980 AT1G07030 AT1G07140 AT1G27970 AT1G18410 AT1G27310 AT1G79900 AT1G74240 AT1G48160 AT1G07410 AT1G21380 AT1G56590 AT1G48900 AT1G28490 AT1G09070 AT1G15880 AT1G60780 AT1G62020 AT1G15310 AT2G16950 AT2G26890 AT2G22500 AT2G43640 AT2G34940 AT2G36200 AT2G21390 AT2G21300 AT2G45200 AT2G20760 AT2G19790 AT2G28900 AT2G38410 AT2G30160 AT2G40060 AT2G47490 AT2G28620 AT2G30290 AT3G51890 AT3G10180…
9503	2009	1.1166e-26	5.20337e-24	BP	cellular process	AT4G26080 AT1G37130 AT4G02980 AT2G38120 AT4G14110 AT3G48560 AT2G39770 AT5G66750 AT1G12840 AT3G11670 AT1G66340 AT5G64630 AT1G02090 AT3G61140 AT5G23150 AT4G22260 AT3G51160 AT2G18790 AT3G13870 AT4G37930 AT3G46520 AT3G18780 AT3G53570 AT4G39980 AT3G04120 AT1G71770 AT3G12110 AT2G47580 AT5G03240 AT1G12370 AT4G29010 AT1G54490 AT2G37630 AT3G47340 AT1G20620 AT5G14250 AT5G42970 AT5G64930 AT1G77300 AT3G51770…
336	142	9.39274e-26	4.37702e-23	BP	establishment of protein localization	AT1G07140 AT1G17730 AT1G27970 AT1G27310 AT1G52280 AT1G48160 AT1G07410 AT1G21380 AT1G56590 AT1G48900 AT1G29310 AT1G72750 AT1G28490 AT1G73030 AT1G12360 AT1G09070 AT1G60780 AT1G15310 AT2G16950 AT2G26890 AT2G34250 AT2G43640 AT2G34940 AT2G37410 AT2G20760 AT2G19790 AT2G19830 AT2G21880 AT2G28900 AT2G06530 AT2G45070 AT2G38410 AT2G33870 AT2G42210 AT2G22290 AT2G40060 AT2G30290 AT3G51890 AT3G10640 AT3G10380…
341	143	1.60824e-25	7.49441e-23	BP	protein localization	AT1G07140 AT1G17730 AT1G27970 AT1G27310 AT1G52280 AT1G48160 AT1G07410 AT1G21380 AT1G56590 AT1G48900 AT1G29310 AT1G72750 AT1G28490 AT1G73030 AT1G12360 AT1G09070 AT1G60780 AT1G15310 AT2G16950 AT2G26890 AT2G34250 AT2G43640 AT2G34940 AT2G37410 AT2G20760 AT2G19790 AT2G19830 AT2G21880 AT2G28900 AT2G06530 AT2G45070 AT2G38410 AT2G33870 AT2G42210 AT2G22290 AT2G40060 AT2G30290 AT3G51890 AT3G10640 AT3G10380…
323	137	4.48421e-25	2.08964e-22	BP	protein transport	AT1G07140 AT1G17730 AT1G27970 AT1G27310 AT1G52280 AT1G48160 AT1G07410 AT1G21380 AT1G56590 AT1G48900 AT1G72750 AT1G28490 AT1G73030 AT1G09070 AT1G60780 AT1G15310 AT2G16950 AT2G26890 AT2G43640 AT2G34940 AT2G37410 AT2G20760 AT2G19790 AT2G19830 AT2G21880 AT2G28900 AT2G06530 AT2G45070 AT2G38410 AT2G33870 AT2G42210 AT2G22290 AT2G40060 AT2G30290 AT3G51890 AT3G10640 AT3G10380 AT3G05710 AT3G05720 AT3G03800…
348	144	5.40675e-25	2.51955e-22	BP	macromolecule localization	AT1G07140 AT1G17730 AT1G27970 AT1G27310 AT1G52280 AT1G48160 AT1G07410 AT1G21380 AT1G56590 AT1G48900 AT1G29310 AT1G72750 AT1G28490 AT1G73030 AT1G12360 AT1G09070 AT1G60780 AT1G15310 AT2G16950 AT2G26890 AT2G34250 AT2G43640 AT2G34940 AT2G37410 AT2G20760 AT2G19790 AT2G19830 AT2G21880 AT2G28900 AT2G06530 AT2G45070 AT2G38410 AT2G33870 AT2G42210 AT2G22290 AT2G40060 AT2G30290 AT3G51890 AT3G10640 AT3G10380…
131	62	8.92511e-15	4.1591e-12	BP	vesicle-mediated transport	AT3G13870 AT1G13980 AT1G11890 AT1G04760 AT1G03620 AT1G21380 AT1G15880 AT1G62020 AT2G44770 AT2G32670 AT2G21390 AT2G45200 AT2G38410 AT2G36900 AT2G28640 AT3G09530 AT3G10380 AT3G54300 AT3G60260 AT3G27530 AT3G03610 AT3G44340 AT3G47810 AT3G56640 AT4G32760 AT4G32640 AT4G27840 AT5G16880 AT5G58060 AT5G52340 AT5G66030 AT5G13990 AT5G63640 AT5G53530 AT5G05570 AT5G39510 AT5G50380 AT5G13150 AT5G02280 AT1G26670…
224	89	1.03078e-14	4.80343e-12	BP	intracellular protein transport	AT1G07140 AT1G27970 AT1G27310 AT1G48160 AT1G07410 AT1G21380 AT1G56590 AT1G48900 AT1G28490 AT1G09070 AT1G60780 AT1G15310 AT2G16950 AT2G26890 AT2G43640 AT2G34940 AT2G20760 AT2G19790 AT2G28900 AT2G38410 AT2G40060 AT2G30290 AT3G51890 AT3G05710 AT3G05720 AT3G03800 AT3G07560 AT3G24350 AT3G29070 AT3G17440 AT3G08960 AT3G03110 AT3G10780 AT3G48570 AT4G23460 AT4G30600 AT4G35870 AT4G03320 AT4G32760 AT4G32640…
190	78	5.75658e-14	2.68257e-11	BP	alcohol metabolic process	AT3G51160 AT3G04120 AT1G30620 AT1G07110 AT1G12780 AT1G04410 AT1G74210 AT1G17160 AT1G11680 AT1G17890 AT1G43670 AT1G32440 AT1G58440 AT2G01140 AT2G01290 AT2G29560 AT2G22240 AT2G31390 AT2G38670 AT3G02360 AT3G10700 AT3G10370 AT3G08590 AT3G42850 AT3G02040 AT3G49160 AT3G06580 AT3G52930 AT3G15020 AT3G20040 AT3G13930 AT3G17940 AT3G17770 AT3G55440 AT3G55410 AT4G25900 AT4G29220 AT4G23730 AT4G26270 AT4G37760…
139	61	9.71045e-13	4.52507e-10	BP	monosaccharide metabolic process	AT3G51160 AT3G04120 AT1G30620 AT1G07110 AT1G12780 AT1G04410 AT1G17160 AT1G17890 AT1G43670 AT1G32440 AT2G01140 AT2G01290 AT2G29560 AT2G22240 AT2G31390 AT3G02360 AT3G10700 AT3G08590 AT3G42850 AT3G49160 AT3G06580 AT3G52930 AT3G15020 AT3G20040 AT3G13930 AT3G17940 AT3G55440 AT3G55410 AT4G25900 AT4G29220 AT4G23730 AT4G26270 AT4G37870 AT4G27600 AT5G03690 AT5G16760 AT5G15140 AT5G61580 AT5G41670 AT5G56630…
120	55	1.46948e-12	6.84778e-10	BP	hexose metabolic process	AT3G51160 AT3G04120 AT1G07110 AT1G12780 AT1G04410 AT1G17890 AT1G43670 AT1G32440 AT2G01140 AT2G01290 AT2G29560 AT2G22240 AT3G02360 AT3G10700 AT3G08590 AT3G42850 AT3G49160 AT3G06580 AT3G52930 AT3G15020 AT3G20040 AT3G13930 AT3G17940 AT3G55440 AT3G55410 AT4G25900 AT4G29220 AT4G23730 AT4G26270 AT4G37870 AT5G03690 AT5G16760 AT5G15140 AT5G61580 AT5G41670 AT5G56630 AT5G42740 AT5G57330 AT5G13110 AT5G13420…
370	121	3.04788e-12	1.42031e-09	BP	macromolecule catabolic process	AT3G04120 AT1G71770 AT5G03240 AT3G51770 AT1G10760 AT2G30950 AT1G48790 AT1G33980 AT1G14400 AT1G04410 AT1G64230 AT1G07510 AT1G45050 AT1G29150 AT1G32440 AT2G01140 AT2G01290 AT2G25490 AT2G29560 AT2G03820 AT2G20580 AT2G32730 AT2G24640 AT2G21270 AT2G44900 AT2G26140 AT2G02760 AT2G16740 AT2G30110 AT2G46030 AT2G41980 AT2G29080 AT3G02360 AT3G47060 AT3G23920 AT3G08690 AT3G08590 AT3G46460 AT3G05530 AT3G11910…
260	93	3.81901e-12	1.77966e-09	BP	cellular component assembly	AT4G14110 AT5G66750 AT5G64630 AT1G02090 AT3G61140 AT1G71770 AT1G57820 AT1G03280 AT1G54290 AT1G54240 AT1G54260 AT1G51060 AT1G48900 AT1G76810 AT1G72740 AT1G19890 AT1G15310 AT1G48620 AT2G16950 AT2G45730 AT2G37470 AT2G19480 AT2G04520 AT2G39990 AT2G41630 AT2G39820 AT3G09480 AT3G56150 AT3G55620 AT3G20670 AT3G53730 AT3G13782 AT3G13445 AT3G08960 AT3G03110 AT4G23460 AT4G31720 AT4G11380 AT4G24440 AT4G11160…
108	50	9.4653e-12	4.41083e-09	BP	secretion by cell	AT3G13870 AT1G03550 AT1G21380 AT1G48900 AT1G29310 AT1G12360 AT1G15880 AT1G62020 AT1G15310 AT2G34250 AT2G21390 AT2G45200 AT2G20840 AT2G28520 AT2G38410 AT2G28640 AT3G09530 AT3G10380 AT3G45280 AT3G54860 AT3G56640 AT4G12120 AT4G32760 AT4G32640 AT5G16880 AT5G52340 AT5G13990 AT5G63640 AT5G55660 AT5G39510 AT5G50380 AT5G13150 AT5G02280 AT1G32050 AT1G77140 AT1G26670 AT1G10290 AT2G21600 AT4G39220 AT5G16830…
108	50	9.4653e-12	4.41083e-09	BP	secretion	AT3G13870 AT1G03550 AT1G21380 AT1G48900 AT1G29310 AT1G12360 AT1G15880 AT1G62020 AT1G15310 AT2G34250 AT2G21390 AT2G45200 AT2G20840 AT2G28520 AT2G38410 AT2G28640 AT3G09530 AT3G10380 AT3G45280 AT3G54860 AT3G56640 AT4G12120 AT4G32760 AT4G32640 AT5G16880 AT5G52340 AT5G13990 AT5G63640 AT5G55660 AT5G39510 AT5G50380 AT5G13150 AT5G02280 AT1G32050 AT1G77140 AT1G26670 AT1G10290 AT2G21600 AT4G39220 AT5G16830…
242	87	1.37125e-11	6.39004e-09	BP	macromolecular complex assembly	AT4G14110 AT5G64630 AT1G02090 AT3G61140 AT1G71770 AT1G03280 AT1G54290 AT1G54240 AT1G54260 AT1G51060 AT1G48900 AT1G76810 AT1G72740 AT1G19890 AT1G15310 AT1G48620 AT2G16950 AT2G45730 AT2G37470 AT2G19480 AT2G04520 AT2G39990 AT2G41630 AT2G39820 AT3G09480 AT3G56150 AT3G55620 AT3G20670 AT3G53730 AT3G13782 AT3G13445 AT3G08960 AT3G03110 AT4G23460 AT4G31720 AT4G11380 AT4G24440 AT4G11160 AT4G27130 AT4G40030…
550	161	2.37569e-11	1.10707e-08	BP	catabolic process	AT4G37930 AT3G04120 AT1G71770 AT5G03240 AT3G47340 AT1G20620 AT3G51770 AT1G10760 AT2G30950 AT1G48790 AT1G33980 AT1G55000 AT1G68750 AT1G14400 AT1G04410 AT1G64230 AT1G07510 AT1G45050 AT1G29150 AT1G32440 AT2G01140 AT2G01290 AT2G25490 AT2G29560 AT2G03820 AT2G20580 AT2G32730 AT2G24640 AT2G21270 AT2G19500 AT2G44350 AT2G44900 AT2G26140 AT2G26080 AT2G02760 AT2G16740 AT2G30110 AT2G31350 AT2G46030 AT2G41980…
908	241	2.38318e-11	1.11056e-08	BP	response to stress	AT4G26080 AT2G39770 AT1G66340 AT5G64630 AT2G18790 AT3G04120 AT2G47580 AT1G12370 AT1G20620 AT5G14800 AT1G05850 AT1G10760 AT2G19450 AT4G16845 AT4G26850 AT1G06460 AT1G53240 AT1G42990 AT1G49300 AT1G12780 AT1G56280 AT1G55920 AT1G09560 AT1G19640 AT1G29630 AT1G29390 AT1G54050 AT1G79650 AT1G54410 AT1G24620 AT1G09940 AT1G53670 AT1G08830 AT1G62820 AT1G26320 AT1G49980 AT1G49950 AT1G74020 AT1G05630 AT1G24110…
345	112	3.23528e-11	1.50764e-08	BP	cellular macromolecule catabolic process	AT3G04120 AT1G71770 AT5G03240 AT3G51770 AT1G10760 AT2G30950 AT1G48790 AT1G33980 AT1G14400 AT1G04410 AT1G64230 AT1G45050 AT1G29150 AT1G32440 AT2G01140 AT2G01290 AT2G25490 AT2G29560 AT2G03820 AT2G20580 AT2G32730 AT2G24640 AT2G21270 AT2G44900 AT2G02760 AT2G16740 AT2G30110 AT2G46030 AT2G41980 AT3G02360 AT3G08690 AT3G08590 AT3G46460 AT3G05530 AT3G11910 AT3G49160 AT3G52930 AT3G17000 AT3G15020 AT3G27430…
95	44	1.60575e-10	7.4828e-08	BP	secretory pathway	AT3G13870 AT1G03550 AT1G21380 AT1G48900 AT1G15880 AT1G62020 AT1G15310 AT2G21390 AT2G45200 AT2G20840 AT2G28520 AT2G38410 AT2G28640 AT3G09530 AT3G10380 AT3G45280 AT3G56640 AT4G32760 AT4G32640 AT5G16880 AT5G52340 AT5G13990 AT5G63640 AT5G55660 AT5G39510 AT5G50380 AT5G13150 AT5G02280 AT1G32050 AT1G26670 AT1G10290 AT2G21600 AT4G39220 AT5G16830 AT4G17170 AT1G48240 AT2G42700 AT5G54750 AT1G51160 AT1G80500…
527	152	2.7816e-10	1.29623e-07	BP	cellular catabolic process	AT4G37930 AT3G04120 AT1G71770 AT5G03240 AT3G47340 AT1G20620 AT3G51770 AT1G10760 AT2G30950 AT1G48790 AT1G33980 AT1G55000 AT1G68750 AT1G14400 AT1G04410 AT1G64230 AT1G45050 AT1G29150 AT1G32440 AT2G01140 AT2G01290 AT2G25490 AT2G29560 AT2G03820 AT2G20580 AT2G32730 AT2G24640 AT2G21270 AT2G19500 AT2G44350 AT2G44900 AT2G26080 AT2G02760 AT2G16740 AT2G30110 AT2G31350 AT2G46030 AT2G41980 AT3G02360 AT3G10370…
77	38	2.7979e-10	1.30382e-07	BP	protein-RNA complex assembly	AT1G71770 AT1G54290 AT1G76810 AT2G45730 AT2G04520 AT2G39990 AT2G39820 AT3G56150 AT3G55620 AT4G11160 AT4G27130 AT5G11900 AT5G20920 AT5G54940 AT5G35620 AT5G18110 AT5G57870 AT5G36230 AT1G72340 AT1G36730 AT1G10840 AT1G21160 AT1G65220 AT1G26630 AT4G34110 AT4G11420 AT3G13920 AT1G09140 AT1G71350 AT1G13950 AT1G77840 AT3G07300 AT5G54760 AT5G35680 AT1G69410 AT3G16380 AT1G15390 AT2G37340
71	36	3.10538e-10	1.4471e-07	BP	translational initiation	AT1G71770 AT1G54290 AT1G76810 AT2G45730 AT2G04520 AT2G39990 AT2G39820 AT3G56150 AT3G55620 AT4G11160 AT4G27130 AT5G11900 AT5G20920 AT5G54940 AT5G35620 AT5G18110 AT5G57870 AT5G36230 AT1G72340 AT1G36730 AT1G10840 AT1G21160 AT1G65220 AT1G26630 AT4G34110 AT4G11420 AT3G13920 AT1G71350 AT1G13950 AT1G77840 AT3G07300 AT5G54760 AT5G35680 AT1G69410 AT3G16380 AT1G15390
48	28	4.14971e-10	1.93376e-07	BP	Golgi vesicle transport	AT3G13870 AT1G13980 AT1G21380 AT1G15880 AT1G62020 AT2G21390 AT2G45200 AT2G38410 AT3G27530 AT4G32760 AT4G32640 AT5G16880 AT5G66030 AT5G63640 AT5G39510 AT5G02280 AT1G26670 AT1G10290 AT1G56330 AT2G21600 AT4G39220 AT5G16830 AT4G17170 AT5G54750 AT1G51160 AT1G80500 AT3G52190 AT1G02130
352	110	6.04499e-10	2.81697e-07	BP	cellular carbohydrate metabolic process	AT2G39770 AT3G51160 AT3G04120 AT1G30620 AT1G64440 AT1G10760 AT1G07110 AT1G12780 AT1G68750 AT1G04410 AT1G17160 AT1G17890 AT1G43670 AT1G32170 AT1G78240 AT1G32440 AT2G01140 AT2G01290 AT2G35840 AT2G29560 AT2G36390 AT2G31960 AT2G33100 AT2G44350 AT2G18700 AT2G36850 AT2G22240 AT2G31390 AT3G02360 AT3G10700 AT3G08590 AT3G42850 AT3G62720 AT3G49160 AT3G06580 AT3G52930 AT3G15020 AT3G20040 AT3G13930 AT3G17940…
99	44	8.31538e-10	3.87497e-07	BP	small GTPase mediated signal transduction	AT1G04830 AT1G52280 AT1G07410 AT2G44690 AT2G21880 AT2G33870 AT2G22290 AT3G02460 AT3G07890 AT3G53610 AT3G15060 AT3G21700 AT3G16100 AT3G63150 AT3G60860 AT3G46830 AT4G09720 AT4G38200 AT4G28550 AT4G35380 AT4G19640 AT4G29950 AT4G35860 AT4G17530 AT4G02080 AT5G52210 AT5G10260 AT5G15930 AT5G45130 AT5G67560 AT5G60860 AT5G54780 AT5G59840 AT5G59150 AT5G47520 AT5G47200 AT5G64990 AT5G19610 AT1G09180 AT1G28550…
245	80	1.49629e-08	6.97269e-06	BP	cofactor metabolic process	AT3G22200 AT1G50170 AT1G68750 AT1G14290 AT1G58290 AT1G51650 AT1G09940 AT1G64200 AT1G21640 AT2G27490 AT2G01140 AT2G01290 AT2G16510 AT2G25610 AT2G44350 AT2G20860 AT2G26540 AT3G51820 AT3G02360 AT3G12290 AT3G42050 AT3G52930 AT3G24170 AT3G24200 AT3G58750 AT3G58730 AT3G60100 AT3G01020 AT4G26710 AT4G38920 AT4G32530 AT4G22220 AT4G02620 AT4G01690 AT4G11150 AT4G04080 AT4G11820 AT5G03690 AT5G59540 AT5G50210…
139	52	3.66846e-08	1.7095e-05	BP	monovalent inorganic cation transport	AT1G70300 AT1G79610 AT1G64200 AT1G78900 AT1G78920 AT2G16510 AT2G24240 AT2G25610 AT2G07560 AT3G57330 AT3G42050 AT3G42640 AT3G48010 AT3G58730 AT3G05030 AT4G26710 AT4G18160 AT4G30560 AT4G19960 AT4G39080 AT4G38920 AT4G30940 AT4G32500 AT4G23640 AT4G32530 AT4G02620 AT4G11150 AT4G34720 AT5G59540 AT5G55290 AT5G51710 AT5G47560 AT5G47030 AT5G27150 AT5G13450 AT1G01790 AT1G15990 AT1G78560 AT1G30270 AT3G02850…
66	31	5.26531e-08	2.45364e-05	BP	oxidative phosphorylation	AT1G64200 AT1G15120 AT2G02050 AT2G16510 AT2G01090 AT2G25610 AT3G52730 AT3G42050 AT3G58730 AT4G26710 AT4G38920 AT4G32470 AT4G32530 AT4G02620 AT4G02580 AT4G11150 AT5G59540 AT5G08530 AT5G55290 AT5G47030 AT5G13450 AT5G11770 AT2G33040 AT4G38510 AT5G25450 AT3G06670 ATCG00470 ATCG00480 AT5G66760 AT3G27380 AT5G40650
83	36	6.01402e-08	2.80254e-05	BP	alcohol catabolic process	AT3G04120 AT1G04410 AT1G32440 AT2G01140 AT2G01290 AT2G29560 AT3G02360 AT3G10370 AT3G08590 AT3G49160 AT3G52930 AT3G15020 AT3G20040 AT3G13930 AT3G55440 AT3G55410 AT4G29220 AT4G26270 AT5G03690 AT5G61580 AT5G41670 AT5G56630 AT5G42740 AT5G13110 AT5G13420 AT1G56190 AT1G79550 AT4G29130 AT1G13440 AT4G26520 AT4G26390 AT5G43330 AT1G18270 AT1G17650 AT3G52200 AT1G80460
283	87	8.27525e-08	3.85626e-05	BP	biopolymer catabolic process	AT1G71770 AT5G03240 AT3G51770 AT1G10760 AT2G30950 AT1G48790 AT1G33980 AT1G14400 AT1G64230 AT1G07510 AT1G45050 AT1G29150 AT2G25490 AT2G03820 AT2G20580 AT2G32730 AT2G24640 AT2G21270 AT2G44900 AT2G26140 AT2G02760 AT2G16740 AT2G30110 AT2G46030 AT2G41980 AT2G29080 AT3G47060 AT3G23920 AT3G08690 AT3G46460 AT3G05530 AT3G11910 AT3G17000 AT3G27430 AT3G24800 AT3G20060 AT3G14400 AT3G57870 AT3G58040 AT3G55380…
414	117	1.02704e-07	4.786e-05	BP	ion transport	AT1G06970 AT1G26130 AT1G54110 AT1G70300 AT1G79610 AT1G54280 AT1G55620 AT1G64200 AT1G01910 AT1G59820 AT1G16310 AT1G01340 AT1G47240 AT1G78900 AT1G78920 AT2G29410 AT2G46800 AT2G16510 AT2G28180 AT2G24240 AT2G25610 AT2G07560 AT2G13620 AT2G38460 AT2G36950 AT2G47600 AT3G10350 AT3G58970 AT3G08650 AT3G56240 AT3G56090 AT3G06130 AT3G57330 AT3G52080 AT3G42050 AT3G14070 AT3G13900 AT3G17630 AT3G19640 AT3G42640…
21	15	1.07422e-07	5.00589e-05	BP	alcohol biosynthetic process	AT3G51160 AT3G04120 AT1G30620 AT1G12780 AT1G17890 AT2G22240 AT4G37870 AT5G42740 AT5G40390 AT1G78570 AT4G39800 AT1G73250 AT1G13440 AT5G61760 AT1G63000
262	81	1.74824e-07	8.14681e-05	BP	response to temperature stimulus	AT4G26080 AT2G39770 AT1G66340 AT2G18790 AT3G04120 AT5G14800 AT1G05850 AT1G10760 AT2G19450 AT4G16845 AT4G26850 AT1G06460 AT1G53240 AT1G55920 AT1G09560 AT1G54050 AT1G24620 AT1G62820 AT2G27720 AT2G28900 AT2G22240 AT2G37190 AT3G51780 AT3G08720 AT3G07370 AT3G11410 AT3G09200 AT3G17020 AT3G17390 AT3G24500 AT3G24440 AT3G12580 AT4G26840 AT4G20260 AT4G34150 AT4G35790 AT4G03290 AT4G03430 AT4G22260 AT4G11150…
165	57	2.05441e-07	9.57355e-05	BP	coenzyme metabolic process	AT1G68750 AT1G14290 AT1G51650 AT1G64200 AT1G21640 AT2G27490 AT2G01140 AT2G01290 AT2G16510 AT2G25610 AT2G44350 AT2G20860 AT3G02360 AT3G12290 AT3G42050 AT3G52930 AT3G24170 AT3G24200 AT3G58750 AT3G58730 AT3G60100 AT4G26710 AT4G38920 AT4G32530 AT4G02620 AT4G11150 AT4G11820 AT5G03690 AT5G59540 AT5G50210 AT5G41670 AT5G55290 AT5G47030 AT5G13110 AT5G13450 AT5G13420 AT5G14760 AT1G60440 AT1G01710 AT3G54660…
353	102	2.07689e-07	9.67833e-05	BP	cation transport	AT1G06970 AT1G26130 AT1G54110 AT1G70300 AT1G79610 AT1G54280 AT1G64200 AT1G59820 AT1G16310 AT1G47240 AT1G78900 AT1G78920 AT2G29410 AT2G46800 AT2G16510 AT2G28180 AT2G24240 AT2G25610 AT2G07560 AT2G13620 AT2G38460 AT2G36950 AT2G47600 AT3G58970 AT3G08650 AT3G56240 AT3G56090 AT3G06130 AT3G57330 AT3G52080 AT3G42050 AT3G14070 AT3G13900 AT3G17630 AT3G19640 AT3G42640 AT3G48010 AT3G58730 AT3G46900 AT3G05030…
723	183	2.38829e-07	0.000111294	BP	carbohydrate metabolic process	AT2G39770 AT3G51160 AT3G04120 AT1G30620 AT1G64440 AT1G10760 AT2G19450 AT1G07110 AT1G11840 AT1G12780 AT1G68750 AT1G80160 AT1G22880 AT1G04410 AT1G67280 AT1G67070 AT1G17160 AT1G48100 AT1G23190 AT1G17890 AT1G43670 AT1G77410 AT1G32170 AT1G78240 AT1G24170 AT1G06780 AT1G70730 AT1G32440 AT1G51490 AT1G19940 AT1G60590 AT1G15380 AT2G01140 AT2G01290 AT2G35840 AT2G29560 AT2G36390 AT2G31960 AT2G32090 AT2G33100…
73	32	2.38999e-07	0.000111374	BP	membrane lipid metabolic process	AT3G11670 AT1G13560 AT1G63110 AT1G80860 AT1G52570 AT2G22530 AT2G11810 AT2G22240 AT2G38670 AT3G45040 AT3G45100 AT3G51730 AT4G36480 AT4G26770 AT4G30580 AT4G38570 AT4G00550 AT4G22330 AT5G20410 AT5G23670 AT5G57190 AT5G01800 AT1G68000 AT3G18000 AT4G31780 AT4G35790 AT5G23450 AT2G01180 AT4G39180 AT3G25585 AT4G39800 AT3G59770
186	62	2.64176e-07	0.000123106	BP	cytoskeleton organization and biogenesis	AT3G13870 AT3G46520 AT3G12110 AT1G13980 AT1G71790 AT1G18410 AT1G59910 AT2G36200 AT2G21300 AT2G19770 AT2G19760 AT2G29890 AT2G41740 AT2G35630 AT2G18390 AT2G28620 AT3G10180 AT3G05520 AT3G51300 AT3G51150 AT4G29340 AT4G15200 AT4G20890 AT4G24170 AT5G27000 AT5G44610 AT5G66310 AT5G41310 AT5G44340 AT5G42490 AT5G57320 AT5G60930 AT5G02370 AT1G09170 AT1G60430 AT1G80350 AT4G34490 AT5G59370 AT3G27000 AT1G64740…
248	77	2.87191e-07	0.000133831	BP	protein catabolic process	AT5G03240 AT3G51770 AT2G30950 AT1G48790 AT1G14400 AT1G64230 AT1G07510 AT1G45050 AT1G29150 AT2G25490 AT2G20580 AT2G32730 AT2G24640 AT2G21270 AT2G44900 AT2G26140 AT2G02760 AT2G16740 AT2G30110 AT2G46030 AT2G41980 AT2G29080 AT3G47060 AT3G08690 AT3G46460 AT3G05530 AT3G11910 AT3G17000 AT3G27430 AT3G24800 AT3G20060 AT3G14400 AT3G57870 AT3G58040 AT3G55380 AT4G05460 AT4G38930 AT4G24560 AT4G33210 AT4G30890…
664	170	2.89989e-07	0.000135135	BP	organelle organization and biogenesis	AT5G66750 AT5G64630 AT4G22260 AT3G13870 AT3G46520 AT3G12110 AT1G77300 AT2G28290 AT2G30950 AT2G23380 AT1G13980 AT1G57820 AT1G71790 AT1G18410 AT1G52300 AT1G74270 AT1G54240 AT1G54260 AT1G59910 AT1G51060 AT1G70540 AT1G72740 AT1G19890 AT1G78900 AT1G48620 AT2G26890 AT2G13370 AT2G31270 AT2G25880 AT2G45490 AT2G23740 AT2G36200 AT2G37470 AT2G21300 AT2G19480 AT2G45740 AT2G19770 AT2G19760 AT2G29890 AT2G41740…
81	34	3.59485e-07	0.00016752	BP	hexose catabolic process	AT3G04120 AT1G04410 AT1G32440 AT2G01140 AT2G01290 AT2G29560 AT3G02360 AT3G08590 AT3G49160 AT3G52930 AT3G15020 AT3G20040 AT3G13930 AT3G55440 AT3G55410 AT4G29220 AT4G26270 AT5G03690 AT5G61580 AT5G41670 AT5G56630 AT5G42740 AT5G13110 AT5G13420 AT1G56190 AT1G79550 AT4G29130 AT1G13440 AT4G26520 AT4G26390 AT5G43330 AT1G18270 AT1G17650 AT3G52200
81	34	3.59485e-07	0.00016752	BP	monosaccharide catabolic process	AT3G04120 AT1G04410 AT1G32440 AT2G01140 AT2G01290 AT2G29560 AT3G02360 AT3G08590 AT3G49160 AT3G52930 AT3G15020 AT3G20040 AT3G13930 AT3G55440 AT3G55410 AT4G29220 AT4G26270 AT5G03690 AT5G61580 AT5G41670 AT5G56630 AT5G42740 AT5G13110 AT5G13420 AT1G56190 AT1G79550 AT4G29130 AT1G13440 AT4G26520 AT4G26390 AT5G43330 AT1G18270 AT1G17650 AT3G52200
20	14	4.32969e-07	0.000201763	BP	monosaccharide biosynthetic process	AT3G51160 AT3G04120 AT1G30620 AT1G12780 AT1G17890 AT2G22240 AT4G37870 AT5G42740 AT1G78570 AT4G39800 AT1G73250 AT1G13440 AT5G61760 AT1G63000
1085	257	4.53507e-07	0.000211334	BP	phosphate metabolic process	AT1G67580 AT1G06700 AT1G49270 AT1G19090 AT1G09600 AT1G33770 AT1G64300 AT1G76370 AT1G35670 AT1G70430 AT1G74490 AT1G64630 AT1G79640 AT1G10620 AT1G03920 AT1G64200 AT1G45160 AT1G72770 AT1G25390 AT1G63500 AT1G31910 AT1G50990 AT1G61860 AT1G53050 AT1G15120 AT2G35890 AT2G43230 AT2G02050 AT2G25880 AT2G45490 AT2G43850 AT2G16510 AT2G31800 AT2G23070 AT2G23080 AT2G01090 AT2G19400 AT2G21480 AT2G25610 AT2G31010…
1086	257	4.90854e-07	0.000228738	BP	phosphorus metabolic process	AT1G67580 AT1G06700 AT1G49270 AT1G19090 AT1G09600 AT1G33770 AT1G64300 AT1G76370 AT1G35670 AT1G70430 AT1G74490 AT1G64630 AT1G79640 AT1G10620 AT1G03920 AT1G64200 AT1G45160 AT1G72770 AT1G25390 AT1G63500 AT1G31910 AT1G50990 AT1G61860 AT1G53050 AT1G15120 AT2G35890 AT2G43230 AT2G02050 AT2G25880 AT2G45490 AT2G43850 AT2G16510 AT2G31800 AT2G23070 AT2G23080 AT2G01090 AT2G19400 AT2G21480 AT2G25610 AT2G31010…
75	32	5.05121e-07	0.000235386	BP	regulation of a molecular function	AT1G04830 AT1G71950 AT2G37550 AT2G20900 AT2G18730 AT2G31440 AT3G02460 AT3G07940 AT3G07890 AT3G53710 AT3G50630 AT4G05330 AT4G28550 AT4G29950 AT4G32630 AT4G17890 AT5G15930 AT5G23450 AT5G61980 AT5G48820 AT5G54780 AT5G63770 AT5G54310 AT5G57690 AT5G51290 AT2G17290 AT5G04510 AT2G17520 AT4G28980 AT5G41940 AT1G08680 AT5G58140
69	30	6.98673e-07	0.000325581	BP	regulation of catalytic activity	AT1G04830 AT1G71950 AT2G37550 AT2G20900 AT2G18730 AT2G31440 AT3G02460 AT3G07940 AT3G07890 AT3G53710 AT3G50630 AT4G05330 AT4G28550 AT4G29950 AT4G32630 AT4G17890 AT5G15930 AT5G23450 AT5G61980 AT5G48820 AT5G54780 AT5G63770 AT5G54310 AT5G57690 AT5G51290 AT5G04510 AT2G17520 AT4G28980 AT5G41940 AT1G08680
83	34	7.15075e-07	0.000333225	BP	glucose metabolic process	AT3G04120 AT1G04410 AT1G32440 AT2G01140 AT2G01290 AT2G29560 AT3G02360 AT3G08590 AT3G49160 AT3G52930 AT3G15020 AT3G20040 AT3G13930 AT3G55440 AT3G55410 AT4G29220 AT4G26270 AT4G37870 AT5G03690 AT5G61580 AT5G41670 AT5G56630 AT5G42740 AT5G13110 AT5G13420 AT1G56190 AT1G79550 AT1G13440 AT4G26520 AT4G26390 AT5G43330 AT1G18270 AT1G17650 AT3G52200
80	33	8.58072e-07	0.000399862	BP	glucose catabolic process	AT3G04120 AT1G04410 AT1G32440 AT2G01140 AT2G01290 AT2G29560 AT3G02360 AT3G08590 AT3G49160 AT3G52930 AT3G15020 AT3G20040 AT3G13930 AT3G55440 AT3G55410 AT4G29220 AT4G26270 AT5G03690 AT5G61580 AT5G41670 AT5G56630 AT5G42740 AT5G13110 AT5G13420 AT1G56190 AT1G79550 AT1G13440 AT4G26520 AT4G26390 AT5G43330 AT1G18270 AT1G17650 AT3G52200
751	186	9.12136e-07	0.000425056	BP	response to abiotic stimulus	AT4G26080 AT1G37130 AT1G68370 AT2G38120 AT4G14110 AT2G39770 AT1G66340 AT2G18790 AT3G15620 AT3G18780 AT3G04120 AT2G47580 AT5G03240 AT1G12370 AT1G54490 AT3G02260 AT5G14800 AT1G05850 AT1G75040 AT1G10760 AT2G19450 AT2G30950 AT4G16845 AT4G26850 AT4G30950 AT1G06460 AT1G53240 AT1G49300 AT1G56280 AT1G55920 AT1G09560 AT1G10240 AT1G54050 AT1G58290 AT1G54410 AT1G24620 AT1G62820 AT1G49950 AT2G37630 AT2G27720…
7717	1512	9.72117e-07	0.000453007	BP	cellular metabolic process	AT1G37130 AT4G14110 AT3G48560 AT2G39770 AT5G66750 AT1G12840 AT3G11670 AT1G66340 AT5G64630 AT1G02090 AT3G61140 AT4G22260 AT3G51160 AT2G18790 AT4G37930 AT3G53570 AT4G39980 AT3G04120 AT1G71770 AT2G47580 AT5G03240 AT1G12370 AT4G29010 AT3G47340 AT1G20620 AT5G14250 AT5G42970 AT1G77300 AT3G51770 AT5G13480 AT3G01120 AT1G30620 AT5G14800 AT2G46920 AT1G05850 AT3G22200 AT1G75040 AT1G64440 AT1G10760 AT2G28290…
1349	308	1.15451e-06	0.000537999	BP	protein modification process	AT4G14110 AT1G02090 AT3G61140 AT5G14250 AT5G42970 AT1G77300 AT2G23380 AT1G67580 AT1G67530 AT1G06700 AT1G53290 AT1G49270 AT1G27910 AT1G19090 AT1G09600 AT1G33770 AT1G29340 AT1G71020 AT1G64300 AT1G76370 AT1G35670 AT1G63110 AT1G70430 AT1G23030 AT1G74490 AT1G64630 AT1G64470 AT1G79640 AT1G79650 AT1G10620 AT1G03920 AT1G74800 AT1G23260 AT1G45160 AT1G72770 AT1G25390 AT1G63500 AT1G12990 AT1G24330 AT1G32750…
32	18	1.19846e-06	0.000558481	BP	membrane fusion	AT1G28490 AT1G15880 AT2G45200 AT2G36900 AT3G05710 AT3G03800 AT3G24350 AT4G17730 AT5G16830 AT5G05760 AT5G08080 AT1G61290 AT1G26670 AT1G11250 AT4G32150 AT1G13890 AT4G02195 AT5G46860
19	13	1.71127e-06	0.000797451	BP	hexose biosynthetic process	AT3G51160 AT3G04120 AT1G12780 AT1G17890 AT2G22240 AT4G37870 AT5G42740 AT1G78570 AT4G39800 AT1G73250 AT1G13440 AT5G61760 AT1G63000
75	31	1.7331e-06	0.000807626	BP	hydrogen transport	AT1G64200 AT1G78900 AT1G78920 AT2G16510 AT2G25610 AT2G07560 AT3G57330 AT3G42050 AT3G42640 AT3G58730 AT4G26710 AT4G39080 AT4G38920 AT4G32530 AT4G02620 AT4G11150 AT4G34720 AT5G59540 AT5G55290 AT5G47030 AT5G13450 AT2G18960 AT1G80660 AT2G22950 AT2G33040 AT4G38510 AT3G06670 AT3G60330 ATCG00470 ATCG00480 AT4G27500
75	31	1.7331e-06	0.000807626	BP	proton transport	AT1G64200 AT1G78900 AT1G78920 AT2G16510 AT2G25610 AT2G07560 AT3G57330 AT3G42050 AT3G42640 AT3G58730 AT4G26710 AT4G39080 AT4G38920 AT4G32530 AT4G02620 AT4G11150 AT4G34720 AT5G59540 AT5G55290 AT5G47030 AT5G13450 AT2G18960 AT1G80660 AT2G22950 AT2G33040 AT4G38510 AT3G06670 AT3G60330 ATCG00470 ATCG00480 AT4G27500
400	109	1.87831e-06	0.000875294	BP	DNA metabolic process	AT5G66750 AT5G64630 AT1G12370 AT1G77300 AT2G28290 AT2G23380 AT1G57820 AT1G29630 AT1G67320 AT1G79650 AT1G54240 AT1G54260 AT1G51060 AT1G44900 AT1G72740 AT1G49980 AT1G66730 AT1G52500 AT1G19890 AT1G48620 AT2G37560 AT2G13370 AT2G31320 AT2G31270 AT2G16440 AT2G25880 AT2G45490 AT2G23740 AT2G37470 AT2G19480 AT2G26280 AT2G27120 AT2G29680 AT2G24490 AT2G30350 AT2G31650 AT3G09480 AT3G11910 AT3G20670 AT3G53730…
159	53	1.88224e-06	0.000877123	BP	response to cold	AT4G26080 AT2G18790 AT1G10760 AT2G19450 AT4G16845 AT1G53240 AT1G55920 AT1G09560 AT1G24620 AT1G62820 AT2G27720 AT2G28900 AT2G37190 AT3G51780 AT3G11410 AT3G09200 AT3G17020 AT3G17390 AT3G24440 AT4G20260 AT4G34150 AT4G35790 AT4G03290 AT4G03430 AT4G11150 AT5G01600 AT5G58070 AT5G63770 AT5G38470 AT5G02500 AT2G43790 AT3G08720 AT3G08730 AT4G08500 AT4G39260 AT5G53000 AT5G50720 AT4G16420 AT4G17615 AT4G02380…
168	55	2.28595e-06	0.00106525	BP	response to salt stress	AT2G39770 AT1G66340 AT2G47580 AT5G14800 AT1G05850 AT2G19450 AT1G49300 AT1G49950 AT2G37630 AT2G45640 AT2G46830 AT3G51780 AT3G55730 AT3G07370 AT3G50500 AT5G59430 AT5G02840 AT5G62520 AT5G67580 AT5G37370 AT5G47390 AT5G01410 AT5G27150 AT1G15020 AT1G10940 AT1G01060 AT1G15690 AT1G06390 AT2G43790 AT3G08720 AT3G08730 AT3G17510 AT3G19580 AT4G08500 AT4G24960 AT4G32150 AT5G03740 AT5G50720 AT2G26430 AT5G22360…
231	70	2.57801e-06	0.00120135	BP	ubiquitin-dependent protein catabolic process	AT5G03240 AT3G51770 AT1G48790 AT1G14400 AT1G64230 AT1G45050 AT1G29150 AT2G25490 AT2G20580 AT2G32730 AT2G24640 AT2G21270 AT2G44900 AT2G02760 AT2G16740 AT2G30110 AT2G46030 AT2G41980 AT3G08690 AT3G46460 AT3G05530 AT3G11910 AT3G17000 AT3G27430 AT3G24800 AT3G20060 AT3G14400 AT3G57870 AT3G58040 AT3G55380 AT4G05460 AT4G38930 AT4G24560 AT4G33210 AT4G30890 AT4G31300 AT4G17510 AT4G15420 AT4G27880 AT5G06600…
231	70	2.57801e-06	0.00120135	BP	modification-dependent protein catabolic process	AT5G03240 AT3G51770 AT1G48790 AT1G14400 AT1G64230 AT1G45050 AT1G29150 AT2G25490 AT2G20580 AT2G32730 AT2G24640 AT2G21270 AT2G44900 AT2G02760 AT2G16740 AT2G30110 AT2G46030 AT2G41980 AT3G08690 AT3G46460 AT3G05530 AT3G11910 AT3G17000 AT3G27430 AT3G24800 AT3G20060 AT3G14400 AT3G57870 AT3G58040 AT3G55380 AT4G05460 AT4G38930 AT4G24560 AT4G33210 AT4G30890 AT4G31300 AT4G17510 AT4G15420 AT4G27880 AT5G06600…
231	70	2.57801e-06	0.00120135	BP	modification-dependent macromolecule catabolic process	AT5G03240 AT3G51770 AT1G48790 AT1G14400 AT1G64230 AT1G45050 AT1G29150 AT2G25490 AT2G20580 AT2G32730 AT2G24640 AT2G21270 AT2G44900 AT2G02760 AT2G16740 AT2G30110 AT2G46030 AT2G41980 AT3G08690 AT3G46460 AT3G05530 AT3G11910 AT3G17000 AT3G27430 AT3G24800 AT3G20060 AT3G14400 AT3G57870 AT3G58040 AT3G55380 AT4G05460 AT4G38930 AT4G24560 AT4G33210 AT4G30890 AT4G31300 AT4G17510 AT4G15420 AT4G27880 AT5G06600…
231	70	2.57801e-06	0.00120135	BP	proteolysis involved in cellular protein catabolic process	AT5G03240 AT3G51770 AT1G48790 AT1G14400 AT1G64230 AT1G45050 AT1G29150 AT2G25490 AT2G20580 AT2G32730 AT2G24640 AT2G21270 AT2G44900 AT2G02760 AT2G16740 AT2G30110 AT2G46030 AT2G41980 AT3G08690 AT3G46460 AT3G05530 AT3G11910 AT3G17000 AT3G27430 AT3G24800 AT3G20060 AT3G14400 AT3G57870 AT3G58040 AT3G55380 AT4G05460 AT4G38930 AT4G24560 AT4G33210 AT4G30890 AT4G31300 AT4G17510 AT4G15420 AT4G27880 AT5G06600…
141	48	2.90118e-06	0.00135195	BP	DNA packaging	AT5G66750 AT5G64630 AT1G77300 AT2G28290 AT2G23380 AT1G57820 AT1G54240 AT1G54260 AT1G51060 AT1G72740 AT1G19890 AT1G48620 AT2G13370 AT2G25880 AT2G45490 AT2G23740 AT2G37470 AT2G19480 AT2G31650 AT3G09480 AT3G20670 AT3G53730 AT3G13782 AT3G24440 AT3G18520 AT4G37280 AT4G38130 AT4G32830 AT4G40030 AT4G40040 AT4G13460 AT5G44800 AT5G59870 AT5G02570 AT1G08460 AT1G08060 AT2G35160 AT4G13940 AT1G02740 AT1G08170…
141	48	2.90118e-06	0.00135195	BP	establishment and/or maintenance of chromatin architecture	AT5G66750 AT5G64630 AT1G77300 AT2G28290 AT2G23380 AT1G57820 AT1G54240 AT1G54260 AT1G51060 AT1G72740 AT1G19890 AT1G48620 AT2G13370 AT2G25880 AT2G45490 AT2G23740 AT2G37470 AT2G19480 AT2G31650 AT3G09480 AT3G20670 AT3G53730 AT3G13782 AT3G24440 AT3G18520 AT4G37280 AT4G38130 AT4G32830 AT4G40030 AT4G40040 AT4G13460 AT5G44800 AT5G59870 AT5G02570 AT1G08460 AT1G08060 AT2G35160 AT4G13940 AT1G02740 AT1G08170…
25	15	3.13052e-06	0.00145882	BP	nucleotide-sugar metabolic process	AT3G51160 AT1G02000 AT1G17890 AT3G23820 AT3G46440 AT3G14790 AT4G30440 AT4G00110 AT4G20460 AT4G12250 AT5G28840 AT5G59290 AT1G78570 AT1G30620 AT1G63000
224	68	3.3215e-06	0.00154782	BP	protein folding	AT1G56300 AT1G08780 AT1G11660 AT1G72070 AT1G28210 AT1G01230 AT2G26890 AT2G25560 AT2G16600 AT2G21130 AT2G41000 AT2G38730 AT2G42080 AT2G47320 AT3G22480 AT3G44110 AT3G11830 AT3G62600 AT3G12170 AT3G57340 AT3G14200 AT3G20050 AT3G13860 AT3G08910 AT3G08970 AT3G47940 AT3G62190 AT3G12580 AT4G34870 AT4G28480 AT4G17070 AT4G38740 AT5G03030 AT5G03160 AT5G09590 AT5G20890 AT5G20910 AT5G48580 AT5G48570 AT5G49580…
237	71	3.45386e-06	0.0016095	BP	cellular protein catabolic process	AT5G03240 AT3G51770 AT2G30950 AT1G48790 AT1G14400 AT1G64230 AT1G45050 AT1G29150 AT2G25490 AT2G20580 AT2G32730 AT2G24640 AT2G21270 AT2G44900 AT2G02760 AT2G16740 AT2G30110 AT2G46030 AT2G41980 AT3G08690 AT3G46460 AT3G05530 AT3G11910 AT3G17000 AT3G27430 AT3G24800 AT3G20060 AT3G14400 AT3G57870 AT3G58040 AT3G55380 AT4G05460 AT4G38930 AT4G24560 AT4G33210 AT4G30890 AT4G31300 AT4G17510 AT4G15420 AT4G27880…
53	24	3.73297e-06	0.00173956	BP	membrane lipid biosynthetic process	AT3G11670 AT1G13560 AT1G63110 AT2G22530 AT2G11810 AT2G22240 AT2G38670 AT3G45040 AT3G45100 AT4G36480 AT4G26770 AT4G30580 AT4G38570 AT4G00550 AT5G20410 AT5G23670 AT5G57190 AT1G68000 AT3G18000 AT4G31780 AT5G23450 AT4G39180 AT3G25585 AT4G39800
[truncated: 138 more rows]

## Sheet: SiV  PT v dry pollen UP
NodeSize	SampleMatch	P values	adjusted P values	GO Ontology	GO Term	Sample AGIs
[truncated: 79 more rows]

## Sheet: SIV PT v dry pollen DOWN
NodeSize	SampleMatch	P value	adjusted P value	GO Ontology	GO Term	Sample AGIs
[truncated: 15 more rows]

## Sheet: SIV PT v 4h PT UP
NodeSize	SampleMatch	P valuer	adjusted P value	GO Ontology	Go Term	Sample AGIs
[truncated: 84 more rows]

## Sheet: SIV PT v 4h PT DOWN
NodeSize	SampleMatch	P value	adjusted P value	GO Term	GO Ontology	Sample AGIs
[truncated: 13 more rows]
