# Supplementary material for: Penetration of the Stigma and Style Elicits a Novel Transcriptome in Pollen Tubes, Pointing to Genes Critical for Growth in a Pistil
Source: PLoS Genet. 2009 Aug 28;5(8):e1000621. doi: 10.1371/journal.pgen.1000621 (PMC2726614; doi:10.1371/journal.pgen.1000621)
Supplement: Table S9 — Complete list of overrepresented GO terms and the associated genes from the Fisher exact test shown in Table 1 (0.17 MB XLS) [file pgen.1000621.s014.xls]

## Sheet: Fisher exact test results
GO ID	# of times a GO term is present in SIV PT-enriched genes	# of times a GO term is present in pollen-expressed genes	p value	GO term	ontology	GO term definition	Total number of SIV PT-enriched genes analyzed	Total number of pollen-expressed genes analyzed
GO:0004888	4	7	0.00144517	transmembrane receptor activity	MF	Combining with an extracellular or intracellular messenger to initiate a change in cell activity, and spanning to the membrane of either the cell or an organelle.	349	6741
GO:0003677	26	261	0.00181419	DNA binding	MF	Interacting selectively with DNA (deoxyribonucleic acid).	349	6741
GO:0006952	7	32	0.00259032	defense response	BP	Reactions, triggered in response to the presence of a foreign body or the occurrence of an injury, which result in restriction of damage to the organism attacked or prevention/recovery from the infection caused by the attack.	349	6741
GO:0031224	4	9	0.00289489	intrinsic to membrane	CC	Located in a membrane such that some covalently attached portion of the gene product, for example part of a peptide sequence or some other covalently attached moiety such as a GPI anchor, spans or is embedded in one or both leaflets of the membrane.	349	6741
GO:0004650	4	14	0.0101947	polygalacturonase activity	MF	Catalysis of the random hydrolysis of 1,4-alpha-D-galactosiduronic linkages in pectate and other galacturonans.	349	6741
GO:0004402	2	2	0.0135695	histone acetyltransferase activity	MF	Catalysis of the reaction: acetyl-CoA + histone = CoA + acetyl-histone.	349	6741
GO:0005667	2	2	0.0135695	transcription factor complex	CC	Any complex, distinct from RNA polymerase, including one or more polypeptides capable of binding DNA at promoters or at cis-acting regulatory sequences, and regulating transcription.	349	6741
GO:0007059	2	2	0.0135695	chromosome segregation	BP	The process by which genetic material, in the form of chromosomes, is organized and then physically separated and apportioned to two or more sets.	349	6741
GO:0015770	2	2	0.0135695	sucrose transport	BP	The directed movement of sucrose into, out of, within or between cells. Sucrose is the disaccharide fructofuranosyl-glucopyranoside.	349	6741
GO:0005524	16	165	0.0163356	ATP binding	MF	Interacting selectively with ATP, adenosine 5'-triphosphate, a universally important coenzyme and enzyme regulator.	349	6741
GO:0006355	15	155	0.0200047	regulation of transcription, DNA-dependent	BP	Any process that modulates the frequency, rate or extent of DNA-dependent transcription.	349	6741
GO:0008506	2	3	0.0218838	sucrose:hydrogen symporter activity	MF	Catalysis of the transfer of a solute or solutes from one side of a membrane to the other according to the reaction: sucrose(out) + H+(out) = sucrose(in) + H+(in).	349	6741
GO:0004712	4	19	0.0243195	protein serine/threonine/tyrosine kinase activity	MF	Catalysis of the reaction: ATP + a protein serine/threonine/tyrosine = ADP + protein serine/threonine/tyrosine phosphate.	349	6741
GO:0003700	20	237	0.0278569	transcription factor activity	MF	The function of binding to a specific DNA sequence in order to modulate transcription. The transcription factor may or may not also interact selectively with a protein or macromolecular complex.	349	6741
GO:0000151	4	20	0.0280837	ubiquitin ligase complex	CC	A protein complex that includes a ubiquitin-protein ligase (E3) and other proteins that may confer substrate specificity on the complex.	349	6741
GO:0051726	4	20	0.0280837	regulation of cell cycle	BP	Any process that modulates the rate or extent of progression through the cell cycle.	349	6741
GO:0017111	3	11	0.0287165	nucleoside-triphosphatase activity	MF	Catalysis of the reaction: a nucleoside triphosphate + H2O = nucleoside diphosphate + phosphate.	349	6741
GO:0005634	35	479	0.0298328	nucleus	CC	A membrane-bounded organelle of eukaryotic cells in which chromosomes are housed and replicated. In most cells, the nucleus contains all of the cell's chromosomes except the organellar chromosomes, and is the site of RNA synthesis and processing. In some species, or in specialized cell types, RNA metabolism or DNA replication may be absent.	349	6741
GO:0006281	4	21	0.0321757	DNA repair	BP	The process of restoring DNA after damage. Genomes are subject to damage by chemical and physical agents in the environment (e.g. UV and ionizing radiations, chemical mutagens, fungal and bacterial toxins, etc.) and by free radicals or alkylating agents endogenously generated in metabolism. DNA is also damaged because of errors during its replication. A variety of different DNA repair pathways ha…	349	6741
GO:0005451	3	12	0.0346179	monovalent cation:proton antiporter activity	MF	Catalysis of the transfer of a solute or solutes from one side of a membrane to the other according to the reaction: monovalent cation(out) + H+(in) = monovalent cation(in) + H+(out).	349	6741
GO:0015385	3	14	0.0481337	sodium:hydrogen antiporter activity	MF	Catalysis of the transfer of a solute or solutes from one side of a membrane to the other according to the reaction: Na+(out) + H+(in) = Na+(in) + H+(out).	349	6741	P value cut off; <0.05 is significant
GO:0006260	3	16	0.0638402	DNA replication	BP	The process whereby new strands of DNA are synthesized. The template for replication can either be an existing DNA molecule or RNA.	349	6741
GO:0000145	2	8	0.0837165	exocyst	CC	Protein complex peripherally associated with the plasma membrane that determines where secretory vesicles dock and fuse. At least eight complex components are conserved between yeast and mammals.	349	6741
GO:0016563	2	8	0.0837165	transcription activator activity	MF	Any transcription regulator activity required for initiation or upregulation of transcription.	349	6741
GO:0045941	2	8	0.0837165	positive regulation of transcription	BP	Any process that activates or increases the frequency, rate or extent of transcription.	349	6741
GO:0016567	3	19	0.0911753	protein ubiquitination	BP	The process by which one or more ubiquitin moieties are added to a protein.	349	6741
GO:0006468	16	212	0.0959445	protein amino acid phosphorylation	BP	The process of introducing a phosphate group on to a protein.	349	6741
GO:0004194	2	9	0.0990933	pepsin A activity	MF	Catalysis of the hydrolysis of peptide bonds. Preferential cleavage: hydrophobic, preferably aromatic, residues in P1 and P1' positions. Cleaves Phe1-Val2, Gln4-His5, Glu13-Ala14, Ala14-Leu15, Leu15-Tyr16, Tyr16-Leu17, Gly23-Phe24, Phe24-Phe25 and Phe25-Tyr26 bonds in the B chain of insulin.	349	6741
GO:0006904	2	9	0.0990933	vesicle docking during exocytosis	BP	The initial attachment of a vesicle membrane to a target membrane, mediated by proteins protruding from the membrane of the vesicle and the target membrane, during exocytosis.	349	6741
GO:0016036	2	9	0.0990933	cellular response to phosphate starvation	BP	A change in state or activity of a cell (in terms of movement, secretion, enzyme production, gene expression, etc.) as a result of deprivation of phosphate.	349	6741
GO:0006812	4	33	0.106705	cation transport	BP	The directed movement of cations, atoms or small molecules with a net positive charge, into, out of, within or between cells.	349	6741
GO:0030246	2	10	0.115179	carbohydrate binding	MF	Interacting selectively with any carbohydrate.	349	6741
GO:0003676	10	124	0.1235	nucleic acid binding	MF	Interacting selectively with any nucleic acid.	349	6741
GO:0016301	16	224	0.133005	kinase activity	MF	Catalysis of the transfer of a phosphate group, usually from ATP, to a substrate molecule.	349	6741
GO:0004842	7	80	0.135653	ubiquitin-protein ligase activity	MF	Catalysis of the reaction: ATP + ubiquitin + protein lysine = AMP + diphosphate + protein N-ubiquityllysine.	349	6741
GO:0005515	28	433	0.142799	protein binding	MF	Interacting selectively with any protein or protein complex (a complex of two or more proteins that may include other nonprotein molecules).	349	6741
GO:0004672	5	53	0.155514	protein kinase activity	MF	Catalysis of the phosphorylation of an amino acid residue in a protein, usually according to the reaction: a protein + ATP = a phosphoprotein + ADP.	349	6741
GO:0003993	2	13	0.166664	acid phosphatase activity	MF	Catalysis of the reaction: an orthophosphoric monoester + H2O = an alcohol + phosphate, with an acid pH optimum.	349	6741
GO:0006512	2	13	0.166664	ubiquitin cycle	BP	OBSOLETE. The cyclical process by which one or more ubiquitin moieties are added to (ubiquitination) and removed from (deubiquitination) a protein.	349	6741
GO:0045449	8	105	0.192127	regulation of transcription	BP	Any process that modulates the frequency, rate or extent of the synthesis of either RNA on a template of DNA or DNA on a template of RNA.	349	6741
GO:0004386	2	15	0.202798	helicase activity	MF	Catalysis of the unwinding of a DNA or RNA duplex.	349	6741
GO:0006396	2	15	0.202798	RNA processing	BP	Any process involved in the conversion of one or more primary RNA transcripts into one or more mature RNA molecules.	349	6741
GO:0006464	2	15	0.202798	protein modification process	BP	The covalent alteration of one or more amino acids occurring in proteins, peptides and nascent polypeptides (co-translational, post-translational modifications). Includes the modification of charged tRNAs that are destined to occur in a protein (pre-translation modification).	349	6741
GO:0006813	2	15	0.202798	potassium ion transport	BP	The directed movement of potassium ions (K+) into, out of, within or between cells.	349	6741
GO:0007568	2	17	0.239693	aging	BP	The inherent decline over time, from the optimal fertility and viability of early maturity, that may precede death and may be preceded by other indications, such as sterility.	349	6741
GO:0009733	4	48	0.252365	response to auxin stimulus	BP	A change in state or activity of a cell or an organism (in terms of movement, secretion, enzyme production, gene expression, etc.) as a result of an auxin stimulus.	349	6741
GO:0000166	6	81	0.256553	nucleotide binding	MF	Interacting selectively with a nucleotide, any compound consisting of a nucleoside that is esterified with (ortho)phosphate or an oligophosphate at any hydroxyl group on the ribose or deoxyribose moiety.	349	6741
GO:0015144	3	35	0.287242	carbohydrate transmembrane transporter activity	MF	Catalysis of the transfer of carbohydrate from one side of the membrane to the other.	349	6741
GO:0009705	2	20	0.295442	plant-type vacuole membrane	CC	The lipid bilayer surrounding a vacuole that retains the same shape regardless of cell cycle phase. The membrane separates its contents from the cytoplasm of the cell.	349	6741
GO:0005622	11	174	0.302405	intracellular	CC	The living contents of a cell; the matter contained within (but not including) the plasma membrane, usually taken to exclude large vacuoles and masses of secretory or ingested material. In eukaryotes it includes the nucleus and cytoplasm.	349	6741
GO:0015171	2	21	0.313941	amino acid transmembrane transporter activity	MF	Catalysis of the transfer of amino acids from one side of a membrane to the other. Amino acids are organic molecules that contain an amino group and a carboxyl group.	349	6741
GO:0005351	3	37	0.314589	sugar:hydrogen symporter activity	MF	Catalysis of the transfer of a solute or solutes from one side of a membrane to the other according to the reaction: sugar(out) + H+(out) = sugar(in) + H+(in).	349	6741
GO:0006413	3	37	0.314589	translational initiation	BP	The process preceding formation of the peptide bond between the first two amino acids of a protein. This includes the formation of a complex of the ribosome, mRNA, and an initiation complex that contains the first aminoacyl-tRNA.	349	6741
GO:0005777	2	22	0.332331	peroxisome	CC	A small, membrane-bounded organelle that uses dioxygen (O2) to oxidize organic molecules; contains some enzymes that produce and others that degrade hydrogen peroxide (H2O2).	349	6741
GO:0005975	6	92	0.352076	carbohydrate metabolic process	BP	The chemical reactions and pathways involving carbohydrates, any of a group of organic compounds based of the general formula Cx(H2O)y.	349	6741
GO:0004722	4	57	0.353289	protein serine/threonine phosphatase activity	MF	Catalysis of the reaction: protein serine/threonine phosphate + H2O = protein serine/threonine + phosphate.	349	6741
GO:0009416	2	26	0.404175	response to light stimulus	BP	A change in state or activity of a cell or an organism (in terms of movement, secretion, enzyme production, gene expression, etc.) as a result of a light stimulus, electromagnetic radiation of wavelengths classified as infrared, visible or ultraviolet light.	349	6741
GO:0030528	2	26	0.404175	transcription regulator activity	MF	Plays a role in regulating transcription; may bind a promoter or enhancer DNA sequence or interact with a DNA-binding transcription factor.	349	6741
GO:0005488	10	174	0.420309	binding	MF	The selective, often stoichiometric, interaction of a molecule with one or more specific sites on another molecule.	349	6741
GO:0007275	2	27	0.421579	multicellular organismal development	BP	The biological process whose specific outcome is the progression of a multicellular organism over time from an initial condition (e.g. a zygote or a young adult) to a later condition (e.g. a multicellular animal or an aged adult).	349	6741
GO:0009408	3	46	0.436453	response to heat	BP	A change in state or activity of a cell or an organism (in terms of movement, secretion, enzyme production, gene expression, etc.) as a result of a heat stimulus, a temperature stimulus above the optimal temperature for that organism.	349	6741
GO:0009055	2	29	0.455577	electron carrier activity	MF	Any molecular entity that serves as an electron acceptor and electron donor in an electron transport system.	349	6741
GO:0016021	9	161	0.460517	integral to membrane	CC	Penetrating at least one phospholipid bilayer of a membrane. May also refer to the state of being buried in the bilayer with no exposure outside the bilayer. When used to describe a protein, indicates that all or part of the peptide sequence is embedded in the membrane.	349	6741
GO:0003743	3	49	0.475459	translation initiation factor activity	MF	Functions in the initiation of ribosome-mediated translation of mRNA into a polypeptide.	349	6741
GO:0008026	2	32	0.504341	ATP-dependent helicase activity	MF	Catalysis of the reaction: ATP + H2O = ADP + phosphate to drive the unwinding of a DNA or RNA helix.	349	6741
GO:0016192	2	36	0.564802	vesicle-mediated transport	BP	The directed movement of substances, either within a vesicle or in the vesicle membrane, into, out of or within a cell.	349	6741
GO:0012505	35	694	0.590862	endomembrane system	CC	A collection of membranous structures involved in transport within the cell. The main components of the endomembrane system are endoplasmic reticulum, Golgi bodies, vesicles, cell membrane and nuclear envelope. Members of the endomembrane system pass materials through each other or though the use of vesicles.	349	6741
GO:0006979	3	59	0.595184	response to oxidative stress	BP	A change in state or activity of a cell or an organism (in terms of movement, secretion, enzyme production, gene expression, etc.) as a result of oxidative stress, a state often resulting from exposure to high levels of reactive oxygen species, e.g. superoxide anions, hydrogen peroxide (H2O2), and hydroxyl radicals.	349	6741
GO:0008270	12	249	0.63964	zinc ion binding	MF	Interacting selectively with zinc (Zn) ions.	349	6741
GO:0007165	3	65	0.657938	signal transduction	BP	The cascade of processes by which a signal interacts with a receptor, causing a change in the level or activity of a second messenger or other downstream target, and ultimately effecting a change in the functioning of the cell.	349	6741
GO:0005516	2	44	0.669279	calmodulin binding	MF	Interacting selectively with calmodulin, a calcium-binding protein with many roles, both in the calcium-bound and calcium-free states.	349	6741
GO:0006508	4	94	0.718196	proteolysis	BP	The hydrolysis of a peptide bond or bonds within a protein.	349	6741
GO:0031072	2	50	0.733606	heat shock protein binding	MF	Interacting selectvely with a heat shock protein, any protein synthesized or activated in response to heat shock.	349	6741
GO:0005829	3	78	0.769036	cytosol	CC	That part of the cytoplasm that does not contain membranous or particulate subcellular components.	349	6741
GO:0006457	4	102	0.7735	protein folding	BP	The process of assisting in the covalent and noncovalent assembly of single chain polypeptides or multisubunit complexes into the correct tertiary structure.	349	6741
GO:0016887	2	56	0.786993	ATPase activity	MF	Catalysis of the reaction: ATP + H2O = ADP + phosphate. May or may not be coupled to another reaction.	349	6741
GO:0006511	4	105	0.791912	ubiquitin-dependent protein catabolic process	BP	The chemical reactions and pathways resulting in the breakdown of a protein or peptide by hydrolysis of its peptide bonds, initiated by the covalent attachment of a ubiquitin moiety, or multiple ubiquitin moieties, to the protein.	349	6741
GO:0006118	4	114	0.840031	electron transport	BP	OBSOLETE. The transport of electrons from an electron donor to an electron acceptor.	349	6741
GO:0009507	19	462	0.872899	chloroplast	CC	A chlorophyll-containing plastid with thylakoids organized into grana and frets, or stroma thylakoids, and embedded in a stroma.	349	6741
GO:0009793	3	98	0.881058	embryonic development ending in seed dormancy	BP	The process whose specific outcome is the progression of the embryo over time, from zygote formation to the end of seed dormancy.	349	6741
GO:0016491	2	72	0.885986	oxidoreductase activity	MF	Catalysis of an oxidation-reduction (redox) reaction, a reversible chemical reaction in which the oxidation state of an atom or atoms within a molecule is altered. One substrate acts as a hydrogen or electron donor and becomes oxidized, while the other acts as hydrogen or electron acceptor and becomes reduced.	349	6741
GO:0006810	5	153	0.895545	transport	BP	The directed movement of substances (such as macromolecules, small molecules, ions) into, out of, within or between cells.	349	6741
GO:0006886	2	76	0.902998	intracellular protein transport	BP	The directed movement of proteins in a cell, including the movement of proteins between specific compartments or structures within a cell, such as organelles of a eukaryotic cell.	349	6741
GO:0005525	2	79	0.914172	GTP binding	MF	Interacting selectively with GTP, guanosine triphosphate.	349	6741
GO:0003824	4	134	0.914402	catalytic activity	MF	Catalysis of a biochemical reaction at physiological temperatures. In biologically catalyzed reactions, the reactants are known as substrates, and the catalysts are naturally occurring macromolecular substances known as enzymes. Enzymes possess specific binding sites for substrates, and are usually composed wholly or largely of protein, but RNA that has catalytic activity (ribozyme) is often also…	349	6741
GO:0005794	2	81	0.920939	Golgi apparatus	CC	A compound membranous cytoplasmic organelle of eukaryotic cells, consisting of flattened, ribosome-free vesicles arranged in a more or less regular stack. The Golgi apparatus differs from the endoplasmic reticulum in often having slightly thicker membranes, appearing in sections as a characteristic shallow semicircle so that the convex side (cis or entry face) abuts the endoplasmic reticulum, sec…
ns. Three different regions of the Golgi are now recognized both in terms of structure and function: cis, in the vicinity of the cis face, trans, in the vicinity of the trans face, and medial, lying between the cis and trans regions."	349	6741
GO:0005737	6	195	0.9363	cytoplasm	CC	All of the contents of a cell excluding the plasma membrane and nucleus, but including other subcellular structures.	349	6741
GO:0003723	4	143	0.936421	RNA binding	MF	Interacting selectively with an RNA molecule or a portion thereof.	349	6741
GO:0016020	12	349	0.948138	membrane	CC	Double layer of lipid molecules that encloses all cells, and, in eukaryotes, many organelles; may be a single or double lipid bilayer; also includes associated proteins.	349	6741
GO:0006499	3	133	0.967104	N-terminal protein myristoylation	BP	The covalent or non-covalent attachment of a myristoyl moiety to the N-terminal amino acid residue of a protein.	349	6741
GO:0005840	2	132	0.991268	ribosome	CC	An intracellular organelle, about 200 A in diameter, consisting of RNA and protein. It is the site of protein biosynthesis resulting from translation of messenger RNA (mRNA). It consists of two subunits, one large and one small, each containing only protein and RNA. Both the ribosome and its subunits are characterized by their sedimentation coefficients, expressed in Svedberg units (symbol: S). H…	349	6741
GO:0005783	2	146	0.995358	endoplasmic reticulum	CC	The irregular network of unit membranes, visible only by electron microscopy, that occurs in the cytoplasm of many eukaryotic cells. The membranes form a complex meshwork of tubular channels, which are often expanded into slitlike cavities called cisternae. The ER takes two forms, rough (or granular), with ribosomes adhering to the outer surface, and smooth (with no ribosomes attached).	349	6741
GO:0008152	3	200	0.997867	metabolic process	BP	The chemical reactions and pathways, including anabolism and catabolism, by which living organisms transform chemical substances. Metabolic processes typically transform small molecules, but also include macromolecular processes such as DNA repair and replication, and protein synthesis and degradation.	349	6741
GO:0005739	7	387	0.999769	mitochondrion	CC	A semiautonomous, self replicating organelle that occurs in varying numbers, shapes, and sizes in the cytoplasm of virtually all eukaryotic cells. It is notably the site of tissue respiration.	349	6741
GO:0006412	2	211	0.999776	translation	BP	The chemical reactions and pathways resulting in the formation of a protein. This is a ribosome-mediated process in which the information in messenger RNA (mRNA) is used to specify the sequence of amino acids in the protein.	349	6741
GO:0003735	2	212	0.999786	structural constituent of ribosome	MF	The action of a molecule that contributes to the structural integrity of the ribosome.	349	6741

## Sheet: SIV PT genes fisher test P<0.05
GO ID	GO term	ontology	Affymetrix probe ID	Genbank ID	gene symbol	gene description	other GO terms
GO:0004888	transmembrane receptor activity	MF	245654_at	AT1G56540		disease resistance protein (TIR-NBS-LRR class), putative; similar to disease resistance protein (TIR-NBS-LRR class), putative [Arabidopsis thaliana] (TAIR:AT2G16870.1); similar to disease resistance protein (TIR-NBS-LRR class), putative [Arabidopsis thaliana] (TAIR:AT1G56510.1); similar to disease resistance protein (TIR-NBS-LRR class), putative [Arabidopsis thaliana] (TAIR:AT1G56520.1); similar …	GO:0000166: nucleotide binding, GO:0004888: transmembrane receptor activity, GO:0005515: protein binding, GO:0005524: ATP binding, GO:0006952: defense response, GO:0017111: nucleoside-triphosphatase activity, GO:0031224: intrinsic to membrane
GO:0004888	transmembrane receptor activity	MF	250037_at	AT5G18350		disease resistance protein (TIR-NBS-LRR class), putative; similar to disease resistance protein (TIR-NBS-LRR class), putative [Arabidopsis thaliana] (TAIR:AT5G44510.1); similar to disease resistance protein (TIR-NBS-LRR class), putative [Arabidopsis thaliana] (TAIR:AT5G18370.1); similar to disease resistance protein (TIR-NBS-LRR class), putative [Arabidopsis thaliana] (TAIR:AT2G14080.1); similar …	GO:0000166: nucleotide binding, GO:0004888: transmembrane receptor activity, GO:0005515: protein binding, GO:0005524: ATP binding, GO:0006952: defense response, GO:0017111: nucleoside-triphosphatase activity, GO:0031224: intrinsic to membrane
GO:0004888	transmembrane receptor activity	MF	250044_at	AT5G17680		disease resistance protein (TIR-NBS-LRR class), putative; similar to disease resistance protein (TIR-NBS-LRR class), putative [Arabidopsis thaliana] (TAIR:AT5G11250.1); similar to disease resistance protein (TIR-NBS-LRR class), putative [Arabidopsis thaliana] (TAIR:AT2G14080.1); similar to disease resistance protein (TIR-NBS-LRR class), putative [Arabidopsis thaliana] (TAIR:AT5G18360.1); similar …	GO:0004888: transmembrane receptor activity, GO:0005515: protein binding, GO:0005524: ATP binding, GO:0006952: defense response, GO:0031224: intrinsic to membrane
GO:0004888	transmembrane receptor activity	MF	264979_s_at	AT1G27170		disease resistance protein (TIR-NBS-LRR class), putative; similar to disease resistance protein (TIR-NBS-LRR class), putative [Arabidopsis thaliana] (TAIR:AT1G27180.1); similar to TIR-NBS disease resistance-like protein [Populus trichocarpa] (GB:ABB82029.1); contains InterPro domain NB-ARC; (InterPro:IPR002182); contains InterPro domain Disease resistance protein; (InterPro:IPR000767); contains I…	GO:0004888: transmembrane receptor activity, GO:0005515: protein binding, GO:0005524: ATP binding, GO:0006952: defense response, GO:0031224: intrinsic to membrane
GO:0003677	DNA binding	MF	245685_at	AT5G22220	ATE2FB, E2F1, E2FB	Member of the E2F transcription factors, (cell cycle genes), key components of the cyclin D/retinoblastoma/E2F pathway. Binds DPA and RBR1 proteins. Expressed throughout the cell cycle. Abundance increased by auxin through stabilization of the protein. Elevates CDK levels and activity, even under hormone-free conditions. Promotes cell division and shortens cell doubling time, inhibits cell growth…	GO:0003677: DNA binding, GO:0003700: transcription factor activity, GO:0005515: protein binding, GO:0005634: nucleus, GO:0005667: transcription factor complex, GO:0005737: cytoplasm, GO:0006355: regulation of transcription, DNA-dependent, GO:0009733: response to auxin stimulus, GO:0010090: trichome morphogenesis, GO:0051302: regulation of cell division, GO:0051446: positive regulation of meiotic …
GO:0003677	DNA binding	MF	246426_at	AT5G17430		Encodes an AP2-domain containing protein similar to ANT. Expressed in embryos and lateral root primordium.	GO:0003677: DNA binding, GO:0003677: DNA binding, GO:0003700: transcription factor activity, GO:0003700: transcription factor activity, GO:0005634: nucleus, GO:0006355: regulation of transcription, DNA-dependent, GO:0006355: regulation of transcription, DNA-dependent, GO:0009887: organ morphogenesis, GO:0009887: organ morphogenesis
GO:0003677	DNA binding	MF	248602_s_at	AT5G38620		MADS-box protein (AGL73); similar to MADS-box protein (AGL84) [Arabidopsis thaliana] (TAIR:AT5G49420.1); similar to At3g12510-like protein [Boechera stricta] (GB:ABB89768.1); contains InterPro domain Transcription factor, MADS-box; (InterPro:IPR002100), MADS-box protein (AGL84); similar to MADS-box protein (AGL73) [Arabidopsis thaliana] (TAIR:AT5G38620.1); similar to At3g12510-like protein [Boech…	GO:0003677: DNA binding, GO:0003700: transcription factor activity, GO:0005634: nucleus, GO:0006355: regulation of transcription, DNA-dependent
GO:0003677	DNA binding	MF	248850_at	AT5G46550		DNA-binding bromodomain-containing protein; similar to ATBET9 (ARABIDOPSIS THALIANA BROMODOMAIN AND EXTRATERMINAL DOMAIN PROTEIN 9), DNA binding [Arabidopsis thaliana] (TAIR:AT5G14270.1); similar to Bromodomain [Medicago truncatula] (GB:ABE92903.1); similar to Os07g0507700 [Oryza sativa (japonica cultivar-group)] (GB:NP_001059741.1); contains InterPro domain Bromodomain; (InterPro:IPR001487)	GO:0003677: DNA binding
GO:0003677	DNA binding	MF	250543_at	AT5G08190		TATA-binding protein-associated phosphoprotein Dr1 protein, putative; similar to TATA-binding protein-associated phosphoprotein Dr1 protein, putative (DR1) [Arabidopsis thaliana] (TAIR:AT5G23090.1); similar to repressor protein [Glycine max] (GB:AAL73489.1); contains InterPro domain Histone-fold; (InterPro:IPR009072); contains InterPro domain Transcription factor CBF/NF-Y/archaeal histone; (Inter…	GO:0003677: DNA binding, GO:0003700: transcription factor activity, GO:0005622: intracellular, GO:0045449: regulation of transcription
GO:0003677	DNA binding	MF	250810_at	AT5G05090		myb family transcription factor; similar to myb family transcription factor [Arabidopsis thaliana] (TAIR:AT3G10760.1); similar to NbPCL1 [Nicotiana benthamiana] (GB:BAE16280.1); similar to Os05g0412000 [Oryza sativa (japonica cultivar-group)] (GB:NP_001055539.1); contains InterPro domain Homeodomain-like; (InterPro:IPR009057); contains InterPro domain Myb-like DNA-binding region, SHAQKYF class; (…	GO:0003677: DNA binding, GO:0003700: transcription factor activity, GO:0045449: regulation of transcription
GO:0003677	DNA binding	MF	251849_at	AT3G54610	BGT, GCN5, HAC3, HAG01, HAG1, HAT1	Encodes a histone acetyltransferase that is plays a role in the determination of the embryonic root-shoot axis. It is also required to regulate the floral meristem activity by modulating the extent of expression of WUS and AG. In other eukaryotes, this protein is recruited to specific promoters by DNA binding transcription factors and is thought to promote transcription by acetylating the N-termi…	GO:0000123: histone acetyltransferase complex, GO:0003677: DNA binding, GO:0004402: histone acetyltransferase activity, GO:0005634: nucleus, GO:0009416: response to light stimulus, GO:0009908: flower development, GO:0010015: root morphogenesis, GO:0010484: H3 histone acetyltransferase activity, GO:0016573: histone acetylation, GO:0045941: positive regulation of transcription
GO:0003677	DNA binding	MF	251909_at	AT3G53790	TRFL4	Arabidopsis thaliana telomere-binding protein, putative (At3g53790)	GO:0003677: DNA binding, GO:0045449: regulation of transcription
GO:0003677	DNA binding	MF	251952_at	AT3G53650		histone H2B, putative; Identical to Putative histone H2B.8 (HTB6) [Arabidopsis Thaliana] (GB:Q9LFF6); similar to histone H2B, putative [Arabidopsis thaliana] (TAIR:AT2G37470.1); similar to Probable histone H2B.3 (GB:Q1SU99); contains InterPro domain Histone-fold; (InterPro:IPR009072); contains InterPro domain Histone core; (InterPro:IPR007125); contains InterPro domain Histone-fold/TFIID-TAF/NF-Y…	GO:0000786: nucleosome, GO:0003677: DNA binding, GO:0005634: nucleus, GO:0006334: nucleosome assembly
GO:0003677	DNA binding	MF	254062_at	AT4G25380		zinc finger (AN1-like) family protein; Identical to Zinc finger A20 and AN1 domain-containing stress-associated protein 10 (AtSAP10) (SAP10) [Arabidopsis Thaliana] (GB:Q9STJ9); similar to zinc finger (AN1-like) family protein [Arabidopsis thaliana] (TAIR:AT4G22820.2); similar to zinc finger protein 216-like [Oryza sativa (japonica cultivar-group)] (GB:BAD87150.1); similar to Os03g0792900 [Oryza s…	GO:0003677: DNA binding, GO:0005575: cellular_component, GO:0008150: biological_process, GO:0008270: zinc ion binding
GO:0003677	DNA binding	MF	254824_s_at	AT4G12620	ATORC1B, ORC1B, UNE13, ATORC1A, ORC1A	Origin Recognition Complex subunit 1b. Involved in the initiation of DNA replication. Regulated transcriptionally during cell cycle, peaking at G1/S-phase. Target of E2F/DF family of transcription factors. Interacts with ORC2 and ORC5. Highly expressed in proliferating cells. Expression levels are independent of light regime., Origin Recognition Complex subunit 1b. Involved in the initiation of D…	GO:0000808: origin recognition complex, GO:0003677: DNA binding, GO:0005515: protein binding, GO:0005634: nucleus, GO:0006260: DNA replication, GO:0009567: double fertilization forming a zygote and endosperm
GO:0003677	DNA binding	MF	256664_at	AT3G12040		DNA-3-methyladenine glycosylase (MAG); Identical to DNA-3-methyladenine glycosylase (EC 3.2.2.21) (3-methyladenine DNA glycosidase) (MAG) [Arabidopsis Thaliana] (GB:Q39147); similar to putative DNA-3-methyladenine glycosylase [Oryza sativa (japonica cultivar-group)] (GB:BAD17141.1); similar to Os02g0774500 [Oryza sativa (japonica cultivar-group)] (GB:NP_001048275.1); contains InterPro domain Form…	GO:0003677: DNA binding, GO:0003905: alkylbase DNA N-glycosylase activity, GO:0005575: cellular_component, GO:0006284: base-excision repair
GO:0003677	DNA binding	MF	257179_at	AT3G13170	ATSPO11-1	Encodes AtSPO11-1, one of the three Arabidopsis homologues of the archaeal DNA topoisomerase VIA subunit (topo VIA). Required for meiotic recombination. AtSPO11-1 and AtSPO11-2 have overlapping functions (i.e. both required for meiotic recombination) whereas AtSPO11-3 functions in DNA replication.	GO:0000706: meiotic DNA double-strand break processing, GO:0003677: DNA binding, GO:0003918: DNA topoisomerase (ATP-hydrolyzing) activity, GO:0005524: ATP binding, GO:0005634: nucleus, GO:0006259: DNA metabolic process, GO:0006265: DNA topological change, GO:0007129: synapsis, GO:0007131: meiotic recombination, GO:0042138: meiotic DNA double-strand break formation
GO:0003677	DNA binding	MF	258011_at	AT3G19510	HAT3.1	homeobox protein (HAT 3.1); Identical to Homeobox protein HAT3.1 (HAT3.1) [Arabidopsis Thaliana] (GB:Q04996;GB:Q9LT66); similar to PRHA (PATHOGENESIS RELATED HOMEODOMAIN PROTEIN A), transcription factor [Arabidopsis thaliana] (TAIR:AT4G29940.1); similar to Homeobox protein HOX1A (GB:P46605); contains InterPro domain Zinc finger, FYVE/PHD-type; (InterPro:IPR011011); contains InterPro domain Homeod…	GO:0003677: DNA binding, GO:0003700: transcription factor activity, GO:0005634: nucleus, GO:0006355: regulation of transcription, DNA-dependent, GO:0016563: transcription activator activity, GO:0043565: sequence-specific DNA binding, GO:0045941: positive regulation of transcription
GO:0003677	DNA binding	MF	259283_at	AT3G11440	ATMYB65, MYB65	Member of the R2R3-MYB gene family. Similar to GA-induced Barley myb gene. May be induced during germination in response to GA. Double mutants with MYB33 are male sterile, showing defects in pollen development and anther development. Contains a binding site for miRNA159 and may be spatially regulated by this micro RNA. The male sterile phenotype of the MYB33/MYB65 double mutant is light and tempe…	GO:0003677: DNA binding, GO:0003700: transcription factor activity, GO:0003700: transcription factor activity, GO:0005634: nucleus, GO:0009723: response to ethylene stimulus, GO:0009740: gibberellic acid mediated signaling, GO:0009751: response to salicylic acid stimulus, GO:0045449: regulation of transcription, GO:0048235: pollen sperm cell differentiation
GO:0003677	DNA binding	MF	259962_at	AT1G53690		DNA-directed RNA polymerases I, II, and III 7 kDa subunit, putative; similar to DNA-directed RNA polymerases I, II, and III 7 kDa subunit, putative [Arabidopsis thaliana] (TAIR:AT5G41010.1); similar to PREDICTED: similar to DNA-directed RNA polymerases I, II, and III 7.0 kDa polypeptide (ABC10-alpha) (RPB7.0) (RPB10alpha) (RPABC4), partial [Apis mellifera] (GB:XP_001122738.1); contains InterPro d…	GO:0003677: DNA binding, GO:0003899: DNA-directed RNA polymerase activity, GO:0005634: nucleus, GO:0006350: transcription
GO:0003677	DNA binding	MF	262249_at	AT1G48380	HYP7, RHL1	Encodes a novel nuclear protein required for root hair initiation and ploidy-dependent cell growth. Its sequence has similarity to the C-terminal domain of mammalian DNA topo IIalpha. Shows in vitro DNA binding activity and is likely to be part of the topo VI complex by binding to subunit A., Encodes a novel nuclear protein required for root hair initiation and ploidy-dependent cell growth. Its s…	GO:0003677: DNA binding, GO:0005515: protein binding, GO:0005730: nucleolus, GO:0042023: DNA endoreduplication, GO:0048766: root hair initiation
GO:0003677	DNA binding	MF	264214_s_at	AT1G65300	AGL38, PHE2, AGL38, PHE2, AGL37, PHE1	PHE2 (PHERES2); DNA binding / transcription factor; Identical to MADS-box transcription factor PHERES2 (PHE2) [Arabidopsis Thaliana] (GB:Q7XJK8;GB:O80802); similar to PHE1 (PHERES1), DNA binding / transcription factor [Arabidopsis thaliana] (TAIR:AT1G65330.1); similar to putative MADS-box protein AGL35 [Oryza sativa (japonica cultivar-group)] (GB:BAD81343.1); contains InterPro domain Transcriptio…	GO:0003677: DNA binding, GO:0003700: transcription factor activity, GO:0005634: nucleus, GO:0005634: nucleus, GO:0005634: nucleus, GO:0006355: regulation of transcription, DNA-dependent, GO:0009793: embryonic development ending in seed dormancy
GO:0003677	DNA binding	MF	264997_at	AT1G67220	ATHPCAT1, HAC02, HAC2	zinc finger protein-related; Identical to Histone acetyltransferase HAC2 (EC 2.3.1.48) (HAC2) [Arabidopsis Thaliana] (GB:Q9FYH1); similar to HAC1 (P300/CBP acetyltransferase-related protein 2 gene), transcription cofactor [Arabidopsis thaliana] (TAIR:AT1G79000.1); similar to TAZ zinc finger family protein / zinc finger (ZZ type) family protein [Arabidopsis thaliana] (TAIR:AT1G16710.1); similar to…	GO:0003677: DNA binding, GO:0003712: transcription cofactor activity, GO:0004402: histone acetyltransferase activity, GO:0005634: nucleus, GO:0006355: regulation of transcription, DNA-dependent
GO:0003677	DNA binding	MF	265263_at	AT2G42940		DNA-binding family protein; similar to DNA-binding protein-related [Arabidopsis thaliana] (TAIR:AT2G45430.1); similar to Os04g0590200 [Oryza sativa (japonica cultivar-group)] (GB:NP_001053704.1); similar to hypothetical protein 23.t00073 [Brassica oleracea] (GB:ABD65635.1); similar to Os02g0448000 [Oryza sativa (japonica cultivar-group)] (GB:NP_001046754.1); contains InterPro domain Protein of un…	GO:0003677: DNA binding, GO:0008150: biological_process, GO:0009507: chloroplast
GO:0003677	DNA binding	MF	265301_s_at	AT2G13960	ATMYB3R5, MYB3R-5	myb family transcription factor; similar to MYB3R-5 (myb domain protein 3R-5), DNA binding / transcription factor [Arabidopsis thaliana] (TAIR:AT5G02320.1); similar to MYB4 [Malus x domestica] (GB:AAZ20428.1); similar to MYB transcription factor R3 type [Populus tremula x Populus tremuloides] (GB:CAD98760.1); contains InterPro domain Homeodomain-like; (InterPro:IPR009057); contains InterPro domai…	GO:0003677: DNA binding, GO:0003700: transcription factor activity, GO:0006355: regulation of transcription, DNA-dependent, GO:0009507: chloroplast, GO:0012505: endomembrane system
GO:0003677	DNA binding	MF	265316_at	AT2G20400		myb family transcription factor; similar to PHR1 (PHOSPHATE STARVATION RESPONSE 1), transcription factor [Arabidopsis thaliana] (TAIR:AT4G28610.1); similar to CDPK substrate protein 1; CSP1 [Mesembryanthemum crystallinum] (GB:AAF32350.1); contains InterPro domain Homeodomain-like; (InterPro:IPR009057); contains InterPro domain Myb-like DNA-binding region, SHAQKYF class; (InterPro:IPR006447); cont…	GO:0003677: DNA binding, GO:0003700: transcription factor activity, GO:0045449: regulation of transcription
GO:0003677	DNA binding	MF	265373_at	AT2G06510		replication protein, putative; similar to replication protein, putative [Arabidopsis thaliana] (TAIR:AT5G45400.1); similar to Os02g0776800 [Oryza sativa (japonica cultivar-group)] (GB:NP_001048287.1); similar to replication protein A 70kDa [Oryza sativa (japonica cultivar-group)] (GB:BAB40712.1); similar to RPA 70kDa subunit [Pisum sativum] (GB:AAQ23194.1); contains InterPro domain Nucleic acid-b…	GO:0003676: nucleic acid binding, GO:0003677: DNA binding, GO:0005634: nucleus, GO:0006260: DNA replication
GO:0003677	DNA binding	MF	266386_at	AT2G32370	HDG3	homeobox-leucine zipper family protein / lipid-binding START domain-containing protein; similar to homeobox-leucine zipper family protein / lipid-binding START domain-containing protein [Arabidopsis thaliana] (TAIR:AT1G05230.2); similar to PDF2 (PROTODERMAL FACTOR2), DNA binding / transcription factor [Arabidopsis thaliana] (TAIR:AT4G04890.1); similar to ATML1 (MERISTEM LAYER 1), DNA binding [Ara…	GO:0003677: DNA binding, GO:0003700: transcription factor activity, GO:0005634: nucleus, GO:0006355: regulation of transcription, DNA-dependent, GO:0048825: cotyledon development
GO:0003677	DNA binding	MF	267026_at	AT2G38340		encodes a member of the DREB subfamily A-2 of ERF/AP2 transcription factor family. The protein contains one AP2 domain. There are eight members in this subfamily including DREB2A AND DREB2B that are involved in response to drought.	GO:0003677: DNA binding, GO:0003700: transcription factor activity, GO:0005634: nucleus, GO:0006355: regulation of transcription, DNA-dependent
GO:0003677	DNA binding	MF	267075_at	AT2G41070	ATBZIP12, DPBF4, EEL	Transcription factor homologous to ABI5. Regulates AtEm1 expression by binding directly at the AtEm1 promoter. Located in the nucleus and expressed during seed maturation in the cotyledons and later in the whole embryo., Transcription factor homologous to ABI5. Regulates AtEm1 expression by binding directly at the AtEm1 promoter. Located in the nucleus and expressed during seed maturation in the …	GO:0003677: DNA binding, GO:0003677: DNA binding, GO:0003700: transcription factor activity, GO:0003700: transcription factor activity, GO:0005634: nucleus, GO:0005634: nucleus, GO:0006355: regulation of transcription, DNA-dependent, GO:0009738: abscisic acid mediated signaling
GO:0004650	polygalacturonase activity	MF	254733_at	AT4G13760		glycoside hydrolase family 28 protein / polygalacturonase (pectinase) family protein; similar to glycoside hydrolase family 28 protein / polygalacturonase (pectinase) family protein [Arabidopsis thaliana] (TAIR:AT2G15450.1); similar to glycoside hydrolase family 28 protein / polygalacturonase (pectinase) family protein [Arabidopsis thaliana] (TAIR:AT2G15470.1); similar to glycoside hydrolase fami…	GO:0004650: polygalacturonase activity, GO:0005975: carbohydrate metabolic process, GO:0012505: endomembrane system
GO:0004650	polygalacturonase activity	MF	255755_s_at	AT1G43050		pseudogene, putative polygalacturonase, blastp match of 52% identity and 9.5e-65 P-value to SP|P35339|PGLT_MAIZE Exopolygalacturonase precursor (EC 3.2.1.67) (ExoPG) (Pectinase) (Galacturan 1,4-alpha-galacturonidase). (Maize) {Zea mays}, glycoside hydrolase family 28 protein / polygalacturonase (pectinase) family protein; similar to glycoside hydrolase family 28 protein / polygalacturonase (pecti…	GO:0004650: polygalacturonase activity, GO:0005975: carbohydrate metabolic process, GO:0012505: endomembrane system
GO:0004650	polygalacturonase activity	MF	263832_at	AT2G40310		glycoside hydrolase family 28 protein / polygalacturonase (pectinase) family protein; similar to glycoside hydrolase family 28 protein / polygalacturonase (pectinase) family protein [Arabidopsis thaliana] (TAIR:AT1G43080.1); similar to glycoside hydrolase family 28 protein / polygalacturonase (pectinase) family protein [Arabidopsis thaliana] (TAIR:AT2G15470.1); similar to glycoside hydrolase fami…	GO:0004650: polygalacturonase activity, GO:0005975: carbohydrate metabolic process, GO:0012505: endomembrane system
GO:0004650	polygalacturonase activity	MF	265174_s_at	AT1G23460		polygalacturonase; similar to polygalacturonase, putative / pectinase, putative [Arabidopsis thaliana] (TAIR:AT1G70500.1); similar to polygalacturonase [Cucumis sativus] (GB:BAA88472.1); contains InterPro domain Virulence factor, pectin lyase fold; (InterPro:IPR011050); contains InterPro domain Glycoside hydrolase, family 28; (InterPro:IPR000743); contains InterPro domain Pectolytic enzyme, Pecti…	GO:0004650: polygalacturonase activity, GO:0005975: carbohydrate metabolic process, GO:0012505: endomembrane system
GO:0004402	histone acetyltransferase activity	MF	251849_at	AT3G54610	BGT, GCN5, HAC3, HAG01, HAG1, HAT1	Encodes a histone acetyltransferase that is plays a role in the determination of the embryonic root-shoot axis. It is also required to regulate the floral meristem activity by modulating the extent of expression of WUS and AG. In other eukaryotes, this protein is recruited to specific promoters by DNA binding transcription factors and is thought to promote transcription by acetylating the N-termi…	GO:0000123: histone acetyltransferase complex, GO:0003677: DNA binding, GO:0004402: histone acetyltransferase activity, GO:0005634: nucleus, GO:0009416: response to light stimulus, GO:0009908: flower development, GO:0010015: root morphogenesis, GO:0010484: H3 histone acetyltransferase activity, GO:0016573: histone acetylation, GO:0045941: positive regulation of transcription
GO:0004402	histone acetyltransferase activity	MF	264997_at	AT1G67220	ATHPCAT1, HAC02, HAC2	zinc finger protein-related; Identical to Histone acetyltransferase HAC2 (EC 2.3.1.48) (HAC2) [Arabidopsis Thaliana] (GB:Q9FYH1); similar to HAC1 (P300/CBP acetyltransferase-related protein 2 gene), transcription cofactor [Arabidopsis thaliana] (TAIR:AT1G79000.1); similar to TAZ zinc finger family protein / zinc finger (ZZ type) family protein [Arabidopsis thaliana] (TAIR:AT1G16710.1); similar to…	GO:0003677: DNA binding, GO:0003712: transcription cofactor activity, GO:0004402: histone acetyltransferase activity, GO:0005634: nucleus, GO:0006355: regulation of transcription, DNA-dependent
GO:0005524	ATP binding	MF	245654_at	AT1G56540		disease resistance protein (TIR-NBS-LRR class), putative; similar to disease resistance protein (TIR-NBS-LRR class), putative [Arabidopsis thaliana] (TAIR:AT2G16870.1); similar to disease resistance protein (TIR-NBS-LRR class), putative [Arabidopsis thaliana] (TAIR:AT1G56510.1); similar to disease resistance protein (TIR-NBS-LRR class), putative [Arabidopsis thaliana] (TAIR:AT1G56520.1); similar …	GO:0000166: nucleotide binding, GO:0004888: transmembrane receptor activity, GO:0005515: protein binding, GO:0005524: ATP binding, GO:0006952: defense response, GO:0017111: nucleoside-triphosphatase activity, GO:0031224: intrinsic to membrane
GO:0005524	ATP binding	MF	245863_s_at	AT1G58050		helicase domain-containing protein; similar to helicase domain-containing protein [Arabidopsis thaliana] (TAIR:AT1G58060.1); similar to Os04g0432200 [Oryza sativa (japonica cultivar-group)] (GB:NP_001052829.1); similar to PREDICTED: similar to DEAH (Asp-Glu-Ala-His) box polypeptide 29 [Canis familiaris] (GB:XP_535238.2); contains InterPro domain Helicase-associated region; (InterPro:IPR007502); c…	GO:0003676: nucleic acid binding, GO:0004386: helicase activity, GO:0005524: ATP binding, GO:0008150: biological_process, GO:0009507: chloroplast
GO:0005524	ATP binding	MF	246536_at	AT5G15920		structural maintenance of chromosomes (SMC) family protein (MSS2); similar to MIM (HYPERSENSITIVE TO MMS, IRRADIATION AND MMC), ATP binding [Arabidopsis thaliana] (TAIR:AT5G61460.1); similar to Os05g0596600 [Oryza sativa (japonica cultivar-group)] (GB:NP_001056521.1); similar to Structural maintenance of chromosome protein SMC, C-terminal [Medicago truncatula] (GB:ABE93633.1); similar to SMC5 pro…	GO:0005524: ATP binding, GO:0005634: nucleus, GO:0007059: chromosome segregation
GO:0005524	ATP binding	MF	246973_at	AT5G24970		ABC1 family protein; similar to ABC1 family protein [Arabidopsis thaliana] (TAIR:AT1G79600.1); similar to putative ubiquinone biosynthesis protein ubiB [Oryza sativa (japonica cultivar-group)] (GB:BAC84387.1); contains InterPro domain Protein kinase-like; (InterPro:IPR011009); contains InterPro domain Protein kinase; (InterPro:IPR000719); contains InterPro domain ABC-1; (InterPro:IPR004147)	GO:0004672: protein kinase activity, GO:0005524: ATP binding, GO:0006468: protein amino acid phosphorylation
GO:0005524	ATP binding	MF	248495_at	AT5G50780		ATP-binding region, ATPase-like domain-containing protein; similar to ATP-binding region, ATPase-like domain-containing protein [Arabidopsis thaliana] (TAIR:AT4G24970.1); similar to Os02g0469300 [Oryza sativa (japonica cultivar-group)] (GB:NP_001046827.1); similar to OSIGBa0148D14.7 [Oryza sativa (indica cultivar-group)] (GB:CAH66201.1); similar to Unknown protein [Oryza sativa (japonica cultivar…	GO:0005524: ATP binding, GO:0005575: cellular_component, GO:0008150: biological_process
GO:0005524	ATP binding	MF	250037_at	AT5G18350		disease resistance protein (TIR-NBS-LRR class), putative; similar to disease resistance protein (TIR-NBS-LRR class), putative [Arabidopsis thaliana] (TAIR:AT5G44510.1); similar to disease resistance protein (TIR-NBS-LRR class), putative [Arabidopsis thaliana] (TAIR:AT5G18370.1); similar to disease resistance protein (TIR-NBS-LRR class), putative [Arabidopsis thaliana] (TAIR:AT2G14080.1); similar …	GO:0000166: nucleotide binding, GO:0004888: transmembrane receptor activity, GO:0005515: protein binding, GO:0005524: ATP binding, GO:0006952: defense response, GO:0017111: nucleoside-triphosphatase activity, GO:0031224: intrinsic to membrane
GO:0005524	ATP binding	MF	250044_at	AT5G17680		disease resistance protein (TIR-NBS-LRR class), putative; similar to disease resistance protein (TIR-NBS-LRR class), putative [Arabidopsis thaliana] (TAIR:AT5G11250.1); similar to disease resistance protein (TIR-NBS-LRR class), putative [Arabidopsis thaliana] (TAIR:AT2G14080.1); similar to disease resistance protein (TIR-NBS-LRR class), putative [Arabidopsis thaliana] (TAIR:AT5G18360.1); similar …	GO:0004888: transmembrane receptor activity, GO:0005515: protein binding, GO:0005524: ATP binding, GO:0006952: defense response, GO:0031224: intrinsic to membrane
GO:0005524	ATP binding	MF	250588_at	AT5G07660		structural maintenance of chromosomes (SMC) family protein; similar to MIM (HYPERSENSITIVE TO MMS, IRRADIATION AND MMC), ATP binding [Arabidopsis thaliana] (TAIR:AT5G61460.1); similar to SMC6 protein [Oryza sativa] (GB:CAD59413.1); contains InterPro domain SMC protein, N-terminal; (InterPro:IPR003395); contains InterPro domain ABC transporter related; (InterPro:IPR003439)	GO:0005524: ATP binding, GO:0005634: nucleus, GO:0007059: chromosome segregation
GO:0005524	ATP binding	MF	253157_at	AT4G35740	RecQl3, RecQl3, RecQl3	RecQl3 (Recq-like 3); ATP binding / ATP-dependent helicase; similar to RECQL2 (Arabidopsis RecQ helicase l2) [Arabidopsis thaliana] (TAIR:AT1G31360.2); similar to predicted protein [Populus alba x Populus tremula] (GB:AAR14271.1); contains InterPro domain DEAD/DEAH box helicase; (InterPro:IPR001410); contains InterPro domain DEAD/DEAH box helicase, N-terminal; (InterPro:IPR011545); contains Inter…	GO:0005524: ATP binding, GO:0005575: cellular_component, GO:0006310: DNA recombination, GO:0008026: ATP-dependent helicase activity
GO:0005524	ATP binding	MF	257179_at	AT3G13170	ATSPO11-1	Encodes AtSPO11-1, one of the three Arabidopsis homologues of the archaeal DNA topoisomerase VIA subunit (topo VIA). Required for meiotic recombination. AtSPO11-1 and AtSPO11-2 have overlapping functions (i.e. both required for meiotic recombination) whereas AtSPO11-3 functions in DNA replication.	GO:0000706: meiotic DNA double-strand break processing, GO:0003677: DNA binding, GO:0003918: DNA topoisomerase (ATP-hydrolyzing) activity, GO:0005524: ATP binding, GO:0005634: nucleus, GO:0006259: DNA metabolic process, GO:0006265: DNA topological change, GO:0007129: synapsis, GO:0007131: meiotic recombination, GO:0042138: meiotic DNA double-strand break formation
GO:0005524	ATP binding	MF	258138_at	AT3G24495	ATMSH7, MSH6-2, MSH7	encodes a DNA mismatch repair homolog of human MutS gene, MSH6. There are four MutS genes in Arabidopsis, MSH2, MSH3, MSH6, and MSH7, which all act as heterodimers and bind to 51-mer duplexes. MSH2*MSH7 exhibit moderate affinity for a (T/G) substrate and weak binding of (+T), suggesting MSH2*MSH7 may be specialized for lesions/base mispairs not tested or for (T/G) mispairs in special contexts., e…	GO:0003684: damaged DNA binding, GO:0005524: ATP binding, GO:0006298: mismatch repair
GO:0005524	ATP binding	MF	261097_at	AT1G62950		leucine-rich repeat transmembrane protein kinase, putative; similar to leucine-rich repeat transmembrane protein kinase, putative [Arabidopsis thaliana] (TAIR:AT1G12460.1); similar to putative receptor-like protein kinase [Oryza sativa (japonica cultivar-group)] (GB:AAM88626.1); similar to Os03g0127700 [Oryza sativa (japonica cultivar-group)] (GB:NP_001048834.1); contains InterPro domain Protein …	GO:0004674: protein serine/threonine kinase activity, GO:0005524: ATP binding, GO:0006468: protein amino acid phosphorylation, GO:0007169: transmembrane receptor protein tyrosine kinase signaling pathway, GO:0012505: endomembrane system, GO:0016301: kinase activity
GO:0005524	ATP binding	MF	264648_at	AT1G09080	BIP3	luminal binding protein 3 (BiP-3) (BP3); similar to BIP (LUMINAL BINDING PROTEIN), ATP binding [Arabidopsis thaliana] (TAIR:AT5G42020.1); similar to luminal binding protein 1 (BiP-1) (BP1) [Arabidopsis thaliana] (TAIR:AT5G28540.1); similar to HSP70B (heat shock protein 70B), ATP binding [Arabidopsis thaliana] (TAIR:AT1G16030.1); similar to luminal binding protein [Pseudotsuga menziesii] (GB:CAA89…	GO:0005524: ATP binding, GO:0005788: endoplasmic reticulum lumen, GO:0006457: protein folding, GO:0006457: protein folding, GO:0009408: response to heat
GO:0005524	ATP binding	MF	264979_s_at	AT1G27170		disease resistance protein (TIR-NBS-LRR class), putative; similar to disease resistance protein (TIR-NBS-LRR class), putative [Arabidopsis thaliana] (TAIR:AT1G27180.1); similar to TIR-NBS disease resistance-like protein [Populus trichocarpa] (GB:ABB82029.1); contains InterPro domain NB-ARC; (InterPro:IPR002182); contains InterPro domain Disease resistance protein; (InterPro:IPR000767); contains I…	GO:0004888: transmembrane receptor activity, GO:0005515: protein binding, GO:0005524: ATP binding, GO:0006952: defense response, GO:0031224: intrinsic to membrane
GO:0005524	ATP binding	MF	265093_at	AT1G03905		ABC transporter family protein; Identical to Non-intrinsic ABC protein 4 (GCN-related protein 2) (NAP4) [Arabidopsis Thaliana] (GB:Q3EDJ0;GB:Q9ZWB0); similar to POP1 [Arabidopsis thaliana] (TAIR:AT5G44110.1); similar to Lipid exporter ABCA1 and related proteins, ABC superfamily (ISS) [Ostreococcus tauri] (GB:CAL55166.1); similar to Os02g0810300 [Oryza sativa (japonica cultivar-group)] (GB:NP_0010…	GO:0000166: nucleotide binding, GO:0005524: ATP binding, GO:0016887: ATPase activity, GO:0017111: nucleoside-triphosphatase activity
GO:0005524	ATP binding	MF	267499_at	AT2G45500		ATP binding; similar to ATPase [Arabidopsis thaliana] (TAIR:AT3G27120.1); similar to Tobacco mosaic virus helicase domain-binding protein [Nicotiana tabacum] (GB:AAL25088.1); contains InterPro domain AAA-protein subdomain; (InterPro:IPR003960); contains InterPro domain MIT; (InterPro:IPR007330); contains InterPro domain AAA ATPase; (InterPro:IPR003593); contains InterPro domain AAA ATPase, centra…	GO:0005524: ATP binding
GO:0008506	sucrose:hydrogen symporter activity	MF	256407_at	AT1G66570	ATSUC7, ATSUC7	ATSUC7 (SUCROSE-PROTON SYMPORTER 7); carbohydrate transporter/ sucrose:hydrogen symporter/ sugar porter; Identical to Probable sucrose transport protein SUC7 (Sucrose permease 7) (Sucrose- proton symporter 7) (SUC7) [Arabidopsis Thaliana] (GB:Q67YF8;GB:Q9C6H8;GB:Q9C716); similar to ATSUC9 (SUCROSE-PROTON SYMPORTER 9), carbohydrate transporter/ sucrose:hydrogen symporter/ sugar porter [Arabidopsis…	GO:0005351: sugar:hydrogen symporter activity, GO:0006810: transport, GO:0008506: sucrose:hydrogen symporter activity, GO:0015144: carbohydrate transmembrane transporter activity, GO:0015770: sucrose transport, GO:0016020: membrane
GO:0008506	sucrose:hydrogen symporter activity	MF	266381_at	AT2G14670	ATSUC8	ATSUC8 (SUCROSE-PROTON SYMPORTER 8); carbohydrate transporter/ sucrose:hydrogen symporter/ sugar porter; Identical to Sucrose transport protein SUC8 (Sucrose permease 8) (Sucrose-proton symporter 8) (SUC8) [Arabidopsis Thaliana] (GB:Q9ZVK6); similar to ATSUC9 (SUCROSE-PROTON SYMPORTER 9), carbohydrate transporter/ sucrose:hydrogen symporter/ sugar porter [Arabidopsis thaliana] (TAIR:AT5G06170.1);…	GO:0005351: sugar:hydrogen symporter activity, GO:0006810: transport, GO:0008506: sucrose:hydrogen symporter activity, GO:0015144: carbohydrate transmembrane transporter activity, GO:0015770: sucrose transport, GO:0016020: membrane
GO:0004712	protein serine/threonine/tyrosine kinase activity	MF	252469_at	AT3G46920		protein kinase family protein; similar to protein kinase family protein [Arabidopsis thaliana] (TAIR:AT1G16270.1); similar to Octicosapeptide/Phox/Bem1p; Protein kinase [Medicago truncatula] (GB:ABE80960.1); contains InterPro domain Protein kinase-like; (InterPro:IPR011009); contains InterPro domain Protein kinase; (InterPro:IPR000719); contains InterPro domain Tyrosine protein kinase; (InterPro:…	GO:0004672: protein kinase activity, GO:0004712: protein serine/threonine/tyrosine kinase activity, GO:0006468: protein amino acid phosphorylation, GO:0009507: chloroplast
GO:0004712	protein serine/threonine/tyrosine kinase activity	MF	258509_at	AT3G06620		protein kinase family protein; similar to protein kinase family protein [Arabidopsis thaliana] (TAIR:AT1G67890.1); similar to protein kinase family protein [Arabidopsis thaliana] (TAIR:AT3G06630.1); similar to protein kinase family protein [Arabidopsis thaliana] (TAIR:AT3G06640.1); similar to Os11g0678000 [Oryza sativa (japonica cultivar-group)] (GB:NP_001068453.1); similar to protein kinase fami…	GO:0004712: protein serine/threonine/tyrosine kinase activity, GO:0006355: regulation of transcription, DNA-dependent, GO:0006468: protein amino acid phosphorylation, GO:0007165: signal transduction, GO:0016301: kinase activity
GO:0004712	protein serine/threonine/tyrosine kinase activity	MF	259435_at	AT1G01450		protein kinase-related; similar to kinase [Arabidopsis thaliana] (TAIR:AT1G64300.2); similar to Os05g0585800 [Oryza sativa (japonica cultivar-group)] (GB:NP_001056458.1); similar to photoreceptor [Ceratodon purpureus] (GB:CAA71838.1); similar to Os01g0621600 [Oryza sativa (japonica cultivar-group)] (GB:NP_001043605.1); contains InterPro domain Serine/threonine protein kinase; (InterPro:IPR002290)…	GO:0004712: protein serine/threonine/tyrosine kinase activity, GO:0005575: cellular_component, GO:0006468: protein amino acid phosphorylation, GO:0016301: kinase activity
GO:0004712	protein serine/threonine/tyrosine kinase activity	MF	260633_at	AT1G62400	HT1	HT1 (HIGH LEAF TEMPERATURE 1); kinase/ protein threonine/tyrosine kinase; Identical to Serine/threonine-protein kinase HT1 (EC 2.7.11.1) (High leaf temperature protein 1) (HT1) [Arabidopsis Thaliana] (GB:Q2MHE4;GB:Q9MAV2); similar to protein kinase family protein [Arabidopsis thaliana] (TAIR:AT5G58950.1); similar to flag-tagged protein kinase domain of putative mitogen-activated protein kinase ki…	GO:0004712: protein serine/threonine/tyrosine kinase activity, GO:0010119: regulation of stomatal movement, GO:0016301: kinase activity, GO:0016301: kinase activity
GO:0003700	transcription factor activity	MF	245685_at	AT5G22220	ATE2FB, E2F1, E2FB	Member of the E2F transcription factors, (cell cycle genes), key components of the cyclin D/retinoblastoma/E2F pathway. Binds DPA and RBR1 proteins. Expressed throughout the cell cycle. Abundance increased by auxin through stabilization of the protein. Elevates CDK levels and activity, even under hormone-free conditions. Promotes cell division and shortens cell doubling time, inhibits cell growth…	GO:0003677: DNA binding, GO:0003700: transcription factor activity, GO:0005515: protein binding, GO:0005634: nucleus, GO:0005667: transcription factor complex, GO:0005737: cytoplasm, GO:0006355: regulation of transcription, DNA-dependent, GO:0009733: response to auxin stimulus, GO:0010090: trichome morphogenesis, GO:0051302: regulation of cell division, GO:0051446: positive regulation of meiotic …
GO:0003700	transcription factor activity	MF	246323_at	AT1G16690		transcription factor-related; similar to transcription factor-related [Arabidopsis thaliana] (TAIR:AT1G79020.1); similar to enhancer of polycomb-like protein [Oryza sativa (japonica cultivar-group)] (GB:BAD28718.1)	GO:0003700: transcription factor activity, GO:0045449: regulation of transcription
GO:0003700	transcription factor activity	MF	246426_at	AT5G17430		Encodes an AP2-domain containing protein similar to ANT. Expressed in embryos and lateral root primordium.	GO:0003677: DNA binding, GO:0003677: DNA binding, GO:0003700: transcription factor activity, GO:0003700: transcription factor activity, GO:0005634: nucleus, GO:0006355: regulation of transcription, DNA-dependent, GO:0006355: regulation of transcription, DNA-dependent, GO:0009887: organ morphogenesis, GO:0009887: organ morphogenesis
GO:0003700	transcription factor activity	MF	248602_s_at	AT5G38620		MADS-box protein (AGL73); similar to MADS-box protein (AGL84) [Arabidopsis thaliana] (TAIR:AT5G49420.1); similar to At3g12510-like protein [Boechera stricta] (GB:ABB89768.1); contains InterPro domain Transcription factor, MADS-box; (InterPro:IPR002100), MADS-box protein (AGL84); similar to MADS-box protein (AGL73) [Arabidopsis thaliana] (TAIR:AT5G38620.1); similar to At3g12510-like protein [Boech…	GO:0003677: DNA binding, GO:0003700: transcription factor activity, GO:0005634: nucleus, GO:0006355: regulation of transcription, DNA-dependent
GO:0003700	transcription factor activity	MF	249878_at	AT5G23090		TATA-binding protein-associated phosphoprotein Dr1 protein, putative (DR1); Identical to Dr1 protein homolog (DR1) [Arabidopsis Thaliana] (GB:P49592); similar to TATA-binding protein-associated phosphoprotein Dr1 protein, putative [Arabidopsis thaliana] (TAIR:AT5G08190.1); similar to repressor protein [Glycine max] (GB:AAL73489.1); contains InterPro domain Histone-fold; (InterPro:IPR009072); cont…	GO:0003700: transcription factor activity, GO:0005622: intracellular, GO:0045449: regulation of transcription
GO:0003700	transcription factor activity	MF	250543_at	AT5G08190		TATA-binding protein-associated phosphoprotein Dr1 protein, putative; similar to TATA-binding protein-associated phosphoprotein Dr1 protein, putative (DR1) [Arabidopsis thaliana] (TAIR:AT5G23090.1); similar to repressor protein [Glycine max] (GB:AAL73489.1); contains InterPro domain Histone-fold; (InterPro:IPR009072); contains InterPro domain Transcription factor CBF/NF-Y/archaeal histone; (Inter…	GO:0003677: DNA binding, GO:0003700: transcription factor activity, GO:0005622: intracellular, GO:0045449: regulation of transcription
GO:0003700	transcription factor activity	MF	250810_at	AT5G05090		myb family transcription factor; similar to myb family transcription factor [Arabidopsis thaliana] (TAIR:AT3G10760.1); similar to NbPCL1 [Nicotiana benthamiana] (GB:BAE16280.1); similar to Os05g0412000 [Oryza sativa (japonica cultivar-group)] (GB:NP_001055539.1); contains InterPro domain Homeodomain-like; (InterPro:IPR009057); contains InterPro domain Myb-like DNA-binding region, SHAQKYF class; (…	GO:0003677: DNA binding, GO:0003700: transcription factor activity, GO:0045449: regulation of transcription
GO:0003700	transcription factor activity	MF	251398_at	AT3G60580		zinc finger (C2H2 type) family protein; similar to zinc finger (C2H2 type) family protein [Arabidopsis thaliana] (TAIR:AT2G45120.1); similar to ZPT3-3 [Petunia x hybrida] (GB:BAA21927.1); contains InterPro domain Zinc finger, C2H2-type; (InterPro:IPR007087)	GO:0003676: nucleic acid binding, GO:0003700: transcription factor activity, GO:0005622: intracellular, GO:0008270: zinc ion binding, GO:0045449: regulation of transcription
GO:0003700	transcription factor activity	MF	253423_at	AT4G32280	IAA29	Auxin inducible protein.	GO:0003700: transcription factor activity, GO:0005634: nucleus, GO:0009733: response to auxin stimulus, GO:0010114: response to red light, GO:0010218: response to far red light
GO:0003700	transcription factor activity	MF	256247_at	AT3G66656	AGL91	MADS-box family protein; similar to MADS-box family protein [Arabidopsis thaliana] (TAIR:AT2G34440.1); similar to Transcription factor, MADS-box [Medicago truncatula] (GB:ABE85433.1); contains InterPro domain Transcription factor, MADS-box; (InterPro:IPR002100)	GO:0003700: transcription factor activity, GO:0005634: nucleus, GO:0006355: regulation of transcription, DNA-dependent
GO:0003700	transcription factor activity	MF	258011_at	AT3G19510	HAT3.1	homeobox protein (HAT 3.1); Identical to Homeobox protein HAT3.1 (HAT3.1) [Arabidopsis Thaliana] (GB:Q04996;GB:Q9LT66); similar to PRHA (PATHOGENESIS RELATED HOMEODOMAIN PROTEIN A), transcription factor [Arabidopsis thaliana] (TAIR:AT4G29940.1); similar to Homeobox protein HOX1A (GB:P46605); contains InterPro domain Zinc finger, FYVE/PHD-type; (InterPro:IPR011011); contains InterPro domain Homeod…	GO:0003677: DNA binding, GO:0003700: transcription factor activity, GO:0005634: nucleus, GO:0006355: regulation of transcription, DNA-dependent, GO:0016563: transcription activator activity, GO:0043565: sequence-specific DNA binding, GO:0045941: positive regulation of transcription
GO:0003700	transcription factor activity	MF	259283_at	AT3G11440	ATMYB65, MYB65	Member of the R2R3-MYB gene family. Similar to GA-induced Barley myb gene. May be induced during germination in response to GA. Double mutants with MYB33 are male sterile, showing defects in pollen development and anther development. Contains a binding site for miRNA159 and may be spatially regulated by this micro RNA. The male sterile phenotype of the MYB33/MYB65 double mutant is light and tempe…	GO:0003677: DNA binding, GO:0003700: transcription factor activity, GO:0003700: transcription factor activity, GO:0005634: nucleus, GO:0009723: response to ethylene stimulus, GO:0009740: gibberellic acid mediated signaling, GO:0009751: response to salicylic acid stimulus, GO:0045449: regulation of transcription, GO:0048235: pollen sperm cell differentiation
GO:0003700	transcription factor activity	MF	261192_at	AT1G32870	ANAC013, ANAC13	ANAC013 (Arabidopsis NAC domain containing protein 13); transcription factor; similar to ANAC016 (Arabidopsis NAC domain containing protein 16), transcription factor [Arabidopsis thaliana] (TAIR:AT1G34180.1); similar to nam-like protein 7 [Petunia x hybrida] (GB:AAM34770.1); contains InterPro domain No apical meristem (NAM) protein; (InterPro:IPR003441), ANAC013 (Arabidopsis NAC domain containing…	GO:0003700: transcription factor activity, GO:0005575: cellular_component, GO:0007275: multicellular organismal development
GO:0003700	transcription factor activity	MF	264214_s_at	AT1G65300	AGL38, PHE2, AGL38, PHE2, AGL37, PHE1	PHE2 (PHERES2); DNA binding / transcription factor; Identical to MADS-box transcription factor PHERES2 (PHE2) [Arabidopsis Thaliana] (GB:Q7XJK8;GB:O80802); similar to PHE1 (PHERES1), DNA binding / transcription factor [Arabidopsis thaliana] (TAIR:AT1G65330.1); similar to putative MADS-box protein AGL35 [Oryza sativa (japonica cultivar-group)] (GB:BAD81343.1); contains InterPro domain Transcriptio…	GO:0003677: DNA binding, GO:0003700: transcription factor activity, GO:0005634: nucleus, GO:0005634: nucleus, GO:0005634: nucleus, GO:0006355: regulation of transcription, DNA-dependent, GO:0009793: embryonic development ending in seed dormancy
GO:0003700	transcription factor activity	MF	265301_s_at	AT2G13960	ATMYB3R5, MYB3R-5	myb family transcription factor; similar to MYB3R-5 (myb domain protein 3R-5), DNA binding / transcription factor [Arabidopsis thaliana] (TAIR:AT5G02320.1); similar to MYB4 [Malus x domestica] (GB:AAZ20428.1); similar to MYB transcription factor R3 type [Populus tremula x Populus tremuloides] (GB:CAD98760.1); contains InterPro domain Homeodomain-like; (InterPro:IPR009057); contains InterPro domai…	GO:0003677: DNA binding, GO:0003700: transcription factor activity, GO:0006355: regulation of transcription, DNA-dependent, GO:0009507: chloroplast, GO:0012505: endomembrane system
GO:0003700	transcription factor activity	MF	265316_at	AT2G20400		myb family transcription factor; similar to PHR1 (PHOSPHATE STARVATION RESPONSE 1), transcription factor [Arabidopsis thaliana] (TAIR:AT4G28610.1); similar to CDPK substrate protein 1; CSP1 [Mesembryanthemum crystallinum] (GB:AAF32350.1); contains InterPro domain Homeodomain-like; (InterPro:IPR009057); contains InterPro domain Myb-like DNA-binding region, SHAQKYF class; (InterPro:IPR006447); cont…	GO:0003677: DNA binding, GO:0003700: transcription factor activity, GO:0045449: regulation of transcription
GO:0003700	transcription factor activity	MF	266386_at	AT2G32370	HDG3	homeobox-leucine zipper family protein / lipid-binding START domain-containing protein; similar to homeobox-leucine zipper family protein / lipid-binding START domain-containing protein [Arabidopsis thaliana] (TAIR:AT1G05230.2); similar to PDF2 (PROTODERMAL FACTOR2), DNA binding / transcription factor [Arabidopsis thaliana] (TAIR:AT4G04890.1); similar to ATML1 (MERISTEM LAYER 1), DNA binding [Ara…	GO:0003677: DNA binding, GO:0003700: transcription factor activity, GO:0005634: nucleus, GO:0006355: regulation of transcription, DNA-dependent, GO:0048825: cotyledon development
GO:0003700	transcription factor activity	MF	267026_at	AT2G38340		encodes a member of the DREB subfamily A-2 of ERF/AP2 transcription factor family. The protein contains one AP2 domain. There are eight members in this subfamily including DREB2A AND DREB2B that are involved in response to drought.	GO:0003677: DNA binding, GO:0003700: transcription factor activity, GO:0005634: nucleus, GO:0006355: regulation of transcription, DNA-dependent
GO:0003700	transcription factor activity	MF	267075_at	AT2G41070	ATBZIP12, DPBF4, EEL	Transcription factor homologous to ABI5. Regulates AtEm1 expression by binding directly at the AtEm1 promoter. Located in the nucleus and expressed during seed maturation in the cotyledons and later in the whole embryo., Transcription factor homologous to ABI5. Regulates AtEm1 expression by binding directly at the AtEm1 promoter. Located in the nucleus and expressed during seed maturation in the …	GO:0003677: DNA binding, GO:0003677: DNA binding, GO:0003700: transcription factor activity, GO:0003700: transcription factor activity, GO:0005634: nucleus, GO:0005634: nucleus, GO:0006355: regulation of transcription, DNA-dependent, GO:0009738: abscisic acid mediated signaling
GO:0003700	transcription factor activity	MF	267519_at	AT2G30470	HSI2	HSI2 is a member of a novel family of B3 domain proteins with a sequence similar to the ERF-associated amphiphilic repression (EAR) motif. It functions as an active repressor of the Spo minimal promoter (derived from a gene for sweet potato sporamin A1) through the EAR motif. It contains a plant-specific B3 DNA-binding domain. The Arabidopsis genome contains 42 genes with B3 domains which could b…	GO:0003700: transcription factor activity, GO:0005634: nucleus, GO:0005739: mitochondrion, GO:0009737: response to abscisic acid stimulus, GO:0009744: response to sucrose stimulus, GO:0010030: positive regulation of seed germination, GO:0010431: seed maturation, GO:0016564: transcription repressor activity
GO:0017111	nucleoside-triphosphatase activity	MF	245654_at	AT1G56540		disease resistance protein (TIR-NBS-LRR class), putative; similar to disease resistance protein (TIR-NBS-LRR class), putative [Arabidopsis thaliana] (TAIR:AT2G16870.1); similar to disease resistance protein (TIR-NBS-LRR class), putative [Arabidopsis thaliana] (TAIR:AT1G56510.1); similar to disease resistance protein (TIR-NBS-LRR class), putative [Arabidopsis thaliana] (TAIR:AT1G56520.1); similar …	GO:0000166: nucleotide binding, GO:0004888: transmembrane receptor activity, GO:0005515: protein binding, GO:0005524: ATP binding, GO:0006952: defense response, GO:0017111: nucleoside-triphosphatase activity, GO:0031224: intrinsic to membrane
GO:0017111	nucleoside-triphosphatase activity	MF	250037_at	AT5G18350		disease resistance protein (TIR-NBS-LRR class), putative; similar to disease resistance protein (TIR-NBS-LRR class), putative [Arabidopsis thaliana] (TAIR:AT5G44510.1); similar to disease resistance protein (TIR-NBS-LRR class), putative [Arabidopsis thaliana] (TAIR:AT5G18370.1); similar to disease resistance protein (TIR-NBS-LRR class), putative [Arabidopsis thaliana] (TAIR:AT2G14080.1); similar …	GO:0000166: nucleotide binding, GO:0004888: transmembrane receptor activity, GO:0005515: protein binding, GO:0005524: ATP binding, GO:0006952: defense response, GO:0017111: nucleoside-triphosphatase activity, GO:0031224: intrinsic to membrane
GO:0017111	nucleoside-triphosphatase activity	MF	265093_at	AT1G03905		ABC transporter family protein; Identical to Non-intrinsic ABC protein 4 (GCN-related protein 2) (NAP4) [Arabidopsis Thaliana] (GB:Q3EDJ0;GB:Q9ZWB0); similar to POP1 [Arabidopsis thaliana] (TAIR:AT5G44110.1); similar to Lipid exporter ABCA1 and related proteins, ABC superfamily (ISS) [Ostreococcus tauri] (GB:CAL55166.1); similar to Os02g0810300 [Oryza sativa (japonica cultivar-group)] (GB:NP_0010…	GO:0000166: nucleotide binding, GO:0005524: ATP binding, GO:0016887: ATPase activity, GO:0017111: nucleoside-triphosphatase activity
GO:0005451	monovalent cation:proton antiporter activity	MF	246336_at	AT3G44900	ATCHX4, CHX4	member of Putative Na+/H+ antiporter family, member of Putative Na+/H+ antiporter family	GO:0005451: monovalent cation:proton antiporter activity, GO:0006812: cation transport, GO:0015385: sodium:hydrogen antiporter activity, GO:0016021: integral to membrane
GO:0005451	monovalent cation:proton antiporter activity	MF	249883_at	AT5G22900	ATCHX3, CHX3	member of Putative Na+/H+ antiporter family, member of Putative Na+/H+ antiporter family	GO:0005451: monovalent cation:proton antiporter activity, GO:0006812: cation transport, GO:0016021: integral to membrane
GO:0005451	monovalent cation:proton antiporter activity	MF	266161_at	AT2G28170	ATCHX7, CHX7	member of Putative Na+/H+ antiporter family, member of Putative Na+/H+ antiporter family	GO:0005451: monovalent cation:proton antiporter activity, GO:0006812: cation transport, GO:0015385: sodium:hydrogen antiporter activity, GO:0016021: integral to membrane
GO:0015385	sodium:hydrogen antiporter activity	MF	246336_at	AT3G44900	ATCHX4, CHX4	member of Putative Na+/H+ antiporter family, member of Putative Na+/H+ antiporter family	GO:0005451: monovalent cation:proton antiporter activity, GO:0006812: cation transport, GO:0015385: sodium:hydrogen antiporter activity, GO:0016021: integral to membrane
GO:0015385	sodium:hydrogen antiporter activity	MF	258907_at	AT3G06370	ATNHX4, NHX4	member of Sodium proton exchanger family, member of Sodium proton exchanger family	GO:0006814: sodium ion transport, GO:0012505: endomembrane system, GO:0015081: sodium ion transmembrane transporter activity, GO:0015385: sodium:hydrogen antiporter activity, GO:0016021: integral to membrane
GO:0015385	sodium:hydrogen antiporter activity	MF	266161_at	AT2G28170	ATCHX7, CHX7	member of Putative Na+/H+ antiporter family, member of Putative Na+/H+ antiporter family	GO:0005451: monovalent cation:proton antiporter activity, GO:0006812: cation transport, GO:0015385: sodium:hydrogen antiporter activity, GO:0016021: integral to membrane
GO:0006952	defense response	BP	245654_at	AT1G56540		disease resistance protein (TIR-NBS-LRR class), putative; similar to disease resistance protein (TIR-NBS-LRR class), putative [Arabidopsis thaliana] (TAIR:AT2G16870.1); similar to disease resistance protein (TIR-NBS-LRR class), putative [Arabidopsis thaliana] (TAIR:AT1G56510.1); similar to disease resistance protein (TIR-NBS-LRR class), putative [Arabidopsis thaliana] (TAIR:AT1G56520.1); similar …	GO:0000166: nucleotide binding, GO:0004888: transmembrane receptor activity, GO:0005515: protein binding, GO:0005524: ATP binding, GO:0006952: defense response, GO:0017111: nucleoside-triphosphatase activity, GO:0031224: intrinsic to membrane
GO:0006952	defense response	BP	247064_at	AT5G66890		disease resistance protein (CC-NBS-LRR class), putative; Identical to Probable disease resistance protein At5g66890 [Arabidopsis Thaliana] (GB:Q9FKZ2); similar to disease resistance protein (CC-NBS-LRR class), putative [Arabidopsis thaliana] (TAIR:AT5G66900.1); similar to Disease resistance protein; AAA ATPase [Medicago truncatula] (GB:ABE88570.1); contains InterPro domain Leucine-rich repeat; (I…	GO:0005515: protein binding, GO:0006952: defense response
GO:0006952	defense response	BP	250037_at	AT5G18350		disease resistance protein (TIR-NBS-LRR class), putative; similar to disease resistance protein (TIR-NBS-LRR class), putative [Arabidopsis thaliana] (TAIR:AT5G44510.1); similar to disease resistance protein (TIR-NBS-LRR class), putative [Arabidopsis thaliana] (TAIR:AT5G18370.1); similar to disease resistance protein (TIR-NBS-LRR class), putative [Arabidopsis thaliana] (TAIR:AT2G14080.1); similar …	GO:0000166: nucleotide binding, GO:0004888: transmembrane receptor activity, GO:0005515: protein binding, GO:0005524: ATP binding, GO:0006952: defense response, GO:0017111: nucleoside-triphosphatase activity, GO:0031224: intrinsic to membrane
GO:0006952	defense response	BP	250044_at	AT5G17680		disease resistance protein (TIR-NBS-LRR class), putative; similar to disease resistance protein (TIR-NBS-LRR class), putative [Arabidopsis thaliana] (TAIR:AT5G11250.1); similar to disease resistance protein (TIR-NBS-LRR class), putative [Arabidopsis thaliana] (TAIR:AT2G14080.1); similar to disease resistance protein (TIR-NBS-LRR class), putative [Arabidopsis thaliana] (TAIR:AT5G18360.1); similar …	GO:0004888: transmembrane receptor activity, GO:0005515: protein binding, GO:0005524: ATP binding, GO:0006952: defense response, GO:0031224: intrinsic to membrane
GO:0006952	defense response	BP	264979_s_at	AT1G27170		disease resistance protein (TIR-NBS-LRR class), putative; similar to disease resistance protein (TIR-NBS-LRR class), putative [Arabidopsis thaliana] (TAIR:AT1G27180.1); similar to TIR-NBS disease resistance-like protein [Populus trichocarpa] (GB:ABB82029.1); contains InterPro domain NB-ARC; (InterPro:IPR002182); contains InterPro domain Disease resistance protein; (InterPro:IPR000767); contains I…	GO:0004888: transmembrane receptor activity, GO:0005515: protein binding, GO:0005524: ATP binding, GO:0006952: defense response, GO:0031224: intrinsic to membrane
GO:0006952	defense response	BP	266562_at	AT2G23970		defense-related protein, putative; similar to glutamine amidotransferase class-I domain-containing protein [Arabidopsis thaliana] (TAIR:AT4G30550.1); similar to defense-related protein [Brassica carinata] (GB:AAK50344.1); contains InterPro domain Glutamine amidotransferase class-I; (InterPro:IPR000991); contains InterPro domain Glutamine amidotransferase superfamily; (InterPro:IPR011702)	GO:0003824: catalytic activity, GO:0006952: defense response, GO:0012505: endomembrane system
GO:0006952	defense response	BP	267191_at	AT2G44110	ATMLO15, MLO15	A member of a large family of seven-transmembrane domain proteins specific to plants, homologs of the barley mildew resistance locus o (MLO) protein. The Arabidopsis genome contains 15 genes encoding MLO proteins, with localization in plasma membrane. Phylogenetic analysis revealed four clades of closely-related AtMLO genes. ATMLO15 belongs to the clade II, with ATMLO13 and ATMLO15. The gene is e…	GO:0005516: calmodulin binding, GO:0006952: defense response, GO:0008219: cell death, GO:0016021: integral to membrane
GO:0007059	chromosome segregation	BP	246536_at	AT5G15920		structural maintenance of chromosomes (SMC) family protein (MSS2); similar to MIM (HYPERSENSITIVE TO MMS, IRRADIATION AND MMC), ATP binding [Arabidopsis thaliana] (TAIR:AT5G61460.1); similar to Os05g0596600 [Oryza sativa (japonica cultivar-group)] (GB:NP_001056521.1); similar to Structural maintenance of chromosome protein SMC, C-terminal [Medicago truncatula] (GB:ABE93633.1); similar to SMC5 pro…	GO:0005524: ATP binding, GO:0005634: nucleus, GO:0007059: chromosome segregation
GO:0007059	chromosome segregation	BP	250588_at	AT5G07660		structural maintenance of chromosomes (SMC) family protein; similar to MIM (HYPERSENSITIVE TO MMS, IRRADIATION AND MMC), ATP binding [Arabidopsis thaliana] (TAIR:AT5G61460.1); similar to SMC6 protein [Oryza sativa] (GB:CAD59413.1); contains InterPro domain SMC protein, N-terminal; (InterPro:IPR003395); contains InterPro domain ABC transporter related; (InterPro:IPR003439)	GO:0005524: ATP binding, GO:0005634: nucleus, GO:0007059: chromosome segregation
GO:0015770	sucrose transport	BP	256407_at	AT1G66570	ATSUC7, ATSUC7	ATSUC7 (SUCROSE-PROTON SYMPORTER 7); carbohydrate transporter/ sucrose:hydrogen symporter/ sugar porter; Identical to Probable sucrose transport protein SUC7 (Sucrose permease 7) (Sucrose- proton symporter 7) (SUC7) [Arabidopsis Thaliana] (GB:Q67YF8;GB:Q9C6H8;GB:Q9C716); similar to ATSUC9 (SUCROSE-PROTON SYMPORTER 9), carbohydrate transporter/ sucrose:hydrogen symporter/ sugar porter [Arabidopsis…	GO:0005351: sugar:hydrogen symporter activity, GO:0006810: transport, GO:0008506: sucrose:hydrogen symporter activity, GO:0015144: carbohydrate transmembrane transporter activity, GO:0015770: sucrose transport, GO:0016020: membrane
GO:0015770	sucrose transport	BP	266381_at	AT2G14670	ATSUC8	ATSUC8 (SUCROSE-PROTON SYMPORTER 8); carbohydrate transporter/ sucrose:hydrogen symporter/ sugar porter; Identical to Sucrose transport protein SUC8 (Sucrose permease 8) (Sucrose-proton symporter 8) (SUC8) [Arabidopsis Thaliana] (GB:Q9ZVK6); similar to ATSUC9 (SUCROSE-PROTON SYMPORTER 9), carbohydrate transporter/ sucrose:hydrogen symporter/ sugar porter [Arabidopsis thaliana] (TAIR:AT5G06170.1);…	GO:0005351: sugar:hydrogen symporter activity, GO:0006810: transport, GO:0008506: sucrose:hydrogen symporter activity, GO:0015144: carbohydrate transmembrane transporter activity, GO:0015770: sucrose transport, GO:0016020: membrane
GO:0006355	regulation of transcription, DNA-dependent	BP	245685_at	AT5G22220	ATE2FB, E2F1, E2FB	Member of the E2F transcription factors, (cell cycle genes), key components of the cyclin D/retinoblastoma/E2F pathway. Binds DPA and RBR1 proteins. Expressed throughout the cell cycle. Abundance increased by auxin through stabilization of the protein. Elevates CDK levels and activity, even under hormone-free conditions. Promotes cell division and shortens cell doubling time, inhibits cell growth…	GO:0003677: DNA binding, GO:0003700: transcription factor activity, GO:0005515: protein binding, GO:0005634: nucleus, GO:0005667: transcription factor complex, GO:0005737: cytoplasm, GO:0006355: regulation of transcription, DNA-dependent, GO:0009733: response to auxin stimulus, GO:0010090: trichome morphogenesis, GO:0051302: regulation of cell division, GO:0051446: positive regulation of meiotic …
GO:0006355	regulation of transcription, DNA-dependent	BP	246426_at	AT5G17430		Encodes an AP2-domain containing protein similar to ANT. Expressed in embryos and lateral root primordium.	GO:0003677: DNA binding, GO:0003677: DNA binding, GO:0003700: transcription factor activity, GO:0003700: transcription factor activity, GO:0005634: nucleus, GO:0006355: regulation of transcription, DNA-dependent, GO:0006355: regulation of transcription, DNA-dependent, GO:0009887: organ morphogenesis, GO:0009887: organ morphogenesis
GO:0006355	regulation of transcription, DNA-dependent	BP	248602_s_at	AT5G38620		MADS-box protein (AGL73); similar to MADS-box protein (AGL84) [Arabidopsis thaliana] (TAIR:AT5G49420.1); similar to At3g12510-like protein [Boechera stricta] (GB:ABB89768.1); contains InterPro domain Transcription factor, MADS-box; (InterPro:IPR002100), MADS-box protein (AGL84); similar to MADS-box protein (AGL73) [Arabidopsis thaliana] (TAIR:AT5G38620.1); similar to At3g12510-like protein [Boech…	GO:0003677: DNA binding, GO:0003700: transcription factor activity, GO:0005634: nucleus, GO:0006355: regulation of transcription, DNA-dependent
GO:0006355	regulation of transcription, DNA-dependent	BP	251651_at	AT3G57370		transcription factor IIB (TFIIB) family protein; similar to transcription initiation factor IIB-2 / general transcription factor TFIIB-2 (TFIIB2) [Arabidopsis thaliana] (TAIR:AT3G10330.1); similar to Transcription initiation factor IIB (General transcription factor TFIIB) (GB:P48513); contains InterPro domain Transcription factor TFIIB related; (InterPro:IPR000812); contains InterPro domain Trans…	GO:0003702: RNA polymerase II transcription factor activity, GO:0005634: nucleus, GO:0005667: transcription factor complex, GO:0006352: transcription initiation, GO:0006355: regulation of transcription, DNA-dependent, GO:0006413: translational initiation
GO:0006355	regulation of transcription, DNA-dependent	BP	255639_at	AT4G00760	APRR8, PRR8	Encodes a response-regulator like protein., Encodes a response-regulator like protein.	GO:0000156: two-component response regulator activity, GO:0000160: two-component signal transduction system (phosphorelay), GO:0005575: cellular_component, GO:0006355: regulation of transcription, DNA-dependent, GO:0030528: transcription regulator activity
GO:0006355	regulation of transcription, DNA-dependent	BP	256247_at	AT3G66656	AGL91	MADS-box family protein; similar to MADS-box family protein [Arabidopsis thaliana] (TAIR:AT2G34440.1); similar to Transcription factor, MADS-box [Medicago truncatula] (GB:ABE85433.1); contains InterPro domain Transcription factor, MADS-box; (InterPro:IPR002100)	GO:0003700: transcription factor activity, GO:0005634: nucleus, GO:0006355: regulation of transcription, DNA-dependent
GO:0006355	regulation of transcription, DNA-dependent	BP	257451_at	AT1G05690	bt3	BT3 (BTB and TAZ domain protein 3); protein binding / transcription regulator; similar to BT4 (BTB AND TAZ DOMAIN PROTEIN 4), protein binding [Arabidopsis thaliana] (TAIR:AT5G67480.2); similar to Os01g0893400 [Oryza sativa (japonica cultivar-group)] (GB:NP_001045064.1); similar to Zinc finger, TAZ-type; BTB/POZ [Medicago truncatula] (GB:ABE77424.1); contains InterPro domain Zinc finger, TAZ-type;…	GO:0005515: protein binding, GO:0005634: nucleus, GO:0006355: regulation of transcription, DNA-dependent, GO:0009507: chloroplast, GO:0030528: transcription regulator activity
GO:0006355	regulation of transcription, DNA-dependent	BP	258011_at	AT3G19510	HAT3.1	homeobox protein (HAT 3.1); Identical to Homeobox protein HAT3.1 (HAT3.1) [Arabidopsis Thaliana] (GB:Q04996;GB:Q9LT66); similar to PRHA (PATHOGENESIS RELATED HOMEODOMAIN PROTEIN A), transcription factor [Arabidopsis thaliana] (TAIR:AT4G29940.1); similar to Homeobox protein HOX1A (GB:P46605); contains InterPro domain Zinc finger, FYVE/PHD-type; (InterPro:IPR011011); contains InterPro domain Homeod…	GO:0003677: DNA binding, GO:0003700: transcription factor activity, GO:0005634: nucleus, GO:0006355: regulation of transcription, DNA-dependent, GO:0016563: transcription activator activity, GO:0043565: sequence-specific DNA binding, GO:0045941: positive regulation of transcription
GO:0006355	regulation of transcription, DNA-dependent	BP	258509_at	AT3G06620		protein kinase family protein; similar to protein kinase family protein [Arabidopsis thaliana] (TAIR:AT1G67890.1); similar to protein kinase family protein [Arabidopsis thaliana] (TAIR:AT3G06630.1); similar to protein kinase family protein [Arabidopsis thaliana] (TAIR:AT3G06640.1); similar to Os11g0678000 [Oryza sativa (japonica cultivar-group)] (GB:NP_001068453.1); similar to protein kinase fami…	GO:0004712: protein serine/threonine/tyrosine kinase activity, GO:0006355: regulation of transcription, DNA-dependent, GO:0006468: protein amino acid phosphorylation, GO:0007165: signal transduction, GO:0016301: kinase activity
GO:0006355	regulation of transcription, DNA-dependent	BP	264214_s_at	AT1G65300	AGL38, PHE2, AGL38, PHE2, AGL37, PHE1	PHE2 (PHERES2); DNA binding / transcription factor; Identical to MADS-box transcription factor PHERES2 (PHE2) [Arabidopsis Thaliana] (GB:Q7XJK8;GB:O80802); similar to PHE1 (PHERES1), DNA binding / transcription factor [Arabidopsis thaliana] (TAIR:AT1G65330.1); similar to putative MADS-box protein AGL35 [Oryza sativa (japonica cultivar-group)] (GB:BAD81343.1); contains InterPro domain Transcriptio…	GO:0003677: DNA binding, GO:0003700: transcription factor activity, GO:0005634: nucleus, GO:0005634: nucleus, GO:0005634: nucleus, GO:0006355: regulation of transcription, DNA-dependent, GO:0009793: embryonic development ending in seed dormancy
GO:0006355	regulation of transcription, DNA-dependent	BP	264997_at	AT1G67220	ATHPCAT1, HAC02, HAC2	zinc finger protein-related; Identical to Histone acetyltransferase HAC2 (EC 2.3.1.48) (HAC2) [Arabidopsis Thaliana] (GB:Q9FYH1); similar to HAC1 (P300/CBP acetyltransferase-related protein 2 gene), transcription cofactor [Arabidopsis thaliana] (TAIR:AT1G79000.1); similar to TAZ zinc finger family protein / zinc finger (ZZ type) family protein [Arabidopsis thaliana] (TAIR:AT1G16710.1); similar to…	GO:0003677: DNA binding, GO:0003712: transcription cofactor activity, GO:0004402: histone acetyltransferase activity, GO:0005634: nucleus, GO:0006355: regulation of transcription, DNA-dependent
GO:0006355	regulation of transcription, DNA-dependent	BP	265301_s_at	AT2G13960	ATMYB3R5, MYB3R-5	myb family transcription factor; similar to MYB3R-5 (myb domain protein 3R-5), DNA binding / transcription factor [Arabidopsis thaliana] (TAIR:AT5G02320.1); similar to MYB4 [Malus x domestica] (GB:AAZ20428.1); similar to MYB transcription factor R3 type [Populus tremula x Populus tremuloides] (GB:CAD98760.1); contains InterPro domain Homeodomain-like; (InterPro:IPR009057); contains InterPro domai…	GO:0003677: DNA binding, GO:0003700: transcription factor activity, GO:0006355: regulation of transcription, DNA-dependent, GO:0009507: chloroplast, GO:0012505: endomembrane system
GO:0006355	regulation of transcription, DNA-dependent	BP	266386_at	AT2G32370	HDG3	homeobox-leucine zipper family protein / lipid-binding START domain-containing protein; similar to homeobox-leucine zipper family protein / lipid-binding START domain-containing protein [Arabidopsis thaliana] (TAIR:AT1G05230.2); similar to PDF2 (PROTODERMAL FACTOR2), DNA binding / transcription factor [Arabidopsis thaliana] (TAIR:AT4G04890.1); similar to ATML1 (MERISTEM LAYER 1), DNA binding [Ara…	GO:0003677: DNA binding, GO:0003700: transcription factor activity, GO:0005634: nucleus, GO:0006355: regulation of transcription, DNA-dependent, GO:0048825: cotyledon development
GO:0006355	regulation of transcription, DNA-dependent	BP	267026_at	AT2G38340		encodes a member of the DREB subfamily A-2 of ERF/AP2 transcription factor family. The protein contains one AP2 domain. There are eight members in this subfamily including DREB2A AND DREB2B that are involved in response to drought.	GO:0003677: DNA binding, GO:0003700: transcription factor activity, GO:0005634: nucleus, GO:0006355: regulation of transcription, DNA-dependent
GO:0006355	regulation of transcription, DNA-dependent	BP	267075_at	AT2G41070	ATBZIP12, DPBF4, EEL	Transcription factor homologous to ABI5. Regulates AtEm1 expression by binding directly at the AtEm1 promoter. Located in the nucleus and expressed during seed maturation in the cotyledons and later in the whole embryo., Transcription factor homologous to ABI5. Regulates AtEm1 expression by binding directly at the AtEm1 promoter. Located in the nucleus and expressed during seed maturation in the …	GO:0003677: DNA binding, GO:0003677: DNA binding, GO:0003700: transcription factor activity, GO:0003700: transcription factor activity, GO:0005634: nucleus, GO:0005634: nucleus, GO:0006355: regulation of transcription, DNA-dependent, GO:0009738: abscisic acid mediated signaling
GO:0051726	regulation of cell cycle	BP	246762_at	AT5G27620	CYCH;1	core cell cycle genes	GO:0004672: protein kinase activity, GO:0004693: cyclin-dependent protein kinase activity, GO:0005515: protein binding, GO:0005634: nucleus, GO:0005737: cytoplasm, GO:0051726: regulation of cell cycle
GO:0051726	regulation of cell cycle	BP	256040_at	AT1G07270		cell division control protein CDC6b, putative (CDC6b); similar to CDC6 (CDC6) [Arabidopsis thaliana] (TAIR:AT2G29680.2); similar to Os01g0856000 [Oryza sativa (japonica cultivar-group)] (GB:NP_001044845.1); similar to putative cell division control protein 6 [Oryza sativa (japonica cultivar-group)] (GB:BAD82304.1); contains InterPro domain Winged helix repressor DNA-binding; (InterPro:IPR011991)	GO:0006260: DNA replication, GO:0051726: regulation of cell cycle
GO:0051726	regulation of cell cycle	BP	259563_s_at	AT1G20590	CYCB2;3	cyclin, putative; similar to CYCB2,3 (CYCLIN B2,3), cyclin-dependent protein kinase regulator [Arabidopsis thaliana] (TAIR:AT1G20610.1); similar to cyclin [Oryza sativa (indica cultivar-group)] (GB:CAA57556.1); similar to Os06g0726800 [Oryza sativa (japonica cultivar-group)] (GB:NP_001058632.1); contains InterPro domain Cyclin, N-terminal; (InterPro:IPR006671); contains InterPro domain Cyclin-lik…	GO:0005634: nucleus, GO:0012505: endomembrane system, GO:0016538: cyclin-dependent protein kinase regulator activity, GO:0051726: regulation of cell cycle
GO:0051726	regulation of cell cycle	BP	260061_at	AT1G73690	AT;CDKD;1, CAK3AT, CDKD1;1	cyclin dependent kinase activator CDKD;1. Nuclear localization. Involved in cell cycle regulation and cell differentiation., cyclin dependent kinase activator CDKD;1. Nuclear localization. Involved in cell cycle regulation and cell differentiation., cyclin dependent kinase activator CDKD;1. Nuclear localization. Involved in cell cycle regulation and cell differentiation.	GO:0005634: nucleus, GO:0016301: kinase activity, GO:0030154: cell differentiation, GO:0051726: regulation of cell cycle
GO:0006281	DNA repair	BP	249028_at	AT5G44740		UMUC-like DNA repair family protein; similar to REV1 (Reversionless 1), damaged DNA binding / magnesium ion binding / nucleotidyltransferase [Arabidopsis thaliana] (TAIR:AT5G44750.1); similar to Os01g0757800 [Oryza sativa (japonica cultivar-group)] (GB:NP_001044297.1); similar to putative DNA polymerase [Oryza sativa (japonica cultivar-group)] (GB:BAD87579.1); contains InterPro domain UMUC-like D…	GO:0003674: molecular_function, GO:0006281: DNA repair, GO:0012505: endomembrane system
GO:0006281	DNA repair	BP	249292_at	AT5G41150	ATRAD1, RAD1, UVH1	Confers resistance to UV radiation. Homolog of the human xeroderma pigmentosum group F DNA repair and yeast Rad1 proteins, Confers resistance to UV radiation. Homolog of the human xeroderma pigmentosum group F DNA repair and yeast Rad1 proteins, Confers resistance to UV radiation. Homolog of the human xeroderma pigmentosum group F DNA repair and yeast Rad1 proteins	GO:0000014: single-stranded DNA specific endodeoxyribonuclease activity, GO:0000724: double-strand break repair via homologous recombination, GO:0005634: nucleus, GO:0006281: DNA repair, GO:0006289: nucleotide-excision repair, GO:0006979: response to oxidative stress, GO:0009314: response to radiation
GO:0006281	DNA repair	BP	250156_at	AT5G15170		tyrosyl-DNA phosphodiesterase-related; similar to forkhead-associated domain-containing protein / FHA domain-containing protein [Arabidopsis thaliana] (TAIR:AT5G07400.1); similar to Os07g0530100 [Oryza sativa (japonica cultivar-group)] (GB:NP_001059844.1); similar to Forkhead-associated; Tyrosyl-DNA phosphodiesterase [Medicago truncatula] (GB:ABE78603.1); contains InterPro domain SMAD/FHA; (Inter…	GO:0005634: nucleus, GO:0006281: DNA repair, GO:0008081: phosphoric diester hydrolase activity
GO:0006281	DNA repair	BP	257273_at	AT3G28030	UVH3, UVR1	Required for repair of pyrimidine-pyrimidinone (6-4) dimers., Required for repair of pyrimidine-pyrimidinone (6-4) dimers.	GO:0004518: nuclease activity, GO:0005634: nucleus, GO:0006281: DNA repair, GO:0009408: response to heat, GO:0010213: non-photoreactive DNA repair, GO:0010224: response to UV-B
GO:0031224	intrinsic to membrane	CC	245654_at	AT1G56540		disease resistance protein (TIR-NBS-LRR class), putative; similar to disease resistance protein (TIR-NBS-LRR class), putative [Arabidopsis thaliana] (TAIR:AT2G16870.1); similar to disease resistance protein (TIR-NBS-LRR class), putative [Arabidopsis thaliana] (TAIR:AT1G56510.1); similar to disease resistance protein (TIR-NBS-LRR class), putative [Arabidopsis thaliana] (TAIR:AT1G56520.1); similar …	GO:0000166: nucleotide binding, GO:0004888: transmembrane receptor activity, GO:0005515: protein binding, GO:0005524: ATP binding, GO:0006952: defense response, GO:0017111: nucleoside-triphosphatase activity, GO:0031224: intrinsic to membrane
GO:0031224	intrinsic to membrane	CC	250037_at	AT5G18350		disease resistance protein (TIR-NBS-LRR class), putative; similar to disease resistance protein (TIR-NBS-LRR class), putative [Arabidopsis thaliana] (TAIR:AT5G44510.1); similar to disease resistance protein (TIR-NBS-LRR class), putative [Arabidopsis thaliana] (TAIR:AT5G18370.1); similar to disease resistance protein (TIR-NBS-LRR class), putative [Arabidopsis thaliana] (TAIR:AT2G14080.1); similar …	GO:0000166: nucleotide binding, GO:0004888: transmembrane receptor activity, GO:0005515: protein binding, GO:0005524: ATP binding, GO:0006952: defense response, GO:0017111: nucleoside-triphosphatase activity, GO:0031224: intrinsic to membrane
GO:0031224	intrinsic to membrane	CC	250044_at	AT5G17680		disease resistance protein (TIR-NBS-LRR class), putative; similar to disease resistance protein (TIR-NBS-LRR class), putative [Arabidopsis thaliana] (TAIR:AT5G11250.1); similar to disease resistance protein (TIR-NBS-LRR class), putative [Arabidopsis thaliana] (TAIR:AT2G14080.1); similar to disease resistance protein (TIR-NBS-LRR class), putative [Arabidopsis thaliana] (TAIR:AT5G18360.1); similar …	GO:0004888: transmembrane receptor activity, GO:0005515: protein binding, GO:0005524: ATP binding, GO:0006952: defense response, GO:0031224: intrinsic to membrane
GO:0031224	intrinsic to membrane	CC	264979_s_at	AT1G27170		disease resistance protein (TIR-NBS-LRR class), putative; similar to disease resistance protein (TIR-NBS-LRR class), putative [Arabidopsis thaliana] (TAIR:AT1G27180.1); similar to TIR-NBS disease resistance-like protein [Populus trichocarpa] (GB:ABB82029.1); contains InterPro domain NB-ARC; (InterPro:IPR002182); contains InterPro domain Disease resistance protein; (InterPro:IPR000767); contains I…	GO:0004888: transmembrane receptor activity, GO:0005515: protein binding, GO:0005524: ATP binding, GO:0006952: defense response, GO:0031224: intrinsic to membrane
GO:0005667	transcription factor complex	CC	245685_at	AT5G22220	ATE2FB, E2F1, E2FB	Member of the E2F transcription factors, (cell cycle genes), key components of the cyclin D/retinoblastoma/E2F pathway. Binds DPA and RBR1 proteins. Expressed throughout the cell cycle. Abundance increased by auxin through stabilization of the protein. Elevates CDK levels and activity, even under hormone-free conditions. Promotes cell division and shortens cell doubling time, inhibits cell growth…	GO:0003677: DNA binding, GO:0003700: transcription factor activity, GO:0005515: protein binding, GO:0005634: nucleus, GO:0005667: transcription factor complex, GO:0005737: cytoplasm, GO:0006355: regulation of transcription, DNA-dependent, GO:0009733: response to auxin stimulus, GO:0010090: trichome morphogenesis, GO:0051302: regulation of cell division, GO:0051446: positive regulation of meiotic …
GO:0005667	transcription factor complex	CC	251651_at	AT3G57370		transcription factor IIB (TFIIB) family protein; similar to transcription initiation factor IIB-2 / general transcription factor TFIIB-2 (TFIIB2) [Arabidopsis thaliana] (TAIR:AT3G10330.1); similar to Transcription initiation factor IIB (General transcription factor TFIIB) (GB:P48513); contains InterPro domain Transcription factor TFIIB related; (InterPro:IPR000812); contains InterPro domain Trans…	GO:0003702: RNA polymerase II transcription factor activity, GO:0005634: nucleus, GO:0005667: transcription factor complex, GO:0006352: transcription initiation, GO:0006355: regulation of transcription, DNA-dependent, GO:0006413: translational initiation
GO:0000151	ubiquitin ligase complex	CC	251061_at	AT5G01830		armadillo/beta-catenin repeat family protein / U-box domain-containing protein; similar to PUB17 (PLANT U-BOX17), ubiquitin-protein ligase [Arabidopsis thaliana] (TAIR:AT1G29340.1); similar to arm repeat protein [Oryza sativa (japonica cultivar-group)] (GB:AAO72657.1); contains InterPro domain Armadillo; (InterPro:IPR000225); contains InterPro domain Armadillo-like helical; (InterPro:IPR011989); …	GO:0000151: ubiquitin ligase complex, GO:0004842: ubiquitin-protein ligase activity, GO:0005488: binding, GO:0016567: protein ubiquitination
GO:0000151	ubiquitin ligase complex	CC	251998_at	AT3G53090	UPL7	encodes a ubiquitin-protein ligase containing a HECT domain. There are six other HECT-domain UPLs in Arabidopsis.	GO:0000151: ubiquitin ligase complex, GO:0004842: ubiquitin-protein ligase activity, GO:0005622: intracellular, GO:0006464: protein modification process, GO:0016567: protein ubiquitination
GO:0000151	ubiquitin ligase complex	CC	260416_at	AT1G69670	ATCUL3B, CUL3B	cullin, putative, contains similarity to Cullin homolog 3 (CUL-3) SP:Q13618, GI:3639052 from (Homo sapiens); contains Pfam profile PF00888: Cullin family. Interacts with members of AtBPM family and RBX1 suggesting it is part of an E3 ligase complex involved in RUB modification., cullin, putative, contains similarity to Cullin homolog 3 (CUL-3) SP:Q13618, GI:3639052 from (Homo sapiens); contains P…	GO:0000151: ubiquitin ligase complex, GO:0004842: ubiquitin-protein ligase activity, GO:0005515: protein binding, GO:0006511: ubiquitin-dependent protein catabolic process, GO:0007049: cell cycle, GO:0009793: embryonic development ending in seed dormancy, GO:0009960: endosperm development, GO:0019005: SCF ubiquitin ligase complex
GO:0000151	ubiquitin ligase complex	CC	266230_at	AT2G28830		armadillo/beta-catenin repeat family protein / U-box domain-containing protein; similar to armadillo/beta-catenin repeat family protein / U-box domain-containing family protein [Arabidopsis thaliana] (TAIR:AT3G46510.1); similar to Spotted leaf protein 11 (Spotted leaf11) (Cell death-related protein SPL11) (GB:Q64HA9); similar to Os03g0275900 [Oryza sativa (japonica cultivar-group)] (GB:NP_0010497…	GO:0000151: ubiquitin ligase complex, GO:0004842: ubiquitin-protein ligase activity, GO:0005488: binding, GO:0016567: protein ubiquitination
GO:0005634	nucleus	CC	245685_at	AT5G22220	ATE2FB, E2F1, E2FB	Member of the E2F transcription factors, (cell cycle genes), key components of the cyclin D/retinoblastoma/E2F pathway. Binds DPA and RBR1 proteins. Expressed throughout the cell cycle. Abundance increased by auxin through stabilization of the protein. Elevates CDK levels and activity, even under hormone-free conditions. Promotes cell division and shortens cell doubling time, inhibits cell growth…	GO:0003677: DNA binding, GO:0003700: transcription factor activity, GO:0005515: protein binding, GO:0005634: nucleus, GO:0005667: transcription factor complex, GO:0005737: cytoplasm, GO:0006355: regulation of transcription, DNA-dependent, GO:0009733: response to auxin stimulus, GO:0010090: trichome morphogenesis, GO:0051302: regulation of cell division, GO:0051446: positive regulation of meiotic …
GO:0005634	nucleus	CC	246426_at	AT5G17430		Encodes an AP2-domain containing protein similar to ANT. Expressed in embryos and lateral root primordium.	GO:0003677: DNA binding, GO:0003677: DNA binding, GO:0003700: transcription factor activity, GO:0003700: transcription factor activity, GO:0005634: nucleus, GO:0006355: regulation of transcription, DNA-dependent, GO:0006355: regulation of transcription, DNA-dependent, GO:0009887: organ morphogenesis, GO:0009887: organ morphogenesis
GO:0005634	nucleus	CC	246536_at	AT5G15920		structural maintenance of chromosomes (SMC) family protein (MSS2); similar to MIM (HYPERSENSITIVE TO MMS, IRRADIATION AND MMC), ATP binding [Arabidopsis thaliana] (TAIR:AT5G61460.1); similar to Os05g0596600 [Oryza sativa (japonica cultivar-group)] (GB:NP_001056521.1); similar to Structural maintenance of chromosome protein SMC, C-terminal [Medicago truncatula] (GB:ABE93633.1); similar to SMC5 pro…	GO:0005524: ATP binding, GO:0005634: nucleus, GO:0007059: chromosome segregation
GO:0005634	nucleus	CC	246762_at	AT5G27620	CYCH;1	core cell cycle genes	GO:0004672: protein kinase activity, GO:0004693: cyclin-dependent protein kinase activity, GO:0005515: protein binding, GO:0005634: nucleus, GO:0005737: cytoplasm, GO:0051726: regulation of cell cycle
GO:0005634	nucleus	CC	248602_s_at	AT5G38620		MADS-box protein (AGL73); similar to MADS-box protein (AGL84) [Arabidopsis thaliana] (TAIR:AT5G49420.1); similar to At3g12510-like protein [Boechera stricta] (GB:ABB89768.1); contains InterPro domain Transcription factor, MADS-box; (InterPro:IPR002100), MADS-box protein (AGL84); similar to MADS-box protein (AGL73) [Arabidopsis thaliana] (TAIR:AT5G38620.1); similar to At3g12510-like protein [Boech…	GO:0003677: DNA binding, GO:0003700: transcription factor activity, GO:0005634: nucleus, GO:0006355: regulation of transcription, DNA-dependent
GO:0005634	nucleus	CC	249292_at	AT5G41150	ATRAD1, RAD1, UVH1	Confers resistance to UV radiation. Homolog of the human xeroderma pigmentosum group F DNA repair and yeast Rad1 proteins, Confers resistance to UV radiation. Homolog of the human xeroderma pigmentosum group F DNA repair and yeast Rad1 proteins, Confers resistance to UV radiation. Homolog of the human xeroderma pigmentosum group F DNA repair and yeast Rad1 proteins	GO:0000014: single-stranded DNA specific endodeoxyribonuclease activity, GO:0000724: double-strand break repair via homologous recombination, GO:0005634: nucleus, GO:0006281: DNA repair, GO:0006289: nucleotide-excision repair, GO:0006979: response to oxidative stress, GO:0009314: response to radiation
GO:0005634	nucleus	CC	249870_at	AT5G23080	TGH	Interacts with TATA-box binding protein 2. Contains domains with strong similarity to G-patch and SWAP domains, characteristic of RNA binding and processing proteins. Colocalizes with the splicing regulator SRp34 to subnuclear particles. Role in RNA binding or processing. Mutants display developmental defects, including reduced plant height, polycotyly, and reduced vascularization. Strong genetic…	GO:0003723: RNA binding, GO:0003723: RNA binding, GO:0005515: protein binding, GO:0005634: nucleus, GO:0006396: RNA processing, GO:0006396: RNA processing, GO:0007275: multicellular organismal development, GO:0010087: phloem or xylem histogenesis
GO:0005634	nucleus	CC	250156_at	AT5G15170		tyrosyl-DNA phosphodiesterase-related; similar to forkhead-associated domain-containing protein / FHA domain-containing protein [Arabidopsis thaliana] (TAIR:AT5G07400.1); similar to Os07g0530100 [Oryza sativa (japonica cultivar-group)] (GB:NP_001059844.1); similar to Forkhead-associated; Tyrosyl-DNA phosphodiesterase [Medicago truncatula] (GB:ABE78603.1); contains InterPro domain SMAD/FHA; (Inter…	GO:0005634: nucleus, GO:0006281: DNA repair, GO:0008081: phosphoric diester hydrolase activity
GO:0005634	nucleus	CC	250588_at	AT5G07660		structural maintenance of chromosomes (SMC) family protein; similar to MIM (HYPERSENSITIVE TO MMS, IRRADIATION AND MMC), ATP binding [Arabidopsis thaliana] (TAIR:AT5G61460.1); similar to SMC6 protein [Oryza sativa] (GB:CAD59413.1); contains InterPro domain SMC protein, N-terminal; (InterPro:IPR003395); contains InterPro domain ABC transporter related; (InterPro:IPR003439)	GO:0005524: ATP binding, GO:0005634: nucleus, GO:0007059: chromosome segregation
GO:0005634	nucleus	CC	251651_at	AT3G57370		transcription factor IIB (TFIIB) family protein; similar to transcription initiation factor IIB-2 / general transcription factor TFIIB-2 (TFIIB2) [Arabidopsis thaliana] (TAIR:AT3G10330.1); similar to Transcription initiation factor IIB (General transcription factor TFIIB) (GB:P48513); contains InterPro domain Transcription factor TFIIB related; (InterPro:IPR000812); contains InterPro domain Trans…	GO:0003702: RNA polymerase II transcription factor activity, GO:0005634: nucleus, GO:0005667: transcription factor complex, GO:0006352: transcription initiation, GO:0006355: regulation of transcription, DNA-dependent, GO:0006413: translational initiation
GO:0005634	nucleus	CC	251849_at	AT3G54610	BGT, GCN5, HAC3, HAG01, HAG1, HAT1	Encodes a histone acetyltransferase that is plays a role in the determination of the embryonic root-shoot axis. It is also required to regulate the floral meristem activity by modulating the extent of expression of WUS and AG. In other eukaryotes, this protein is recruited to specific promoters by DNA binding transcription factors and is thought to promote transcription by acetylating the N-termi…	GO:0000123: histone acetyltransferase complex, GO:0003677: DNA binding, GO:0004402: histone acetyltransferase activity, GO:0005634: nucleus, GO:0009416: response to light stimulus, GO:0009908: flower development, GO:0010015: root morphogenesis, GO:0010484: H3 histone acetyltransferase activity, GO:0016573: histone acetylation, GO:0045941: positive regulation of transcription
GO:0005634	nucleus	CC	251952_at	AT3G53650		histone H2B, putative; Identical to Putative histone H2B.8 (HTB6) [Arabidopsis Thaliana] (GB:Q9LFF6); similar to histone H2B, putative [Arabidopsis thaliana] (TAIR:AT2G37470.1); similar to Probable histone H2B.3 (GB:Q1SU99); contains InterPro domain Histone-fold; (InterPro:IPR009072); contains InterPro domain Histone core; (InterPro:IPR007125); contains InterPro domain Histone-fold/TFIID-TAF/NF-Y…	GO:0000786: nucleosome, GO:0003677: DNA binding, GO:0005634: nucleus, GO:0006334: nucleosome assembly
GO:0005634	nucleus	CC	253065_at	AT4G37740	AtGRF2	Growth regulating factor encoding transcription activator. One of the nine members of a GRF gene family, containing nuclear targeting domain. Mutants result in smaller leaves indicating the role of the gene in leaf development. Expressed in root, shoot and flower	GO:0005634: nucleus, GO:0016563: transcription activator activity, GO:0048366: leaf development
GO:0005634	nucleus	CC	253423_at	AT4G32280	IAA29	Auxin inducible protein.	GO:0003700: transcription factor activity, GO:0005634: nucleus, GO:0009733: response to auxin stimulus, GO:0010114: response to red light, GO:0010218: response to far red light
GO:0005634	nucleus	CC	254060_at	AT4G25350	SHB1	SHB1 encodes a nuclear and cytosolic protein that has motifs homologous with SYG1 protein family members. Acts in cryptochrome signaling. Overexpression of SHB1 enhanced the expression of PHYTOCHROME-INTERACTING FACTOR4 (PIF4) under red light and promoted proteasome-mediated degradation of phytochrome A and hypocotyl elongation under far-red light. A knockout allele suppressed LONG HYPOCOTYL IN F…	GO:0003674: molecular_function, GO:0005634: nucleus, GO:0005829: cytosol, GO:0010017: red or far red light signaling pathway, GO:0016021: integral to membrane
GO:0005634	nucleus	CC	254824_s_at	AT4G12620	ATORC1B, ORC1B, UNE13, ATORC1A, ORC1A	Origin Recognition Complex subunit 1b. Involved in the initiation of DNA replication. Regulated transcriptionally during cell cycle, peaking at G1/S-phase. Target of E2F/DF family of transcription factors. Interacts with ORC2 and ORC5. Highly expressed in proliferating cells. Expression levels are independent of light regime., Origin Recognition Complex subunit 1b. Involved in the initiation of D…	GO:0000808: origin recognition complex, GO:0003677: DNA binding, GO:0005515: protein binding, GO:0005634: nucleus, GO:0006260: DNA replication, GO:0009567: double fertilization forming a zygote and endosperm
GO:0005634	nucleus	CC	255843_at	AT2G33540	CPL3	CPL3 (C-TERMINAL DOMAIN PHOSPHATASE-LIKE 3); CTD phosphatase; similar to phosphoprotein phosphatase [Arabidopsis thaliana] (TAIR:AT5G58003.1); similar to NLI interacting factor-like phosphatase family protein, expressed [Oryza sativa (japonica cultivar-group)] (GB:ABA93957.1); similar to putative transcription regulator CPL1 [Lycopersicon esculentum] (GB:AAV92930.1); contains InterPro domain BRCT…	GO:0005634: nucleus, GO:0008420: CTD phosphatase activity
GO:0005634	nucleus	CC	256247_at	AT3G66656	AGL91	MADS-box family protein; similar to MADS-box family protein [Arabidopsis thaliana] (TAIR:AT2G34440.1); similar to Transcription factor, MADS-box [Medicago truncatula] (GB:ABE85433.1); contains InterPro domain Transcription factor, MADS-box; (InterPro:IPR002100)	GO:0003700: transcription factor activity, GO:0005634: nucleus, GO:0006355: regulation of transcription, DNA-dependent
GO:0005634	nucleus	CC	257179_at	AT3G13170	ATSPO11-1	Encodes AtSPO11-1, one of the three Arabidopsis homologues of the archaeal DNA topoisomerase VIA subunit (topo VIA). Required for meiotic recombination. AtSPO11-1 and AtSPO11-2 have overlapping functions (i.e. both required for meiotic recombination) whereas AtSPO11-3 functions in DNA replication.	GO:0000706: meiotic DNA double-strand break processing, GO:0003677: DNA binding, GO:0003918: DNA topoisomerase (ATP-hydrolyzing) activity, GO:0005524: ATP binding, GO:0005634: nucleus, GO:0006259: DNA metabolic process, GO:0006265: DNA topological change, GO:0007129: synapsis, GO:0007131: meiotic recombination, GO:0042138: meiotic DNA double-strand break formation
GO:0005634	nucleus	CC	257273_at	AT3G28030	UVH3, UVR1	Required for repair of pyrimidine-pyrimidinone (6-4) dimers., Required for repair of pyrimidine-pyrimidinone (6-4) dimers.	GO:0004518: nuclease activity, GO:0005634: nucleus, GO:0006281: DNA repair, GO:0009408: response to heat, GO:0010213: non-photoreactive DNA repair, GO:0010224: response to UV-B
GO:0005634	nucleus	CC	257451_at	AT1G05690	bt3	BT3 (BTB and TAZ domain protein 3); protein binding / transcription regulator; similar to BT4 (BTB AND TAZ DOMAIN PROTEIN 4), protein binding [Arabidopsis thaliana] (TAIR:AT5G67480.2); similar to Os01g0893400 [Oryza sativa (japonica cultivar-group)] (GB:NP_001045064.1); similar to Zinc finger, TAZ-type; BTB/POZ [Medicago truncatula] (GB:ABE77424.1); contains InterPro domain Zinc finger, TAZ-type;…	GO:0005515: protein binding, GO:0005634: nucleus, GO:0006355: regulation of transcription, DNA-dependent, GO:0009507: chloroplast, GO:0030528: transcription regulator activity
GO:0005634	nucleus	CC	257483_at	AT1G49620	ICK5, ICN6, KRP7	Kip-related protein (KRP) gene, encodes CDK (cyclin-dependent kinase) inhibitor (CKI), negative regulator of cell division. A member of seven KRP genes found in Arabidopsis thaliana. Differential expression patterns for distinct KRPs were revealed by in situ hybridization. Binds to D type cyclins and may inhibit cell cycle., Kip-related protein (KRP) gene, encodes CDK (cyclin-dependent kinase) in…	GO:0004861: cyclin-dependent protein kinase inhibitor activity, GO:0005634: nucleus, GO:0030332: cyclin binding, GO:0045736: negative regulation of cyclin-dependent protein kinase activity, GO:0045736: negative regulation of cyclin-dependent protein kinase activity
GO:0005634	nucleus	CC	258011_at	AT3G19510	HAT3.1	homeobox protein (HAT 3.1); Identical to Homeobox protein HAT3.1 (HAT3.1) [Arabidopsis Thaliana] (GB:Q04996;GB:Q9LT66); similar to PRHA (PATHOGENESIS RELATED HOMEODOMAIN PROTEIN A), transcription factor [Arabidopsis thaliana] (TAIR:AT4G29940.1); similar to Homeobox protein HOX1A (GB:P46605); contains InterPro domain Zinc finger, FYVE/PHD-type; (InterPro:IPR011011); contains InterPro domain Homeod…	GO:0003677: DNA binding, GO:0003700: transcription factor activity, GO:0005634: nucleus, GO:0006355: regulation of transcription, DNA-dependent, GO:0016563: transcription activator activity, GO:0043565: sequence-specific DNA binding, GO:0045941: positive regulation of transcription
GO:0005634	nucleus	CC	259283_at	AT3G11440	ATMYB65, MYB65	Member of the R2R3-MYB gene family. Similar to GA-induced Barley myb gene. May be induced during germination in response to GA. Double mutants with MYB33 are male sterile, showing defects in pollen development and anther development. Contains a binding site for miRNA159 and may be spatially regulated by this micro RNA. The male sterile phenotype of the MYB33/MYB65 double mutant is light and tempe…	GO:0003677: DNA binding, GO:0003700: transcription factor activity, GO:0003700: transcription factor activity, GO:0005634: nucleus, GO:0009723: response to ethylene stimulus, GO:0009740: gibberellic acid mediated signaling, GO:0009751: response to salicylic acid stimulus, GO:0045449: regulation of transcription, GO:0048235: pollen sperm cell differentiation
GO:0005634	nucleus	CC	259563_s_at	AT1G20590	CYCB2;3	cyclin, putative; similar to CYCB2,3 (CYCLIN B2,3), cyclin-dependent protein kinase regulator [Arabidopsis thaliana] (TAIR:AT1G20610.1); similar to cyclin [Oryza sativa (indica cultivar-group)] (GB:CAA57556.1); similar to Os06g0726800 [Oryza sativa (japonica cultivar-group)] (GB:NP_001058632.1); contains InterPro domain Cyclin, N-terminal; (InterPro:IPR006671); contains InterPro domain Cyclin-lik…	GO:0005634: nucleus, GO:0012505: endomembrane system, GO:0016538: cyclin-dependent protein kinase regulator activity, GO:0051726: regulation of cell cycle
GO:0005634	nucleus	CC	259962_at	AT1G53690		DNA-directed RNA polymerases I, II, and III 7 kDa subunit, putative; similar to DNA-directed RNA polymerases I, II, and III 7 kDa subunit, putative [Arabidopsis thaliana] (TAIR:AT5G41010.1); similar to PREDICTED: similar to DNA-directed RNA polymerases I, II, and III 7.0 kDa polypeptide (ABC10-alpha) (RPB7.0) (RPB10alpha) (RPABC4), partial [Apis mellifera] (GB:XP_001122738.1); contains InterPro d…	GO:0003677: DNA binding, GO:0003899: DNA-directed RNA polymerase activity, GO:0005634: nucleus, GO:0006350: transcription
GO:0005634	nucleus	CC	260061_at	AT1G73690	AT;CDKD;1, CAK3AT, CDKD1;1	cyclin dependent kinase activator CDKD;1. Nuclear localization. Involved in cell cycle regulation and cell differentiation., cyclin dependent kinase activator CDKD;1. Nuclear localization. Involved in cell cycle regulation and cell differentiation., cyclin dependent kinase activator CDKD;1. Nuclear localization. Involved in cell cycle regulation and cell differentiation.	GO:0005634: nucleus, GO:0016301: kinase activity, GO:0030154: cell differentiation, GO:0051726: regulation of cell cycle
GO:0005634	nucleus	CC	261870_at	AT1G11570	NTL	NTL (NTF2-LIKE); protein transporter; similar to NTF2B (NUCLEAR TRANSPORT FACTOR 2B) [Arabidopsis thaliana] (TAIR:AT1G27970.2); similar to NTF2A (NUCLEAR TRANSPORT FACTOR 2A), Ran GTPase binding / protein transporter [Arabidopsis thaliana] (TAIR:AT1G27310.1); similar to Os01g0788200 [Oryza sativa (japonica cultivar-group)] (GB:NP_001044479.1); similar to hypothetical protein FG08477.1 [Gibberella…	GO:0005622: intracellular, GO:0005634: nucleus, GO:0006606: protein import into nucleus, GO:0008565: protein transporter activity
GO:0005634	nucleus	CC	264214_s_at	AT1G65300	AGL38, PHE2, AGL38, PHE2, AGL37, PHE1	PHE2 (PHERES2); DNA binding / transcription factor; Identical to MADS-box transcription factor PHERES2 (PHE2) [Arabidopsis Thaliana] (GB:Q7XJK8;GB:O80802); similar to PHE1 (PHERES1), DNA binding / transcription factor [Arabidopsis thaliana] (TAIR:AT1G65330.1); similar to putative MADS-box protein AGL35 [Oryza sativa (japonica cultivar-group)] (GB:BAD81343.1); contains InterPro domain Transcriptio…	GO:0003677: DNA binding, GO:0003700: transcription factor activity, GO:0005634: nucleus, GO:0005634: nucleus, GO:0005634: nucleus, GO:0006355: regulation of transcription, DNA-dependent, GO:0009793: embryonic development ending in seed dormancy
GO:0005634	nucleus	CC	264997_at	AT1G67220	ATHPCAT1, HAC02, HAC2	zinc finger protein-related; Identical to Histone acetyltransferase HAC2 (EC 2.3.1.48) (HAC2) [Arabidopsis Thaliana] (GB:Q9FYH1); similar to HAC1 (P300/CBP acetyltransferase-related protein 2 gene), transcription cofactor [Arabidopsis thaliana] (TAIR:AT1G79000.1); similar to TAZ zinc finger family protein / zinc finger (ZZ type) family protein [Arabidopsis thaliana] (TAIR:AT1G16710.1); similar to…	GO:0003677: DNA binding, GO:0003712: transcription cofactor activity, GO:0004402: histone acetyltransferase activity, GO:0005634: nucleus, GO:0006355: regulation of transcription, DNA-dependent
GO:0005634	nucleus	CC	265373_at	AT2G06510		replication protein, putative; similar to replication protein, putative [Arabidopsis thaliana] (TAIR:AT5G45400.1); similar to Os02g0776800 [Oryza sativa (japonica cultivar-group)] (GB:NP_001048287.1); similar to replication protein A 70kDa [Oryza sativa (japonica cultivar-group)] (GB:BAB40712.1); similar to RPA 70kDa subunit [Pisum sativum] (GB:AAQ23194.1); contains InterPro domain Nucleic acid-b…	GO:0003676: nucleic acid binding, GO:0003677: DNA binding, GO:0005634: nucleus, GO:0006260: DNA replication
GO:0005634	nucleus	CC	266386_at	AT2G32370	HDG3	homeobox-leucine zipper family protein / lipid-binding START domain-containing protein; similar to homeobox-leucine zipper family protein / lipid-binding START domain-containing protein [Arabidopsis thaliana] (TAIR:AT1G05230.2); similar to PDF2 (PROTODERMAL FACTOR2), DNA binding / transcription factor [Arabidopsis thaliana] (TAIR:AT4G04890.1); similar to ATML1 (MERISTEM LAYER 1), DNA binding [Ara…	GO:0003677: DNA binding, GO:0003700: transcription factor activity, GO:0005634: nucleus, GO:0006355: regulation of transcription, DNA-dependent, GO:0048825: cotyledon development
GO:0005634	nucleus	CC	267026_at	AT2G38340		encodes a member of the DREB subfamily A-2 of ERF/AP2 transcription factor family. The protein contains one AP2 domain. There are eight members in this subfamily including DREB2A AND DREB2B that are involved in response to drought.	GO:0003677: DNA binding, GO:0003700: transcription factor activity, GO:0005634: nucleus, GO:0006355: regulation of transcription, DNA-dependent
GO:0005634	nucleus	CC	267075_at	AT2G41070	ATBZIP12, DPBF4, EEL	Transcription factor homologous to ABI5. Regulates AtEm1 expression by binding directly at the AtEm1 promoter. Located in the nucleus and expressed during seed maturation in the cotyledons and later in the whole embryo., Transcription factor homologous to ABI5. Regulates AtEm1 expression by binding directly at the AtEm1 promoter. Located in the nucleus and expressed during seed maturation in the …	GO:0003677: DNA binding, GO:0003677: DNA binding, GO:0003700: transcription factor activity, GO:0003700: transcription factor activity, GO:0005634: nucleus, GO:0005634: nucleus, GO:0006355: regulation of transcription, DNA-dependent, GO:0009738: abscisic acid mediated signaling
GO:0005634	nucleus	CC	267519_at	AT2G30470	HSI2	HSI2 is a member of a novel family of B3 domain proteins with a sequence similar to the ERF-associated amphiphilic repression (EAR) motif. It functions as an active repressor of the Spo minimal promoter (derived from a gene for sweet potato sporamin A1) through the EAR motif. It contains a plant-specific B3 DNA-binding domain. The Arabidopsis genome contains 42 genes with B3 domains which could b…	GO:0003700: transcription factor activity, GO:0005634: nucleus, GO:0005739: mitochondrion, GO:0009737: response to abscisic acid stimulus, GO:0009744: response to sucrose stimulus, GO:0010030: positive regulation of seed germination, GO:0010431: seed maturation, GO:0016564: transcription repressor activity
