# Supplementary material for: Penetration of the Stigma and Style Elicits a Novel Transcriptome in Pollen Tubes, Pointing to Genes Critical for Growth in a Pistil
Source: PLoS Genet. 2009 Aug 28;5(8):e1000621. doi: 10.1371/journal.pgen.1000621 (PMC2726614; doi:10.1371/journal.pgen.1000621)
Supplement: Table S10 — Statistical analysis of significant gene expression changes between 0.5 h PT and dry pollen (0.05 MB XLS) [file pgen.1000621.s015.xls]

## Sheet: Upregulated in 0.5hPT v dry 
ID	Symbol	Description	Genbank	Rank order	logFC (0.5hPT v dry pollen)	FC (fold up)	t (0.5hPT v dry pollen)	P.Value (0.5hPT v dry pollen)	adj.P.Val (0.5hPT v dry pollen)	B (0.5hPT v dry pollen)	dry pollen-1_signal	dry pollen-2_signal	dry pollen-3_signal	dry pollen-4_signal	average signal_ dry pollen (log2)	0.5h PT-1_signal	0.5h PT-2_signal	0.5h PT-3_signal	0.5h PT-4_signal	average signal_0.5h PT (log2)
259866_at		calmodulin-related protein, putative; similar to calcium-binding EF hand family protein [Arabidopsis thaliana] (TAIR:AT1G76650.1); similar to regulator of gene silencing [Nicotiana tabacum] (GB:AAK11255.1); contains InterPro domain EF-Hand type; (InterPro:IPR011992); contains InterPro domain Calcium-binding EF-hand; (InterPro:IPR002048)	AT1G76640	1	2.842	7.17013	21.33	8.062e-22	1.839e-17	34.35	6.617	6.819	6.433	6.78	6.66225	9.61	9.515	9.567	9.324	9.504
250858_at		myb family transcription factor; similar to myb family transcription factor [Arabidopsis thaliana] (TAIR:AT5G08520.1); similar to syringolide-induced protein 1-3-1A [Glycine max] (GB:BAB86892.1); contains InterPro domain Homeodomain-related; (InterPro:IPR012287); contains InterPro domain Homeodomain-like; (InterPro:IPR009057); contains InterPro domain Myb-like DNA-binding region, SHAQKYF class; (…	AT5G04760	2	2.78	6.86852	14.94	7.119e-17	5.413e-13	26.04	5.117	5.215	5.634	6.294	5.565	8.478	8.343	8.447	8.112	8.345
260227_at		similar to unknown protein [Arabidopsis thaliana] (TAIR:AT1G18740.1); similar to Protein of unknown function DUF793 [Medicago truncatula] (GB:ABE83157.1); contains InterPro domain Protein of unknown function DUF793; (InterPro:IPR008511)	AT1G74450	3	2.559	5.89299	16.81	1.787e-18	2.038e-14	28.89	7.379	7.149	6.764	7.019	7.07775	9.821	9.77	9.543	9.412	9.6365
259064_at	AT3G07490.1	A member of ARF GAP domain (AGD), A thaliana has 15 members, grouped into four classes.	AT3G07490	4	2.357	5.12304	12.19	3.049e-14	1.159e-10	21.07	6.405	6.165	5.556	6.547	6.16825	9.004	8.593	8.775	7.729	8.52525
249794_at	AT5G23530.1	similar to ATGID1C/GID1C (GA INSENSITIVE DWARF1C) [Arabidopsis thaliana] (TAIR:AT5G27320.1); similar to Esterase/lipase/thioesterase [Medicago truncatula] (GB:ABE80317.1); contains InterPro domain Esterase/lipase/thioesterase; (InterPro:IPR000379); contains InterPro domain Alpha/beta hydrolase fold-3; (InterPro:IPR013094)	AT5G23530	5	2.1	4.28709	9.501	2.778e-11	4.224e-08	15.15	5.568	5.123	4.747	4.829	5.06675	7.403	7.351	7.176	6.737	7.16675
265904_at		glycosyl hydrolase family 1 protein; similar to glycosyl hydrolase family 1 protein [Arabidopsis thaliana] (TAIR:AT5G44640.1); similar to glycosyl hydrolase family 1 protein [Arabidopsis thaliana] (TAIR:AT5G42260.1); similar to glycosyl hydrolase family 1 protein [Arabidopsis thaliana] (TAIR:AT2G44450.1); similar to Glycoside hydrolase, family 1 [Medicago truncatula] (GB:ABE83886.1); contains Int…	AT2G25630	6	2.015	4.04181	10.18	4.526e-12	9.385e-09	16.75	5.399	4.205	4.64	5.046	4.8225	6.719	7.165	6.795	6.672	6.83775
252045_at		U-box domain-containing protein; similar to U-box domain-containing protein [Arabidopsis thaliana] (TAIR:AT2G35930.1); similar to U-box protein [Capsicum annuum] (GB:ABA59556.1); contains InterPro domain Armadillo-like helical; (InterPro:IPR011989); contains InterPro domain U box; (InterPro:IPR003613)	AT3G52450	7	1.932	3.81584	7.836	3.002e-09	3.603e-06	10.92	4.694	4.648	5.889	5.834	5.26625	7.24	7.273	7.252	7.03	7.19875
253630_at		AFG1-like ATPase family protein; similar to ATPase [Arabidopsis thaliana] (TAIR:AT4G28070.2); similar to PREDICTED: similar to lactation elevated 1 [Gallus gallus] (GB:XP_419799.2); similar to Os08g0265500 [Oryza sativa (japonica cultivar-group)] (GB:NP_001061401.1); contains InterPro domain AFG1-like ATPase; (InterPro:IPR005654)	AT4G30490	8	1.883	3.68841	11.69	1.015e-13	2.894e-10	20.05	7.464	7.138	6.615	7.221	7.1095	9.049	8.925	8.986	9.012	8.993
254746_at		auxin-responsive protein, putative; similar to auxin-responsive family protein [Arabidopsis thaliana] (TAIR:AT3G25290.2); similar to hypothetical protein 26.t00022 [Brassica oleracea] (GB:ABD65002.1); similar to Os03g0194900 [Oryza sativa (japonica cultivar-group)] (GB:NP_001049254.1); similar to Os08g0524200 [Oryza sativa (japonica cultivar-group)] (GB:NP_001062286.1); contains InterPro domain P…	AT4G12980	9	1.852	3.61	9.679	1.719e-11	3.016e-08	15.57	6.936	6.441	6.822	6.18	6.59475	8.508	8.354	8.432	8.493	8.44675
267169_at		short-chain dehydrogenase/reductase (SDR) family protein; similar to short-chain dehydrogenase/reductase (SDR) family protein [Arabidopsis thaliana] (TAIR:AT5G02540.1); similar to putative pod-specific dehydrogenase SAC25 [Brassica napus] (GB:CAB58175.1); contains InterPro domain Short-chain dehydrogenase/reductase SDR; (InterPro:IPR002198); contains InterPro domain Glucose/ribitol dehydrogenase;…	AT2G37540	10	1.845	3.59253	6.825	6.006e-08	5.074e-05	8.17	4.805	4.978	5.037	4.44	4.815	6.804	6.339	6.807	6.69	6.66
263735_s_at	AT1G59810.1, AT1G60040.1	MADS-box family protein; similar to MADS-box family protein [Arabidopsis thaliana] (TAIR:AT1G60040.1); contains InterPro domain Transcription factor, MADS-box; (InterPro:IPR002100), MADS-box family protein; similar to MADS-box family protein [Arabidopsis thaliana] (TAIR:AT1G59810.1); contains InterPro domain Transcription factor, MADS-box; (InterPro:IPR002100)	multiple	11	1.787	3.45097	10.3	3.348e-12	7.636e-09	17.02	6.484	5.78	6.079	6.093	6.109	7.855	7.979	8.21	7.541	7.89625
256576_at	PMZ	Encodes a putative zinc finger protein (PMZ).	AT3G28210	12	1.786	3.44857	11.76	8.577e-14	2.795e-10	20.19	7.596	7.487	7.052	7.026	7.29025	9.146	9.176	9.133	8.85	9.07625
254710_at	AT4G18050.1	PGP9 (P-GLYCOPROTEIN 9); ATPase, coupled to transmembrane movement of substances; Identical to Multidrug resistance protein 9 (P-glycoprotein 9) (MDR9) [Arabidopsis Thaliana] (GB:Q9M0M2;GB:Q9SVW6); similar to PGP11 (P-GLYCOPROTEIN 11), ATPase, coupled to transmembrane movement of substances [Arabidopsis thaliana] (TAIR:AT1G02520.1); similar to (P-GLYCOPROTEIN 7, PGP7), ATPase, coupled to transmem…	AT4G18050	13	1.782	3.43903	10.14	5.1e-12	9.694e-09	16.65	6.49	6.762	6.509	6.159	6.48	8.628	8.136	8.243	8.042	8.26225
258330_at	AT3G16130.1	Encodes a member of KPP-like gene family, homolog of KPP (kinase partner protein) gene in tomato. Also a member of the RopGEF (guanine nucleotide exchange factor) family, containing the novel PRONE domain (plant-specific Rop nucleotide exchanger), which is exclusively active towards members of the Rop subfamily.	AT3G16130	14	1.733	3.32418	11.06	4.727e-13	1.198e-09	18.73	6.012	5.46	5.416	5.865	5.68825	7.766	7.657	7.05	7.212	7.42125
249243_s_at		glycosyl hydrolase family 1 protein; similar to glycosyl hydrolase family 1 protein [Arabidopsis thaliana] (TAIR:AT5G44640.1); similar to glycosyl hydrolase family 1 protein [Arabidopsis thaliana] (TAIR:AT2G44450.1); similar to glycosyl hydrolase family 1 protein [Arabidopsis thaliana] (TAIR:AT2G25630.1); similar to Glycoside hydrolase, family 1 [Medicago truncatula] (GB:ABE83886.1); contains Int…	multiple	15	1.641	3.11882	7.629	5.499e-09	5.973e-06	10.37	6.788	5.998	5.851	5.814	6.11275	7.407	7.171	8.287	8.149	7.7535

## Sheet: Downregulated in 0.5hPT v dry  
ID	Symbol	Description	Genbank	Rank order	logFC (0.5hPT v dry pollen)	1/FC (fold down)	t (0.5hPT v dry pollen)	P.Value (0.5hPT v dry pollen)	adj.P.Val (0.5hPT v dry pollen)	B (0.5hPT v dry pollen)	dry pollen-1_signal	dry pollen-2_signal	dry pollen-3_signal	dry pollen-4_signal	average signal_ dry pollen (log2)	0.5h PT-1_signal	0.5h PT-2_signal	0.5h PT-3_signal	0.5h PT-4_signal	average signal_0.5h PT (log2)
245803_at		cysteine proteinase (RD21A) / thiol protease; Identical to Cysteine proteinase RD21a precursor (EC 3.4.22.-) (RD21) (RD21A) [Arabidopsis Thaliana] (GB:P43297); similar to cysteine proteinase, putative / thiol protease, putative [Arabidopsis thaliana] (TAIR:AT5G43060.1); similar to senescence-associated cysteine protease [Brassica oleracea] (GB:AAL60579.1); similar to Granulin; Peptidase C1A, papa…	AT1G47128	1	-2.976	7.86802	-13.55	1.365e-15	7.784e-12	23.66	7.004	8.403	7.921	7.083	7.60275	4.152	4.656	4.864	4.833	4.62625
266421_at	AT2G38540.1, LP1	Non-specific lipid transfer protein. Binds calmodulin in a Ca2+-independent manner. Localized to the cell wall. Specifically expressed in L1 epidermal layer., Non-specific lipid transfer protein. Binds calmodulin in a Ca2+-independent manner. Localized to the cell wall. Specifically expressed in L1 epidermal layer.	AT2G38540	2	-2.825	7.08614	-12.79	7.589e-15	3.462e-11	22.24	8.048	9.271	9.273	8.426	8.7545	5.111	6.304	6.059	6.244	5.9295
259574_at	AT1G35310.1	Bet v I allergen family protein; Identical to MLP-like protein 168 (MLP168) [Arabidopsis Thaliana] (GB:Q9C7I3); similar to Bet v I allergen family protein [Arabidopsis thaliana] (TAIR:AT1G35260.1); similar to major latex-like protein [Prunus persica] (GB:AAK14060.1); contains InterPro domain Bet v I allergen; (InterPro:IPR000916)	AT1G35310	3	-2.408	5.30738	-9.649	1.861e-11	3.032e-08	15.5	6.552	7.768	7.9	6.23	7.1125	4.542	4.74	5.296	4.238	4.704
248921_at		GDSL-motif lipase/hydrolase family protein; similar to GDSL-motif lipase/hydrolase family protein [Arabidopsis thaliana] (TAIR:AT5G45960.1); similar to Os09g0247600 [Oryza sativa (japonica cultivar-group)] (GB:NP_001062663.1); similar to Os02g0110000 [Oryza sativa (japonica cultivar-group)] (GB:NP_001045647.1); similar to Lipolytic enzyme, G-D-S-L [Medicago truncatula] (GB:ABE90349.1); contains I…	AT5G45950	4	-2.149	4.4352	-8.697	2.548e-10	3.229e-07	13.16	7.524	8.434	8.432	6.979	7.84225	5.341	5.708	5.698	6.027	5.6935
255795_at	RD20	Encodes a calcium binding protein whose mRNA is induced upon treatment with NaCl, ABA and in response to dessication. mRNA expression under drought conditions is apparent particularly in leaves and flowers.	AT2G33380	5	-2.049	4.13819	-7.553	6.868e-09	7.121e-06	10.16	7.282	8.387	8.021	7.581	7.81775	5.786	5.509	6.098	5.683	5.769
251988_at	AT3G53300.1, CYP71B31	putative cytochrome P450, putative cytochrome P450	AT3G53300	6	-1.945	3.85038	-5.51	3.285e-06	0.001329	4.461	6.806	7.843	7.531	5.053	6.80825	5.559	4.649	4.54	4.704	4.863
245928_s_at	VSP2, VSP1	Has acid phosphatase activity dependent on the presence of divalent cations (Mg2+, Co2+, Zn2+, Mn2+) and anti-insect activity. Insects fed with the protein show a retarded development. Induced in response to abscisic acid, jasmonic acid, salt, water deficiency and wounding., encodes an acid phosphatase similar to soybean vegetative storage proteins. Gene expression is induced by wounding and jasm…	multiple	7	-1.879	3.6782	-8.93	1.33e-10	1.785e-07	13.75	5.973	6.767	6.267	5.743	6.1875	4.305	4.399	4.162	4.368	4.3085
266533_s_at	AT2G16850.1, PIP3	PIP2;8/PIP3B (plasma membrane intrinsic protein 2;8); water channel; Identical to Probable aquaporin PIP2.8 (Plasma membrane intrinsic protein 3b) (PIP3b) (PIP2.8) [Arabidopsis Thaliana] (GB:Q9ZVX8); similar to PIP3 (PLASMA MEMBRANE INTRINSIC PROTEIN 3), water channel [Arabidopsis thaliana] (TAIR:AT4G35100.1); similar to aquaporin [Brassica oleracea] (GB:AAG30607.1); contains InterPro domain Aqua…	multiple	8	-1.602	3.03564	-6.127	4.982e-07	0.0002876	6.212	7.375	8.229	8.343	7.38	7.83175	5.762	7.074	5.43	6.652	6.2295
