# Supplementary material for: Penetration of the Stigma and Style Elicits a Novel Transcriptome in Pollen Tubes, Pointing to Genes Critical for Growth in a Pistil
Source: PLoS Genet. 2009 Aug 28;5(8):e1000621. doi: 10.1371/journal.pgen.1000621 (PMC2726614; doi:10.1371/journal.pgen.1000621)
Supplement: Table S11 — Statistical analysis of gene expression changes between 4 h PT and 0.5 h PT (0.15 MB XLS) [file pgen.1000621.s016.xls]

## Sheet: Upregulated in 4h PT v 0.5h PT 
ID	Symbol	Description	Genbank	logFC (4hPT v 0.5hPT)	FC	Number that are UP	t (4hPT v 0.5hPT)	P.Value (4hPT v 0.5hPT)	adj.P.Val (4hPT v 0.5hPT)	B (4hPT v 0.5hPT)	0.5h PT-1_signal	0.5h PT-2_signal	0.5h PT-3_signal	0.5h PT-4_signal	average signal_0.5h PT (log2)	4h PT-1_signal	4h PT-2_signal	4h PT-3_signal	4h PT-4_signal	average signal_4h PT (log2)
254439_s_at		carbonic anhydrase family protein; similar to carbonic anhydrase family protein [Arabidopsis thaliana] (TAIR:AT4G21000.1); similar to putative dioscorin class A precursor [Oryza sativa (japonica cultivar-group)] (GB:BAD09854.1); contains InterPro domain Carbonic anhydrase, eukaryotic; (InterPro:IPR001148), carbonic anhydrase family protein; similar to carbonic anhydrase family protein [Arabidopsi…	multiple	5.497	45.1608	1	21.89	3.401e-22	1.94e-18	39.51	4.53	3.912	4.444	4.015	4.22525	10.04	10.28	8.149	10.42	9.72225
252756_s_at		GDSL-motif lipase, putative; similar to carboxylic ester hydrolase/ lipase [Arabidopsis thaliana] (TAIR:AT1G59406.1); similar to carboxylic ester hydrolase/ lipase [Arabidopsis thaliana] (TAIR:AT1G59030.1); similar to Lipolytic enzyme, G-D-S-L [Medicago truncatula] (GB:ABE88960.1); contains InterPro domain Lipolytic enzyme, G-D-S-L; (InterPro:IPR001087); contains InterPro domain Lipolytic enzyme,…	multiple	4.755	27.0021	2	22.4	1.589e-22	1.208e-18	40.19	5.365	4.607	4.129	4.397	4.6245	9.721	9.704	8.307	9.785	9.37925
257995_at		sugar transporter, putative; Identical to Sugar transport protein 10 (Hexose transporter 10) (STP10) [Arabidopsis Thaliana] (GB:Q9LT15;GB:O81707); similar to STP11 (SUGAR TRANSPORTER 11), carbohydrate transporter/ sugar porter [Arabidopsis thaliana] (TAIR:AT5G23270.1); similar to STP4 (SUGAR TRANSPORTER 4), carbohydrate transporter/ sugar porter [Arabidopsis thaliana] (TAIR:AT3G19930.1); similar …	AT3G19940	4.379	20.807	3	16.85	1.667e-18	3.457e-15	31.74	4.88	4.997	4.715	5.48	5.018	9.364	9.351	8.258	10.62	9.39825
249884_at	AT5G22910.1, ATCHX9	member of Putative Na+/H+ antiporter family, member of Putative Na+/H+ antiporter family	AT5G22910	4.346	20.3365	4	24.16	1.274e-23	1.646e-19	42.4	4.984	4.89	4.691	4.735	4.825	9.026	9.317	8.335	10.01	9.172
263397_s_at		GDSL-motif lipase/hydrolase family protein; similar to RXF26, carboxylic ester hydrolase [Arabidopsis thaliana] (TAIR:AT1G58430.1); similar to Os01g0827700 [Oryza sativa (japonica cultivar-group)] (GB:NP_001044683.1); similar to Lipolytic enzyme, G-D-S-L [Medicago truncatula] (GB:ABE88960.1); contains InterPro domain Lipolytic enzyme, G-D-S-L; (InterPro:IPR001087), GDSL-motif lipase/hydrolase fam…	multiple	3.958	15.5409	5	18.04	1.89e-19	6.159e-16	33.76	6.469	6.514	6.211	5.523	6.17925	10.09	10.23	9.509	10.72	10.1372
250331_at		similar to unknown protein [Arabidopsis thaliana] (TAIR:AT5G26050.1); contains InterPro domain Plant self-incompatibility S1; (InterPro:IPR010264)	AT5G11820	3.905	14.9804	6	15.23	3.867e-17	5.188e-14	28.77	4.585	4.854	4.845	5.294	4.8945	8.773	9.243	7.64	9.544	8.8
249496_s_at		similar to unknown protein [Arabidopsis thaliana] (TAIR:AT5G39200.1), similar to unknown protein [Arabidopsis thaliana] (TAIR:AT5G39140.1); similar to unknown protein [Arabidopsis thaliana] (TAIR:AT5G39200.1), similar to unknown protein [Arabidopsis thaliana] (TAIR:AT5G39140.1); similar to Os07g0298100 [Oryza sativa (japonica cultivar-group)] (GB:NP_001059417.1)	multiple	3.85	14.42	7	13.49	1.568e-15	1.325e-12	25.24	5.354	4.487	4.785	4.66	4.8215	8.946	9.032	7.149	9.559	8.6715
255863_s_at		GDSL-motif lipase/hydrolase family protein; similar to GDSL-motif lipase/hydrolase family protein [Arabidopsis thaliana] (TAIR:AT2G30310.1); similar to Os01g0827700 [Oryza sativa (japonica cultivar-group)] (GB:NP_001044683.1); similar to Lipolytic enzyme, G-D-S-L [Medicago truncatula] (GB:ABE88960.1); contains InterPro domain Lipolytic enzyme, G-D-S-L; (InterPro:IPR001087), GDSL-motif lipase/hydr…	multiple	3.836	14.2808	8	13.67	1.04e-15	9.487e-13	25.63	3.23	3.854	3.349	3.463	3.474	7.403	7.451	5.713	8.676	7.31075
251791_at	ATEXPA16	expansin-like protein. Naming convention from the Expansin Working Group (Kende et al, 2004. Plant Mol Bio). Involved in the formation of nematode-induced syncytia in roots of Arabidopsis thaliana.	AT3G55500	3.753	13.4823	9	18.62	6.82e-20	3.111e-16	34.71	6.27	5.965	6.074	5.559	5.967	10.39	9.962	8.889	9.642	9.72075
253934_at		hydrolase, hydrolyzing O-glycosyl compounds; similar to glycosyl hydrolase family 17 protein [Arabidopsis thaliana] (TAIR:AT5G55180.1); similar to elicitor inducible beta-1,3-glucanase NtEIG-E76 [Nicotiana tabacum] (GB:BAB17320.1); contains InterPro domain X8; (InterPro:IPR012946); contains InterPro domain Glycoside hydrolase, family 17; (InterPro:IPR000490)	AT4G26830	3.703	13.0231	10	15.1	5.098e-17	6.46e-14	28.51	5.174	5.845	6.09	4.7	5.45225	8.977	9.431	8.216	9.998	9.1555
258739_s_at		similar to unknown protein [Arabidopsis thaliana] (TAIR:AT3G05770.1); similar to hypothetical protein MtrDRAFT_AC149474g11v1 [Medicago truncatula] (GB:ABE88288.1), similar to unknown protein [Arabidopsis thaliana] (TAIR:AT1G54300.1); similar to hypothetical protein MtrDRAFT_AC149474g11v1 [Medicago truncatula] (GB:ABE88288.1); contains domain Cobalamin (vitamin B12)-dependent enzymes (SSF51703); c…	multiple	3.679	12.8082	11	24.07	1.443e-23	1.646e-19	42.29	4.035	4.1	3.641	3.662	3.8595	7.525	7.54	7.425	7.666	7.539
246608_at		protein kinase family protein; similar to protein kinase family protein [Arabidopsis thaliana] (TAIR:AT2G07020.1); similar to kinase [Arabidopsis thaliana] (TAIR:AT2G24370.1); similar to protein kinase family protein [Arabidopsis thaliana] (TAIR:AT4G31230.1); similar to serine threonine kinase [Zea mays] (GB:AAL59227.1); similar to Protein kinase; UspA [Medicago truncatula] (GB:ABE79207.1); simil…	AT5G35380	3.624	12.3291	12	16.63	2.515e-18	4.781e-15	31.35	6.661	6.233	6.304	5.928	6.2815	9.574	9.913	9.486	10.65	9.90575
259821_at		subtilase family protein; similar to subtilase family protein [Arabidopsis thaliana] (TAIR:AT1G66210.1); similar to subtilase family protein [Arabidopsis thaliana] (TAIR:AT4G21650.1); similar to subtilase family protein [Arabidopsis thaliana] (TAIR:AT4G10540.1); similar to Protease-associated PA; Proteinase inhibitor I9, subtilisin propeptide [Medicago truncatula] (GB:ABE90461.1); contains InterP…	AT1G66220	3.578	11.9422	13	17.05	1.138e-18	2.596e-15	32.09	5.932	5.443	5.451	5.703	5.63225	9.397	9.471	8.209	9.767	9.211
258279_at		self-incompatibility protein-related; similar to self-incompatibility protein-related [Arabidopsis thaliana] (TAIR:AT3G27680.1); contains InterPro domain Plant self-incompatibility S1; (InterPro:IPR010264)	AT3G26870	3.523	11.4955	14	18.1	1.69e-19	6.159e-16	33.87	6.016	5.89	5.363	5.5	5.69225	9.424	9.382	8.522	9.533	9.21525
250535_at		VQ motif-containing protein; similar to VQ motif-containing protein [Arabidopsis thaliana] (TAIR:AT1G28280.1); similar to VQ [Medicago truncatula] (GB:ABE85646.1); contains InterPro domain VQ; (InterPro:IPR008889), VQ motif-containing protein; similar to VQ motif-containing protein [Arabidopsis thaliana] (TAIR:AT2G33780.1); similar to VQ motif-containing protein [Arabidopsis thaliana] (TAIR:AT1G2…	AT5G08480	3.522	11.4876	15	11.21	3.253e-13	1.4e-10	20.07	4.353	4.913	5.435	4.707	4.852	8.923	8.86	6.449	9.262	8.3735
250716_at	AT5G06170.1	ATSUC9 (SUCROSE-PROTON SYMPORTER 9); carbohydrate transporter/ sucrose:hydrogen symporter/ sugar porter; Identical to Sucrose transport protein SUC9 (Sucrose permease 9) (Sucrose-proton symporter 9) (SUC9) [Arabidopsis Thaliana] (GB:Q9FG00); similar to ATSUC8 (SUCROSE-PROTON SYMPORTER 8), carbohydrate transporter/ sucrose:hydrogen symporter/ sugar porter [Arabidopsis thaliana] (TAIR:AT2G14670.1);…	AT5G06170	3.519	11.4637	16	15.99	8.597e-18	1.401e-14	30.2	6.051	5.569	5.942	6.002	5.891	9.473	9.666	8.23	10.27	9.40975
246560_at		similar to unknown protein [Arabidopsis thaliana] (TAIR:AT3G02125.1)	AT5G15560	3.496	11.2824	17	10.34	2.976e-12	9.837e-10	17.91	4.867	5.003	5.079	4.795	4.936	7.831	9.203	6.854	9.841	8.43225
258103_at	AT3G23630.1, ATIPT7	Encodes an isopentenyl transferase involved in cytokinin biosynthesis., Encodes an isopentenyl transferase involved in cytokinin biosynthesis.	AT3G23630	3.396	10.5268	18	13.1	3.72e-15	2.737e-12	24.4	4.956	4.757	4.673	5.122	4.877	8.577	8.672	6.697	9.147	8.27325
249660_at		similar to unknown protein [Arabidopsis thaliana] (TAIR:AT5G36805.1), Encodes a Plant thionin family protein	multiple	3.338	10.112	19	13.81	7.737e-16	7.673e-13	25.91	4.154	3.952	3.814	4.063	3.99575	7.625	7.891	5.848	7.973	7.33425
245931_at		pectate lyase family protein; similar to pectate lyase family protein [Arabidopsis thaliana] (TAIR:AT1G30350.1); similar to Pectolytic enzyme, Pectin lyase fold [Medicago truncatula] (GB:ABE82007.1); contains InterPro domain Virulence factor, pectin lyase fold; (InterPro:IPR011050); contains InterPro domain Pectate lyase/Amb allergen; (InterPro:IPR002022); contains InterPro domain Pectolytic enzy…	AT5G09280	3.32	9.98664	20	11.98	4.985e-14	2.584e-11	21.9	5.216	6.275	6.249	5.47	5.8025	9.59	9.503	7.548	9.85	9.12275
261372_at		zinc finger (C3HC4-type RING finger) family protein; similar to ATL6 (Arabidopsis T?xicos en Levadura 6), protein binding / zinc ion binding [Arabidopsis thaliana] (TAIR:AT3G05200.1); similar to hypothetical protein [Oryza sativa (japonica cultivar-group)] (GB:BAD25417.1); contains InterPro domain Zinc finger, RING-type; (InterPro:IPR001841)	AT1G53010	3.268	9.6331	21	17.41	5.821e-19	1.66e-15	32.72	6.154	5.566	5.543	5.357	5.655	8.779	9.074	8.513	9.325	8.92275
255101_at		protease inhibitor/seed storage/lipid transfer protein (LTP) family protein; similar to protease inhibitor/seed storage/lipid transfer protein (LTP) family protein [Arabidopsis thaliana] (TAIR:AT1G36150.1); similar to xylogen protein 1 [Zinnia elegans] (GB:BAD24657.1); contains InterPro domain Plant lipid transfer protein/Par allergen; (InterPro:IPR000528); contains InterPro domain Plant lipid tr…	AT4G08670	3.266	9.61975	22	12.44	1.684e-14	1.067e-11	22.95	6.419	6.247	6.71	6.78	6.539	9.995	9.927	8.551	10.75	9.80575
267045_at	AT2G34180.1, CIPK13	Encodes CBL-interacting protein kinase 13 (CIPK13)., Encodes CBL-interacting protein kinase 13 (CIPK13).	AT2G34180	3.237	9.42832	23	11.05	4.945e-13	1.945e-10	19.66	4.438	4.39	4.812	4.126	4.4415	7.65	8.298	5.925	8.843	7.679
258452_at	AOX1A, AT3G22370.1	Encodes an isoform of alternative oxidase that is expressed in rosettes, flowers, and root. The alternative oxidase of plant mitochondria transfers electrons from the ubiquinone pool to oxygen without energy conservations. It is regulated through transcriptional control and by pyruvate. Plays a role in shoot acclimation to low temperature. Also is capable of ameliorating reactive oxygen species p…	AT3G22370	3.232	9.3957	24	17.2	8.602e-19	2.18e-15	32.35	6.45	7.124	6.681	6.704	6.73975	9.786	9.934	9.408	10.76	9.972
254656_at		similar to unknown protein [Arabidopsis thaliana] (TAIR:AT1G29530.1); similar to hypothetical protein [Yarrowia lipolytica] (GB:XP_500773.1), similar to unknown protein [Arabidopsis thaliana] (TAIR:AT1G29530.1)	AT4G18070	3.139	8.80913	25	14.2	3.327e-16	3.45e-13	26.72	6.708	6.005	5.86	7.392	6.49125	9.618	9.694	9.164	10.05	9.6315
266590_at	AT2G46240.1	A member of Arabidopsis BAG (Bcl-2-associated athanogene) proteins, plant homologs of mammalian regulators of apoptosis. Expression of BAG6 in leaves was strongly induced by heat stress. Knockout mutants exhibited enhanced susceptibility to fungal pathogen Botrytis cinerea. Plant BAG proteins are multi-functional and remarkably similar to their animal counterparts, as they regulate apoptotic-like…	AT2G46240	3.128	8.74222	26	11.95	5.389e-14	2.732e-11	21.82	5.733	5.27	4.641	4.717	5.09025	7.966	6.978	8.814	9.116	8.2185
251101_at	AT5G01680.1, ATCHX26	member of Putative Na+/H+ antiporter family, member of Putative Na+/H+ antiporter family	AT5G01680	3.126	8.73011	27	15.54	2.091e-17	3.18e-14	29.36	5.173	5.31	4.589	5.622	5.1735	8.138	8.592	7.417	9.051	8.2995
254403_at		subtilase family protein; similar to subtilase family protein [Arabidopsis thaliana] (TAIR:AT1G32950.1); similar to subtilase family protein [Arabidopsis thaliana] (TAIR:AT4G10550.1); similar to subtilase family protein [Arabidopsis thaliana] (TAIR:AT1G32940.1); similar to Os09g0530800 [Oryza sativa (japonica cultivar-group)] (GB:NP_001063751.1); similar to Protease-associated PA; Proteinase inhi…	AT4G21323	3.123	8.71198	28	11.75	8.669e-14	4.207e-11	21.36	6.497	5.534	6.228	5.977	6.059	9.348	9.442	8.123	9.814	9.18175
248961_at		subtilase family protein; similar to subtilase family protein [Arabidopsis thaliana] (TAIR:AT5G45640.1); similar to subtilisin-like proteinase-like [Oryza sativa (japonica cultivar-group)] (GB:BAB21149.1); contains InterPro domain Protease-associated PA; (InterPro:IPR003137); contains InterPro domain Peptidase S8 and S53, subtilisin, kexin, sedolisin; (InterPro:IPR000209); contains InterPro domai…	AT5G45650	3.107	8.61589	29	11.71	9.532e-14	4.437e-11	21.27	5.166	5.504	5.275	5.533	5.3695	8.549	8.843	7.283	9.229	8.476
256598_at	AT3G30180.1	Encodes a cytochrome p450 enzyme that catalyzes the last reaction in the production of brassinolide. It is capable of converting 6-deoxocastasterone into castasterone, a C-6 oxidation, as well as the further conversion of castasterone into brassinolide by a Baeyer-Villinger oxidation reaction at C-6, resulting in the formation of an unusual seven-membered lactone ring. The enzyme possesses high a…	AT3G30180	3.066	8.37448	30	14.56	1.552e-16	1.863e-13	27.45	5.501	5.579	6.03	5.717	5.70675	9.009	8.521	8.08	9.483	8.77325
250351_at	AT5G12030.1, AT-HSP17.6A	Encodes a cytosolic small heat shock protein with chaperone activity that is induced by heat and osmotic stress and is also expressed late in seed development., Encodes a cytosolic small heat shock protein with chaperone activity that is induced by heat and osmotic stress and is also expressed late in seed development.	AT5G12030	3.063	8.35709	31	8.476	4.77e-10	9.379e-08	12.93	5.744	6.096	5.951	5.529	5.83	8.663	7.761	9.444	9.705	8.89325
257077_at		pathogenesis-related protein, putative; similar to ATPRB1 (Arabidopsis thaliana basic pathogenesis-related protein 1) [Arabidopsis thaliana] (TAIR:AT2G14580.1); similar to pathogenesis-related protein 1a [Malus x domestica] (GB:ABC47922.1); contains InterPro domain Allergen V5/Tpx-1 related; (InterPro:IPR001283)	AT3G19690	3.008	8.04448	32	13.18	3.093e-15	2.433e-12	24.58	7.887	7.516	7.014	7.473	7.4725	10.5	10.5	10.02	10.9	10.48
264219_at		DC1 domain-containing protein; similar to electron carrier [Arabidopsis thaliana] (TAIR:AT4G31240.2); similar to PDI-like protein [Zea mays] (GB:AAD04231.1); similar to protein disulfide isomerase (PDI)-like protein 3 [Cucumis melo] (GB:AAU04767.1); similar to protein disulfide isomerase (PDI)-like protein 2 [Cucumis melo] (GB:AAU04766.1); contains InterPro domain Thioredoxin-like fold; (InterPro…	AT1G60420	2.944	7.69542	33	12.58	1.212e-14	8.132e-12	23.27	6.469	6.797	6.864	6.834	6.741	8.971	9.338	9.693	10.74	9.6855
266294_at		17.6 kDa class I small heat shock protein (HSP17.6B-CI); similar to 17.8 kDa class I heat shock protein (HSP17.8-CI) [Arabidopsis thaliana] (TAIR:AT1G07400.1); similar to 17.5 kDa class I heat shock protein [Carica papaya] (GB:AAR25848.1); contains InterPro domain HSP20-like chaperone; (InterPro:IPR008978); contains InterPro domain Heat shock protein Hsp20; (InterPro:IPR002068)	AT2G29500	2.934	7.64226	34	11.18	3.554e-13	1.498e-10	19.99	6.712	6.466	5.881	5.731	6.1975	8.552	8.387	9.574	10.01	9.13075
266492_at		protein kinase family protein; similar to kinase [Arabidopsis thaliana] (TAIR:AT2G24370.1); similar to protein kinase family protein [Arabidopsis thaliana] (TAIR:AT4G31230.1); similar to protein kinase family protein [Arabidopsis thaliana] (TAIR:AT5G35380.1); similar to serine threonine kinase [Zea mays] (GB:AAL59227.1); similar to Protein kinase; UspA [Medicago truncatula] (GB:ABE79207.1); simil…	AT2G07020	2.916	7.54751	35	10.18	4.509e-12	1.39e-09	17.5	4.296	3.98	4.25	4.878	4.351	7.745	7.76	5.42	8.144	7.26725
257939_at	STP4	Encodes a sucrose hydrogen symporter that is induced by wounding.	AT3G19930	2.913	7.53183	36	15.25	3.773e-17	5.188e-14	28.8	7.034	6.97	7.223	6.484	6.92775	9.803	10.04	8.948	10.57	9.84025
250279_at		GRAM domain-containing protein / ABA-responsive protein-related; similar to GRAM domain-containing protein / ABA-responsive protein-related [Arabidopsis thaliana] (TAIR:AT2G22475.1); similar to ABA-responsive protein, putative, expressed [Oryza sativa (japonica cultivar-group)] (GB:ABA98234.1); contains InterPro domain GRAM; (InterPro:IPR004182)	AT5G13200	2.856	7.24005	37	9.173	6.789e-11	1.58e-08	14.85	5.63	5.693	5.32	5.464	5.52675	7.716	7.949	8.209	9.655	8.38225
257597_at		kinase; similar to protein kinase family protein [Arabidopsis thaliana] (TAIR:AT3G07070.1); similar to putative serine/threonine protein kinase [Oryza sativa (japonica cultivar-group)] (GB:AAT58829.1); similar to Os07g0668900 [Oryza sativa (japonica cultivar-group)] (GB:NP_001060583.1); similar to Os01g0936100 [Oryza sativa (japonica cultivar-group)] (GB:NP_001045326.1); contains InterPro domain …	AT3G24790	2.854	7.23002	38	8.887	1.499e-10	3.225e-08	14.07	5.654	5.407	5.583	4.922	5.3915	9.29	8.993	6.233	8.468	8.246
264706_at		kinase interacting family protein; similar to EMB1674 (EMBRYO DEFECTIVE 1674) [Arabidopsis thaliana] (TAIR:AT1G58210.1); similar to unknown [Lycopersicon esculentum] (GB:AAK84476.1); contains InterPro domain Prefoldin; (InterPro:IPR009053); contains InterPro domain KIP1-like; (InterPro:IPR011684)	AT1G09720	2.842	7.17013	39	12.37	1.973e-14	1.216e-11	22.79	5.527	4.88	5.865	5.308	5.395	8.397	8.723	6.908	8.918	8.2365
246118_at	BG5	Encodes a putative beta 1,3-glucanase.	AT5G20340	2.841	7.16517	40	12.08	3.999e-14	2.172e-11	22.11	8.114	8.594	7.879	8.223	8.2025	11.2	11.03	10.5	11.44	11.0425
250296_at	AT5G12020.1	17.6 kDa class II heat shock protein (HSP17.6-CII); Identical to 17.6 kDa class II heat shock protein (HSP17.6II) [Arabidopsis Thaliana] (GB:P29830); similar to AT-HSP17.6A (Arabidopsis thaliana heat shock protein 17.6A) [Arabidopsis thaliana] (TAIR:AT5G12030.1); similar to 17.9 kDa class II heat shock protein (GB:P46516); contains InterPro domain HSP20-like chaperone; (InterPro:IPR008978); conta…	AT5G12020	2.792	6.92589	41	10.59	1.557e-12	5.462e-10	18.54	6.494	6.476	5.954	6.079	6.25075	8.628	8.216	9.399	9.928	9.04275
246096_at	AT5G20330.1, BETAG4, AT5G20330.1, BETAG4	BETAG4 ("beta-1,3-glucanase 4"); hydrolase, hydrolyzing O-glycosyl compounds; similar to BG5 (BETA-1,3-GLUCANASE 5), hydrolase, hydrolyzing O-glycosyl compounds [Arabidopsis thaliana] (TAIR:AT5G20340.1); similar to Os01g0801500 [Oryza sativa (japonica cultivar-group)] (GB:NP_001044540.1); similar to beta-1,3-glucanase [Musa x paradisiaca] (GB:ABJ98942.1); contains InterPro domain Glycoside hydrol…	AT5G20330	2.791	6.92109	42	12.81	7.199e-15	4.976e-12	23.77	6.125	6.459	6.422	6.401	6.35175	9.304	9.623	8.24	9.405	9.143
246884_at		ChaC-like family protein; similar to ChaC-like family protein [Arabidopsis thaliana] (TAIR:AT4G31290.1); similar to ChaC-like family protein-like [Solanum tuberosum] (GB:ABB87104.1); similar to meloidogyne-induced (GB:ABA46779.1); contains InterPro domain ChaC-like protein; (InterPro:IPR006840)	AT5G26220	2.785	6.89237	43	14.53	1.649e-16	1.88e-13	27.39	7.299	7.636	7.055	7.138	7.282	10.05	10.06	9.424	10.74	10.0685
249243_s_at		glycosyl hydrolase family 1 protein; similar to glycosyl hydrolase family 1 protein [Arabidopsis thaliana] (TAIR:AT5G44640.1); similar to glycosyl hydrolase family 1 protein [Arabidopsis thaliana] (TAIR:AT2G44450.1); similar to glycosyl hydrolase family 1 protein [Arabidopsis thaliana] (TAIR:AT2G25630.1); similar to Glycoside hydrolase, family 1 [Medicago truncatula] (GB:ABE83886.1); contains Int…	multiple	2.771	6.82581	44	12.88	6.088e-15	4.34e-12	23.93	7.407	7.171	8.287	8.149	7.7535	10.36	10.77	10.05	10.92	10.525
257528_at		similar to unknown protein [Arabidopsis thaliana] (TAIR:AT5G15560.1); similar to cell wall-anchored protein [Staphylococcus saprophyticus subsp. saprophyticus ATCC 15305] (GB:YP_300225.1)	AT3G02125	2.739	6.67607	45	10.13	5.217e-12	1.587e-09	17.36	5.356	5.897	6.042	6.202	5.87425	9.122	8.961	7.217	9.154	8.6135
262911_s_at		17.8 kDa class I heat shock protein (HSP17.8-CI); similar to 17.6 kDa class I heat shock protein (HSP17.6A-CI) [Arabidopsis thaliana] (TAIR:AT1G59860.1); similar to 17.5 kDa class I heat shock protein [Carica papaya] (GB:AAR25848.1); contains InterPro domain HSP20-like chaperone; (InterPro:IPR008978); contains InterPro domain Heat shock protein Hsp20; (InterPro:IPR002068), 17.6 kDa class I heat s…	multiple	2.703	6.51155	46	5.91	9.672e-07	9.634e-05	5.435	5.649	5.195	6.157	7.043	6.011	8.059	7.895	9.385	9.516	8.71375
252387_at		aldose 1-epimerase family protein; similar to aldose 1-epimerase family protein [Arabidopsis thaliana] (TAIR:AT5G15140.1); similar to Galactose mutarotase-like [Medicago truncatula] (GB:ABE81353.1); contains InterPro domain Galactose mutarotase-like; (InterPro:IPR011013); contains InterPro domain Aldose 1-epimerase; (InterPro:IPR008183)	AT3G47800	2.681	6.413	47	10.93	6.659e-13	2.49e-10	19.37	6.035	6.395	5.958	6.117	6.12625	8.95	8.694	8.42	9.166	8.8075
263935_at		U-box domain-containing protein; similar to U-box domain-containing protein [Arabidopsis thaliana] (TAIR:AT3G52450.1); similar to U-box protein [Capsicum annuum] (GB:ABA59556.1); contains InterPro domain Armadillo-like helical; (InterPro:IPR011989); contains InterPro domain U box; (InterPro:IPR003613)	AT2G35930	2.658	6.31157	48	16.31	4.598e-18	8.068e-15	30.78	7.504	7.494	7.291	6.896	7.29625	9.99	10.28	9.339	10.2	9.95225
248914_at	AT5G45750.1	AtRABA1c (Arabidopsis Rab GTPase homolog A1c); GTP binding; similar to AtRABA1d/AtRab11B/AthSGBP (Arabidopsis Rab GTPase homolog A1d), GTP binding [Arabidopsis thaliana] (TAIR:AT4G18800.1); similar to putative GTP-binding protein [Gossypium hirsutum] (GB:AAT64010.1); contains InterPro domain Small GTP-binding protein domain; (InterPro:IPR005225); contains InterPro domain Ras small GTPase, Rab typ…	AT5G45750	2.646	6.25929	49	10.79	9.326e-13	3.431e-10	19.05	6.767	5.777	6.107	6.996	6.41175	8.825	9.162	8.597	9.646	9.0575
263757_at		cysteine proteinase A494, putative / thiol protease, putative; Identical to Probable cysteine proteinase A494 precursor (EC 3.4.22.-) [Arabidopsis Thaliana] (GB:P43295;GB:Q9SJT5); similar to RD19 (RESPONSIVE TO DEHYDRATION 19), cysteine-type peptidase [Arabidopsis thaliana] (TAIR:AT4G39090.1); similar to senescence-associated cysteine protease [Brassica oleracea] (GB:AAL60581.1); contains InterPr…	AT2G21430	2.644	6.25062	50	10.01	7.162e-12	2.094e-09	17.05	7.186	7.149	6.953	6.59	6.9695	9.477	9.888	8.844	10.25	9.61475
261749_at	ERD14	Encodes a dehydrin protein whose expression is induced early on in response to dehydration stress. This gene's expression to cold occurs in two waves, with early induction occurring within 1 h and secondary induction occurring 5 h after the beginning of cold stress. Expression is also induced in response to ABA but not in response to 2,4-D, BA, and GA3. ERD14 protein is capable of binding Ca2+, e…	AT1G76180	2.565	5.91755	51	9.749	1.422e-11	3.723e-09	16.38	4.661	5.522	4.988	6.009	5.295	7.369	7.719	7.793	8.558	7.85975
254104_at		integral membrane family protein; similar to integral membrane family protein [Arabidopsis thaliana] (TAIR:AT4G03540.1); similar to Os05g0245300 [Oryza sativa (japonica cultivar-group)] (GB:NP_001055014.1); similar to integral membrane family protein-like [Oryza sativa (japonica cultivar-group)] (GB:BAD37279.1); similar to hypothetical protein [Oryza sativa (japonica cultivar-group)] (GB:BAD03557…	AT4G25040	2.558	5.88891	52	10.48	2.107e-12	7.174e-10	18.25	6.583	6.366	5.993	6.101	6.26075	8.739	9.175	7.656	9.705	8.81875
261838_at	AT1G16030.1	HSP70B (heat shock protein 70B); ATP binding; similar to HSP70 (heat shock protein 70), ATP binding [Arabidopsis thaliana] (TAIR:AT3G12580.1); similar to heat shock cognate 70 kDa protein 3 (HSC70-3) (HSP70-3) [Arabidopsis thaliana] (TAIR:AT3G09440.1); similar to HSC70-1 (heat shock cognate 70 kDa protein 1), ATP binding [Arabidopsis thaliana] (TAIR:AT5G02500.1); similar to Heat shock 70 kDa prot…	AT1G16030	2.54	5.81589	53	10.33	3.04e-12	9.905e-10	17.89	6.754	6.921	6.688	6.689	6.763	8.62	8.314	9.883	10.39	9.30175
258266_at		similar to unknown protein [Arabidopsis thaliana] (TAIR:AT5G26090.1)	AT3G15860	2.522	5.74378	54	13.22	2.858e-15	2.328e-12	24.66	6.088	6.662	7.045	6.926	6.68025	9.43	9.364	8.336	9.679	9.20225
267293_at	AT2G23810.1	Member of TETRASPANIN family	AT2G23810	2.517	5.72391	55	10.03	6.806e-12	2.016e-09	17.1	5.63	6.459	6.834	5.792	6.17875	8.341	8.908	8.17	9.366	8.69625
265848_at	AT2G35740.1	Potential natural antisense gene, locus overlaps with AT2G35740, ATINT3 (INOSITOL TRANSPORTER 3); carbohydrate transporter/ sugar porter; Identical to Probable inositol transporter 3 (INT3) [Arabidopsis Thaliana] (GB:Q9ZQP6); similar to ATINT2 (INOSITOL TRANSPORTER 2), carbohydrate transporter/ sugar porter [Arabidopsis thaliana] (TAIR:AT1G30220.1); similar to ATINT4 (INOSITOL TRANSPORTER 4), car…	multiple	2.51	5.6962	56	13.13	3.494e-15	2.657e-12	24.47	6.167	6.032	5.742	5.997	5.9845	8.476	8.633	7.72	9.149	8.4945
249584_s_at	AT5G37810.1, AT5G37820.1	NIP4;1/NLM4 (NOD26-LIKE INTRINSIC PROTEIN 4;1); water channel; Identical to Putative aquaporin NIP4.1 (NOD26-like intrinsic protein 4.1) (NIP4.1) [Arabidopsis Thaliana] (GB:Q9FIZ9); similar to NIP4,2/NLM5 (NOD26-LIKE INTRINSIC PROTEIN 4,2), water channel [Arabidopsis thaliana] (TAIR:AT5G37820.1); similar to Probable aquaporin NIP-type (Pollen-specific membrane integral protein) (GB:P49173); conta…	multiple	2.507	5.68437	57	12.28	2.441e-14	1.465e-11	22.59	7.483	7.148	7.468	6.996	7.27375	9.571	9.877	9.061	10.61	9.77975
261714_at	AT1G18510.1	Member of TETRASPANIN family	AT1G18510	2.431	5.39267	58	13.56	1.326e-15	1.163e-12	25.4	5.153	4.97	4.675	4.401	4.79975	7.365	7.737	6.386	7.435	7.23075
248332_at	AT5G52640.1, HSP81-1, AT5G52640.1, HSP81-1	Encodes a cytosolic heat shock protein AtHSP90.1. AtHSP90.1 interacts with disease resistance signaling components SGT1b and RAR1 and is required for RPS2-mediated resistance., Encodes a cytosolic heat shock protein AtHSP90.1. AtHSP90.1 interacts with disease resistance signaling components SGT1b and RAR1 and is required for RPS2-mediated resistance., Arabidopsis thaliana 81 kDA heat shock protei…	AT5G52640	2.423	5.36285	59	6.042	6.453e-07	6.63e-05	5.833	5.899	5.975	6.714	6.59	6.2945	8.297	7.722	9.1	9.75	8.71725
248045_at	HSP81-2	a member of heat shock protein 90 (HSP90) gene family. Expressed in all tissues and abundant in root apical meristem, pollen and tapetum. Expression is NOT heat-induced but induced by IAA and NaCl.	AT5G56030	2.393	5.25248	60	7.228	1.796e-08	2.713e-06	9.357	4.375	5.236	5.626	5.411	5.162	6.626	6.28	8.24	9.074	7.555
250358_at	AGP15	Encodes arabinogalactan protein (AGP15).	AT5G11740	2.379	5.20176	61	11.41	1.985e-13	8.879e-11	20.55	7.815	6.71	8.236	7.755	7.629	9.854	10.05	9.459	10.67	10.0083
260978_at		17.6 kDa class I small heat shock protein (HSP17.6C-CI) (AA 1-156); Identical to 17.6 kDa class I heat shock protein (HSP 17.6) (HSP17.6) [Arabidopsis Thaliana] (GB:P13853;GB:Q9C8L3); similar to ATHSP17.4 (Arabidopsis thaliana heat shock protein 17.4) [Arabidopsis thaliana] (TAIR:AT3G46230.1); similar to low molecular weight heat-shock protein [Brassica rapa] (GB:AAB72109.1); contains InterPro do…	AT1G53540	2.352	5.10532	62	9.959	8.129e-12	2.318e-09	16.93	6.499	6.312	6.113	6.212	6.284	8.071	7.746	9.139	9.587	8.63575
260885_at	AT1G29230.1, CIPK18	Encodes a member of the SNF1-related kinase (SnRK) gene family (SnRK3.20), which has also been reported as a member of the CBL-interacting protein kinases (CIPK18)., Encodes a member of the SNF1-related kinase (SnRK) gene family (SnRK3.20), which has also been reported as a member of the CBL-interacting protein kinases (CIPK18).	AT1G29230	2.349	5.09471	63	8.989	1.128e-10	2.523e-08	14.35	5.933	5.759	5.746	5.251	5.67225	7.88	7.884	7.438	8.882	8.021
257349_at		similar to unknown protein [Arabidopsis thaliana] (TAIR:AT1G06750.1); similar to conserved hypothetical protein [Medicago truncatula] (GB:ABE83048.1); contains domain no description (G3D.3.40.50.300); contains domain P-loop containing nucleoside triphosphate hydrolases (SSF52540)	AT2G30630	2.272	4.82992	64	10.48	2.081e-12	7.174e-10	18.26	5.451	4.33	4.905	4.284	4.7425	6.773	7.345	6.442	7.498	7.0145
248868_at		VQ motif-containing protein; similar to VQ motif-containing protein [Arabidopsis thaliana] (TAIR:AT2G35230.1); similar to putative hydroxyproline-rich glycoprotein [Oryza sativa] (GB:AAL67588.1); similar to Os10g0577200 [Oryza sativa (japonica cultivar-group)] (GB:NP_001065489.1); contains InterPro domain VQ; (InterPro:IPR008889)	AT5G46780	2.259	4.7866	65	11.76	8.474e-14	4.202e-11	21.38	6.09	6.145	5.247	6.617	6.02475	8.063	8.152	7.969	8.95	8.2835
263150_at		17.4 kDa class III heat shock protein (HSP17.4-CIII); similar to AT-HSP17.6A (Arabidopsis thaliana heat shock protein 17.6A) [Arabidopsis thaliana] (TAIR:AT5G12030.1); similar to small heat stress protein class CIII [Lycopersicon peruvianum] (GB:AAK84869.1); contains InterPro domain HSP20-like chaperone; (InterPro:IPR008978); contains InterPro domain Heat shock protein Hsp20; (InterPro:IPR002068)	AT1G54050	2.25	4.75683	66	7.102	2.616e-08	3.888e-06	8.987	7.29	7.125	6.706	6.491	6.903	8.591	8.423	9.453	10.15	9.15425
246873_at		similar to unknown protein [Arabidopsis thaliana] (TAIR:AT3G44170.1)	AT5G26100	2.242	4.73052	67	12.03	4.468e-14	2.37e-11	22	7.608	7.475	7.028	7.526	7.40925	9.613	9.991	9.054	9.945	9.65075
246116_at		similar to kinase [Arabidopsis thaliana] (TAIR:AT2G24370.1); similar to Protein kinase; UspA [Medicago truncatula] (GB:ABE79207.1); contains domain no description (G3D.3.40.50.1420); contains domain Adenine nucleotide alpha hydrolases-like (SSF52402)	AT5G20310	2.233	4.70111	68	8.997	1.104e-10	2.492e-08	14.37	6.541	6.656	6.007	6.119	6.33075	8.943	8.635	7.204	9.476	8.5645
258330_at	AT3G16130.1	Encodes a member of KPP-like gene family, homolog of KPP (kinase partner protein) gene in tomato. Also a member of the RopGEF (guanine nucleotide exchange factor) family, containing the novel PRONE domain (plant-specific Rop nucleotide exchanger), which is exclusively active towards members of the Rop subfamily.	AT3G16130	2.229	4.68809	69	14.23	3.119e-16	3.388e-13	26.78	7.766	7.657	7.05	7.212	7.42125	9.615	9.534	9.578	9.874	9.65025
247279_at	AGP1	Encodes arabinogalactan-protein (AGP1).	AT5G64310	2.218	4.65248	70	6.76	7.301e-08	9.627e-06	7.976	5.397	5.169	5.611	4.741	5.2295	7.748	6.918	6.319	8.807	7.448
255993_at		NLI interacting factor (NIF) family protein; similar to NLI interacting factor (NIF) family protein [Arabidopsis thaliana] (TAIR:AT1G29780.1); similar to carboxy-terminal domain phosphatase [Dictyostelium discoideum] (GB:XP_628708.1); similar to Os05g0205100 [Oryza sativa (japonica cultivar-group)] (GB:NP_001054894.1); contains InterPro domain Dullard-like phosphatase domain; (InterPro:IPR011948)…	AT1G29770	2.2	4.59479	71	10.3	3.317e-12	1.066e-09	17.81	5.573	5.292	6.4	5.528	5.69825	8.41	8.375	6.798	8.008	7.89775
261673_at		protease inhibitor/seed storage/lipid transfer protein (LTP) family protein; similar to protease inhibitor/seed storage/lipid transfer protein (LTP) family protein [Arabidopsis thaliana] (TAIR:AT1G73560.1); similar to Os06g0711900 [Oryza sativa (japonica cultivar-group)] (GB:NP_001058554.1); similar to lipid transfer protein [Picea abies] (GB:BAA23548.1); contains InterPro domain Plant lipid tran…	AT1G18280	2.196	4.58207	72	9.962	8.081e-12	2.318e-09	16.93	8.119	7.638	7.397	7.854	7.752	10.01	10.11	8.895	10.78	9.94875
250443_at		protein kinase family protein; similar to protein kinase, putative [Arabidopsis thaliana] (TAIR:AT5G65530.1); similar to putative receptor protein kinase PERK1 [Oryza sativa (japonica cultivar-group)] (GB:BAD45880.1); similar to Os06g0663900 [Oryza sativa (japonica cultivar-group)] (GB:NP_001058295.1); contains InterPro domain Protein kinase-like; (InterPro:IPR011009); contains InterPro domain Pr…	AT5G10520	2.192	4.56938	73	7.412	1.041e-08	1.672e-06	9.894	6.194	6.701	5.69	5.788	6.09325	8.201	8.797	6.83	9.312	8.285
267335_s_at		glycosyl hydrolase family 17 protein; Identical to Putative glucan endo-1,3-beta-glucosidase 8 precursor (EC 3.2.1.39) ((1->3)-beta-glucan endohydrolase 8) ((1->3)-beta-glucanase 8) (Beta- 1,3-endoglucanase 8) (Beta-1,3-glucanase 8) [Arabidopsis Thaliana] (GB:Q6NKW9;GB:Q67XG3;GB:Q9XIR7); similar to glycosyl hydrolase family 17 protein [Arabidopsis thaliana] (TAIR:AT5G18220.1); similar to glycosyl…	multiple	2.182	4.53782	74	7.665	4.94e-09	8.331e-07	10.63	5.787	4.92	4.63	4.328	4.91625	6.841	6.987	6.437	8.127	7.098
259803_at	PATL1	novel cell-plate-associated protein that is related in sequence to proteins involved in membrane trafficking in other eukaryotes	AT1G72150	2.178	4.52526	75	6.447	1.883e-07	2.272e-05	7.044	6.561	4.718	5.661	5.792	5.683	8.816	8.523	6.138	7.966	7.86075
265904_at		glycosyl hydrolase family 1 protein; similar to glycosyl hydrolase family 1 protein [Arabidopsis thaliana] (TAIR:AT5G44640.1); similar to glycosyl hydrolase family 1 protein [Arabidopsis thaliana] (TAIR:AT5G42260.1); similar to glycosyl hydrolase family 1 protein [Arabidopsis thaliana] (TAIR:AT2G44450.1); similar to Glycoside hydrolase, family 1 [Medicago truncatula] (GB:ABE83886.1); contains Int…	AT2G25630	2.165	4.48466	76	10.94	6.456e-13	2.454e-10	19.4	6.719	7.165	6.795	6.672	6.83775	8.919	9.319	8.576	9.198	9.003
259520_at		similar to unknown protein [Arabidopsis thaliana] (TAIR:AT1G62840.1); similar to Os02g0455400 [Oryza sativa (japonica cultivar-group)] (GB:NP_001046773.1); similar to unknown protein [Oryza sativa (japonica cultivar-group)] (GB:BAD19988.1); contains InterPro domain Protein of unknown function DUF1442; (InterPro:IPR009902)	AT1G12320	2.159	4.46605	77	9.012	1.058e-10	2.414e-08	14.41	4.126	4.558	4.426	4.348	4.3645	6.476	6.839	5.738	7.04	6.52325
267169_at		short-chain dehydrogenase/reductase (SDR) family protein; similar to short-chain dehydrogenase/reductase (SDR) family protein [Arabidopsis thaliana] (TAIR:AT5G02540.1); similar to putative pod-specific dehydrogenase SAC25 [Brassica napus] (GB:CAB58175.1); contains InterPro domain Short-chain dehydrogenase/reductase SDR; (InterPro:IPR002198); contains InterPro domain Glucose/ribitol dehydrogenase;…	AT2G37540	2.138	4.40151	78	7.908	2.434e-09	4.41e-07	11.33	6.804	6.339	6.807	6.69	6.66	8.688	8.941	8.164	9.397	8.7975
254294_at		rhomboid family protein; similar to ATRBL2 (ARABIDOPSIS THALIANA RHOMBOID-LIKE 2), serine-type endopeptidase [Arabidopsis thaliana] (TAIR:AT1G63120.1); similar to membrane protein [Saccharum hybrid cultivar H65-7052] (GB:AAA02747.1); contains InterPro domain Prismane-like; (InterPro:IPR011254); contains InterPro domain Rhomboid-like protein; (InterPro:IPR002610)	AT4G23070	2.123	4.35599	79	10.74	1.064e-12	3.851e-10	18.92	6.619	6.117	6.057	6.28	6.26825	8.152	8.638	7.628	9.145	8.39075
262113_at		late embryogenesis abundant 3 family protein / LEA3 family protein; similar to SAG21 (SENESCENCE-ASSOCIATED GENE 21) [Arabidopsis thaliana] (TAIR:AT4G02380.1); similar to late embryogenis abundant protein 5 [Nicotiana tabacum] (GB:AAC06242.1); contains InterPro domain Late embryogenesis abundant protein 3; (InterPro:IPR004926)	AT1G02820	2.097	4.27819	80	8.359	6.652e-10	1.286e-07	12.6	7.089	6.984	7.607	7.511	7.29775	9.44	9.597	8.444	10.1	9.39525
249752_at		similar to unknown protein [Arabidopsis thaliana] (TAIR:AT5G24655.1); similar to unknown protein [Brassica rapa subsp. pekinensis] (GB:AAQ92331.1)	AT5G24660	2.071	4.20178	81	9.905	9.394e-12	2.613e-09	16.79	6.634	6.912	7.25	6.343	6.78475	8.784	8.954	8.814	8.872	8.856
255531_at		similar to unknown protein [Arabidopsis thaliana] (TAIR:AT5G61710.1); similar to Os01g0930500 [Oryza sativa (japonica cultivar-group)] (GB:NP_001045290.1)	AT4G02160	2.063	4.17854	82	11.13	4.027e-13	1.611e-10	19.86	7.637	6.643	6.917	6.523	6.93	8.923	8.824	8.59	9.632	8.99225
252315_at	AT3G48690.1	Encodes a protein with carboxylesterase whose activity was tested using both pNA and 2,4-D-methyl.	AT3G48690	2.05	4.14106	83	7.497	8.107e-09	1.321e-06	10.14	5.403	5.209	6.36	4.934	5.4765	7.344	7.881	6.409	8.471	7.52625
258570_at	PPCK2	Encodes a second Arabidopsis phosphoenolpyruvate carboxylase kinase gene product with a different expression pattern from PPCK1. Expression of the gene is upregulated by exposure of the plant to light.	AT3G04530	2.039	4.10961	84	9.269	5.217e-11	1.24e-08	15.1	6.618	6.682	6.683	6.478	6.61525	8.453	8.633	7.832	9.698	8.654
257504_at		dynein light chain type 1 family protein; similar to dynein light chain, putative [Arabidopsis thaliana] (TAIR:AT3G16120.1); similar to Dynein light chain, type 1 [Medicago truncatula] (GB:ABE93207.1); contains InterPro domain Dynein light chain, type 1; (InterPro:IPR001372)	AT1G52250	2.037	4.10391	85	9.585	2.21e-11	5.422e-09	15.95	6.21	6.325	5.515	5.116	5.7915	7.683	7.756	7.485	8.391	7.82875
259897_at		glycosyl hydrolase family 9 protein; Identical to Endoglucanase 9 precursor (EC 3.2.1.4) (Endo-1,4-beta glucanase 9) (Cellulase 3) (AtCEL3) (CEL3) [Arabidopsis Thaliana] (GB:Q9C9H5;GB:P80855;GB:Q38817;GB:Q8LDE8); similar to glycosyl hydrolase family 9 protein [Arabidopsis thaliana] (TAIR:AT1G22880.1); similar to endo-1,4-beta-glucanase [Malus x domestica] (GB:AAQ55294.1); similar to Cel9B [Populu…	AT1G71380	2.032	4.08971	86	11.17	3.667e-13	1.498e-10	19.96	8.665	8.728	8.751	8.599	8.68575	10.62	10.71	10.28	11.26	10.7175
254710_at	AT4G18050.1	PGP9 (P-GLYCOPROTEIN 9); ATPase, coupled to transmembrane movement of substances; Identical to Multidrug resistance protein 9 (P-glycoprotein 9) (MDR9) [Arabidopsis Thaliana] (GB:Q9M0M2;GB:Q9SVW6); similar to PGP11 (P-GLYCOPROTEIN 11), ATPase, coupled to transmembrane movement of substances [Arabidopsis thaliana] (TAIR:AT1G02520.1); similar to (P-GLYCOPROTEIN 7, PGP7), ATPase, coupled to transmem…	AT4G18050	2.011	4.03062	87	11.44	1.878e-13	8.569e-11	20.61	8.628	8.136	8.243	8.042	8.26225	9.826	10.23	10.05	10.99	10.274
246337_at	AT3G44910.1, ATCHX12	member of Putative Na+/H+ antiporter family, member of Putative Na+/H+ antiporter family	AT3G44910	2.002	4.00555	88	11	5.564e-13	2.151e-10	19.55	5.668	5.72	6.123	5.615	5.7815	8.093	7.707	6.989	8.344	7.78325
251016_at		allergen V5/Tpx-1-related family protein; similar to pathogenesis-related protein, putative [Arabidopsis thaliana] (TAIR:AT3G09590.1); similar to pathogenisis-related protein 1.1 [Triticum aestivum] (GB:CAA07473.1); contains InterPro domain Allergen V5/Tpx-1 related; (InterPro:IPR001283)	AT5G02730	1.996	3.98893	89	9.871	1.028e-11	2.792e-09	16.7	5.311	5.209	5.395	5.262	5.29425	6.934	7.513	6.53	8.185	7.2905
260401_at		band 7 family protein; similar to band 7 family protein [Arabidopsis thaliana] (TAIR:AT5G62740.1); similar to hypersensitive-induced response protein [Cucumis sativus] (GB:AAQ72788.1); contains InterPro domain Band 7 protein; (InterPro:IPR001107)	AT1G69840	1.986	3.96137	90	13.71	9.683e-16	9.203e-13	25.7	9.189	9.47	9.563	8.865	9.27175	11.29	11.05	11	11.69	11.2575
266097_at	AT2G37970.1	SOUL heme-binding family protein; similar to SOUL heme-binding family protein [Arabidopsis thaliana] (TAIR:AT3G10130.1); similar to SOUL heme-binding protein; Bacterial regulatory factor, effector [Medicago truncatula] (GB:ABE83861.1)	AT2G37970	1.977	3.93674	91	9.878	1.007e-11	2.769e-09	16.72	7.672	8.12	8.077	7.746	7.90375	9.859	9.784	9.499	10.38	9.8805
249883_at	AT5G22900.1, ATCHX3	member of Putative Na+/H+ antiporter family, member of Putative Na+/H+ antiporter family	AT5G22900	1.957	3.88254	92	9.701	1.617e-11	4.097e-09	16.25	3.191	3.63	3.453	3.605	3.46975	5.628	5.82	4.182	6.078	5.427
259694_at	AT1G63180.1	Encodes a protein with UDP-D-glucose 4-epimerase activity. Involved in pollen development.	AT1G63180	1.956	3.87985	93	10.39	2.621e-12	8.792e-10	18.04	7.472	6.772	7.031	6.939	7.0535	8.915	8.87	8.573	9.681	9.00975
258719_at		pectate lyase family protein; similar to pectate lyase family protein [Arabidopsis thaliana] (TAIR:AT3G55140.1); similar to Os01g0546800 [Oryza sativa (japonica cultivar-group)] (GB:NP_001043284.1); similar to putative pectate lyase [Oryza sativa (japonica cultivar-group)] (GB:BAD73403.1); contains InterPro domain Virulence factor, pectin lyase fold; (InterPro:IPR011050); contains InterPro domain…	AT3G09540	1.938	3.83174	94	7.698	4.488e-09	7.815e-07	10.72	4.858	4.33	4.784	4.348	4.58	7.601	6.763	5.094	6.615	6.51825
254839_at		stress-inducible protein, putative; similar to stress-inducible protein, putative [Arabidopsis thaliana] (TAIR:AT1G12270.1); similar to stress-inducible protein, putative [Arabidopsis thaliana] (TAIR:AT1G62740.1); similar to Os02g0644100 [Oryza sativa (japonica cultivar-group)] (GB:NP_001047563.1); similar to Os04g0538000 [Oryza sativa (japonica cultivar-group)] (GB:NP_001053429.1); similar to He…	AT4G12400	1.913	3.76591	95	6.197	4.018e-07	4.323e-05	6.298	5.26	4.371	4.306	4.707	4.661	5.892	5.515	7.23	7.659	6.574
246336_at	ATCHX4	member of Putative Na+/H+ antiporter family	AT3G44900	1.906	3.74769	96	8.682	2.661e-10	5.617e-08	13.5	4.762	4.652	4.27	4.443	4.53175	7.344	6.753	5.209	6.443	6.43725
263469_at	ATCHX21	member of Putative Na+/H+ antiporter family	AT2G31910	1.895	3.71922	97	9.732	1.488e-11	3.813e-09	16.34	6.257	5.876	5.818	5.681	5.908	8.311	8.171	6.748	7.984	7.8035
249794_at	AT5G23530.1	similar to ATGID1C/GID1C (GA INSENSITIVE DWARF1C) [Arabidopsis thaliana] (TAIR:AT5G27320.1); similar to Esterase/lipase/thioesterase [Medicago truncatula] (GB:ABE80317.1); contains InterPro domain Esterase/lipase/thioesterase; (InterPro:IPR000379); contains InterPro domain Alpha/beta hydrolase fold-3; (InterPro:IPR013094)	AT5G23530	1.893	3.71407	98	8.564	3.713e-10	7.496e-08	13.18	7.403	7.351	7.176	6.737	7.16675	9.191	9.141	8.394	9.511	9.05925
261211_at	AT1G12780.1	Encodes a UDP-glucose epimerase that catalyzes the interconversion of the sugar nucleotides UDP-glucose UDP-galactose via a UDP-4-keto-hexose intermediate. Responsive to stress.	AT1G12780	1.887	3.69865	99	7.684	4.675e-09	8.018e-07	10.68	8.722	8.558	8.282	7.957	8.37975	10.41	10.19	9.719	10.75	10.2673
254746_at		auxin-responsive protein, putative; similar to auxin-responsive family protein [Arabidopsis thaliana] (TAIR:AT3G25290.2); similar to hypothetical protein 26.t00022 [Brassica oleracea] (GB:ABD65002.1); similar to Os03g0194900 [Oryza sativa (japonica cultivar-group)] (GB:NP_001049254.1); similar to Os08g0524200 [Oryza sativa (japonica cultivar-group)] (GB:NP_001062286.1); contains InterPro domain P…	AT4G12980	1.878	3.67565	100	9.814	1.198e-11	3.214e-09	16.55	8.508	8.354	8.432	8.493	8.44675	10.35	10.27	9.591	11.09	10.3253
248434_at		23.5 kDa mitochondrial small heat shock protein (HSP23.5-M); similar to ATHSP23.6-MITO (MITOCHONDRION-LOCALIZED SMALL HEAT SHOCK PROTEIN 23.6) [Arabidopsis thaliana] (TAIR:AT4G25200.1); similar to LMW heat shock protein [Euphorbia esula] (GB:AAF37726.1); contains InterPro domain Heat shock protein Hsp20; (InterPro:IPR002068)	AT5G51440	1.874	3.66547	101	6.438	1.933e-07	2.305e-05	7.018	5.365	5.137	5.066	4.659	5.05675	6.492	5.744	7.372	8.115	6.93075
246631_at		similar to unknown protein [Arabidopsis thaliana] (TAIR:AT3G20510.1); similar to hypothetical protein 11 [Plantago major] (GB:CAJ34819.1); similar to Os03g0584300 [Oryza sativa (japonica cultivar-group)] (GB:NP_001050565.1); similar to Os03g0568500 [Oryza sativa (japonica cultivar-group)] (GB:NP_001050510.1); contains InterPro domain Protein of unknown function UPF0136, Transmembrane; (InterPro:I…	AT1G50740	1.871	3.65786	102	12.08	3.927e-14	2.172e-11	22.13	8.389	8.371	8.525	8.486	8.44275	9.917	10.27	9.925	11.14	10.313
248880_at		similar to unknown protein [Arabidopsis thaliana] (TAIR:AT4G17860.1); similar to Protein of unknown function DUF239, plant [Medicago truncatula] (GB:ABE93923.1); similar to Os07g0205500 [Oryza sativa (japonica cultivar-group)] (GB:NP_001059148.1); similar to Os07g0573400 [Oryza sativa (japonica cultivar-group)] (GB:NP_001060067.1); contains InterPro domain Protein of unknown function DUF239, plan…	AT5G46200	1.87	3.65533	103	8.956	1.236e-10	2.736e-08	14.26	8.119	8.069	8.469	8.496	8.28825	9.998	10.3	9.337	10.99	10.1562
263106_at		zinc finger (CCCH-type) family protein / RNA recognition motif (RRM)-containing protein; similar to RNA recognition motif (RRM)-containing protein [Arabidopsis thaliana] (TAIR:AT3G52980.1); similar to Os08g0126700 [Oryza sativa (japonica cultivar-group)] (GB:NP_001060899.1); similar to RRM-containing protein-like [Oryza sativa (japonica cultivar-group)] (GB:BAC55605.1); contains InterPro domain N…	AT2G05160	1.851	3.6075	104	9.383	3.82e-11	9.171e-09	15.41	6.569	7.101	7.541	6.482	6.92325	8.746	8.886	8.158	9.305	8.77375
267388_at		glycosyl hydrolase family 1 protein; similar to glycosyl hydrolase family 1 protein [Arabidopsis thaliana] (TAIR:AT5G44640.1); similar to glycosyl hydrolase family 1 protein [Arabidopsis thaliana] (TAIR:AT5G42260.1); similar to glycosyl hydrolase family 1 protein [Arabidopsis thaliana] (TAIR:AT2G25630.1); similar to Glycoside hydrolase, family 1 [Medicago truncatula] (GB:ABE83886.1); contains Int…	AT2G44450	1.832	3.5603	105	6.255	3.371e-07	3.714e-05	6.471	6.579	6.728	7.144	6.779	6.8075	9.051	8.679	7.911	8.918	8.63975
250894_s_at		GDSL-motif lipase/hydrolase family protein; similar to GDSL-motif lipase/hydrolase family protein [Arabidopsis thaliana] (TAIR:AT5G03820.1); similar to Os03g0683800 [Oryza sativa (japonica cultivar-group)] (GB:NP_001050914.1); similar to Lipolytic enzyme, G-D-S-L [Medicago truncatula] (GB:ABE90349.1); contains InterPro domain Lipolytic enzyme, G-D-S-L; (InterPro:IPR001087), GDSL-motif lipase/hydr…	multiple	1.828	3.55045	106	6.777	6.939e-08	9.202e-06	8.026	5.817	5.87	6.443	6.38	6.1275	7.333	8.171	7.203	9.117	7.956
246018_at		similar to unknown protein [Arabidopsis thaliana] (TAIR:AT5G57123.1); similar to conserved hypothetical protein [Medicago truncatula] (GB:ABD28467.1); contains domain Glucocorticoid receptor-like (DNA-binding domain) (SSF57716)	AT5G10695	1.821	3.53326	107	12.08	3.997e-14	2.172e-11	22.11	8.268	8.382	8.065	7.855	8.1425	9.726	9.965	9.979	10.18	9.9625
251692_s_at	AT3G52020.1	SCPL39 (serine carboxypeptidase-like 39); serine carboxypeptidase; similar to SCPL40 (serine carboxypeptidase-like 40), serine carboxypeptidase [Arabidopsis thaliana] (TAIR:AT3G63470.1); similar to putative serine carboxypeptidase [Pisum sativum] (GB:CAC19488.1); contains InterPro domain Esterase/lipase/thioesterase; (InterPro:IPR000379); contains InterPro domain Peptidase S10, serine carboxypept…	multiple	1.82	3.53081	108	8.076	1.498e-09	2.801e-07	11.8	6.985	7.439	7.52	6.008	6.988	9.027	8.904	8.323	8.978	8.808
251489_at		similar to F-box family protein [Arabidopsis thaliana] (TAIR:AT3G60040.1)	AT3G59460	1.799	3.47979	109	11.16	3.677e-13	1.498e-10	19.95	5.073	4.798	5.635	5.474	5.245	6.991	7.107	6.717	7.361	7.044
253246_at		similar to unknown protein [Arabidopsis thaliana] (TAIR:AT2G16385.1)	AT4G34600	1.799	3.47979	110	8.161	1.171e-09	2.207e-07	12.05	4.2	4.272	4.407	4.649	4.382	6.054	6.122	5.144	7.404	6.181
262318_at		transferase family protein; similar to transferase family protein [Arabidopsis thaliana] (TAIR:AT2G40230.1); similar to Os01g0382200 [Oryza sativa (japonica cultivar-group)] (GB:NP_001043090.1); similar to Os01g0104900 [Oryza sativa (japonica cultivar-group)] (GB:NP_001041768.1); similar to putative hydroxyanthranilate hydroxycinnamoyltransferase 2 [Oryza sativa (japonica cultivar-group)] (GB:BAD…	AT1G27620	1.788	3.45336	111	12.17	3.214e-14	1.88e-11	22.32	7.271	7.63	7.275	7.698	7.4685	8.98	9.023	9.078	9.945	9.2565
259064_at	AT3G07490.1	A member of ARF GAP domain (AGD), A thaliana has 15 members, grouped into four classes.	AT3G07490	1.781	3.43664	112	9.208	6.168e-11	1.45e-08	14.94	9.004	8.593	8.775	7.729	8.52525	10.09	9.994	10.43	10.72	10.3085
256681_at	SPP2	sucrose-phosphatase (SPP2)	AT3G52340	1.773	3.41764	113	8.348	6.852e-10	1.313e-07	12.57	4.367	5.525	5.288	5.752	5.233	6.815	7.098	6.692	7.418	7.00575
267038_at		integral membrane protein, putative; similar to unknown protein [Arabidopsis thaliana] (TAIR:AT2G36330.1); similar to hypothetical protein [Oryza sativa (japonica cultivar-group)] (GB:AAO60016.1); similar to Os03g0817100 [Oryza sativa (japonica cultivar-group)] (GB:NP_001051699.1); similar to Os05g0344400 [Oryza sativa (japonica cultivar-group)] (GB:NP_001055254.1); contains InterPro domain Prote…	AT2G38480	1.766	3.4011	114	10.05	6.433e-12	1.931e-09	17.16	5.964	6.246	6.325	6.125	6.165	7.92	7.796	7.29	8.716	7.9305
266200_at		SPX (SYG1/Pho81/XPR1) domain-containing protein / zinc finger (C3HC4-type RING finger) protein-related; similar to SPX (SYG1/Pho81/XPR1) domain-containing protein / zinc finger (C3HC4-type RING finger) protein-related [Arabidopsis thaliana] (TAIR:AT1G02860.1); similar to Zinc finger, RING-type; SPX, N-terminal [Medicago truncatula] (GB:ABE85047.1); similar to Os03g0650900 [Oryza sativa (japonica …	AT2G38920	1.763	3.39403	115	8.556	3.795e-10	7.594e-08	13.15	6.39	6.638	6.779	6.541	6.587	8.295	8.842	7.771	8.492	8.35
259137_at		calcium-binding EF hand family protein; similar to calcium-binding EF hand family protein [Arabidopsis thaliana] (TAIR:AT5G04170.1); similar to Os11g0140600 [Oryza sativa (japonica cultivar-group)] (GB:NP_001065711.1); similar to EF hand family protein, expressed [Oryza sativa (japonica cultivar-group)] (GB:ABG21877.1); similar to Os12g0137100 [Oryza sativa (japonica cultivar-group)] (GB:NP_00106…	AT3G10300	1.719	3.29208	116	9.126	7.724e-11	1.78e-08	14.72	6.891	7.111	6.898	7.019	6.97975	8.407	8.609	8.455	9.324	8.69875
252987_at		similar to unknown protein [Arabidopsis thaliana] (TAIR:AT1G76270.1); similar to axi 1 [Nicotiana tabacum] (GB:CAA56570.1); contains InterPro domain Protein of unknown function DUF246, plant; (InterPro:IPR004348)	AT4G38390	1.714	3.28069	117	8.485	4.648e-10	9.218e-08	12.95	6.343	5.641	6.227	5.154	5.84125	7.551	7.927	6.701	8.041	7.555
260248_at	ATHSP101	Encodes ClpB1, which belongs to the Casein lytic proteinase/heat shock protein 100 (Clp/Hsp100) family. Involved in refolding of proteins which form aggregates under heat stress. Also known as AtHsp101. AtHsp101 is a cytosolic heat shock protein required for acclimation to high temperature.	AT1G74310	1.709	3.26934	118	5.135	1.03e-05	0.0007486	3.118	6.294	6.3	6.878	6.317	6.44725	7.703	7.235	8.66	9.026	8.156
246612_at		similar to conserved hypothetical protein [Medicago truncatula] (GB:ABE90606.1)	AT5G35320	1.705	3.26029	119	8.376	6.335e-10	1.235e-07	12.65	6.374	5.927	5.596	6.449	6.0865	8.024	6.698	8.317	8.128	7.79175
264787_at	ERD7	Identified as drought-inducible gene by differential hybridization. Upregulated by high light, drought, cold and salt stress determined by microarray analysis.	AT2G17840	1.699	3.24676	120	11.71	9.503e-14	4.437e-11	21.27	6.762	6.328	7	6.689	6.69475	8.301	8.431	8.193	8.648	8.39325
259866_at		calmodulin-related protein, putative; similar to calcium-binding EF hand family protein [Arabidopsis thaliana] (TAIR:AT1G76650.1); similar to regulator of gene silencing [Nicotiana tabacum] (GB:AAK11255.1); contains InterPro domain EF-Hand type; (InterPro:IPR011992); contains InterPro domain Calcium-binding EF-hand; (InterPro:IPR002048)	AT1G76640	1.667	3.17554	121	12.51	1.446e-14	9.423e-12	23.09	9.61	9.515	9.567	9.324	9.504	10.86	11.13	11.09	11.61	11.1725
250994_at		heat shock cognate 70 kDa protein 2 (HSC70-2) (HSP70-2); Identical to Heat shock cognate 70 kDa protein 2 (Hsc70.2) (HSC70-2) [Arabidopsis Thaliana] (GB:P22954;GB:Q9LZ53); similar to HSP70 (heat shock protein 70), ATP binding [Arabidopsis thaliana] (TAIR:AT3G12580.1); similar to heat shock cognate 70 kDa protein 3 (HSC70-3) (HSP70-3) [Arabidopsis thaliana] (TAIR:AT3G09440.1); similar to HSC70-1 (…	AT5G02490	1.663	3.16674	122	7.81	3.24e-09	5.686e-07	11.04	6.704	7.167	7.147	7.533	7.13775	8.381	8.547	8.337	9.939	8.801
259440_at	BPS1	BYPASS1, required to prevent constitutive production of a root-derived graft-transmissible signal	AT1G01550	1.662	3.16455	123	6.229	3.649e-07	3.983e-05	6.393	5.765	5.947	5.207	5.442	5.59025	7.69	7.865	5.768	7.687	7.2525
263304_at		epsin N-terminal homology (ENTH) domain-containing protein / clathrin assembly protein-related; Identical to Clathrin assembly protein At2g01920 [Arabidopsis Thaliana] (GB:Q9SHV5;GB:Q4PSW4); similar to epsin N-terminal homology (ENTH) domain-containing protein / clathrin assembly protein-related [Arabidopsis thaliana] (TAIR:AT1G14686.1); similar to Phosphoinositide-binding clathrin adaptor, N-ter…	AT2G01920	1.66	3.16017	124	10.19	4.37e-12	1.366e-09	17.54	6.586	6.244	6.267	6.521	6.4045	7.837	8.415	7.503	8.503	8.0645
245189_at		unknown protein	AT1G67670	1.657	3.1536	125	8.026	1.728e-09	3.178e-07	11.66	5.437	4.962	5.193	5.099	5.17275	6.679	6.676	7.275	6.689	6.82975
255610_at	AT4G01190.1	Type I phosphatidylinositol-4-phosphate 5-kinase, subfamily A. Preferentially phosphorylates PtdIns4P. Expressed in flowers and inflorescence stems.	AT4G01190	1.652	3.14269	126	6.332	2.666e-07	3.072e-05	6.702	5.423	5.282	6.413	5.178	5.574	7.593	7.353	6.024	7.932	7.2255
253961_at	AT4G26440.1, WRKY34	member of WRKY Transcription Factor; Group I, member of WRKY Transcription Factor; Group I	AT4G26440	1.649	3.13616	127	10.22	4.053e-12	1.284e-09	17.61	5.878	6.104	5.288	6.158	5.857	7.338	7.82	7.327	7.539	7.506
245661_at	AT1G28220.1, ATPUP3	Member of a family of proteins related to PUP1, a purine transporter. May be involved in the transport of purine and purine derivatives such as cytokinins, across the plasma membrane., Member of a family of proteins related to PUP1, a purine transporter. May be involved in the transport of purine and purine derivatives such as cytokinins, across the plasma membrane.	AT1G28220	1.648	3.13399	128	9.747	1.43e-11	3.723e-09	16.37	6.288	6.469	6.392	6.983	6.533	8.692	7.909	7.641	8.481	8.18075
265460_at		calcium-binding protein, putative; similar to PBP1 (PINOID-BINDING PROTEIN 1), calcium ion binding [Arabidopsis thaliana] (TAIR:AT5G54490.1); similar to Os02g0122600 [Oryza sativa (japonica cultivar-group)] (GB:NP_001045728.1); similar to Os06g0683400 [Oryza sativa (japonica cultivar-group)] (GB:NP_001058389.1); similar to EF-hand Ca2+-binding protein CCD1 [Triticum aestivum] (GB:AAF86307.1); con…	AT2G46600	1.646	3.12965	129	9.745	1.436e-11	3.723e-09	16.37	6.497	7.136	7.113	7.067	6.95325	8.254	8.785	8.452	8.907	8.5995
261177_at		male sterility MS5 family protein; similar to male sterility MS5 family protein [Arabidopsis thaliana] (TAIR:AT5G48850.1); similar to Os05g0506000 [Oryza sativa (japonica cultivar-group)] (GB:NP_001055980.1); similar to unknown [Oryza sativa] (GB:AAC72543.1); contains InterPro domain Tetratricopeptide region; (InterPro:IPR013026); contains InterPro domain Tetratricopeptide TPR_1; (InterPro:IPR001…	AT1G04770	1.626	3.08656	130	6.629	1.084e-07	1.381e-05	7.587	5	5.209	4.282	5.403	4.9735	6.838	7.169	5.755	6.636	6.5995
258979_at		heat shock cognate 70 kDa protein 3 (HSC70-3) (HSP70-3); Identical to Heat shock cognate 70 kDa protein 3 (Hsc70.3) (HSC70-3) [Arabidopsis Thaliana] (GB:O65719;GB:Q42345); similar to HSP70 (heat shock protein 70), ATP binding [Arabidopsis thaliana] (TAIR:AT3G12580.1); similar to heat shock cognate 70 kDa protein 2 (HSC70-2) (HSP70-2) [Arabidopsis thaliana] (TAIR:AT5G02490.1); similar to HSC70-1 (…	AT3G09440	1.625	3.08442	131	5.813	1.299e-06	0.0001235	5.146	6.775	6.974	5.889	6.836	6.6185	7.761	7.605	8.129	9.48	8.24375
262264_at		patched family protein; similar to patched family protein [Arabidopsis thaliana] (TAIR:AT4G38350.1); similar to hypothetical protein SNOG_13186 [Phaeosphaeria nodorum SN15] (GB:EAT79513.1); similar to hypothetical protein MG00819.4 [Magnaporthe grisea 70-15] (GB:XP_368425.1); similar to H0409D10.4 [Oryza sativa (indica cultivar-group)] (GB:CAH66746.1); contains InterPro domain Niemann-Pick C type…	AT1G42470	1.602	3.03564	132	9.909	9.281e-12	2.613e-09	16.8	7.365	7.671	7.297	7.607	7.485	8.794	8.925	8.865	9.76	9.086
247215_at	AT5G64905.1	PROPEP3 (Elicitor peptide 3 precursor); Identical to Elicitor peptide 3 precursor (PEP3) [Arabidopsis Thaliana] (GB:Q8LAX3); similar to 80C09_18 [Brassica rapa subsp. pekinensis] (GB:AAZ41829.1)	AT5G64905	1.6	3.03143	133	6.29	3.035e-07	3.41e-05	6.574	6.523	6.099	5.807	5.171	5.9	6.843	7.452	7.074	8.632	7.50025
261193_at		similar to unknown protein [Arabidopsis thaliana] (TAIR:AT1G32928.1)	AT1G32920	1.598	3.02723	134	5.282	6.575e-06	0.000505	3.557	6.021	6.043	6.36	5.359	5.94575	6.164	7.3	7.941	8.77	7.54375
245499_at	AT4G16480.1	Encodes a high affinity H+:<i>myo</i>-inositol symporter. The only other compound shown to be transported was pinitol, a methylated derivative of <i>myo</i>-inositol.	AT4G16480	1.595	3.02095	135	8.854	1.646e-10	3.508e-08	13.98	9.117	8.899	8.801	8.845	8.9155	10.37	10.41	9.965	11.29	10.5087
250182_at		GHMP kinase-related; similar to GHMP kinase family protein [Arabidopsis thaliana] (TAIR:AT3G01640.1); similar to Os11g0217300 [Oryza sativa (japonica cultivar-group)] (GB:NP_001067512.1); similar to GHMP kinases putative ATP-binding protein, expressed [Oryza sativa (japonica cultivar-group)] (GB:ABA92069.1); contains InterPro domain GHMP kinase, C terminal; (InterPro:IPR013750); contains InterPro…	AT5G14470	1.586	3.00216	136	6.911	4.643e-08	6.418e-06	8.422	6.753	6.702	6.561	6.066	6.5205	8.182	8.491	6.921	8.833	8.10675
248607_at	ATCP1	AtCP1 encodes a novel Ca2+-binding protein, which shares sequence similarities with calmodulins. The expression of AtCP1 is induced by NaCl.	AT5G49480	1.585	3.00008	137	6.265	3.268e-07	3.619e-05	6.501	7.203	7.315	7.358	6.962	7.2095	8.183	8.837	8.46	9.699	8.79475
