# Supplementary material for: Penetration of the Stigma and Style Elicits a Novel Transcriptome in Pollen Tubes, Pointing to Genes Critical for Growth in a Pistil
Source: PLoS Genet. 2009 Aug 28;5(8):e1000621. doi: 10.1371/journal.pgen.1000621 (PMC2726614; doi:10.1371/journal.pgen.1000621)
Supplement: Table S12 — Statistical analysis of gene expression changes between 4 h PT and dry pollen (0.21 MB XLS) [file pgen.1000621.s017.xls]

## Sheet: Upregulated in 4h PT v dry
ID	Symbol	Description	Genbank	logFC (4hPT v Dry)	FC	Number UP/DOWN	t (4hPT v Dry)	P.Value (4hPT v Dry)	adj.P.Val (4hPT v Dry)	B (4hPT v Dry)	dry pollen-1_signal	dry pollen-2_signal	dry pollen-3_signal	dry pollen-4_signal	average signal_ dry pollen (log2)	4h PT-1_signal	4h PT-2_signal	4h PT-3_signal	4h PT-4_signal	average signal_ 4h PT (log2)
252756_s_at		GDSL-motif lipase, putative; similar to carboxylic ester hydrolase/ lipase [Arabidopsis thaliana] (TAIR:AT1G59406.1); similar to carboxylic ester hydrolase/ lipase [Arabidopsis thaliana] (TAIR:AT1G59030.1); similar to Lipolytic enzyme, G-D-S-L [Medicago truncatula] (GB:ABE88960.1); contains InterPro domain Lipolytic enzyme, G-D-S-L; (InterPro:IPR001087); contains InterPro domain Lipolytic enzyme,…	multiple	5.93	60.9688	1	27.94	9.474e-26	1.08e-21	47.47	3.592	3.314	3.282	3.61	3.4495	9.721	9.704	8.307	9.785	9.37925
254439_s_at		carbonic anhydrase family protein; similar to carbonic anhydrase family protein [Arabidopsis thaliana] (TAIR:AT4G21000.1); similar to putative dioscorin class A precursor [Oryza sativa (japonica cultivar-group)] (GB:BAD09854.1); contains InterPro domain Carbonic anhydrase, eukaryotic; (InterPro:IPR001148), carbonic anhydrase family protein; similar to carbonic anhydrase family protein [Arabidopsi…	multiple	5.536	46.3983	2	22.05	2.695e-22	6.148e-19	40.26	4.187	3.969	4.569	4.022	4.18675	10.04	10.28	8.149	10.42	9.72225
263397_s_at		GDSL-motif lipase/hydrolase family protein; similar to RXF26, carboxylic ester hydrolase [Arabidopsis thaliana] (TAIR:AT1G58430.1); similar to Os01g0827700 [Oryza sativa (japonica cultivar-group)] (GB:NP_001044683.1); similar to Lipolytic enzyme, G-D-S-L [Medicago truncatula] (GB:ABE88960.1); contains InterPro domain Lipolytic enzyme, G-D-S-L; (InterPro:IPR001087), GDSL-motif lipase/hydrolase fam…	multiple	5.364	41.1837	3	24.44	8.654e-24	3.29e-20	43.42	5.244	4.101	4.693	5.057	4.77375	10.09	10.23	9.509	10.72	10.1372
258279_at		self-incompatibility protein-related; similar to self-incompatibility protein-related [Arabidopsis thaliana] (TAIR:AT3G27680.1); contains InterPro domain Plant self-incompatibility S1; (InterPro:IPR010264)	AT3G26870	4.797	27.7997	4	24.64	6.587e-24	3.005e-20	43.67	4.294	4.903	3.954	4.525	4.419	9.424	9.382	8.522	9.533	9.21525
259866_at		calmodulin-related protein, putative; similar to calcium-binding EF hand family protein [Arabidopsis thaliana] (TAIR:AT1G76650.1); similar to regulator of gene silencing [Nicotiana tabacum] (GB:AAK11255.1); contains InterPro domain EF-Hand type; (InterPro:IPR011992); contains InterPro domain Calcium-binding EF-hand; (InterPro:IPR002048)	AT1G76640	4.508	22.7532	5	33.84	1.349e-28	3.078e-24	53.08	6.617	6.819	6.433	6.78	6.66225	10.86	11.13	11.09	11.61	11.1725
249243_s_at		glycosyl hydrolase family 1 protein; similar to glycosyl hydrolase family 1 protein [Arabidopsis thaliana] (TAIR:AT5G44640.1); similar to glycosyl hydrolase family 1 protein [Arabidopsis thaliana] (TAIR:AT2G44450.1); similar to glycosyl hydrolase family 1 protein [Arabidopsis thaliana] (TAIR:AT2G25630.1); similar to Glycoside hydrolase, family 1 [Medicago truncatula] (GB:ABE83886.1); contains Int…	multiple	4.411	21.2737	6	20.51	2.911e-21	4.743e-18	38.04	6.788	5.998	5.851	5.814	6.11275	10.36	10.77	10.05	10.92	10.525
257077_at		pathogenesis-related protein, putative; similar to ATPRB1 (Arabidopsis thaliana basic pathogenesis-related protein 1) [Arabidopsis thaliana] (TAIR:AT2G14580.1); similar to pathogenesis-related protein 1a [Malus x domestica] (GB:ABC47922.1); contains InterPro domain Allergen V5/Tpx-1 related; (InterPro:IPR001283)	AT3G19690	4.405	21.1854	7	19.31	2.106e-20	2.669e-17	36.17	6.674	6.837	5.753	5.037	6.07525	10.5	10.5	10.02	10.9	10.48
246608_at		protein kinase family protein; similar to protein kinase family protein [Arabidopsis thaliana] (TAIR:AT2G07020.1); similar to kinase [Arabidopsis thaliana] (TAIR:AT2G24370.1); similar to protein kinase family protein [Arabidopsis thaliana] (TAIR:AT4G31230.1); similar to serine threonine kinase [Zea mays] (GB:AAL59227.1); similar to Protein kinase; UspA [Medicago truncatula] (GB:ABE79207.1); simil…	AT5G35380	4.239	18.8828	8	19.45	1.657e-20	2.223e-17	36.4	6.047	5.773	4.962	5.884	5.6665	9.574	9.913	9.486	10.65	9.90575
263935_at		U-box domain-containing protein; similar to U-box domain-containing protein [Arabidopsis thaliana] (TAIR:AT3G52450.1); similar to U-box protein [Capsicum annuum] (GB:ABA59556.1); contains InterPro domain Armadillo-like helical; (InterPro:IPR011989); contains InterPro domain U box; (InterPro:IPR003613)	AT2G35930	4.181	18.1387	9	25.66	1.682e-24	1.279e-20	44.9	5.583	5.443	6.141	5.926	5.77325	9.99	10.28	9.339	10.2	9.95225
265904_at		glycosyl hydrolase family 1 protein; similar to glycosyl hydrolase family 1 protein [Arabidopsis thaliana] (TAIR:AT5G44640.1); similar to glycosyl hydrolase family 1 protein [Arabidopsis thaliana] (TAIR:AT5G42260.1); similar to glycosyl hydrolase family 1 protein [Arabidopsis thaliana] (TAIR:AT2G44450.1); similar to Glycoside hydrolase, family 1 [Medicago truncatula] (GB:ABE83886.1); contains Int…	AT2G25630	4.181	18.1387	10	21.12	1.113e-21	1.953e-18	38.94	5.399	4.205	4.64	5.046	4.8225	8.919	9.319	8.576	9.198	9.003
249884_at	AT5G22910.1, ATCHX9	member of Putative Na+/H+ antiporter family, member of Putative Na+/H+ antiporter family	AT5G22910	4.153	17.7901	11	23.09	5.802e-23	1.891e-19	41.68	4.691	4.973	5.108	5.299	5.01775	9.026	9.317	8.335	10.01	9.172
259064_at	AT3G07490.1	A member of ARF GAP domain (AGD), A thaliana has 15 members, grouped into four classes.	AT3G07490	4.138	17.6061	12	21.4	7.249e-22	1.378e-18	39.34	6.405	6.165	5.556	6.547	6.16825	10.09	9.994	10.43	10.72	10.3085
257995_at		sugar transporter, putative; Identical to Sugar transport protein 10 (Hexose transporter 10) (STP10) [Arabidopsis Thaliana] (GB:Q9LT15;GB:O81707); similar to STP11 (SUGAR TRANSPORTER 11), carbohydrate transporter/ sugar porter [Arabidopsis thaliana] (TAIR:AT5G23270.1); similar to STP4 (SUGAR TRANSPORTER 4), carbohydrate transporter/ sugar porter [Arabidopsis thaliana] (TAIR:AT3G19930.1); similar …	AT3G19940	4.034	16.3816	13	15.52	2.18e-17	1.554e-14	29.51	5.195	5.391	5.173	5.693	5.363	9.364	9.351	8.258	10.62	9.39825
246096_at	AT5G20330.1, BETAG4, AT5G20330.1, BETAG4	BETAG4 ("beta-1,3-glucanase 4"); hydrolase, hydrolyzing O-glycosyl compounds; similar to BG5 (BETA-1,3-GLUCANASE 5), hydrolase, hydrolyzing O-glycosyl compounds [Arabidopsis thaliana] (TAIR:AT5G20340.1); similar to Os01g0801500 [Oryza sativa (japonica cultivar-group)] (GB:NP_001044540.1); similar to beta-1,3-glucanase [Musa x paradisiaca] (GB:ABJ98942.1); contains InterPro domain Glycoside hydrol…	AT5G20330	4.004	16.0444	14	18.37	1.04e-19	1.249e-16	34.65	5.113	5.335	4.855	5.253	5.139	9.304	9.623	8.24	9.405	9.143
249794_at	AT5G23530.1	similar to ATGID1C/GID1C (GA INSENSITIVE DWARF1C) [Arabidopsis thaliana] (TAIR:AT5G27320.1); similar to Esterase/lipase/thioesterase [Medicago truncatula] (GB:ABE80317.1); contains InterPro domain Esterase/lipase/thioesterase; (InterPro:IPR000379); contains InterPro domain Alpha/beta hydrolase fold-3; (InterPro:IPR013094)	AT5G23530	3.993	15.9226	15	18.06	1.799e-19	1.954e-16	34.13	5.568	5.123	4.747	4.829	5.06675	9.191	9.141	8.394	9.511	9.05925
267169_at		short-chain dehydrogenase/reductase (SDR) family protein; similar to short-chain dehydrogenase/reductase (SDR) family protein [Arabidopsis thaliana] (TAIR:AT5G02540.1); similar to putative pod-specific dehydrogenase SAC25 [Brassica napus] (GB:CAB58175.1); contains InterPro domain Short-chain dehydrogenase/reductase SDR; (InterPro:IPR002198); contains InterPro domain Glucose/ribitol dehydrogenase;…	AT2G37540	3.982	15.8016	16	14.73	1.083e-16	6.335e-14	27.95	4.805	4.978	5.037	4.44	4.815	8.688	8.941	8.164	9.397	8.7975
266294_at		17.6 kDa class I small heat shock protein (HSP17.6B-CI); similar to 17.8 kDa class I heat shock protein (HSP17.8-CI) [Arabidopsis thaliana] (TAIR:AT1G07400.1); similar to 17.5 kDa class I heat shock protein [Carica papaya] (GB:AAR25848.1); contains InterPro domain HSP20-like chaperone; (InterPro:IPR008978); contains InterPro domain Heat shock protein Hsp20; (InterPro:IPR002068)	AT2G29500	3.976	15.736	17	15.15	4.607e-17	3.091e-14	28.78	5.198	5.398	4.861	5.164	5.15525	8.552	8.387	9.574	10.01	9.13075
258330_at	AT3G16130.1	Encodes a member of KPP-like gene family, homolog of KPP (kinase partner protein) gene in tomato. Also a member of the RopGEF (guanine nucleotide exchange factor) family, containing the novel PRONE domain (plant-specific Rop nucleotide exchanger), which is exclusively active towards members of the Rop subfamily.	AT3G16130	3.962	15.5841	18	25.29	2.739e-24	1.562e-20	44.47	6.012	5.46	5.416	5.865	5.68825	9.615	9.534	9.578	9.874	9.65025
255863_s_at		GDSL-motif lipase/hydrolase family protein; similar to GDSL-motif lipase/hydrolase family protein [Arabidopsis thaliana] (TAIR:AT2G30310.1); similar to Os01g0827700 [Oryza sativa (japonica cultivar-group)] (GB:NP_001044683.1); similar to Lipolytic enzyme, G-D-S-L [Medicago truncatula] (GB:ABE88960.1); contains InterPro domain Lipolytic enzyme, G-D-S-L; (InterPro:IPR001087), GDSL-motif lipase/hydr…	multiple	3.924	15.1789	19	13.99	5.26e-16	2.222e-13	26.41	3.28	3.373	3.254	3.639	3.3865	7.403	7.451	5.713	8.676	7.31075
246118_at	BG5	Encodes a putative beta 1,3-glucanase.	AT5G20340	3.846	14.3801	20	16.35	4.284e-18	3.62e-15	31.08	6.835	7.454	7.325	7.174	7.197	11.2	11.03	10.5	11.44	11.0425
254710_at	AT4G18050.1	PGP9 (P-GLYCOPROTEIN 9); ATPase, coupled to transmembrane movement of substances; Identical to Multidrug resistance protein 9 (P-glycoprotein 9) (MDR9) [Arabidopsis Thaliana] (GB:Q9M0M2;GB:Q9SVW6); similar to PGP11 (P-GLYCOPROTEIN 11), ATPase, coupled to transmembrane movement of substances [Arabidopsis thaliana] (TAIR:AT1G02520.1); similar to (P-GLYCOPROTEIN 7, PGP7), ATPase, coupled to transmem…	AT4G18050	3.793	13.8614	21	21.57	5.549e-22	1.151e-18	39.59	6.49	6.762	6.509	6.159	6.48	9.826	10.23	10.05	10.99	10.274
254403_at		subtilase family protein; similar to subtilase family protein [Arabidopsis thaliana] (TAIR:AT1G32950.1); similar to subtilase family protein [Arabidopsis thaliana] (TAIR:AT4G10550.1); similar to subtilase family protein [Arabidopsis thaliana] (TAIR:AT1G32940.1); similar to Os09g0530800 [Oryza sativa (japonica cultivar-group)] (GB:NP_001063751.1); similar to Protease-associated PA; Proteinase inhi…	AT4G21323	3.783	13.7656	22	14.24	3.068e-16	1.431e-13	26.94	5.283	5.373	5.567	5.37	5.39825	9.348	9.442	8.123	9.814	9.18175
254746_at		auxin-responsive protein, putative; similar to auxin-responsive family protein [Arabidopsis thaliana] (TAIR:AT3G25290.2); similar to hypothetical protein 26.t00022 [Brassica oleracea] (GB:ABD65002.1); similar to Os03g0194900 [Oryza sativa (japonica cultivar-group)] (GB:NP_001049254.1); similar to Os08g0524200 [Oryza sativa (japonica cultivar-group)] (GB:NP_001062286.1); contains InterPro domain P…	AT4G12980	3.73	13.2691	23	19.49	1.54e-20	2.195e-17	36.47	6.936	6.441	6.822	6.18	6.59475	10.35	10.27	9.591	11.09	10.3253
266590_at	AT2G46240.1	A member of Arabidopsis BAG (Bcl-2-associated athanogene) proteins, plant homologs of mammalian regulators of apoptosis. Expression of BAG6 in leaves was strongly induced by heat stress. Knockout mutants exhibited enhanced susceptibility to fungal pathogen Botrytis cinerea. Plant BAG proteins are multi-functional and remarkably similar to their animal counterparts, as they regulate apoptotic-like…	AT2G46240	3.692	12.9242	24	14.1	4.101e-16	1.799e-13	26.65	4.398	4.497	4.972	4.241	4.527	7.966	6.978	8.814	9.116	8.2185
250331_at		similar to unknown protein [Arabidopsis thaliana] (TAIR:AT5G26050.1); contains InterPro domain Plant self-incompatibility S1; (InterPro:IPR010264)	AT5G11820	3.654	12.5882	25	14.25	2.972e-16	1.431e-13	26.97	5.796	5.1	4.858	4.83	5.146	8.773	9.243	7.64	9.544	8.8
250716_at	AT5G06170.1	ATSUC9 (SUCROSE-PROTON SYMPORTER 9); carbohydrate transporter/ sucrose:hydrogen symporter/ sugar porter; Identical to Sucrose transport protein SUC9 (Sucrose permease 9) (Sucrose-proton symporter 9) (SUC9) [Arabidopsis Thaliana] (GB:Q9FG00); similar to ATSUC8 (SUCROSE-PROTON SYMPORTER 8), carbohydrate transporter/ sucrose:hydrogen symporter/ sugar porter [Arabidopsis thaliana] (TAIR:AT2G14670.1);…	AT5G06170	3.639	12.458	26	16.54	2.992e-18	2.73e-15	31.43	5.647	6.251	5.321	5.864	5.77075	9.473	9.666	8.23	10.27	9.40975
249496_s_at		similar to unknown protein [Arabidopsis thaliana] (TAIR:AT5G39200.1), similar to unknown protein [Arabidopsis thaliana] (TAIR:AT5G39140.1); similar to unknown protein [Arabidopsis thaliana] (TAIR:AT5G39200.1), similar to unknown protein [Arabidopsis thaliana] (TAIR:AT5G39140.1); similar to Os07g0298100 [Oryza sativa (japonica cultivar-group)] (GB:NP_001059417.1)	multiple	3.628	12.3634	27	12.71	9.062e-15	3.04e-12	23.62	4.737	4.728	5.632	5.076	5.04325	8.946	9.032	7.149	9.559	8.6715
251791_at	ATEXPA16	expansin-like protein. Naming convention from the Expansin Working Group (Kende et al, 2004. Plant Mol Bio). Involved in the formation of nematode-induced syncytia in roots of Arabidopsis thaliana.	AT3G55500	3.611	12.2185	28	17.91	2.357e-19	2.444e-16	33.87	6.119	6.388	5.843	6.086	6.109	10.39	9.962	8.889	9.642	9.72075
250535_at		VQ motif-containing protein; similar to VQ motif-containing protein [Arabidopsis thaliana] (TAIR:AT1G28280.1); similar to VQ [Medicago truncatula] (GB:ABE85646.1); contains InterPro domain VQ; (InterPro:IPR008889), VQ motif-containing protein; similar to VQ motif-containing protein [Arabidopsis thaliana] (TAIR:AT2G33780.1); similar to VQ motif-containing protein [Arabidopsis thaliana] (TAIR:AT1G2…	AT5G08480	3.566	11.8433	29	11.36	2.286e-13	5.816e-11	20.44	4.876	4.672	5.005	4.676	4.80725	8.923	8.86	6.449	9.262	8.3735
253934_at		hydrolase, hydrolyzing O-glycosyl compounds; similar to glycosyl hydrolase family 17 protein [Arabidopsis thaliana] (TAIR:AT5G55180.1); similar to elicitor inducible beta-1,3-glucanase NtEIG-E76 [Nicotiana tabacum] (GB:BAB17320.1); contains InterPro domain X8; (InterPro:IPR012946); contains InterPro domain Glycoside hydrolase, family 17; (InterPro:IPR000490)	AT4G26830	3.553	11.7371	30	14.49	1.819e-16	1.012e-13	27.45	4.96	6.154	5.73	5.566	5.6025	8.977	9.431	8.216	9.998	9.1555
250351_at	AT5G12030.1, AT-HSP17.6A	Encodes a cytosolic small heat shock protein with chaperone activity that is induced by heat and osmotic stress and is also expressed late in seed development., Encodes a cytosolic small heat shock protein with chaperone activity that is induced by heat and osmotic stress and is also expressed late in seed development.	AT5G12030	3.515	11.432	31	9.725	1.515e-11	2.833e-09	16.28	5.617	5.115	5.721	5.06	5.37825	8.663	7.761	9.444	9.705	8.89325
259821_at		subtilase family protein; similar to subtilase family protein [Arabidopsis thaliana] (TAIR:AT1G66210.1); similar to subtilase family protein [Arabidopsis thaliana] (TAIR:AT4G21650.1); similar to subtilase family protein [Arabidopsis thaliana] (TAIR:AT4G10540.1); similar to Protease-associated PA; Proteinase inhibitor I9, subtilisin propeptide [Medicago truncatula] (GB:ABE90461.1); contains InterP…	AT1G66220	3.504	11.3451	32	16.7	2.207e-18	2.098e-15	31.72	5.837	5.936	5.897	5.157	5.70675	9.397	9.471	8.209	9.767	9.211
264706_at		kinase interacting family protein; similar to EMB1674 (EMBRYO DEFECTIVE 1674) [Arabidopsis thaliana] (TAIR:AT1G58210.1); similar to unknown [Lycopersicon esculentum] (GB:AAK84476.1); contains InterPro domain Prefoldin; (InterPro:IPR009053); contains InterPro domain KIP1-like; (InterPro:IPR011684)	AT1G09720	3.498	11.298	33	15.23	3.876e-17	2.679e-14	28.95	4.681	4.748	5.046	4.479	4.7385	8.397	8.723	6.908	8.918	8.2365
258739_s_at		similar to unknown protein [Arabidopsis thaliana] (TAIR:AT3G05770.1); similar to hypothetical protein MtrDRAFT_AC149474g11v1 [Medicago truncatula] (GB:ABE88288.1), similar to unknown protein [Arabidopsis thaliana] (TAIR:AT1G54300.1); similar to hypothetical protein MtrDRAFT_AC149474g11v1 [Medicago truncatula] (GB:ABE88288.1); contains domain Cobalamin (vitamin B12)-dependent enzymes (SSF51703); c…	multiple	3.456	10.9739	34	22.61	1.17e-22	3.335e-19	41.03	4.028	4.709	3.611	3.985	4.08325	7.525	7.54	7.425	7.666	7.539
249660_at		similar to unknown protein [Arabidopsis thaliana] (TAIR:AT5G36805.1), Encodes a Plant thionin family protein	multiple	3.427	10.7555	35	14.18	3.505e-16	1.567e-13	26.81	3.848	3.885	4.17	3.724	3.90675	7.625	7.891	5.848	7.973	7.33425
258103_at	AT3G23630.1, ATIPT7	Encodes an isopentenyl transferase involved in cytokinin biosynthesis., Encodes an isopentenyl transferase involved in cytokinin biosynthesis.	AT3G23630	3.4	10.5561	36	13.11	3.606e-15	1.265e-12	24.52	4.778	4.968	4.784	4.963	4.87325	8.577	8.672	6.697	9.147	8.27325
260227_at		similar to unknown protein [Arabidopsis thaliana] (TAIR:AT1G18740.1); similar to Protein of unknown function DUF793 [Medicago truncatula] (GB:ABE83157.1); contains InterPro domain Protein of unknown function DUF793; (InterPro:IPR008511)	AT1G74450	3.396	10.5268	37	22.31	1.818e-22	4.609e-19	40.63	7.379	7.149	6.764	7.019	7.07775	10.27	10.39	10.46	10.79	10.4775
264219_at		DC1 domain-containing protein; similar to electron carrier [Arabidopsis thaliana] (TAIR:AT4G31240.2); similar to PDI-like protein [Zea mays] (GB:AAD04231.1); similar to protein disulfide isomerase (PDI)-like protein 3 [Cucumis melo] (GB:AAU04767.1); similar to protein disulfide isomerase (PDI)-like protein 2 [Cucumis melo] (GB:AAU04766.1); contains InterPro domain Thioredoxin-like fold; (InterPro…	AT1G60420	3.345	10.1612	38	14.3	2.712e-16	1.347e-13	27.06	6.609	6.614	6.076	6.062	6.34025	8.971	9.338	9.693	10.74	9.6855
254656_at		similar to unknown protein [Arabidopsis thaliana] (TAIR:AT1G29530.1); similar to hypothetical protein [Yarrowia lipolytica] (GB:XP_500773.1), similar to unknown protein [Arabidopsis thaliana] (TAIR:AT1G29530.1)	AT4G18070	3.311	9.92454	39	14.98	6.565e-17	4.279e-14	28.44	6.616	6.566	6.424	5.674	6.32	9.618	9.694	9.164	10.05	9.6315
251101_at	AT5G01680.1, ATCHX26	member of Putative Na+/H+ antiporter family, member of Putative Na+/H+ antiporter family	AT5G01680	3.29	9.78112	40	16.36	4.23e-18	3.62e-15	31.1	5.041	4.732	5.367	4.898	5.0095	8.138	8.592	7.417	9.051	8.2995
246560_at		similar to unknown protein [Arabidopsis thaliana] (TAIR:AT3G02125.1)	AT5G15560	3.281	9.72029	41	9.707	1.592e-11	2.909e-09	16.23	4.621	4.497	6.2	5.285	5.15075	7.831	9.203	6.854	9.841	8.43225
248332_at	AT5G52640.1, HSP81-1, AT5G52640.1, HSP81-1	Encodes a cytosolic heat shock protein AtHSP90.1. AtHSP90.1 interacts with disease resistance signaling components SGT1b and RAR1 and is required for RPS2-mediated resistance., Encodes a cytosolic heat shock protein AtHSP90.1. AtHSP90.1 interacts with disease resistance signaling components SGT1b and RAR1 and is required for RPS2-mediated resistance., Arabidopsis thaliana 81 kDA heat shock protei…	AT5G52640	3.239	9.44139	42	8.076	1.498e-09	1.867e-07	11.72	5.933	5.578	5.005	5.399	5.47875	8.297	7.722	9.1	9.75	8.71725
257597_at		kinase; similar to protein kinase family protein [Arabidopsis thaliana] (TAIR:AT3G07070.1); similar to putative serine/threonine protein kinase [Oryza sativa (japonica cultivar-group)] (GB:AAT58829.1); similar to Os07g0668900 [Oryza sativa (japonica cultivar-group)] (GB:NP_001060583.1); similar to Os01g0936100 [Oryza sativa (japonica cultivar-group)] (GB:NP_001045326.1); contains InterPro domain …	AT3G24790	3.205	9.22149	43	9.98	7.693e-12	1.487e-09	16.96	5.108	4.423	5.349	5.282	5.0405	9.29	8.993	6.233	8.468	8.246
261372_at		zinc finger (C3HC4-type RING finger) family protein; similar to ATL6 (Arabidopsis T?xicos en Levadura 6), protein binding / zinc ion binding [Arabidopsis thaliana] (TAIR:AT3G05200.1); similar to hypothetical protein [Oryza sativa (japonica cultivar-group)] (GB:BAD25417.1); contains InterPro domain Zinc finger, RING-type; (InterPro:IPR001841)	AT1G53010	3.2	9.18959	44	17.05	1.13e-18	1.121e-15	32.37	5.641	5.706	5.674	5.869	5.7225	8.779	9.074	8.513	9.325	8.92275
266492_at		protein kinase family protein; similar to kinase [Arabidopsis thaliana] (TAIR:AT2G24370.1); similar to protein kinase family protein [Arabidopsis thaliana] (TAIR:AT4G31230.1); similar to protein kinase family protein [Arabidopsis thaliana] (TAIR:AT5G35380.1); similar to serine threonine kinase [Zea mays] (GB:AAL59227.1); similar to Protein kinase; UspA [Medicago truncatula] (GB:ABE79207.1); simil…	AT2G07020	3.179	9.05679	45	11.1	4.311e-13	1.057e-10	19.81	4.142	4.204	3.943	4.065	4.0885	7.745	7.76	5.42	8.144	7.26725
262911_s_at		17.8 kDa class I heat shock protein (HSP17.8-CI); similar to 17.6 kDa class I heat shock protein (HSP17.6A-CI) [Arabidopsis thaliana] (TAIR:AT1G59860.1); similar to 17.5 kDa class I heat shock protein [Carica papaya] (GB:AAR25848.1); contains InterPro domain HSP20-like chaperone; (InterPro:IPR008978); contains InterPro domain Heat shock protein Hsp20; (InterPro:IPR002068), 17.6 kDa class I heat s…	multiple	3.127	8.73616	46	6.836	5.804e-08	5.296e-06	8.09	5.949	5.99	5.139	5.271	5.58725	8.059	7.895	9.385	9.516	8.71375
245931_at		pectate lyase family protein; similar to pectate lyase family protein [Arabidopsis thaliana] (TAIR:AT1G30350.1); similar to Pectolytic enzyme, Pectin lyase fold [Medicago truncatula] (GB:ABE82007.1); contains InterPro domain Virulence factor, pectin lyase fold; (InterPro:IPR011050); contains InterPro domain Pectate lyase/Amb allergen; (InterPro:IPR002022); contains InterPro domain Pectolytic enzy…	AT5G09280	3.123	8.71198	47	11.27	2.819e-13	6.988e-11	20.23	6.368	6.211	5.857	5.563	5.99975	9.59	9.503	7.548	9.85	9.12275
250296_at	AT5G12020.1	17.6 kDa class II heat shock protein (HSP17.6-CII); Identical to 17.6 kDa class II heat shock protein (HSP17.6II) [Arabidopsis Thaliana] (GB:P29830); similar to AT-HSP17.6A (Arabidopsis thaliana heat shock protein 17.6A) [Arabidopsis thaliana] (TAIR:AT5G12030.1); similar to 17.9 kDa class II heat shock protein (GB:P46516); contains InterPro domain HSP20-like chaperone; (InterPro:IPR008978); conta…	AT5G12020	3.041	8.23061	48	11.54	1.465e-13	3.841e-11	20.88	6.325	5.659	6.197	5.827	6.002	8.628	8.216	9.399	9.928	9.04275
263469_at	ATCHX21	member of Putative Na+/H+ antiporter family	AT2G31910	3.038	8.21352	49	15.6	1.862e-17	1.416e-14	29.66	4.529	4.801	5.045	4.688	4.76575	8.311	8.171	6.748	7.984	7.8035
246018_at		similar to unknown protein [Arabidopsis thaliana] (TAIR:AT5G57123.1); similar to conserved hypothetical protein [Medicago truncatula] (GB:ABD28467.1); contains domain Glucocorticoid receptor-like (DNA-binding domain) (SSF57716)	AT5G10695	2.992	7.95576	50	19.84	8.632e-21	1.313e-17	37.01	7.341	6.799	6.633	7.113	6.9715	9.726	9.965	9.979	10.18	9.9625
267045_at	AT2G34180.1, CIPK13	Encodes CBL-interacting protein kinase 13 (CIPK13)., Encodes CBL-interacting protein kinase 13 (CIPK13).	AT2G34180	2.936	7.65287	51	10.02	6.943e-12	1.365e-09	17.06	5.058	4.595	4.834	4.484	4.74275	7.65	8.298	5.925	8.843	7.679
254104_at		integral membrane family protein; similar to integral membrane family protein [Arabidopsis thaliana] (TAIR:AT4G03540.1); similar to Os05g0245300 [Oryza sativa (japonica cultivar-group)] (GB:NP_001055014.1); similar to integral membrane family protein-like [Oryza sativa (japonica cultivar-group)] (GB:BAD37279.1); similar to hypothetical protein [Oryza sativa (japonica cultivar-group)] (GB:BAD03557…	AT4G25040	2.93	7.6211	52	12	4.811e-14	1.403e-11	21.98	5.701	6.655	5.47	5.73	5.889	8.739	9.175	7.656	9.705	8.81875
258452_at	AOX1A, AT3G22370.1	Encodes an isoform of alternative oxidase that is expressed in rosettes, flowers, and root. The alternative oxidase of plant mitochondria transfers electrons from the ubiquinone pool to oxygen without energy conservations. It is regulated through transcriptional control and by pyruvate. Plays a role in shoot acclimation to low temperature. Also is capable of ameliorating reactive oxygen species p…	AT3G22370	2.922	7.57896	53	15.55	2.053e-17	1.511e-14	29.57	6.687	7.008	7.223	7.283	7.05025	9.786	9.934	9.408	10.76	9.972
249584_s_at	AT5G37810.1, AT5G37820.1	NIP4;1/NLM4 (NOD26-LIKE INTRINSIC PROTEIN 4;1); water channel; Identical to Putative aquaporin NIP4.1 (NOD26-like intrinsic protein 4.1) (NIP4.1) [Arabidopsis Thaliana] (GB:Q9FIZ9); similar to NIP4,2/NLM5 (NOD26-LIKE INTRINSIC PROTEIN 4,2), water channel [Arabidopsis thaliana] (TAIR:AT5G37820.1); similar to Probable aquaporin NIP-type (Pollen-specific membrane integral protein) (GB:P49173); conta…	multiple	2.918	7.55798	54	14.3	2.717e-16	1.347e-13	27.06	6.819	7.357	6.71	6.566	6.863	9.571	9.877	9.061	10.61	9.77975
250358_at	AGP15	Encodes arabinogalactan protein (AGP15).	AT5G11740	2.89	7.4127	55	13.87	6.841e-16	2.786e-13	26.15	7.071	7.359	6.79	7.25	7.1175	9.854	10.05	9.459	10.67	10.0083
257528_at		similar to unknown protein [Arabidopsis thaliana] (TAIR:AT5G15560.1); similar to cell wall-anchored protein [Staphylococcus saprophyticus subsp. saprophyticus ATCC 15305] (GB:YP_300225.1)	AT3G02125	2.884	7.38194	56	10.66	1.308e-12	2.924e-10	18.71	5.265	5.909	5.866	5.878	5.7295	9.122	8.961	7.217	9.154	8.6135
248961_at		subtilase family protein; similar to subtilase family protein [Arabidopsis thaliana] (TAIR:AT5G45640.1); similar to subtilisin-like proteinase-like [Oryza sativa (japonica cultivar-group)] (GB:BAB21149.1); contains InterPro domain Protease-associated PA; (InterPro:IPR003137); contains InterPro domain Peptidase S8 and S53, subtilisin, kexin, sedolisin; (InterPro:IPR000209); contains InterPro domai…	AT5G45650	2.863	7.27527	57	10.79	9.316e-13	2.191e-10	19.05	5.349	5.725	5.804	5.575	5.61325	8.549	8.843	7.283	9.229	8.476
246884_at		ChaC-like family protein; similar to ChaC-like family protein [Arabidopsis thaliana] (TAIR:AT4G31290.1); similar to ChaC-like family protein-like [Solanum tuberosum] (GB:ABB87104.1); similar to meloidogyne-induced (GB:ABA46779.1); contains InterPro domain ChaC-like protein; (InterPro:IPR006840)	AT5G26220	2.854	7.23002	58	14.89	7.814e-17	4.951e-14	28.27	7.507	7.069	7.434	6.844	7.2135	10.05	10.06	9.424	10.74	10.0685
259897_at		glycosyl hydrolase family 9 protein; Identical to Endoglucanase 9 precursor (EC 3.2.1.4) (Endo-1,4-beta glucanase 9) (Cellulase 3) (AtCEL3) (CEL3) [Arabidopsis Thaliana] (GB:Q9C9H5;GB:P80855;GB:Q38817;GB:Q8LDE8); similar to glycosyl hydrolase family 9 protein [Arabidopsis thaliana] (TAIR:AT1G22880.1); similar to endo-1,4-beta-glucanase [Malus x domestica] (GB:AAQ55294.1); similar to Cel9B [Populu…	AT1G71380	2.852	7.22001	59	15.67	1.618e-17	1.273e-14	29.8	8.317	8.11	7.564	7.472	7.86575	10.62	10.71	10.28	11.26	10.7175
255993_at		NLI interacting factor (NIF) family protein; similar to NLI interacting factor (NIF) family protein [Arabidopsis thaliana] (TAIR:AT1G29780.1); similar to carboxy-terminal domain phosphatase [Dictyostelium discoideum] (GB:XP_628708.1); similar to Os05g0205100 [Oryza sativa (japonica cultivar-group)] (GB:NP_001054894.1); contains InterPro domain Dullard-like phosphatase domain; (InterPro:IPR011948)…	AT1G29770	2.832	7.12061	60	13.26	2.582e-15	9.35e-13	24.85	5.171	4.716	5.427	4.948	5.0655	8.41	8.375	6.798	8.008	7.89775
258133_at	AT3G24500.1	One of three genes in A. thaliana encoding multiprotein bridging factor 1, a highly conserved transcriptional coactivator. May serve as a bridging factor between a bZIP factor and TBP. Its expression is specifically elevated in response to pathogen infection, salinity, drought, heat, hydrogen peroxide, and application of abscisic acid or salicylic acid. Constitutive expression enhances the tolera…	AT3G24500	2.828	7.10089	61	7.74	3.969e-09	4.46e-07	10.75	6.813	6.699	5.199	5.642	6.08825	8.516	8.166	9.337	9.646	8.91625
263150_at		17.4 kDa class III heat shock protein (HSP17.4-CIII); similar to AT-HSP17.6A (Arabidopsis thaliana heat shock protein 17.6A) [Arabidopsis thaliana] (TAIR:AT5G12030.1); similar to small heat stress protein class CIII [Lycopersicon peruvianum] (GB:AAK84869.1); contains InterPro domain HSP20-like chaperone; (InterPro:IPR008978); contains InterPro domain Heat shock protein Hsp20; (InterPro:IPR002068)	AT1G54050	2.822	7.07142	62	8.907	1.419e-10	2.202e-08	14.06	7.057	6.163	5.823	6.284	6.33175	8.591	8.423	9.453	10.15	9.15425
255101_at		protease inhibitor/seed storage/lipid transfer protein (LTP) family protein; similar to protease inhibitor/seed storage/lipid transfer protein (LTP) family protein [Arabidopsis thaliana] (TAIR:AT1G36150.1); similar to xylogen protein 1 [Zinnia elegans] (GB:BAD24657.1); contains InterPro domain Plant lipid transfer protein/Par allergen; (InterPro:IPR000528); contains InterPro domain Plant lipid tr…	AT4G08670	2.817	7.04695	63	10.73	1.092e-12	2.516e-10	18.89	6.195	7.881	6.957	6.918	6.98775	9.995	9.927	8.551	10.75	9.80575
261838_at	AT1G16030.1	HSP70B (heat shock protein 70B); ATP binding; similar to HSP70 (heat shock protein 70), ATP binding [Arabidopsis thaliana] (TAIR:AT3G12580.1); similar to heat shock cognate 70 kDa protein 3 (HSC70-3) (HSP70-3) [Arabidopsis thaliana] (TAIR:AT3G09440.1); similar to HSC70-1 (heat shock cognate 70 kDa protein 1), ATP binding [Arabidopsis thaliana] (TAIR:AT5G02500.1); similar to Heat shock 70 kDa prot…	AT1G16030	2.79	6.9163	64	11.35	2.295e-13	5.816e-11	20.43	6.795	6.4	6.518	6.336	6.51225	8.62	8.314	9.883	10.39	9.30175
260978_at		17.6 kDa class I small heat shock protein (HSP17.6C-CI) (AA 1-156); Identical to 17.6 kDa class I heat shock protein (HSP 17.6) (HSP17.6) [Arabidopsis Thaliana] (GB:P13853;GB:Q9C8L3); similar to ATHSP17.4 (Arabidopsis thaliana heat shock protein 17.4) [Arabidopsis thaliana] (TAIR:AT3G46230.1); similar to low molecular weight heat-shock protein [Brassica rapa] (GB:AAB72109.1); contains InterPro do…	AT1G53540	2.783	6.88282	65	11.78	8.041e-14	2.21e-11	21.47	5.971	5.56	5.998	5.883	5.853	8.071	7.746	9.139	9.587	8.63575
263757_at		cysteine proteinase A494, putative / thiol protease, putative; Identical to Probable cysteine proteinase A494 precursor (EC 3.4.22.-) [Arabidopsis Thaliana] (GB:P43295;GB:Q9SJT5); similar to RD19 (RESPONSIVE TO DEHYDRATION 19), cysteine-type peptidase [Arabidopsis thaliana] (TAIR:AT4G39090.1); similar to senescence-associated cysteine protease [Brassica oleracea] (GB:AAL60581.1); contains InterPr…	AT2G21430	2.771	6.82581	66	10.49	2.053e-12	4.46e-10	18.27	6.648	6.858	6.717	7.15	6.84325	9.477	9.888	8.844	10.25	9.61475
250279_at		GRAM domain-containing protein / ABA-responsive protein-related; similar to GRAM domain-containing protein / ABA-responsive protein-related [Arabidopsis thaliana] (TAIR:AT2G22475.1); similar to ABA-responsive protein, putative, expressed [Oryza sativa (japonica cultivar-group)] (GB:ABA98234.1); contains InterPro domain GRAM; (InterPro:IPR004182)	AT5G13200	2.771	6.82581	67	8.902	1.439e-10	2.218e-08	14.05	5.864	5.425	5.374	5.782	5.61125	7.716	7.949	8.209	9.655	8.38225
251692_s_at	AT3G52020.1	SCPL39 (serine carboxypeptidase-like 39); serine carboxypeptidase; similar to SCPL40 (serine carboxypeptidase-like 40), serine carboxypeptidase [Arabidopsis thaliana] (TAIR:AT3G63470.1); similar to putative serine carboxypeptidase [Pisum sativum] (GB:CAC19488.1); contains InterPro domain Esterase/lipase/thioesterase; (InterPro:IPR000379); contains InterPro domain Peptidase S10, serine carboxypept…	multiple	2.77	6.82108	68	12.29	2.411e-14	7.534e-12	22.66	5.805	6.399	6.455	5.493	6.038	9.027	8.904	8.323	8.978	8.808
256576_at	PMZ	Encodes a putative zinc finger protein (PMZ).	AT3G28210	2.765	6.79748	69	18.2	1.413e-19	1.612e-16	34.36	7.596	7.487	7.052	7.026	7.29025	9.863	9.983	10.1	10.27	10.054
248045_at	HSP81-2	a member of heat shock protein 90 (HSP90) gene family. Expressed in all tissues and abundant in root apical meristem, pollen and tapetum. Expression is NOT heat-induced but induced by IAA and NaCl.	AT5G56030	2.765	6.79748	70	8.351	6.802e-10	8.968e-08	12.51	4.882	5.167	4.486	4.627	4.7905	6.626	6.28	8.24	9.074	7.555
259694_at	AT1G63180.1	Encodes a protein with UDP-D-glucose 4-epimerase activity. Involved in pollen development.	AT1G63180	2.743	6.69461	71	14.57	1.523e-16	8.684e-14	27.62	6.049	6.801	6.007	6.21	6.26675	8.915	8.87	8.573	9.681	9.00975
255531_at		similar to unknown protein [Arabidopsis thaliana] (TAIR:AT5G61710.1); similar to Os01g0930500 [Oryza sativa (japonica cultivar-group)] (GB:NP_001045290.1)	AT4G02160	2.742	6.68997	72	14.79	9.561e-17	5.894e-14	28.07	6.047	6.471	6.099	6.385	6.2505	8.923	8.824	8.59	9.632	8.99225
258266_at		similar to unknown protein [Arabidopsis thaliana] (TAIR:AT5G26090.1)	AT3G15860	2.709	6.53868	73	14.2	3.341e-16	1.524e-13	26.85	6.248	6.603	6.439	6.682	6.493	9.43	9.364	8.336	9.679	9.20225
250994_at		heat shock cognate 70 kDa protein 2 (HSC70-2) (HSP70-2); Identical to Heat shock cognate 70 kDa protein 2 (Hsc70.2) (HSC70-2) [Arabidopsis Thaliana] (GB:P22954;GB:Q9LZ53); similar to HSP70 (heat shock protein 70), ATP binding [Arabidopsis thaliana] (TAIR:AT3G12580.1); similar to heat shock cognate 70 kDa protein 3 (HSC70-3) (HSP70-3) [Arabidopsis thaliana] (TAIR:AT3G09440.1); similar to HSC70-1 (…	AT5G02490	2.697	6.48452	74	12.66	1.016e-14	3.358e-12	23.51	6.408	5.847	6.283	5.879	6.10425	8.381	8.547	8.337	9.939	8.801
246116_at		similar to kinase [Arabidopsis thaliana] (TAIR:AT2G24370.1); similar to Protein kinase; UspA [Medicago truncatula] (GB:ABE79207.1); contains domain no description (G3D.3.40.50.1420); contains domain Adenine nucleotide alpha hydrolases-like (SSF52402)	AT5G20310	2.639	6.229	75	10.63	1.411e-12	3.124e-10	18.64	5.982	5.538	5.943	6.238	5.92525	8.943	8.635	7.204	9.476	8.5645
252515_at	AT3G46230.1, ATHSP17.4	member of the class I small heat-shock protein (sHSP) family, which accounts for the majority of sHSPs in maturing seeds, member of the class I small heat-shock protein (sHSP) family, which accounts for the majority of sHSPs in maturing seeds	AT3G46230	2.633	6.20315	76	10.12	5.263e-12	1.053e-09	17.33	7.284	6.814	6.868	6.791	6.93925	9.046	8.947	9.918	10.38	9.57275
267293_at	AT2G23810.1	Member of TETRASPANIN family	AT2G23810	2.577	5.96698	77	10.26	3.649e-12	7.707e-10	17.7	5.62	6.399	6.325	6.133	6.11925	8.341	8.908	8.17	9.366	8.69625
265848_at	AT2G35740.1	Potential natural antisense gene, locus overlaps with AT2G35740, ATINT3 (INOSITOL TRANSPORTER 3); carbohydrate transporter/ sugar porter; Identical to Probable inositol transporter 3 (INT3) [Arabidopsis Thaliana] (GB:Q9ZQP6); similar to ATINT2 (INOSITOL TRANSPORTER 2), carbohydrate transporter/ sugar porter [Arabidopsis thaliana] (TAIR:AT1G30220.1); similar to ATINT4 (INOSITOL TRANSPORTER 4), car…	multiple	2.57	5.93809	78	13.44	1.74e-15	6.403e-13	25.24	5.731	5.852	6.029	6.087	5.92475	8.476	8.633	7.72	9.149	8.4945
250858_at		myb family transcription factor; similar to myb family transcription factor [Arabidopsis thaliana] (TAIR:AT5G08520.1); similar to syringolide-induced protein 1-3-1A [Glycine max] (GB:BAB86892.1); contains InterPro domain Homeodomain-related; (InterPro:IPR012287); contains InterPro domain Homeodomain-like; (InterPro:IPR009057); contains InterPro domain Myb-like DNA-binding region, SHAQKYF class; (…	AT5G04760	2.567	5.92576	79	13.79	8.013e-16	3.151e-13	26	5.117	5.215	5.634	6.294	5.565	8.041	8.108	7.842	8.537	8.132
260193_at		lysine and histidine specific transporter, putative; similar to LHT1 (LYSINE HISTIDINE TRANSPORTER 1), amino acid transporter [Arabidopsis thaliana] (TAIR:AT5G40780.2); similar to LHT2 (LYSINE HISTIDINE TRANSPORTER 2), amino acid permease [Arabidopsis thaliana] (TAIR:AT1G24400.1); similar to lysine and histidine specific transporter, putative [Arabidopsis thaliana] (TAIR:AT1G48640.1); similar to …	AT1G67640	2.566	5.92165	80	11.55	1.404e-13	3.725e-11	20.92	8.548	8.309	8.132	8.093	8.2705	10.83	10.84	10.29	11.38	10.835
263735_s_at	AT1G59810.1, AT1G60040.1	MADS-box family protein; similar to MADS-box family protein [Arabidopsis thaliana] (TAIR:AT1G60040.1); contains InterPro domain Transcription factor, MADS-box; (InterPro:IPR002100), MADS-box family protein; similar to MADS-box family protein [Arabidopsis thaliana] (TAIR:AT1G59810.1); contains InterPro domain Transcription factor, MADS-box; (InterPro:IPR002100)	multiple	2.558	5.88891	81	14.74	1.068e-16	6.335e-14	27.96	6.484	5.78	6.079	6.093	6.109	8.168	8.371	8.915	9.215	8.66725
256598_at	AT3G30180.1	Encodes a cytochrome p450 enzyme that catalyzes the last reaction in the production of brassinolide. It is capable of converting 6-deoxocastasterone into castasterone, a C-6 oxidation, as well as the further conversion of castasterone into brassinolide by a Baeyer-Villinger oxidation reaction at C-6, resulting in the formation of an unusual seven-membered lactone ring. The enzyme possesses high a…	AT3G30180	2.51	5.6962	82	11.92	5.798e-14	1.633e-11	21.79	6.185	6.688	5.99	6.189	6.263	9.009	8.521	8.08	9.483	8.77325
257939_at	STP4	Encodes a sucrose hydrogen symporter that is induced by wounding.	AT3G19930	2.504	5.67256	83	13.1	3.682e-15	1.272e-12	24.5	7.148	7.634	7.043	7.523	7.337	9.803	10.04	8.948	10.57	9.84025
261714_at	AT1G18510.1	Member of TETRASPANIN family	AT1G18510	2.501	5.66078	84	13.96	5.621e-16	2.331e-13	26.34	4.937	4.809	4.623	4.548	4.72925	7.365	7.737	6.386	7.435	7.23075
248914_at	AT5G45750.1	AtRABA1c (Arabidopsis Rab GTPase homolog A1c); GTP binding; similar to AtRABA1d/AtRab11B/AthSGBP (Arabidopsis Rab GTPase homolog A1d), GTP binding [Arabidopsis thaliana] (TAIR:AT4G18800.1); similar to putative GTP-binding protein [Gossypium hirsutum] (GB:AAT64010.1); contains InterPro domain Small GTP-binding protein domain; (InterPro:IPR005225); contains InterPro domain Ras small GTPase, Rab typ…	AT5G45750	2.486	5.60223	85	10.14	5.001e-12	1.015e-09	17.38	6.167	5.942	6.658	7.518	6.57125	8.825	9.162	8.597	9.646	9.0575
245499_at	AT4G16480.1	Encodes a high affinity H+:<i>myo</i>-inositol symporter. The only other compound shown to be transported was pinitol, a methylated derivative of <i>myo</i>-inositol.	AT4G16480	2.485	5.59834	86	13.8	7.955e-16	3.151e-13	26	7.787	8.324	7.967	8.023	8.02525	10.37	10.41	9.965	11.29	10.5087
254294_at		rhomboid family protein; similar to ATRBL2 (ARABIDOPSIS THALIANA RHOMBOID-LIKE 2), serine-type endopeptidase [Arabidopsis thaliana] (TAIR:AT1G63120.1); similar to membrane protein [Saccharum hybrid cultivar H65-7052] (GB:AAA02747.1); contains InterPro domain Prismane-like; (InterPro:IPR011254); contains InterPro domain Rhomboid-like protein; (InterPro:IPR002610)	AT4G23070	2.459	5.49835	87	12.44	1.674e-14	5.302e-12	23.02	6.144	6.152	5.596	5.837	5.93225	8.152	8.638	7.628	9.145	8.39075
248868_at		VQ motif-containing protein; similar to VQ motif-containing protein [Arabidopsis thaliana] (TAIR:AT2G35230.1); similar to putative hydroxyproline-rich glycoprotein [Oryza sativa] (GB:AAL67588.1); similar to Os10g0577200 [Oryza sativa (japonica cultivar-group)] (GB:NP_001065489.1); contains InterPro domain VQ; (InterPro:IPR008889)	AT5G46780	2.427	5.37774	88	12.64	1.067e-14	3.476e-12	23.46	5.941	5.884	6.171	5.431	5.85675	8.063	8.152	7.969	8.95	8.2835
266097_at	AT2G37970.1	SOUL heme-binding family protein; similar to SOUL heme-binding family protein [Arabidopsis thaliana] (TAIR:AT3G10130.1); similar to SOUL heme-binding protein; Bacterial regulatory factor, effector [Medicago truncatula] (GB:ABE83861.1)	AT2G37970	2.424	5.36657	89	12.11	3.657e-14	1.083e-11	22.25	7.574	7.74	7.101	7.411	7.4565	9.859	9.784	9.499	10.38	9.8805
249566_at	AT5G38450.1, CYP735A1	member of CYP709A, member of CYP709A	AT5G38450	2.407	5.3037	90	12.24	2.721e-14	8.277e-12	22.54	6.204	6.362	5.203	6.096	5.96625	8.539	8.292	7.946	8.718	8.37375
264512_at		similar to unknown protein [Arabidopsis thaliana] (TAIR:AT1G57610.2); similar to Os12g0122100 [Oryza sativa (japonica cultivar-group)] (GB:NP_001066028.1); similar to hypothetical protein LOC_Os11g03130 [Oryza sativa (japonica cultivar-group)] (GB:ABA91271.1); similar to Os01g0817000 [Oryza sativa (japonica cultivar-group)] (GB:NP_001044621.1); contains InterPro domain Protein of unknown function…	AT1G09575	2.394	5.25613	91	13.78	8.313e-16	3.214e-13	25.96	6.665	6.581	5.914	6.175	6.33375	8.583	8.655	8.533	9.14	8.72775
262359_at				2.394	5.25613	92	12.14	3.441e-14	1.033e-11	22.31	6.782	7.221	6.266	7.214	6.87075	9.792	9.393	8.788	9.083	9.264
263106_at		zinc finger (CCCH-type) family protein / RNA recognition motif (RRM)-containing protein; similar to RNA recognition motif (RRM)-containing protein [Arabidopsis thaliana] (TAIR:AT3G52980.1); similar to Os08g0126700 [Oryza sativa (japonica cultivar-group)] (GB:NP_001060899.1); similar to RRM-containing protein-like [Oryza sativa (japonica cultivar-group)] (GB:BAC55605.1); contains InterPro domain N…	AT2G05160	2.365	5.15153	93	11.99	4.86e-14	1.403e-11	21.97	6.471	6.703	6.25	6.211	6.40875	8.746	8.886	8.158	9.305	8.77375
252387_at		aldose 1-epimerase family protein; similar to aldose 1-epimerase family protein [Arabidopsis thaliana] (TAIR:AT5G15140.1); similar to Galactose mutarotase-like [Medicago truncatula] (GB:ABE81353.1); contains InterPro domain Galactose mutarotase-like; (InterPro:IPR011013); contains InterPro domain Aldose 1-epimerase; (InterPro:IPR008183)	AT3G47800	2.348	5.09118	94	9.568	2.316e-11	4.063e-09	15.86	6.692	6.306	6.073	6.768	6.45975	8.95	8.694	8.42	9.166	8.8075
253630_at		AFG1-like ATPase family protein; similar to ATPase [Arabidopsis thaliana] (TAIR:AT4G28070.2); similar to PREDICTED: similar to lactation elevated 1 [Gallus gallus] (GB:XP_419799.2); similar to Os08g0265500 [Oryza sativa (japonica cultivar-group)] (GB:NP_001061401.1); contains InterPro domain AFG1-like ATPase; (InterPro:IPR005654)	AT4G30490	2.317	4.98295	95	14.38	2.291e-16	1.188e-13	27.22	7.464	7.138	6.615	7.221	7.1095	9.438	9.428	9.134	9.706	9.4265
251489_at		similar to F-box family protein [Arabidopsis thaliana] (TAIR:AT3G60040.1)	AT3G59460	2.294	4.90414	96	14.24	3.075e-16	1.431e-13	26.93	4.547	4.709	4.884	4.859	4.74975	6.991	7.107	6.717	7.361	7.044
248607_at	ATCP1	AtCP1 encodes a novel Ca2+-binding protein, which shares sequence similarities with calmodulins. The expression of AtCP1 is induced by NaCl.	AT5G49480	2.29	4.89056	97	9.053	9.442e-11	1.496e-08	14.47	6.971	6.856	5.915	6.275	6.50425	8.183	8.837	8.46	9.699	8.79475
261211_at	AT1G12780.1	Encodes a UDP-glucose epimerase that catalyzes the interconversion of the sugar nucleotides UDP-glucose UDP-galactose via a UDP-4-keto-hexose intermediate. Responsive to stress.	AT1G12780	2.289	4.88717	98	9.319	4.55e-11	7.576e-09	15.19	8.301	8.347	7.449	7.815	7.978	10.41	10.19	9.719	10.75	10.2673
246337_at	AT3G44910.1, ATCHX12	member of Putative Na+/H+ antiporter family, member of Putative Na+/H+ antiporter family	AT3G44910	2.272	4.82992	99	12.48	1.538e-14	4.942e-12	23.1	5.773	5.583	5.057	5.633	5.5115	8.093	7.707	6.989	8.344	7.78325
259803_at	PATL1	novel cell-plate-associated protein that is related in sequence to proteins involved in membrane trafficking in other eukaryotes	AT1G72150	2.254	4.77004	100	6.672	9.512e-08	8.218e-06	7.6	5.61	5.647	5.477	5.694	5.607	8.816	8.523	6.138	7.966	7.86075
252315_at	AT3G48690.1	Encodes a protein with carboxylesterase whose activity was tested using both pNA and 2,4-D-methyl.	AT3G48690	2.25	4.75683	101	8.228	9.668e-10	1.253e-07	12.16	5.179	5.684	5.171	5.072	5.2765	7.344	7.881	6.409	8.471	7.52625
250781_at	AT5G05410.1, DREB2A	Encodes a transcription factor that specifically binds to DRE/CRT cis elements (responsive to drought and low-temperature stress). Belongs to the DREB subfamily A-2 of ERF/AP2 transcription factor family (DREB2A). There are eight members in this subfamily including DREB2B. The protein contains one AP2 domain. Overexpression of transcriptional activation domain of DREB2A resulted in significant dr…	AT5G05410	2.248	4.75024	102	8.498	4.477e-10	6.429e-08	12.92	5.984	5.817	6.454	5.782	6.00925	7.993	7.393	8.587	9.055	8.257
260248_at	ATHSP101	Encodes ClpB1, which belongs to the Casein lytic proteinase/heat shock protein 100 (Clp/Hsp100) family. Involved in refolding of proteins which form aggregates under heat stress. Also known as AtHsp101. AtHsp101 is a cytosolic heat shock protein required for acclimation to high temperature.	AT1G74310	2.244	4.73709	103	6.744	7.667e-08	6.779e-06	7.814	5.804	5.916	6.048	5.881	5.91225	7.703	7.235	8.66	9.026	8.156
254839_at		stress-inducible protein, putative; similar to stress-inducible protein, putative [Arabidopsis thaliana] (TAIR:AT1G12270.1); similar to stress-inducible protein, putative [Arabidopsis thaliana] (TAIR:AT1G62740.1); similar to Os02g0644100 [Oryza sativa (japonica cultivar-group)] (GB:NP_001047563.1); similar to Os04g0538000 [Oryza sativa (japonica cultivar-group)] (GB:NP_001053429.1); similar to He…	AT4G12400	2.242	4.73052	104	7.264	1.616e-08	1.603e-06	9.359	4.386	4.328	3.895	4.719	4.332	5.892	5.515	7.23	7.659	6.574
267335_s_at		glycosyl hydrolase family 17 protein; Identical to Putative glucan endo-1,3-beta-glucosidase 8 precursor (EC 3.2.1.39) ((1->3)-beta-glucan endohydrolase 8) ((1->3)-beta-glucanase 8) (Beta- 1,3-endoglucanase 8) (Beta-1,3-glucanase 8) [Arabidopsis Thaliana] (GB:Q6NKW9;GB:Q67XG3;GB:Q9XIR7); similar to glycosyl hydrolase family 17 protein [Arabidopsis thaliana] (TAIR:AT5G18220.1); similar to glycosyl…	multiple	2.241	4.72725	105	7.874	2.684e-09	3.172e-07	11.14	4.724	5.407	4.876	4.421	4.857	6.841	6.987	6.437	8.127	7.098
267388_at		glycosyl hydrolase family 1 protein; similar to glycosyl hydrolase family 1 protein [Arabidopsis thaliana] (TAIR:AT5G44640.1); similar to glycosyl hydrolase family 1 protein [Arabidopsis thaliana] (TAIR:AT5G42260.1); similar to glycosyl hydrolase family 1 protein [Arabidopsis thaliana] (TAIR:AT2G25630.1); similar to Glycoside hydrolase, family 1 [Medicago truncatula] (GB:ABE83886.1); contains Int…	AT2G44450	2.217	4.64926	106	7.568	6.581e-09	7.148e-07	10.25	6.484	6.7	6.164	6.344	6.423	9.051	8.679	7.911	8.918	8.63975
253246_at		similar to unknown protein [Arabidopsis thaliana] (TAIR:AT2G16385.1)	AT4G34600	2.213	4.63638	107	10.04	6.578e-12	1.305e-09	17.11	3.977	3.913	4.068	3.914	3.968	6.054	6.122	5.144	7.404	6.181
260885_at	AT1G29230.1, CIPK18	Encodes a member of the SNF1-related kinase (SnRK) gene family (SnRK3.20), which has also been reported as a member of the CBL-interacting protein kinases (CIPK18)., Encodes a member of the SNF1-related kinase (SnRK) gene family (SnRK3.20), which has also been reported as a member of the CBL-interacting protein kinases (CIPK18).	AT1G29230	2.199	4.59161	108	8.415	5.671e-10	7.792e-08	12.69	5.655	5.678	6.276	5.68	5.82225	7.88	7.884	7.438	8.882	8.021
246873_at		similar to unknown protein [Arabidopsis thaliana] (TAIR:AT3G44170.1)	AT5G26100	2.171	4.50335	109	11.65	1.115e-13	3.028e-11	21.15	7.869	7.919	7.002	7.13	7.48	9.613	9.991	9.054	9.945	9.65075
261193_at		similar to unknown protein [Arabidopsis thaliana] (TAIR:AT1G32928.1)	AT1G32920	2.17	4.50023	110	7.172	2.126e-08	2.072e-06	9.087	5.356	5.578	5.559	5.005	5.3745	6.164	7.3	7.941	8.77	7.54375
251016_at		allergen V5/Tpx-1-related family protein; similar to pathogenesis-related protein, putative [Arabidopsis thaliana] (TAIR:AT3G09590.1); similar to pathogenisis-related protein 1.1 [Triticum aestivum] (GB:CAA07473.1); contains InterPro domain Allergen V5/Tpx-1 related; (InterPro:IPR001283)	AT5G02730	2.168	4.494	111	10.72	1.125e-12	2.565e-10	18.86	4.84	5.169	4.827	5.653	5.12225	6.934	7.513	6.53	8.185	7.2905
262113_at		late embryogenesis abundant 3 family protein / LEA3 family protein; similar to SAG21 (SENESCENCE-ASSOCIATED GENE 21) [Arabidopsis thaliana] (TAIR:AT4G02380.1); similar to late embryogenis abundant protein 5 [Nicotiana tabacum] (GB:AAC06242.1); contains InterPro domain Late embryogenesis abundant protein 3; (InterPro:IPR004926)	AT1G02820	2.164	4.48156	112	8.622	3.148e-10	4.693e-08	13.27	7.157	6.712	7.605	7.452	7.2315	9.44	9.597	8.444	10.1	9.39525
263754_at		DNAJ heat shock N-terminal domain-containing protein; similar to DNAJ heat shock N-terminal domain-containing protein [Arabidopsis thaliana] (TAIR:AT4G39150.1); similar to Os09g0493800 [Oryza sativa (japonica cultivar-group)] (GB:NP_001063548.1); similar to DnaJ-like protein [Brassica juncea] (GB:AAW50121.1); similar to Os05g0543700 [Oryza sativa (japonica cultivar-group)] (GB:NP_001056206.1); co…	AT2G21510	2.143	4.4168	113	11.62	1.197e-13	3.213e-11	21.08	5.838	6.56	5.548	5.627	5.89325	7.5	7.96	8.009	8.675	8.036
258570_at	PPCK2	Encodes a second Arabidopsis phosphoenolpyruvate carboxylase kinase gene product with a different expression pattern from PPCK1. Expression of the gene is upregulated by exposure of the plant to light.	AT3G04530	2.14	4.40762	114	9.73	1.499e-11	2.825e-09	16.29	6.224	6.335	6.638	6.858	6.51375	8.453	8.633	7.832	9.698	8.654
248434_at		23.5 kDa mitochondrial small heat shock protein (HSP23.5-M); similar to ATHSP23.6-MITO (MITOCHONDRION-LOCALIZED SMALL HEAT SHOCK PROTEIN 23.6) [Arabidopsis thaliana] (TAIR:AT4G25200.1); similar to LMW heat shock protein [Euphorbia esula] (GB:AAF37726.1); contains InterPro domain Heat shock protein Hsp20; (InterPro:IPR002068)	AT5G51440	2.133	4.38629	115	7.329	1.331e-08	1.361e-06	9.552	4.861	4.83	4.966	4.532	4.79725	6.492	5.744	7.372	8.115	6.93075
262264_at		patched family protein; similar to patched family protein [Arabidopsis thaliana] (TAIR:AT4G38350.1); similar to hypothetical protein SNOG_13186 [Phaeosphaeria nodorum SN15] (GB:EAT79513.1); similar to hypothetical protein MG00819.4 [Magnaporthe grisea 70-15] (GB:XP_368425.1); similar to H0409D10.4 [Oryza sativa (indica cultivar-group)] (GB:CAH66746.1); contains InterPro domain Niemann-Pick C type…	AT1G42470	2.122	4.35297	116	13.13	3.478e-15	1.24e-12	24.56	7.135	7.101	6.95	6.671	6.96425	8.794	8.925	8.865	9.76	9.086
262318_at		transferase family protein; similar to transferase family protein [Arabidopsis thaliana] (TAIR:AT2G40230.1); similar to Os01g0382200 [Oryza sativa (japonica cultivar-group)] (GB:NP_001043090.1); similar to Os01g0104900 [Oryza sativa (japonica cultivar-group)] (GB:NP_001041768.1); similar to putative hydroxyanthranilate hydroxycinnamoyltransferase 2 [Oryza sativa (japonica cultivar-group)] (GB:BAD…	AT1G27620	2.12	4.34694	117	14.43	2.061e-16	1.093e-13	27.32	7.1	7.194	7.329	6.923	7.1365	8.98	9.023	9.078	9.945	9.2565
246631_at		similar to unknown protein [Arabidopsis thaliana] (TAIR:AT3G20510.1); similar to hypothetical protein 11 [Plantago major] (GB:CAJ34819.1); similar to Os03g0584300 [Oryza sativa (japonica cultivar-group)] (GB:NP_001050565.1); similar to Os03g0568500 [Oryza sativa (japonica cultivar-group)] (GB:NP_001050510.1); contains InterPro domain Protein of unknown function UPF0136, Transmembrane; (InterPro:I…	AT1G50740	2.112	4.3229	118	13.64	1.121e-15	4.262e-13	25.67	8.204	8.451	8.044	8.108	8.20175	9.917	10.27	9.925	11.14	10.313
249883_at	AT5G22900.1, ATCHX3	member of Putative Na+/H+ antiporter family, member of Putative Na+/H+ antiporter family	AT5G22900	2.108	4.31093	119	10.45	2.267e-12	4.878e-10	18.17	3.128	3.335	3.308	3.507	3.3195	5.628	5.82	4.182	6.078	5.427
260401_at		band 7 family protein; similar to band 7 family protein [Arabidopsis thaliana] (TAIR:AT5G62740.1); similar to hypersensitive-induced response protein [Cucumis sativus] (GB:AAQ72788.1); contains InterPro domain Band 7 protein; (InterPro:IPR001107)	AT1G69840	2.091	4.26043	120	14.43	2.045e-16	1.093e-13	27.33	9.458	9.245	8.881	9.083	9.16675	11.29	11.05	11	11.69	11.2575
252278_at	AT3G49530.1	ANAC062 (Arabidopsis NAC domain containing protein 62); transcription factor; similar to TIP (TCV-INTERACTING PROTEIN), transcription factor [Arabidopsis thaliana] (TAIR:AT5G24590.2); similar to No apical meristem (NAM) protein [Medicago truncatula] (GB:ABE84505.1); contains InterPro domain No apical meristem (NAM) protein; (InterPro:IPR003441)	AT3G49530	2.079	4.22514	121	11.94	5.564e-14	1.586e-11	21.83	5.401	5.833	5.853	5.422	5.62725	7.313	7.44	7.787	8.284	7.706
247279_at	AGP1	Encodes arabinogalactan-protein (AGP1).	AT5G64310	2.054	4.15256	122	6.259	3.328e-07	2.591e-05	6.359	5.231	4.944	5.558	5.843	5.394	7.748	6.918	6.319	8.807	7.448
252045_at		U-box domain-containing protein; similar to U-box domain-containing protein [Arabidopsis thaliana] (TAIR:AT2G35930.1); similar to U-box protein [Capsicum annuum] (GB:ABA59556.1); contains InterPro domain Armadillo-like helical; (InterPro:IPR011989); contains InterPro domain U box; (InterPro:IPR003613)	AT3G52450	2.049	4.13819	123	8.312	7.596e-10	9.958e-08	12.4	4.694	4.648	5.889	5.834	5.26625	6.77	6.876	7.213	8.404	7.31575
249752_at		similar to unknown protein [Arabidopsis thaliana] (TAIR:AT5G24655.1); similar to unknown protein [Brassica rapa subsp. pekinensis] (GB:AAQ92331.1)	AT5G24660	2.022	4.06146	124	9.67	1.756e-11	3.155e-09	16.14	7.126	6.964	6.535	6.709	6.8335	8.784	8.954	8.814	8.872	8.856
254120_at		mitochondrial substrate carrier family protein; similar to mitochondrial substrate carrier family protein [Arabidopsis thaliana] (TAIR:AT2G22500.1); similar to putative mitochondrial dicarboxylate carrier protein [Trifolium pratense] (GB:BAE71294.1); contains InterPro domain Mitochondrial carrier protein; (InterPro:IPR002067); contains InterPro domain Mitochondrial substrate carrier; (InterPro:IP…	AT4G24570	2.018	4.05022	125	9.526	2.593e-11	4.481e-09	15.75	5.88	5.297	5.488	6.581	5.8115	7.476	7.521	7.686	8.637	7.83
267038_at		integral membrane protein, putative; similar to unknown protein [Arabidopsis thaliana] (TAIR:AT2G36330.1); similar to hypothetical protein [Oryza sativa (japonica cultivar-group)] (GB:AAO60016.1); similar to Os03g0817100 [Oryza sativa (japonica cultivar-group)] (GB:NP_001051699.1); similar to Os05g0344400 [Oryza sativa (japonica cultivar-group)] (GB:NP_001055254.1); contains InterPro domain Prote…	AT2G38480	2.01	4.02782	126	11.44	1.863e-13	4.829e-11	20.64	6.135	6.135	5.66	5.751	5.92025	7.92	7.796	7.29	8.716	7.9305
256681_at	SPP2	sucrose-phosphatase (SPP2)	AT3G52340	2.009	4.02503	127	9.462	3.083e-11	5.248e-09	15.58	4.611	5.211	5.208	4.956	4.9965	6.815	7.098	6.692	7.418	7.00575
266200_at		SPX (SYG1/Pho81/XPR1) domain-containing protein / zinc finger (C3HC4-type RING finger) protein-related; similar to SPX (SYG1/Pho81/XPR1) domain-containing protein / zinc finger (C3HC4-type RING finger) protein-related [Arabidopsis thaliana] (TAIR:AT1G02860.1); similar to Zinc finger, RING-type; SPX, N-terminal [Medicago truncatula] (GB:ABE85047.1); similar to Os03g0650900 [Oryza sativa (japonica …	AT2G38920	2	4	128	9.707	1.594e-11	2.909e-09	16.23	6.857	6.785	6.263	5.495	6.35	8.295	8.842	7.771	8.492	8.35
246336_at	ATCHX4	member of Putative Na+/H+ antiporter family	AT3G44900	1.997	3.99169	129	9.097	8.369e-11	1.335e-08	14.59	4.175	4.438	4.489	4.66	4.4405	7.344	6.753	5.209	6.443	6.43725
248880_at		similar to unknown protein [Arabidopsis thaliana] (TAIR:AT4G17860.1); similar to Protein of unknown function DUF239, plant [Medicago truncatula] (GB:ABE93923.1); similar to Os07g0205500 [Oryza sativa (japonica cultivar-group)] (GB:NP_001059148.1); similar to Os07g0573400 [Oryza sativa (japonica cultivar-group)] (GB:NP_001060067.1); contains InterPro domain Protein of unknown function DUF239, plan…	AT5G46200	1.987	3.96412	130	9.516	2.666e-11	4.572e-09	15.72	8.271	8.321	7.914	8.181	8.17175	9.998	10.3	9.337	10.99	10.1562
264787_at	ERD7	Identified as drought-inducible gene by differential hybridization. Upregulated by high light, drought, cold and salt stress determined by microarray analysis.	AT2G17840	1.961	3.89332	131	13.52	1.454e-15	5.437e-13	25.41	6.404	6.433	6.103	6.791	6.43275	8.301	8.431	8.193	8.648	8.39325
261749_at	ERD14	Encodes a dehydrin protein whose expression is induced early on in response to dehydration stress. This gene's expression to cold occurs in two waves, with early induction occurring within 1 h and secondary induction occurring 5 h after the beginning of cold stress. Expression is also induced in response to ABA but not in response to 2,4-D, BA, and GA3. ERD14 protein is capable of binding Ca2+, e…	AT1G76180	1.942	3.84238	132	7.383	1.134e-08	1.192e-06	9.711	5.476	6.615	5.649	5.931	5.91775	7.369	7.719	7.793	8.558	7.85975
257349_at		similar to unknown protein [Arabidopsis thaliana] (TAIR:AT1G06750.1); similar to conserved hypothetical protein [Medicago truncatula] (GB:ABE83048.1); contains domain no description (G3D.3.40.50.300); contains domain P-loop containing nucleoside triphosphate hydrolases (SSF52540)	AT2G30630	1.932	3.81584	133	8.913	1.393e-10	2.176e-08	14.08	5.113	5.539	5.053	4.623	5.082	6.773	7.345	6.442	7.498	7.0145
254605_at		ankyrin protein kinase, putative; similar to ankyrin protein kinase, putative [Arabidopsis thaliana] (TAIR:AT3G58760.1); similar to flag-tagged protein kinase domain of putative mitogen-activated protein kinase kinase kinase [synthetic construct] (GB:ABK06434.1); contains InterPro domain Protein kinase-like; (InterPro:IPR011009); contains InterPro domain Protein kinase; (InterPro:IPR000719); cont…	AT4G18950	1.916	3.77375	134	7.829	3.06e-09	3.561e-07	11.01	7.537	7.242	6.24	6.9	6.97975	8.716	9.063	8.548	9.257	8.896
248116_at	AT5G55020.1, MYB120	Encodes a putative transcription factor, member of the R2R3 factor gene family (MYB120)., Encodes a putative transcription factor, member of the R2R3 factor gene family (MYB120).	AT5G55020	1.915	3.77114	135	10.35	2.955e-12	6.299e-10	17.9	6.404	5.771	6.435	5.711	6.08025	7.974	7.949	7.628	8.432	7.99575
259137_at		calcium-binding EF hand family protein; similar to calcium-binding EF hand family protein [Arabidopsis thaliana] (TAIR:AT5G04170.1); similar to Os11g0140600 [Oryza sativa (japonica cultivar-group)] (GB:NP_001065711.1); similar to EF hand family protein, expressed [Oryza sativa (japonica cultivar-group)] (GB:ABG21877.1); similar to Os12g0137100 [Oryza sativa (japonica cultivar-group)] (GB:NP_00106…	AT3G10300	1.914	3.76853	136	10.16	4.735e-12	9.73e-10	17.44	6.764	6.915	6.196	7.263	6.7845	8.407	8.609	8.455	9.324	8.69875
258719_at		pectate lyase family protein; similar to pectate lyase family protein [Arabidopsis thaliana] (TAIR:AT3G55140.1); similar to Os01g0546800 [Oryza sativa (japonica cultivar-group)] (GB:NP_001043284.1); similar to putative pectate lyase [Oryza sativa (japonica cultivar-group)] (GB:BAD73403.1); contains InterPro domain Virulence factor, pectin lyase fold; (InterPro:IPR011050); contains InterPro domain…	AT3G09540	1.914	3.76853	137	7.602	5.957e-09	6.533e-07	10.35	4.864	4.511	4.527	4.516	4.6045	7.601	6.763	5.094	6.615	6.51825
257504_at		dynein light chain type 1 family protein; similar to dynein light chain, putative [Arabidopsis thaliana] (TAIR:AT3G16120.1); similar to Dynein light chain, type 1 [Medicago truncatula] (GB:ABE93207.1); contains InterPro domain Dynein light chain, type 1; (InterPro:IPR001372)	AT1G52250	1.901	3.73472	138	8.944	1.279e-10	2.011e-08	14.17	6.378	5.99	5.827	5.515	5.9275	7.683	7.756	7.485	8.391	7.82875
259520_at		similar to unknown protein [Arabidopsis thaliana] (TAIR:AT1G62840.1); similar to Os02g0455400 [Oryza sativa (japonica cultivar-group)] (GB:NP_001046773.1); similar to unknown protein [Oryza sativa (japonica cultivar-group)] (GB:BAD19988.1); contains InterPro domain Protein of unknown function DUF1442; (InterPro:IPR009902)	AT1G12320	1.901	3.73472	139	7.936	2.247e-09	2.697e-07	11.32	4.48	4.934	4.169	4.907	4.6225	6.476	6.839	5.738	7.04	6.52325
250443_at		protein kinase family protein; similar to protein kinase, putative [Arabidopsis thaliana] (TAIR:AT5G65530.1); similar to putative receptor protein kinase PERK1 [Oryza sativa (japonica cultivar-group)] (GB:BAD45880.1); similar to Os06g0663900 [Oryza sativa (japonica cultivar-group)] (GB:NP_001058295.1); contains InterPro domain Protein kinase-like; (InterPro:IPR011009); contains InterPro domain Pr…	AT5G10520	1.898	3.72696	140	6.419	2.051e-07	1.63e-05	6.839	6.304	5.743	6.923	6.579	6.38725	8.201	8.797	6.83	9.312	8.285
253323_at		protein phosphatase 2C family protein / PP2C family protein; similar to protein phosphatase 2C family protein / PP2C family protein [Arabidopsis thaliana] (TAIR:AT5G66080.1); similar to protein phosphatase 2C, putative / PP2C, putative [Arabidopsis thaliana] (TAIR:AT3G51370.1); similar to Os12g0580900 [Oryza sativa (japonica cultivar-group)] (GB:NP_001067133.1); similar to BTH-induced protein pho…	AT4G33920	1.896	3.7218	141	8.459	5.006e-10	7.043e-08	12.81	5.025	5.024	5.371	5.627	5.26175	6.243	6.994	7.707	7.689	7.15825
251975_at		cell division cycle protein 48, putative / CDC48, putative; Identical to Putative cell division control protein 48 homolog D (AtCDC48d) (Transitional endoplasmic reticulum ATPase D) (CDC48D) [Arabidopsis Thaliana] (GB:Q9SCN8); similar to (Cell division control protein 48 homolog E), ATPase [Arabidopsis thaliana] (TAIR:AT5G03340.1); similar to CDC48 (CELL DIVISION CYCLE 48), ATPase [Arabidopsis th…	AT3G53230	1.887	3.69865	142	8.482	4.686e-10	6.68e-08	12.88	6.432	6.034	6.569	5.91	6.23625	7.592	8.376	7.656	8.868	8.123
267261_at		similar to unknown protein [Arabidopsis thaliana] (TAIR:AT2G23110.1); similar to PvLEA-18 [Phaseolus vulgaris] (GB:AAC49859.1); similar to hypothetical protein MtrDRAFT_AC144765g23v1 [Medicago truncatula] (GB:ABE87033.1); similar to LEA-18 [Phaseolus vulgaris] (GB:AAF81194.1)	AT2G23120	1.881	3.6833	143	8.391	6.064e-10	8.137e-08	12.62	6.811	7.858	7.833	7.354	7.464	9.122	9.255	9.19	9.813	9.345
252987_at		similar to unknown protein [Arabidopsis thaliana] (TAIR:AT1G76270.1); similar to axi 1 [Nicotiana tabacum] (GB:CAA56570.1); contains InterPro domain Protein of unknown function DUF246, plant; (InterPro:IPR004348)	AT4G38390	1.877	3.6731	144	9.294	4.867e-11	8.045e-09	15.13	5.734	5.99	5.423	5.563	5.6775	7.551	7.927	6.701	8.041	7.555
247691_at	HSP18.2	encodes a low molecular weight heat shock protein that contains the heat shock element in the promoter region. Expression is induced in response to heat shock.	AT5G59720	1.863	3.63763	145	9.731	1.492e-11	2.825e-09	16.3	6.408	6.414	6.487	6.368	6.41925	8.009	7.6	8.559	8.963	8.28275
262901_at		formin homology 2 domain-containing protein / FH2 domain-containing protein; similar to ATFH8 (FORMIN 8), actin binding / actin filament binding / profilin binding [Arabidopsis thaliana] (TAIR:AT1G70140.1); similar to Pyridoxal-dependent decarboxylase; Actin-binding FH2 [Medicago truncatula] (GB:ABE93173.1); similar to Os02g0739100 [Oryza sativa (japonica cultivar-group)] (GB:NP_001048066.1); con…	AT1G59910	1.858	3.62505	146	7.775	3.59e-09	4.142e-07	10.85	7.59	7.422	6.222	6.244	6.8695	8.316	8.468	8.842	9.282	8.727
261673_at		protease inhibitor/seed storage/lipid transfer protein (LTP) family protein; similar to protease inhibitor/seed storage/lipid transfer protein (LTP) family protein [Arabidopsis thaliana] (TAIR:AT1G73560.1); similar to Os06g0711900 [Oryza sativa (japonica cultivar-group)] (GB:NP_001058554.1); similar to lipid transfer protein [Picea abies] (GB:BAA23548.1); contains InterPro domain Plant lipid tran…	AT1G18280	1.856	3.62003	147	8.42	5.582e-10	7.717e-08	12.7	7.724	8.5	8.082	8.062	8.092	10.01	10.11	8.895	10.78	9.94875
256633_at	AT3G28340.1	Encodes a protein with putative galacturonosyltransferase activity.	AT3G28340	1.839	3.57762	148	8.454	5.077e-10	7.062e-08	12.8	5.652	5.561	4.674	5.814	5.42525	6.693	7.3	6.883	8.18	7.264
252513_at		similar to conserved hypothetical protein [Medicago truncatula] (GB:ABE80013.1)	AT3G46220	1.832	3.5603	149	10.56	1.7e-12	3.728e-10	18.45	6.502	6.627	6.994	6.344	6.61675	8.866	8.797	7.864	8.267	8.4485
245346_at	AT4G17090.1, CT-BMY	Encodes a beta-amylase targeted to the chloroplast. Transgenic BMY8 RNAi lines fail to accumulate maltose during cold shock suggesting that maltose accumulation coincides with BMY8 expression. Apart from maltose, the sugar content of the RNAi lines were similar to wildtype (glucose and sucrose unaffected)., Encodes a beta-amylase targeted to the chloroplast. Transgenic BMY8 RNAi lines fail to acc…	AT4G17090	1.827	3.54799	150	8.134	1.266e-09	1.604e-07	11.89	4.711	4.15	4.545	4.405	4.45275	6.315	7.147	5.905	5.752	6.27975
251059_at	AT5G01810.1, CIPK15	Encodes a CBL-interacting serine/threonine protein kinase, also has similarities to SOS2 kinase., Encodes a CBL-interacting serine/threonine protein kinase, also has similarities to SOS2 kinase.	AT5G01810	1.826	3.54553	151	10.74	1.064e-12	2.477e-10	18.92	7.882	8.37	7.927	7.752	7.98275	9.753	9.869	9.492	10.12	9.8085
247535_at		myb family transcription factor; similar to myb family transcription factor [Arabidopsis thaliana] (TAIR:AT5G47390.1); similar to MYBR2 [Malus x domestica] (GB:AAZ20443.1); contains InterPro domain Homeodomain-related; (InterPro:IPR012287); contains InterPro domain Homeodomain-like; (InterPro:IPR009057); contains InterPro domain Myb-like DNA-binding region, SHAQKYF class; (InterPro:IPR006447); co…	AT5G61620	1.825	3.54307	152	9.718	1.547e-11	2.868e-09	16.26	7.208	7.509	6.802	6.54	7.01475	8.986	8.765	8.672	8.938	8.84025
250894_s_at		GDSL-motif lipase/hydrolase family protein; similar to GDSL-motif lipase/hydrolase family protein [Arabidopsis thaliana] (TAIR:AT5G03820.1); similar to Os03g0683800 [Oryza sativa (japonica cultivar-group)] (GB:NP_001050914.1); similar to Lipolytic enzyme, G-D-S-L [Medicago truncatula] (GB:ABE90349.1); contains InterPro domain Lipolytic enzyme, G-D-S-L; (InterPro:IPR001087), GDSL-motif lipase/hydr…	multiple	1.819	3.52837	153	6.741	7.727e-08	6.805e-06	7.806	5.78	6.146	6.68	5.943	6.13725	7.333	8.171	7.203	9.117	7.956
247033_at	SKIP2	Encodes an SKP1 interacting partner (SKIP2).	AT5G67250	1.813	3.51372	154	10.97	6.022e-13	1.461e-10	19.48	5.561	5.495	4.733	5.33	5.27975	7.044	6.946	7.022	7.362	7.0935
249339_at		DNA binding; similar to hydroxyproline-rich glycoprotein family protein [Arabidopsis thaliana] (TAIR:AT3G26910.2); similar to Os09g0509300 [Oryza sativa (japonica cultivar-group)] (GB:NP_001063628.1); similar to Os04g0394700 [Oryza sativa (japonica cultivar-group)] (GB:NP_001052655.1); similar to hydroxyproline-rich glycoprotein-like [Oryza sativa (japonica cultivar-group)] (GB:BAD38129.1); conta…	AT5G41100	1.813	3.51372	155	8.686	2.63e-10	3.946e-08	13.45	6.258	6.671	6.433	6.396	6.4395	7.934	8.2	7.793	9.082	8.25225
248082_at		fimbrin-like protein, putative; Identical to Putative fimbrin-like protein 3 (FIM3) [Arabidopsis Thaliana] (GB:Q9FJ70); similar to fimbrin-like protein, putative [Arabidopsis thaliana] (TAIR:AT5G35700.1); similar to ATFIM1 (Arabidopsis thaliana fimbrin 1), actin binding [Arabidopsis thaliana] (TAIR:AT4G26700.2); similar to fimbrin-like protein, putative [Arabidopsis thaliana] (TAIR:AT2G04750.1); …	AT5G55400	1.809	3.50399	156	8.043	1.647e-09	2.042e-07	11.63	8.341	7.581	6.926	7.088	7.484	9.016	9.056	9.263	9.839	9.2935
266295_at	AT2G29550.1, TUB7	Encodes a beta-tubulin that is expressed in leaves, roots and flowers., Encodes a beta-tubulin that is expressed in leaves, roots and flowers.	AT2G29550	1.805	3.49429	157	7.028	3.264e-08	3.103e-06	8.661	5.954	6.02	6.254	5.695	5.98075	7.863	8.069	7.356	7.854	7.7855
258132_at	AT3G24550.1	encodes an ortholog of Brassica napus proline extensin-like receptor kinase. Expression of the brassica gene is induced by wounding and fungal infection.	AT3G24550	1.798	3.47738	158	7.307	1.421e-08	1.434e-06	9.487	5.238	4.558	5.172	4.444	4.853	5.771	6.399	6.878	7.557	6.65125
247851_at		lipocalin, putative; similar to temperature-induced lipocalin [Brassica napus] (GB:ABB02398.1); contains InterPro domain Calycin-like; (InterPro:IPR011038); contains InterPro domain Lipocalin-like; (InterPro:IPR013208); contains InterPro domain Lipocalin, bacterial and plant; (InterPro:IPR002446); contains InterPro domain Calycin; (InterPro:IPR012674)	AT5G58070	1.788	3.45336	159	11.34	2.364e-13	5.925e-11	20.4	7.065	7.157	6.905	7.258	7.09625	8.635	8.553	8.927	9.42	8.88375
254492_at		DREPP plasma membrane polypeptide family protein; similar to DREPP plasma membrane polypeptide-related [Arabidopsis thaliana] (TAIR:AT5G44610.1); similar to plasma membrane polypeptide [Nicotiana tabacum] (GB:CAA69901.1); contains InterPro domain DREPP plasma membrane polypeptide; (InterPro:IPR008469)	AT4G20260	1.783	3.44141	160	7.699	4.478e-09	4.959e-07	10.63	8.006	8.702	8.169	8.092	8.24225	9.941	10.31	9.537	10.31	10.0245
254926_at	ACS6	encodes a a member of the 1-aminocyclopropane-1-carboxylate (ACC) synthase (S-adenosyl-L-methionine methylthioadenosine-lyase, EC 4.4.1.14) gene family	AT4G11280	1.776	3.42475	161	8.177	1.12e-09	1.427e-07	12.01	6.521	5.486	5.591	5.791	5.84725	7.158	7.287	7.748	8.301	7.6235
259863_at	AT1G72630.1	similar to unknown protein [Arabidopsis thaliana] (TAIR:AT1G17455.1); similar to Os11g0621500 [Oryza sativa (japonica cultivar-group)] (GB:NP_001068300.1); similar to hypothetical protein [Oryza sativa] (GB:AAD27669.1); contains InterPro domain Protein of unknown function DUF1313; (InterPro:IPR009741)	AT1G72630	1.762	3.39168	162	8.275	8.442e-10	1.1e-07	12.29	6.335	6.025	5.328	4.897	5.64625	7.217	7.336	7.537	7.544	7.4085
263304_at		epsin N-terminal homology (ENTH) domain-containing protein / clathrin assembly protein-related; Identical to Clathrin assembly protein At2g01920 [Arabidopsis Thaliana] (GB:Q9SHV5;GB:Q4PSW4); similar to epsin N-terminal homology (ENTH) domain-containing protein / clathrin assembly protein-related [Arabidopsis thaliana] (TAIR:AT1G14686.1); similar to Phosphoinositide-binding clathrin adaptor, N-ter…	AT2G01920	1.758	3.38229	163	10.8	9.25e-13	2.191e-10	19.05	6.189	6.795	6.001	6.24	6.30625	7.837	8.415	7.503	8.503	8.0645
245189_at		unknown protein	AT1G67670	1.755	3.37526	164	8.501	4.438e-10	6.429e-08	12.93	5.879	4.859	4.93	4.63	5.0745	6.679	6.676	7.275	6.689	6.82975
266562_at		defense-related protein, putative; similar to glutamine amidotransferase class-I domain-containing protein [Arabidopsis thaliana] (TAIR:AT4G30550.1); similar to defense-related protein [Brassica carinata] (GB:AAK50344.1); contains InterPro domain Glutamine amidotransferase class-I; (InterPro:IPR000991); contains InterPro domain Glutamine amidotransferase superfamily; (InterPro:IPR011702)	AT2G23970	1.727	3.31039	165	7.189	2.021e-08	1.978e-06	9.137	4.871	4.879	4.777	5.019	4.8865	6.935	7.115	5.66	6.746	6.614
246839_at		similar to unknown protein [Arabidopsis thaliana] (TAIR:AT3G05935.1); similar to hypothetical protein MtrDRAFT_AC149038g24v1 [Medicago truncatula] (GB:ABD32861.1)	AT5G26720	1.725	3.3058	166	9.35	4.179e-11	7.009e-09	15.28	4.73	4.436	4.605	4.707	4.6195	6.842	6.604	5.441	6.493	6.345
265686_at		similar to zinc finger (C3HC4-type RING finger) family protein [Arabidopsis thaliana] (TAIR:AT2G24480.1)	AT2G24460	1.698	3.24451	167	6.724	8.149e-08	7.114e-06	7.754	5.894	5.575	5.632	5.493	5.6485	6.517	7.286	7.182	8.401	7.3465
257350_x_at				1.693	3.23328	168	12.28	2.488e-14	7.669e-12	22.62	9.446	9.599	9.654	9.503	9.5505	11.28	11.28	10.84	11.57	11.2425
266759_at				1.69	3.22657	169	7.731	4.073e-09	4.554e-07	10.73	4.676	4.675	4.791	4.925	4.76675	5.368	7.025	6.35	7.083	6.4565
253643_at		similar to unknown protein [Arabidopsis thaliana] (TAIR:AT5G12010.1); similar to Os01g0582600 [Oryza sativa (japonica cultivar-group)] (GB:NP_001043414.1); similar to Os05g0593000 [Oryza sativa (japonica cultivar-group)] (GB:NP_001056499.1); similar to unknown protein [Oryza sativa (japonica cultivar-group)] (GB:BAD72250.1)	AT4G29780	1.689	3.22433	170	7.071	2.872e-08	2.764e-06	8.788	5.803	5.681	5.189	4.74	5.35325	6.221	7.092	6.715	8.139	7.04175
261177_at		male sterility MS5 family protein; similar to male sterility MS5 family protein [Arabidopsis thaliana] (TAIR:AT5G48850.1); similar to Os05g0506000 [Oryza sativa (japonica cultivar-group)] (GB:NP_001055980.1); similar to unknown [Oryza sativa] (GB:AAC72543.1); contains InterPro domain Tetratricopeptide region; (InterPro:IPR013026); contains InterPro domain Tetratricopeptide TPR_1; (InterPro:IPR001…	AT1G04770	1.671	3.18435	171	6.81	6.277e-08	5.705e-06	8.012	4.754	4.409	5.125	5.428	4.929	6.838	7.169	5.755	6.636	6.5995
252053_at	AT3G52400.1, SYP122, AT3G52400.1, SYP122	syntaxin protein, syntaxin protein, syntaxin protein, involved in the negative regulation of defense pathways such as programmed cell death, salicylic acid signalling pathway, jasmonic acid signalling pathway, syntaxin protein, involved in the negative regulation of defense pathways such as programmed cell death, salicylic acid signalling pathway, jasmonic acid signalling pathway	AT3G52400	1.665	3.17114	172	7.527	7.428e-09	7.992e-07	10.13	5.706	5.537	5.004	5.856	5.52575	6.893	6.895	6.585	8.393	7.1915
265460_at		calcium-binding protein, putative; similar to PBP1 (PINOID-BINDING PROTEIN 1), calcium ion binding [Arabidopsis thaliana] (TAIR:AT5G54490.1); similar to Os02g0122600 [Oryza sativa (japonica cultivar-group)] (GB:NP_001045728.1); similar to Os06g0683400 [Oryza sativa (japonica cultivar-group)] (GB:NP_001058389.1); similar to EF-hand Ca2+-binding protein CCD1 [Triticum aestivum] (GB:AAF86307.1); con…	AT2G46600	1.659	3.15798	173	9.821	1.175e-11	2.252e-09	16.54	7.147	7.049	6.822	6.743	6.94025	8.254	8.785	8.452	8.907	8.5995
247208_at		similar to unknown protein [Arabidopsis thaliana] (TAIR:AT5G25250.1); similar to unknown protein [Arabidopsis thaliana] (TAIR:AT5G25260.1); similar to IMP dehydrogenase/GMP reductase [Medicago truncatula] (GB:ABE86648.1); similar to 80C09_16 [Brassica rapa subsp. pekinensis] (GB:AAZ41827.1); similar to nodulin [Glycine max] (GB:AAC72337.1); contains domain FLOTILLIN-RELATED (PTHR13806); contains …	AT5G64870	1.657	3.1536	174	7.113	2.534e-08	2.449e-06	8.913	4.608	5.07	4.764	4.711	4.78825	6.569	6.703	6.201	6.308	6.44525
258299_at		alcohol oxidase-related; similar to alcohol oxidase-related [Arabidopsis thaliana] (TAIR:AT1G03990.1); similar to alcohol oxidase-related [Arabidopsis thaliana] (TAIR:AT4G28570.1); similar to putative alcohol oxidase [Oryza sativa] (GB:AAL31024.1); similar to Os02g0621800 [Oryza sativa (japonica cultivar-group)] (GB:NP_001047464.1); similar to putative alcohol oxidase [Oryza sativa] (GB:AAL31021.…	AT3G23410	1.655	3.14923	175	6.879	5.099e-08	4.69e-06	8.219	8.252	8.256	8.08	7.802	8.0975	9.614	9.543	9.589	10.26	9.7515
253961_at	AT4G26440.1, WRKY34	member of WRKY Transcription Factor; Group I, member of WRKY Transcription Factor; Group I	AT4G26440	1.645	3.12748	176	10.2	4.314e-12	9.028e-10	17.53	5.831	5.999	5.632	5.982	5.861	7.338	7.82	7.327	7.539	7.506
246580_at		ABC transporter family protein; Identical to White-brown complex homolog protein 14 (WBC14) [Arabidopsis Thaliana] (GB:Q9C6W5;GB:Q9C6R7); similar to ABC transporter family protein [Arabidopsis thaliana] (TAIR:AT4G27420.1); similar to ABC transporter-like protein [Brassica rapa] (GB:ABB97034.1); similar to Os08g0167000 [Oryza sativa (japonica cultivar-group)] (GB:NP_001061077.1); contains InterPro…	AT1G31770	1.64	3.11666	177	5.425	4.249e-06	0.0002591	3.844	4.897	4.129	5.586	5.823	5.10875	6.986	7.114	5.53	7.363	6.74825
254733_at		glycoside hydrolase family 28 protein / polygalacturonase (pectinase) family protein; similar to glycoside hydrolase family 28 protein / polygalacturonase (pectinase) family protein [Arabidopsis thaliana] (TAIR:AT2G15450.1); similar to glycoside hydrolase family 28 protein / polygalacturonase (pectinase) family protein [Arabidopsis thaliana] (TAIR:AT2G15470.1); similar to glycoside hydrolase fami…	AT4G13760	1.633	3.10157	178	8.688	2.616e-10	3.946e-08	13.46	3.294	3.257	3.488	3.347	3.3465	5.842	4.778	4.587	4.71	4.97925
245661_at	AT1G28220.1, ATPUP3	Member of a family of proteins related to PUP1, a purine transporter. May be involved in the transport of purine and purine derivatives such as cytokinins, across the plasma membrane., Member of a family of proteins related to PUP1, a purine transporter. May be involved in the transport of purine and purine derivatives such as cytokinins, across the plasma membrane.	AT1G28220	1.63	3.09513	179	9.644	1.888e-11	3.339e-09	16.07	6.599	6.328	6.646	6.63	6.55075	8.692	7.909	7.641	8.481	8.18075
264124_at	AT1G79360.1	transporter-related; similar to organic cation transporter-related [Arabidopsis thaliana] (TAIR:AT1G16390.1); similar to putative organic cation transporter [Oryza sativa (japonica cultivar-group)] (GB:BAC83382.1); contains InterPro domain Organic cation transport protein; (InterPro:IPR004749); contains InterPro domain Major facilitator superfamily; (InterPro:IPR007114); contains InterPro domain …	AT1G79360	1.617	3.06737	180	7.958	2.106e-09	2.541e-07	11.38	7.187	7.536	7.513	7.52	7.439	8.843	9.274	8.553	9.552	9.0555
255610_at	AT4G01190.1	Type I phosphatidylinositol-4-phosphate 5-kinase, subfamily A. Preferentially phosphorylates PtdIns4P. Expressed in flowers and inflorescence stems.	AT4G01190	1.616	3.06524	181	6.195	4.052e-07	3.091e-05	6.165	5.863	5.276	5.896	5.404	5.60975	7.593	7.353	6.024	7.932	7.2255
245167_s_at	AT2G33110.1, ATVAMP723, SAR1	member of VAMP72 Gene Family, member of VAMP72 Gene Family, Encodes a member of Synaptobrevin -like protein family.	multiple	1.611	3.05463	182	8.395	6.002e-10	8.101e-08	12.63	6.104	6.637	5.286	5.867	5.9735	7.187	7.66	7.278	8.215	7.585
247951_at		oxysterol-binding family protein; similar to oxysterol-binding family protein [Arabidopsis thaliana] (TAIR:AT4G25850.1); similar to Oxysterol-binding protein [Medicago truncatula] (GB:ABD28638.1); contains InterPro domain Oxysterol-binding protein; (InterPro:IPR000648), oxysterol binding; similar to oxysterol-binding family protein [Arabidopsis thaliana] (TAIR:AT4G25850.1); similar to Oxysterol-b…	AT5G57240	1.607	3.04618	183	6.647	1.028e-07	8.742e-06	7.523	8.245	8.406	7.739	8.024	8.1035	9.703	9.545	9.962	9.633	9.71075
266006_at		ABC transporter family protein; Identical to White-brown complex homolog protein 2 (WBC2) [Arabidopsis Thaliana] (GB:Q9ZUT0;GB:Q8GYL8); similar to ABC transporter family protein [Arabidopsis thaliana] (TAIR:AT2G39350.1); similar to ABC transporter family protein [Arabidopsis thaliana] (TAIR:AT5G13580.1); similar to ABC transporter family protein [Arabidopsis thaliana] (TAIR:AT3G53510.1); similar …	AT2G37360	1.603	3.03774	184	8.814	1.838e-10	2.794e-08	13.81	4.831	4.972	5.231	5.225	5.06475	6.916	7.018	5.815	6.921	6.6675
251952_at		histone H2B, putative; Identical to Putative histone H2B.8 (HTB6) [Arabidopsis Thaliana] (GB:Q9LFF6); similar to histone H2B, putative [Arabidopsis thaliana] (TAIR:AT2G37470.1); similar to Probable histone H2B.3 (GB:Q1SU99); contains InterPro domain Histone-fold; (InterPro:IPR009072); contains InterPro domain Histone core; (InterPro:IPR007125); contains InterPro domain Histone-fold/TFIID-TAF/NF-Y…	AT3G53650	1.601	3.03354	185	6.802	6.441e-08	5.83e-06	7.987	5.343	5.343	4.607	4.199	4.873	6.094	6.687	6.193	6.921	6.47375
267414_at	AT2G34790.1	EDA28/MEE23 (embryo sac development arrest 28, maternal effect embryo arrest 23); electron carrier; similar to FAD-binding domain-containing protein [Arabidopsis thaliana] (TAIR:AT5G44390.1); similar to FAD-binding domain-containing protein [Arabidopsis thaliana] (TAIR:AT1G30760.1); similar to FAD-binding domain-containing protein [Arabidopsis thaliana] (TAIR:AT5G44400.1); similar to Berberine an…	AT2G34790	1.585	3.00008	186	7.327	1.34e-08	1.364e-06	9.545	4.942	4.78	4.848	4.916	4.8715	6.041	6.186	6.756	6.845	6.457

## Sheet: downregulated in 4h PT v dry
ID	Symbol	Description	Genbank	logFC (4hPT v Dry)	FC	Number UP/DOWN	t (4hPT v Dry)	P.Value (4hPT v Dry)	adj.P.Val (4hPT v Dry)	B (4hPT v Dry)	dry pollen-1_signal	dry pollen-2_signal	dry pollen-3_signal	dry pollen-4_signal	average signal_ dry pollen (log2)	4h PT-1_signal	4h PT-2_signal	4h PT-3_signal	4h PT-4_signal	average signal_ 4h PT (log2)
259660_at		protease inhibitor/seed storage/lipid transfer protein (LTP) family protein; similar to lipid transfer protein-related [Arabidopsis thaliana] (TAIR:AT2G44300.1); similar to Protease inhibitor/seed storage/LTP family protein, expressed [Oryza sativa (japonica cultivar-group)] (GB:ABF94168.1); contains InterPro domain Plant lipid transfer protein/Par allergen; (InterPro:IPR000528); contains InterPr…	AT1G55260	-1.613	3.05887	1	-6.878	5.127e-08	4.697e-06	8.213	5.774	6.956	7.02	5.129	6.21975	4.8	4.678	4.444	4.504	4.6065
245928_s_at	VSP2, VSP1	Has acid phosphatase activity dependent on the presence of divalent cations (Mg2+, Co2+, Zn2+, Mn2+) and anti-insect activity. Insects fed with the protein show a retarded development. Induced in response to abscisic acid, jasmonic acid, salt, water deficiency and wounding., encodes an acid phosphatase similar to soybean vegetative storage proteins. Gene expression is induced by wounding and jasm…	multiple	-1.621	3.07588	2	-7.702	4.438e-09	4.938e-07	10.64	5.973	6.767	6.267	5.743	6.1875	4.121	4.73	4.454	4.963	4.567
252678_s_at	NIT2, AT3G44310.1, NIT1	encodes a nitrilase (nitrile aminohydrolase, EC 3.5.5.1) which catalyzes the hydrolysis of indole-3-acetonitrile (IAN) to indole-3-acetic acid (IAA).Mutants have reduced sensitivity to IAN and are sensitive to IAA. Other members of the NIT gene family a, Mutants are resistant to indole-3-acetonitrile. NIT1 catalyzes the terminal activation step in indole-acetic acid biosynthesis. Predominantly ex…	multiple	-1.644	3.12531	3	-5.799	1.355e-06	9.174e-05	4.971	6.091	7.797	7.391	5.49	6.69225	4.518	5.52	4.894	5.26	5.048
247717_at	LTP3	lipid transfer protein 3	AT5G59320	-1.668	3.17774	4	-5.6	2.495e-06	0.0001572	4.369	6.451	6.889	6.176	4.956	6.118	4.124	4.169	4.196	5.309	4.4495
262609_at		similar to nodulin-related [Arabidopsis thaliana] (TAIR:AT2G03440.1); similar to drought-induced protein SDi-6 - common sunflower (fragment) (GB:S71562)	AT1G13930	-1.729	3.31498	5	-8.01	1.81e-09	2.232e-07	11.53	6.278	7.497	7.187	6.63	6.898	5.113	5.149	5.406	5.009	5.16925
259570_at	AT1G20440.1, COR47	Belongs to the dehydrin protein family, which contains highly conserved stretches of 7-17 residues that are repetitively scattered in their sequences, the K-, S-, Y- and lysine rich segments. Cold regulated gene, amino acid sequence homology with Group II LEA (late embryogenesis abundant) proteins. Also responds to osmotic stress, ABA, dehydration and inhibits e.coli growth while overexpressed. C…	AT1G20440	-1.797	3.47497	6	-5.719	1.732e-06	0.0001148	4.729	7.299	8.637	7.784	7.763	7.87075	6.041	6.193	5.557	6.502	6.07325
248921_at		GDSL-motif lipase/hydrolase family protein; similar to GDSL-motif lipase/hydrolase family protein [Arabidopsis thaliana] (TAIR:AT5G45960.1); similar to Os09g0247600 [Oryza sativa (japonica cultivar-group)] (GB:NP_001062663.1); similar to Os02g0110000 [Oryza sativa (japonica cultivar-group)] (GB:NP_001045647.1); similar to Lipolytic enzyme, G-D-S-L [Medicago truncatula] (GB:ABE90349.1); contains I…	AT5G45950	-2.089	4.25453	7	-8.457	5.033e-10	7.043e-08	12.81	7.524	8.434	8.432	6.979	7.84225	5.869	5.376	5.656	6.111	5.753
255795_at	RD20	Encodes a calcium binding protein whose mRNA is induced upon treatment with NaCl, ABA and in response to dessication. mRNA expression under drought conditions is apparent particularly in leaves and flowers.	AT2G33380	-2.128	4.37111	8	-7.847	2.907e-09	3.4e-07	11.06	7.282	8.387	8.021	7.581	7.81775	5.51	5.254	6.184	5.809	5.68925
259574_at	AT1G35310.1	Bet v I allergen family protein; Identical to MLP-like protein 168 (MLP168) [Arabidopsis Thaliana] (GB:Q9C7I3); similar to Bet v I allergen family protein [Arabidopsis thaliana] (TAIR:AT1G35260.1); similar to major latex-like protein [Prunus persica] (GB:AAK14060.1); contains InterPro domain Bet v I allergen; (InterPro:IPR000916)	AT1G35310	-2.718	6.5796	9	-10.89	7.34e-13	1.762e-10	19.28	6.552	7.768	7.9	6.23	7.1125	4.094	4.378	4.416	4.69	4.3945
245803_at		cysteine proteinase (RD21A) / thiol protease; Identical to Cysteine proteinase RD21a precursor (EC 3.4.22.-) (RD21) (RD21A) [Arabidopsis Thaliana] (GB:P43297); similar to cysteine proteinase, putative / thiol protease, putative [Arabidopsis thaliana] (TAIR:AT5G43060.1); similar to senescence-associated cysteine protease [Brassica oleracea] (GB:AAL60579.1); similar to Granulin; Peptidase C1A, papa…	AT1G47128	-2.832	7.12061	10	-12.89	5.96e-15	2.029e-12	24.03	7.004	8.403	7.921	7.083	7.60275	4.245	4.74	4.611	5.487	4.77075
266421_at	AT2G38540.1, LP1	Non-specific lipid transfer protein. Binds calmodulin in a Ca2+-independent manner. Localized to the cell wall. Specifically expressed in L1 epidermal layer., Non-specific lipid transfer protein. Binds calmodulin in a Ca2+-independent manner. Localized to the cell wall. Specifically expressed in L1 epidermal layer.	AT2G38540	-3.584	11.992	11	-16.22	5.455e-18	4.444e-15	30.85	8.048	9.271	9.273	8.426	8.7545	5.362	5.462	4.556	5.302	5.1705
