# Supplementary material for: Penetration of the Stigma and Style Elicits a Novel Transcriptome in Pollen Tubes, Pointing to Genes Critical for Growth in a Pistil
Source: PLoS Genet. 2009 Aug 28;5(8):e1000621. doi: 10.1371/journal.pgen.1000621 (PMC2726614; doi:10.1371/journal.pgen.1000621)
Supplement: Table S13 — Statistical analysis of gene expression changes between SIV PT and dry pollen (1.36 MB XLS) [file pgen.1000621.s018.xls]

## Sheet: Up regulated in SIV PT v dry
ID	Symbol	Description	Genbank	logFC (SIV PT v dry pollen)	number UP/DOWN	FC	t (SIV PT v dry pollen)	P.Value (SIV PT v dry pollen)	adj.P.Val (SIV PT v dry pollen)	B (SIV PT v dry pollen)	dry pollen-1_signal	dry pollen-2_signal	dry pollen-3_signal	dry pollen-4_signal	average signal_ dry pollen (log2)	SIV PT-1_signal	SIV PT-2_signal	SIV PT-3_signal	average signal_ SIV PT (log2)
254439_s_at		carbonic anhydrase family protein; similar to carbonic anhydrase family protein [Arabidopsis thaliana] (TAIR:AT4G21000.1); similar to putative dioscorin class A precursor [Oryza sativa (japonica cultivar-group)] (GB:BAD09854.1); contains InterPro domain Carbonic anhydrase, eukaryotic; (InterPro:IPR001148), carbonic anhydrase family protein; similar to carbonic anhydrase family protein [Arabidopsi…	multiple	8.579	1	382.416	31.63	1.363e-27	6.19e-24	52.72	4.187	3.969	4.569	4.022	4.18675	12.65	12.78	12.86	12.7633
252756_s_at		GDSL-motif lipase, putative; similar to carboxylic ester hydrolase/ lipase [Arabidopsis thaliana] (TAIR:AT1G59406.1); similar to carboxylic ester hydrolase/ lipase [Arabidopsis thaliana] (TAIR:AT1G59030.1); similar to Lipolytic enzyme, G-D-S-L [Medicago truncatula] (GB:ABE88960.1); contains InterPro domain Lipolytic enzyme, G-D-S-L; (InterPro:IPR001087); contains InterPro domain Lipolytic enzyme,…	multiple	7.834	2	228.175	34.17	9.6e-29	1.095e-24	55.25	3.592	3.314	3.282	3.61	3.4495	11.05	11.5	11.31	11.2867
263397_s_at		GDSL-motif lipase/hydrolase family protein; similar to RXF26, carboxylic ester hydrolase [Arabidopsis thaliana] (TAIR:AT1G58430.1); similar to Os01g0827700 [Oryza sativa (japonica cultivar-group)] (GB:NP_001044683.1); similar to Lipolytic enzyme, G-D-S-L [Medicago truncatula] (GB:ABE88960.1); contains InterPro domain Lipolytic enzyme, G-D-S-L; (InterPro:IPR001087), GDSL-motif lipase/hydrolase fam…	multiple	7.618	3	196.448	32.14	7.903e-28	4.537e-24	53.24	5.244	4.101	4.693	5.057	4.77375	12.31	12.48	12.38	12.39
255863_s_at		GDSL-motif lipase/hydrolase family protein; similar to GDSL-motif lipase/hydrolase family protein [Arabidopsis thaliana] (TAIR:AT2G30310.1); similar to Os01g0827700 [Oryza sativa (japonica cultivar-group)] (GB:NP_001044683.1); similar to Lipolytic enzyme, G-D-S-L [Medicago truncatula] (GB:ABE88960.1); contains InterPro domain Lipolytic enzyme, G-D-S-L; (InterPro:IPR001087), GDSL-motif lipase/hydr…	multiple	7.477	4	178.156	24.67	6.33e-24	3.209e-21	44.52	3.28	3.373	3.254	3.639	3.3865	10.42	11.04	11.13	10.8633
264706_at		kinase interacting family protein; similar to EMB1674 (EMBRYO DEFECTIVE 1674) [Arabidopsis thaliana] (TAIR:AT1G58210.1); similar to unknown [Lycopersicon esculentum] (GB:AAK84476.1); contains InterPro domain Prefoldin; (InterPro:IPR009053); contains InterPro domain KIP1-like; (InterPro:IPR011684)	AT1G09720	7.011	5	128.98	28.27	6.381e-26	7.915e-23	49.01	4.681	4.748	5.046	4.479	4.7385	11.72	11.78	11.75	11.75
250716_at	AT5G06170.1	ATSUC9 (SUCROSE-PROTON SYMPORTER 9); carbohydrate transporter/ sucrose:hydrogen symporter/ sugar porter; Identical to Sucrose transport protein SUC9 (Sucrose permease 9) (Sucrose-proton symporter 9) (SUC9) [Arabidopsis Thaliana] (GB:Q9FG00); similar to ATSUC8 (SUCROSE-PROTON SYMPORTER 8), carbohydrate transporter/ sucrose:hydrogen symporter/ sugar porter [Arabidopsis thaliana] (TAIR:AT2G14670.1);…	AT5G06170	6.949	6	123.554	29.23	2.033e-26	3.567e-23	50.12	5.647	6.251	5.321	5.864	5.77075	12.64	12.74	12.78	12.72
264648_at		luminal binding protein 3 (BiP-3) (BP3); similar to BIP (LUMINAL BINDING PROTEIN), ATP binding [Arabidopsis thaliana] (TAIR:AT5G42020.1); similar to luminal binding protein 1 (BiP-1) (BP1) [Arabidopsis thaliana] (TAIR:AT5G28540.1); similar to HSP70B (heat shock protein 70B), ATP binding [Arabidopsis thaliana] (TAIR:AT1G16030.1); similar to luminal binding protein [Pseudotsuga menziesii] (GB:CAA89…	AT1G09080	6.93	7	121.938	45.08	6.42e-33	1.464e-28	64.14	3.745	3.604	3.553	4.083	3.74625	10.63	10.6	10.8	10.6767
257995_at		sugar transporter, putative; Identical to Sugar transport protein 10 (Hexose transporter 10) (STP10) [Arabidopsis Thaliana] (GB:Q9LT15;GB:O81707); similar to STP11 (SUGAR TRANSPORTER 11), carbohydrate transporter/ sugar porter [Arabidopsis thaliana] (TAIR:AT5G23270.1); similar to STP4 (SUGAR TRANSPORTER 4), carbohydrate transporter/ sugar porter [Arabidopsis thaliana] (TAIR:AT3G19930.1); similar …	AT3G19940	6.813	8	112.439	24.26	1.108e-23	5.057e-21	43.97	5.195	5.391	5.173	5.693	5.363	11.97	12.31	12.24	12.1733
249660_at		similar to unknown protein [Arabidopsis thaliana] (TAIR:AT5G36805.1), Encodes a Plant thionin family protein	multiple	6.811	9	112.283	26.08	9.703e-25	6.917e-22	46.36	3.848	3.885	4.17	3.724	3.90675	10.17	11.06	10.93	10.72
258279_at		self-incompatibility protein-related; similar to self-incompatibility protein-related [Arabidopsis thaliana] (TAIR:AT3G27680.1); contains InterPro domain Plant self-incompatibility S1; (InterPro:IPR010264)	AT3G26870	6.612	10	97.8161	31.45	1.667e-27	6.19e-24	52.53	4.294	4.903	3.954	4.525	4.419	10.46	11.34	11.29	11.03
256848_at		kinesin light chain-related; similar to kinesin light chain-related [Arabidopsis thaliana] (TAIR:AT1G27500.1); similar to kinesin light chain-related [Musa acuminata] (GB:ABF70051.1); similar to glycoside hydrolase family 17 protein [Musa balbisiana] (GB:ABF70142.1); similar to similar to A. thaliana protein BAB01483 similar to kinesin light chain [Hordeum vulgare subsp. vulgare] (GB:AAM13438.1);…	AT3G27960	6.581	11	95.7367	21.75	4.211e-22	8.731e-20	40.38	5.523	5.418	5.456	5.543	5.485	12.09	11.97	12.15	12.07
245931_at		pectate lyase family protein; similar to pectate lyase family protein [Arabidopsis thaliana] (TAIR:AT1G30350.1); similar to Pectolytic enzyme, Pectin lyase fold [Medicago truncatula] (GB:ABE82007.1); contains InterPro domain Virulence factor, pectin lyase fold; (InterPro:IPR011050); contains InterPro domain Pectate lyase/Amb allergen; (InterPro:IPR002022); contains InterPro domain Pectolytic enzy…	AT5G09280	6.532	12	92.5397	21.82	3.774e-22	8.044e-20	40.49	6.368	6.211	5.857	5.563	5.99975	12.39	12.63	12.57	12.53
255993_at		NLI interacting factor (NIF) family protein; similar to NLI interacting factor (NIF) family protein [Arabidopsis thaliana] (TAIR:AT1G29780.1); similar to carboxy-terminal domain phosphatase [Dictyostelium discoideum] (GB:XP_628708.1); similar to Os05g0205100 [Oryza sativa (japonica cultivar-group)] (GB:NP_001054894.1); contains InterPro domain Dullard-like phosphatase domain; (InterPro:IPR011948)…	AT1G29770	6.513	13	91.3289	28.24	6.593e-26	7.915e-23	48.98	5.171	4.716	5.427	4.948	5.0655	11.44	11.72	11.58	11.58
254403_at		subtilase family protein; similar to subtilase family protein [Arabidopsis thaliana] (TAIR:AT1G32950.1); similar to subtilase family protein [Arabidopsis thaliana] (TAIR:AT4G10550.1); similar to subtilase family protein [Arabidopsis thaliana] (TAIR:AT1G32940.1); similar to Os09g0530800 [Oryza sativa (japonica cultivar-group)] (GB:NP_001063751.1); similar to Protease-associated PA; Proteinase inhi…	AT4G21323	6.483	14	89.4494	22.59	1.205e-22	3.311e-20	41.62	5.283	5.373	5.567	5.37	5.39825	11.82	11.95	11.88	11.8833
266590_at	AT2G46240.1	A member of Arabidopsis BAG (Bcl-2-associated athanogene) proteins, plant homologs of mammalian regulators of apoptosis. Expression of BAG6 in leaves was strongly induced by heat stress. Knockout mutants exhibited enhanced susceptibility to fungal pathogen Botrytis cinerea. Plant BAG proteins are multi-functional and remarkably similar to their animal counterparts, as they regulate apoptotic-like…	AT2G46240	6.446	15	87.1845	22.8	8.898e-23	2.602e-20	41.92	4.398	4.497	4.972	4.241	4.527	10.93	10.94	11.05	10.9733
257597_at		kinase; similar to protein kinase family protein [Arabidopsis thaliana] (TAIR:AT3G07070.1); similar to putative serine/threonine protein kinase [Oryza sativa (japonica cultivar-group)] (GB:AAT58829.1); similar to Os07g0668900 [Oryza sativa (japonica cultivar-group)] (GB:NP_001060583.1); similar to Os01g0936100 [Oryza sativa (japonica cultivar-group)] (GB:NP_001045326.1); contains InterPro domain …	AT3G24790	6.348	16	81.4589	18.3	1.191e-19	1.141e-17	34.76	5.108	4.423	5.349	5.282	5.0405	11.33	11.41	11.42	11.3867
259803_at	PATL1	novel cell-plate-associated protein that is related in sequence to proteins involved in membrane trafficking in other eukaryotes	AT1G72150	6.319	17	79.8378	17.32	6.917e-19	5.536e-17	33	5.61	5.647	5.477	5.694	5.607	11.81	11.91	12.06	11.9267
250535_at		VQ motif-containing protein; similar to VQ motif-containing protein [Arabidopsis thaliana] (TAIR:AT1G28280.1); similar to VQ [Medicago truncatula] (GB:ABE85646.1); contains InterPro domain VQ; (InterPro:IPR008889), VQ motif-containing protein; similar to VQ motif-containing protein [Arabidopsis thaliana] (TAIR:AT2G33780.1); similar to VQ motif-containing protein [Arabidopsis thaliana] (TAIR:AT1G2…	AT5G08480	6.301	18	78.8479	18.57	7.361e-20	7.633e-18	35.24	4.876	4.672	5.005	4.676	4.80725	10.88	11.22	11.23	11.11
249884_at	AT5G22910.1, ATCHX9	member of Putative Na+/H+ antiporter family, member of Putative Na+/H+ antiporter family	AT5G22910	6.243	19	75.7409	32.13	7.957e-28	4.537e-24	53.24	4.691	4.973	5.108	5.299	5.01775	11.39	11.32	11.07	11.26
267169_at		short-chain dehydrogenase/reductase (SDR) family protein; similar to short-chain dehydrogenase/reductase (SDR) family protein [Arabidopsis thaliana] (TAIR:AT5G02540.1); similar to putative pod-specific dehydrogenase SAC25 [Brassica napus] (GB:CAB58175.1); contains InterPro domain Short-chain dehydrogenase/reductase SDR; (InterPro:IPR002198); contains InterPro domain Glucose/ribitol dehydrogenase;…	AT2G37540	6.209	20	73.9767	21.27	8.868e-22	1.645e-19	39.64	4.805	4.978	5.037	4.44	4.815	10.98	11.04	11.05	11.0233
249496_s_at		similar to unknown protein [Arabidopsis thaliana] (TAIR:AT5G39200.1), similar to unknown protein [Arabidopsis thaliana] (TAIR:AT5G39140.1); similar to unknown protein [Arabidopsis thaliana] (TAIR:AT5G39200.1), similar to unknown protein [Arabidopsis thaliana] (TAIR:AT5G39140.1); similar to Os07g0298100 [Oryza sativa (japonica cultivar-group)] (GB:NP_001059417.1)	multiple	6.201	21	73.5677	20.11	5.549e-21	8.165e-19	37.82	4.737	4.728	5.632	5.076	5.04325	10.91	11.46	11.37	11.2467
266562_at		defense-related protein, putative; similar to glutamine amidotransferase class-I domain-containing protein [Arabidopsis thaliana] (TAIR:AT4G30550.1); similar to defense-related protein [Brassica carinata] (GB:AAK50344.1); contains InterPro domain Glutamine amidotransferase class-I; (InterPro:IPR000991); contains InterPro domain Glutamine amidotransferase superfamily; (InterPro:IPR011702)	AT2G23970	6.192	22	73.1102	23.86	1.95e-23	7.941e-21	43.42	4.871	4.879	4.777	5.019	4.8865	10.39	11.43	11.42	11.08
253934_at		hydrolase, hydrolyzing O-glycosyl compounds; similar to glycosyl hydrolase family 17 protein [Arabidopsis thaliana] (TAIR:AT5G55180.1); similar to elicitor inducible beta-1,3-glucanase NtEIG-E76 [Nicotiana tabacum] (GB:BAB17320.1); contains InterPro domain X8; (InterPro:IPR012946); contains InterPro domain Glycoside hydrolase, family 17; (InterPro:IPR000490)	AT4G26830	6.126	23	69.8409	23.13	5.514e-23	1.797e-20	42.39	4.96	6.154	5.73	5.566	5.6025	11.67	11.74	11.77	11.7267
248332_at	AT5G52640.1, HSP81-1, AT5G52640.1, HSP81-1	Encodes a cytosolic heat shock protein AtHSP90.1. AtHSP90.1 interacts with disease resistance signaling components SGT1b and RAR1 and is required for RPS2-mediated resistance., Encodes a cytosolic heat shock protein AtHSP90.1. AtHSP90.1 interacts with disease resistance signaling components SGT1b and RAR1 and is required for RPS2-mediated resistance., Arabidopsis thaliana 81 kDA heat shock protei…	AT5G52640	6.041	24	65.8449	13.95	5.734e-16	2.365e-14	26.25	5.933	5.578	5.005	5.399	5.47875	11.44	11.35	11.77	11.52
248593_at		Encodes a putative pectin methylesterase. The gene is preferentially expressed in floral buds.	AT5G49180	5.971	25	62.7264	9.885	9.905e-12	1.661e-10	16.41	5.902	5.756	6.248	5.935	5.96025	11.64	12.13	12.03	11.9333
266492_at		protein kinase family protein; similar to kinase [Arabidopsis thaliana] (TAIR:AT2G24370.1); similar to protein kinase family protein [Arabidopsis thaliana] (TAIR:AT4G31230.1); similar to protein kinase family protein [Arabidopsis thaliana] (TAIR:AT5G35380.1); similar to serine threonine kinase [Zea mays] (GB:AAL59227.1); similar to Protein kinase; UspA [Medicago truncatula] (GB:ABE79207.1); simil…	AT2G07020	5.901	26	59.7555	19.08	3.083e-20	3.741e-18	36.11	4.142	4.204	3.943	4.065	4.0885	9.837	10.12	10.01	9.989
255531_at		similar to unknown protein [Arabidopsis thaliana] (TAIR:AT5G61710.1); similar to Os01g0930500 [Oryza sativa (japonica cultivar-group)] (GB:NP_001045290.1)	AT4G02160	5.88	27	58.892	29.37	1.729e-26	3.286e-23	50.28	6.047	6.471	6.099	6.385	6.2505	12.05	12.12	12.22	12.13
246116_at		similar to kinase [Arabidopsis thaliana] (TAIR:AT2G24370.1); similar to Protein kinase; UspA [Medicago truncatula] (GB:ABE79207.1); contains domain no description (G3D.3.40.50.1420); contains domain Adenine nucleotide alpha hydrolases-like (SSF52402)	AT5G20310	5.867	28	58.3637	21.88	3.454e-22	7.692e-20	40.58	5.982	5.538	5.943	6.238	5.92525	11.7	11.86	11.81	11.79
252315_at	AT3G48690.1	Encodes a protein with carboxylesterase whose activity was tested using both pNA and 2,4-D-methyl.	AT3G48690	5.856	29	57.9204	19.83	8.851e-21	1.239e-18	37.35	5.179	5.684	5.171	5.072	5.2765	10.88	11.32	11.2	11.1333
259821_at		subtilase family protein; similar to subtilase family protein [Arabidopsis thaliana] (TAIR:AT1G66210.1); similar to subtilase family protein [Arabidopsis thaliana] (TAIR:AT4G21650.1); similar to subtilase family protein [Arabidopsis thaliana] (TAIR:AT4G10540.1); similar to Protease-associated PA; Proteinase inhibitor I9, subtilisin propeptide [Medicago truncatula] (GB:ABE90461.1); contains InterP…	AT1G66220	5.79	30	55.3304	25.54	1.977e-24	1.252e-21	45.66	5.837	5.936	5.897	5.157	5.70675	11.38	11.63	11.48	11.4967
246560_at		similar to unknown protein [Arabidopsis thaliana] (TAIR:AT3G02125.1)	AT5G15560	5.78	31	54.9482	15.83	1.173e-17	6.759e-16	30.16	4.621	4.497	6.2	5.285	5.15075	10.78	11.1	10.91	10.93
249794_at	AT5G23530.1	similar to ATGID1C/GID1C (GA INSENSITIVE DWARF1C) [Arabidopsis thaliana] (TAIR:AT5G27320.1); similar to Esterase/lipase/thioesterase [Medicago truncatula] (GB:ABE80317.1); contains InterPro domain Esterase/lipase/thioesterase; (InterPro:IPR000379); contains InterPro domain Alpha/beta hydrolase fold-3; (InterPro:IPR013094)	AT5G23530	5.758	32	54.1166	24.12	1.348e-23	5.803e-21	43.78	5.568	5.123	4.747	4.829	5.06675	10.78	10.9	10.8	10.8267
258103_at	AT3G23630.1, ATIPT7	Encodes an isopentenyl transferase involved in cytokinin biosynthesis., Encodes an isopentenyl transferase involved in cytokinin biosynthesis.	AT3G23630	5.706	33	52.2008	20.38	3.615e-21	5.727e-19	38.24	4.778	4.968	4.784	4.963	4.87325	10.49	10.6	10.64	10.5767
249883_at	AT5G22900.1, ATCHX3	member of Putative Na+/H+ antiporter family, member of Putative Na+/H+ antiporter family	AT5G22900	5.689	34	51.5893	26.11	9.414e-25	6.917e-22	46.39	3.128	3.335	3.308	3.507	3.3195	8.978	8.896	9.151	9.00833
251281_at	AGP20, AT3G61640.1, AGP20, AT3G61640.1	AGP20 (ARABINOGALACTAN PROTEIN 20); Identical to Arabinogalactan peptide 20 precursor (AG-peptide 20) (AGP20) [Arabidopsis Thaliana] (GB:Q9M373); similar to AGP16 (ARABINOGALACTAN PROTEIN 16) [Arabidopsis thaliana] (TAIR:AT2G46330.1); similar to unknown [Capsicum annuum] (GB:AAM12785.1); similar to Os05g0217000 [Oryza sativa (japonica cultivar-group)] (GB:NP_001054936.1); contains InterPro domain…	AT3G61640	5.674	35	51.0557	16.16	6.184e-18	3.854e-16	30.8	3.741	4.007	3.639	3.758	3.78625	8.735	9.791	9.852	9.45933
248961_at		subtilase family protein; similar to subtilase family protein [Arabidopsis thaliana] (TAIR:AT5G45640.1); similar to subtilisin-like proteinase-like [Oryza sativa (japonica cultivar-group)] (GB:BAB21149.1); contains InterPro domain Protease-associated PA; (InterPro:IPR003137); contains InterPro domain Peptidase S8 and S53, subtilisin, kexin, sedolisin; (InterPro:IPR000209); contains InterPro domai…	AT5G45650	5.664	36	50.703	19.77	9.691e-21	1.332e-18	37.26	5.349	5.725	5.804	5.575	5.61325	11.07	11.43	11.34	11.28
254104_at		integral membrane family protein; similar to integral membrane family protein [Arabidopsis thaliana] (TAIR:AT4G03540.1); similar to Os05g0245300 [Oryza sativa (japonica cultivar-group)] (GB:NP_001055014.1); similar to integral membrane family protein-like [Oryza sativa (japonica cultivar-group)] (GB:BAD37279.1); similar to hypothetical protein [Oryza sativa (japonica cultivar-group)] (GB:BAD03557…	AT4G25040	5.572	37	47.5707	21.13	1.104e-21	2.027e-19	39.42	5.701	6.655	5.47	5.73	5.889	11.43	11.47	11.48	11.46
257077_at		pathogenesis-related protein, putative; similar to ATPRB1 (Arabidopsis thaliana basic pathogenesis-related protein 1) [Arabidopsis thaliana] (TAIR:AT2G14580.1); similar to pathogenesis-related protein 1a [Malus x domestica] (GB:ABC47922.1); contains InterPro domain Allergen V5/Tpx-1 related; (InterPro:IPR001283)	AT3G19690	5.528	38	46.1417	22.43	1.528e-22	3.962e-20	41.38	6.674	6.837	5.753	5.037	6.07525	11.5	11.75	11.56	11.6033
263935_at		U-box domain-containing protein; similar to U-box domain-containing protein [Arabidopsis thaliana] (TAIR:AT3G52450.1); similar to U-box protein [Capsicum annuum] (GB:ABA59556.1); contains InterPro domain Armadillo-like helical; (InterPro:IPR011989); contains InterPro domain U box; (InterPro:IPR003613)	AT2G35930	5.513	39	45.6645	31.33	1.9e-27	6.19e-24	52.4	5.583	5.443	6.141	5.926	5.77325	11.21	11.3	11.34	11.2833
260885_at	AT1G29230.1, CIPK18	Encodes a member of the SNF1-related kinase (SnRK) gene family (SnRK3.20), which has also been reported as a member of the CBL-interacting protein kinases (CIPK18)., Encodes a member of the SNF1-related kinase (SnRK) gene family (SnRK3.20), which has also been reported as a member of the CBL-interacting protein kinases (CIPK18).	AT1G29230	5.483	40	44.7247	19.43	1.711e-20	2.201e-18	36.7	5.655	5.678	6.276	5.68	5.82225	11.32	11.36	11.24	11.3067
249243_s_at		glycosyl hydrolase family 1 protein; similar to glycosyl hydrolase family 1 protein [Arabidopsis thaliana] (TAIR:AT5G44640.1); similar to glycosyl hydrolase family 1 protein [Arabidopsis thaliana] (TAIR:AT2G44450.1); similar to glycosyl hydrolase family 1 protein [Arabidopsis thaliana] (TAIR:AT2G25630.1); similar to Glycoside hydrolase, family 1 [Medicago truncatula] (GB:ABE83886.1); contains Int…	multiple	5.477	41	44.5391	23.58	2.891e-23	1.099e-20	43.03	6.788	5.998	5.851	5.814	6.11275	11.42	11.64	11.71	11.59
263150_at		17.4 kDa class III heat shock protein (HSP17.4-CIII); similar to AT-HSP17.6A (Arabidopsis thaliana heat shock protein 17.6A) [Arabidopsis thaliana] (TAIR:AT5G12030.1); similar to small heat stress protein class CIII [Lycopersicon peruvianum] (GB:AAK84869.1); contains InterPro domain HSP20-like chaperone; (InterPro:IPR008978); contains InterPro domain Heat shock protein Hsp20; (InterPro:IPR002068)	AT1G54050	5.354	42	40.8992	15.65	1.689e-17	9.373e-16	29.79	7.057	6.163	5.823	6.284	6.33175	11.7	11.55	11.8	11.6833
266294_at		17.6 kDa class I small heat shock protein (HSP17.6B-CI); similar to 17.8 kDa class I heat shock protein (HSP17.8-CI) [Arabidopsis thaliana] (TAIR:AT1G07400.1); similar to 17.5 kDa class I heat shock protein [Carica papaya] (GB:AAR25848.1); contains InterPro domain HSP20-like chaperone; (InterPro:IPR008978); contains InterPro domain Heat shock protein Hsp20; (InterPro:IPR002068)	AT2G29500	5.33	43	40.2244	18.8	4.961e-20	5.574e-18	35.64	5.198	5.398	4.861	5.164	5.15525	9.668	10.84	10.95	10.486
263757_at		cysteine proteinase A494, putative / thiol protease, putative; Identical to Probable cysteine proteinase A494 precursor (EC 3.4.22.-) [Arabidopsis Thaliana] (GB:P43295;GB:Q9SJT5); similar to RD19 (RESPONSIVE TO DEHYDRATION 19), cysteine-type peptidase [Arabidopsis thaliana] (TAIR:AT4G39090.1); similar to senescence-associated cysteine protease [Brassica oleracea] (GB:AAL60581.1); contains InterPr…	AT2G21430	5.33	44	40.2244	18.67	6.176e-20	6.614e-18	35.42	6.648	6.858	6.717	7.15	6.84325	12	12.3	12.21	12.17
254733_at		glycoside hydrolase family 28 protein / polygalacturonase (pectinase) family protein; similar to glycoside hydrolase family 28 protein / polygalacturonase (pectinase) family protein [Arabidopsis thaliana] (TAIR:AT2G15450.1); similar to glycoside hydrolase family 28 protein / polygalacturonase (pectinase) family protein [Arabidopsis thaliana] (TAIR:AT2G15470.1); similar to glycoside hydrolase fami…	AT4G13760	5.329	45	40.1966	26.26	7.744e-25	6.309e-22	46.58	3.294	3.257	3.488	3.347	3.3465	7.96	9.196	8.873	8.67633
264376_at		protein phosphatase 2C, putative / PP2C, putative; similar to protein phosphatase 2C, putative / PP2C, putative [Arabidopsis thaliana] (TAIR:AT4G31860.1); similar to Os06g0651600 [Oryza sativa (japonica cultivar-group)] (GB:NP_001058229.1); similar to Os02g0180000 [Oryza sativa (japonica cultivar-group)] (GB:NP_001046088.1); similar to Protein phosphatase 2C [Medicago truncatula] (GB:ABE93914.1);…	AT2G25070	5.286	46	39.0162	21.55	5.75e-22	1.131e-19	40.07	4.145	5.397	5.216	4.845	4.90075	9.703	10.4	10.46	10.1877
261545_at		similar to hydroxyproline-rich glycoprotein family protein [Arabidopsis thaliana] (TAIR:AT1G63540.1); similar to Leishmania major strain Friedlin proteophosphoglycan 5 [Leishmania major strain Friedlin] (GB:XP_843163.1)	AT1G63530	5.278	47	38.8004	27.05	2.821e-25	2.798e-22	47.57	5.277	5.261	5.221	5.282	5.26025	10.5	10.58	10.54	10.54
246608_at		protein kinase family protein; similar to protein kinase family protein [Arabidopsis thaliana] (TAIR:AT2G07020.1); similar to kinase [Arabidopsis thaliana] (TAIR:AT2G24370.1); similar to protein kinase family protein [Arabidopsis thaliana] (TAIR:AT4G31230.1); similar to serine threonine kinase [Zea mays] (GB:AAL59227.1); similar to Protein kinase; UspA [Medicago truncatula] (GB:ABE79207.1); simil…	AT5G35380	5.263	48	38.3991	22.36	1.701e-22	4.219e-20	41.28	6.047	5.773	4.962	5.884	5.6665	10.6	11.18	11.01	10.93
265174_s_at		polygalacturonase; similar to polygalacturonase, putative / pectinase, putative [Arabidopsis thaliana] (TAIR:AT1G70500.1); similar to polygalacturonase [Cucumis sativus] (GB:BAA88472.1); contains InterPro domain Virulence factor, pectin lyase fold; (InterPro:IPR011050); contains InterPro domain Glycoside hydrolase, family 28; (InterPro:IPR000743); contains InterPro domain Pectolytic enzyme, Pecti…	multiple	5.262	49	38.3725	25.62	1.771e-24	1.154e-21	45.77	3.481	3.54	3.825	3.315	3.54025	9.724	8.251	8.432	8.80233
262911_s_at		17.8 kDa class I heat shock protein (HSP17.8-CI); similar to 17.6 kDa class I heat shock protein (HSP17.6A-CI) [Arabidopsis thaliana] (TAIR:AT1G59860.1); similar to 17.5 kDa class I heat shock protein [Carica papaya] (GB:AAR25848.1); contains InterPro domain HSP20-like chaperone; (InterPro:IPR008978); contains InterPro domain Heat shock protein Hsp20; (InterPro:IPR002068), 17.6 kDa class I heat s…	multiple	5.248	50	38.0019	10.62	1.446e-12	2.84e-11	18.35	5.949	5.99	5.139	5.271	5.58725	10.58	10.83	11.09	10.8333
250296_at	AT5G12020.1	17.6 kDa class II heat shock protein (HSP17.6-CII); Identical to 17.6 kDa class II heat shock protein (HSP17.6II) [Arabidopsis Thaliana] (GB:P29830); similar to AT-HSP17.6A (Arabidopsis thaliana heat shock protein 17.6A) [Arabidopsis thaliana] (TAIR:AT5G12030.1); similar to 17.9 kDa class II heat shock protein (GB:P46516); contains InterPro domain HSP20-like chaperone; (InterPro:IPR008978); conta…	AT5G12020	5.203	51	36.8349	18.27	1.243e-19	1.181e-17	34.72	6.325	5.659	6.197	5.827	6.002	11.4	10.96	11.25	11.2033
257939_at	STP4	Encodes a sucrose hydrogen symporter that is induced by wounding.	AT3G19930	5.149	52	35.4816	24.95	4.345e-24	2.36e-21	44.89	7.148	7.634	7.043	7.523	7.337	12.39	12.55	12.51	12.4833
250331_at		similar to unknown protein [Arabidopsis thaliana] (TAIR:AT5G26050.1); contains InterPro domain Plant self-incompatibility S1; (InterPro:IPR010264)	AT5G11820	5.142	53	35.3099	18.57	7.396e-20	7.634e-18	35.24	5.796	5.1	4.858	4.83	5.146	10.16	10.47	10.23	10.2867
252897_at	AT4G39490.1, CYP96A10	member of CYP96A, member of CYP96A	AT4G39490	5.121	54	34.7996	19.4	1.784e-20	2.261e-18	36.66	4.798	4.752	5.431	4.643	4.906	9.825	10.25	10	10.025
254746_at		auxin-responsive protein, putative; similar to auxin-responsive family protein [Arabidopsis thaliana] (TAIR:AT3G25290.2); similar to hypothetical protein 26.t00022 [Brassica oleracea] (GB:ABD65002.1); similar to Os03g0194900 [Oryza sativa (japonica cultivar-group)] (GB:NP_001049254.1); similar to Os08g0524200 [Oryza sativa (japonica cultivar-group)] (GB:NP_001062286.1); contains InterPro domain P…	AT4G12980	5.109	55	34.5114	24.71	5.97e-24	3.095e-21	44.58	6.936	6.441	6.822	6.18	6.59475	11.71	11.71	11.69	11.7033
266161_at	AT2G28170.1, ATCHX7	member of Putative Na+/H+ antiporter family, member of Putative Na+/H+ antiporter family	AT2G28170	5.09	56	34.0598	21.76	4.18e-22	8.731e-20	40.39	4.802	4.044	3.836	3.942	4.156	9.167	9.489	9.083	9.24633
254656_at		similar to unknown protein [Arabidopsis thaliana] (TAIR:AT1G29530.1); similar to hypothetical protein [Yarrowia lipolytica] (GB:XP_500773.1), similar to unknown protein [Arabidopsis thaliana] (TAIR:AT1G29530.1)	AT4G18070	5.086	57	33.9655	21.3	8.447e-22	1.581e-19	39.69	6.616	6.566	6.424	5.674	6.32	11.45	11.4	11.36	11.4033
258330_at	AT3G16130.1	Encodes a member of KPP-like gene family, homolog of KPP (kinase partner protein) gene in tomato. Also a member of the RopGEF (guanine nucleotide exchange factor) family, containing the novel PRONE domain (plant-specific Rop nucleotide exchanger), which is exclusively active towards members of the Rop subfamily.	AT3G16130	5.07	58	33.5909	29.96	8.736e-27	2.214e-23	50.94	6.012	5.46	5.416	5.865	5.68825	10.66	10.84	10.77	10.7567
261714_at	AT1G18510.1	Member of TETRASPANIN family	AT1G18510	5.068	59	33.5444	26.18	8.615e-25	6.671e-22	46.48	4.937	4.809	4.623	4.548	4.72925	9.544	9.907	9.941	9.79733
257439_at		mechanosensitive ion channel domain-containing protein / MS ion channel domain-containing protein; similar to mechanosensitive ion channel domain-containing protein / MS ion channel domain-containing protein [Arabidopsis thaliana] (TAIR:AT3G14810.1); similar to mechanosensitive ion channel domain-containing protein / MS ion channel domain-containing protein [Arabidopsis thaliana] (TAIR:AT1G53470.…	AT2G17000	5.051	60	33.1514	17.05	1.133e-18	8.501e-17	32.51	4.272	4.209	5.116	4.846	4.61075	9.349	9.748	9.889	9.662
250351_at	AT5G12030.1, AT-HSP17.6A	Encodes a cytosolic small heat shock protein with chaperone activity that is induced by heat and osmotic stress and is also expressed late in seed development., Encodes a cytosolic small heat shock protein with chaperone activity that is induced by heat and osmotic stress and is also expressed late in seed development.	AT5G12030	5.044	61	32.991	12.92	5.609e-15	1.838e-13	23.95	5.617	5.115	5.721	5.06	5.37825	10.29	10.37	10.6	10.42
250358_at	AGP15	Encodes arabinogalactan protein (AGP15).	AT5G11740	5.034	62	32.7631	22.36	1.695e-22	4.219e-20	41.28	7.071	7.359	6.79	7.25	7.1175	12.15	12.16	12.15	12.1533
254839_at		stress-inducible protein, putative; similar to stress-inducible protein, putative [Arabidopsis thaliana] (TAIR:AT1G12270.1); similar to stress-inducible protein, putative [Arabidopsis thaliana] (TAIR:AT1G62740.1); similar to Os02g0644100 [Oryza sativa (japonica cultivar-group)] (GB:NP_001047563.1); similar to Os04g0538000 [Oryza sativa (japonica cultivar-group)] (GB:NP_001053429.1); similar to He…	AT4G12400	5.012	63	32.2673	15.03	5.817e-17	2.91e-15	28.55	4.386	4.328	3.895	4.719	4.332	8.932	9.469	9.63	9.34367
263469_at	ATCHX21	member of Putative Na+/H+ antiporter family	AT2G31910	4.995	64	31.8893	23.75	2.276e-23	9.107e-21	43.26	4.529	4.801	5.045	4.688	4.76575	9.588	9.859	9.836	9.761
254710_at	AT4G18050.1	PGP9 (P-GLYCOPROTEIN 9); ATPase, coupled to transmembrane movement of substances; Identical to Multidrug resistance protein 9 (P-glycoprotein 9) (MDR9) [Arabidopsis Thaliana] (GB:Q9M0M2;GB:Q9SVW6); similar to PGP11 (P-GLYCOPROTEIN 11), ATPase, coupled to transmembrane movement of substances [Arabidopsis thaliana] (TAIR:AT1G02520.1); similar to (P-GLYCOPROTEIN 7, PGP7), ATPase, coupled to transmem…	AT4G18050	4.993	65	31.8451	26.29	7.401e-25	6.253e-22	46.62	6.49	6.762	6.509	6.159	6.48	11.31	11.6	11.51	11.4733
251101_at	AT5G01680.1, ATCHX26	member of Putative Na+/H+ antiporter family, member of Putative Na+/H+ antiporter family	AT5G01680	4.99	66	31.779	22.97	6.929e-23	2.136e-20	42.16	5.041	4.732	5.367	4.898	5.0095	10.04	10.06	9.898	9.99933
251428_at	DIN2	Encodes a protein similar to beta-glucosidase and is a member of glycoside hydrolase family 1. Expression is induced after 24 hours of dark treatment, in senescing leaves and treatment with exogenous photosynthesis inhibitor. Induction of gene expression was suppressed in excised leaves supplied with sugar. The authors suggest that the gene's expression pattern is responding to the level of sugar…	AT3G60140	4.977	67	31.4939	20.14	5.323e-21	7.884e-19	37.86	4.529	4.405	4.472	3.74	4.2865	9.502	9.325	8.964	9.26367
246096_at	AT5G20330.1, BETAG4, AT5G20330.1, BETAG4	BETAG4 ("beta-1,3-glucanase 4"); hydrolase, hydrolyzing O-glycosyl compounds; similar to BG5 (BETA-1,3-GLUCANASE 5), hydrolase, hydrolyzing O-glycosyl compounds [Arabidopsis thaliana] (TAIR:AT5G20340.1); similar to Os01g0801500 [Oryza sativa (japonica cultivar-group)] (GB:NP_001044540.1); similar to beta-1,3-glucanase [Musa x paradisiaca] (GB:ABJ98942.1); contains InterPro domain Glycoside hydrol…	AT5G20330	4.971	68	31.3632	21.12	1.111e-21	2.027e-19	39.42	5.113	5.335	4.855	5.253	5.139	10.15	10.14	10.04	10.11
248045_at	HSP81-2	a member of heat shock protein 90 (HSP90) gene family. Expressed in all tissues and abundant in root apical meristem, pollen and tapetum. Expression is NOT heat-induced but induced by IAA and NaCl.	AT5G56030	4.952	69	30.9528	13.85	7.08e-16	2.869e-14	26.04	4.882	5.167	4.486	4.627	4.7905	9.766	9.531	9.931	9.74267
259757_at	AT1G77510.1	Encodes a protein disulfide isomerase-like (PDIL) protein, a member of a multigene family within the thioredoxin (TRX) superfamily.	AT1G77510	4.934	70	30.5691	22.63	1.141e-22	3.175e-20	41.67	5.203	4.812	4.586	4.992	4.89825	9.876	9.658	9.963	9.83233
253246_at		similar to unknown protein [Arabidopsis thaliana] (TAIR:AT2G16385.1)	AT4G34600	4.917	71	30.211	20.65	2.326e-21	3.873e-19	38.68	3.977	3.913	4.068	3.914	3.968	8.87	8.994	8.792	8.88533
258788_at		MD-2-related lipid recognition domain-containing protein / ML domain-containing protein; similar to MD-2-related lipid recognition domain-containing protein / ML domain-containing protein [Arabidopsis thaliana] (TAIR:AT5G06480.1); similar to Os03g0788200 [Oryza sativa (japonica cultivar-group)] (GB:NP_001051500.1); similar to putative ML domain protein [Nicotiana glauca] (GB:CAH69231.1); similar …	AT3G11780	4.912	72	30.1064	15.41	2.711e-17	1.442e-15	29.32	5.179	5.666	5.201	4.539	5.14625	9.911	10.13	10.13	10.057
251016_at		allergen V5/Tpx-1-related family protein; similar to pathogenesis-related protein, putative [Arabidopsis thaliana] (TAIR:AT3G09590.1); similar to pathogenisis-related protein 1.1 [Triticum aestivum] (GB:CAA07473.1); contains InterPro domain Allergen V5/Tpx-1 related; (InterPro:IPR001283)	AT5G02730	4.907	73	30.0023	22.46	1.449e-22	3.798e-20	41.44	4.84	5.169	4.827	5.653	5.12225	10.02	10.03	10.03	10.0267
259064_at	AT3G07490.1	A member of ARF GAP domain (AGD), A thaliana has 15 members, grouped into four classes.	AT3G07490	4.891	74	29.6714	23.41	3.645e-23	1.341e-20	42.8	6.405	6.165	5.556	6.547	6.16825	10.94	11.18	11.06	11.06
259923_at		protein kinase family protein; similar to kinase [Arabidopsis thaliana] (TAIR:AT1G17540.1); similar to High mobility group protein HMG14 and HMG17; Protein kinase [Medicago truncatula] (GB:ABE79015.1); contains InterPro domain Protein kinase-like; (InterPro:IPR011009); contains InterPro domain Protein kinase; (InterPro:IPR000719); contains InterPro domain Serine/threonine protein kinase, active s…	AT1G72760	4.888	75	29.6097	24.36	9.63e-24	4.483e-21	44.11	4.716	4.729	4.406	4.939	4.6975	9.44	9.73	9.586	9.58533
258739_s_at		similar to unknown protein [Arabidopsis thaliana] (TAIR:AT3G05770.1); similar to hypothetical protein MtrDRAFT_AC149474g11v1 [Medicago truncatula] (GB:ABE88288.1), similar to unknown protein [Arabidopsis thaliana] (TAIR:AT1G54300.1); similar to hypothetical protein MtrDRAFT_AC149474g11v1 [Medicago truncatula] (GB:ABE88288.1); contains domain Cobalamin (vitamin B12)-dependent enzymes (SSF51703); c…	multiple	4.886	76	29.5687	29.6	1.33e-26	3.034e-23	50.53	4.028	4.709	3.611	3.985	4.08325	8.935	8.997	8.976	8.96933
262113_at		late embryogenesis abundant 3 family protein / LEA3 family protein; similar to SAG21 (SENESCENCE-ASSOCIATED GENE 21) [Arabidopsis thaliana] (TAIR:AT4G02380.1); similar to late embryogenis abundant protein 5 [Nicotiana tabacum] (GB:AAC06242.1); contains InterPro domain Late embryogenesis abundant protein 3; (InterPro:IPR004926)	AT1G02820	4.846	77	28.7602	17.88	2.498e-19	2.217e-17	34.02	7.157	6.712	7.605	7.452	7.2315	11.93	12.13	12.17	12.0767
246884_at		ChaC-like family protein; similar to ChaC-like family protein [Arabidopsis thaliana] (TAIR:AT4G31290.1); similar to ChaC-like family protein-like [Solanum tuberosum] (GB:ABB87104.1); similar to meloidogyne-induced (GB:ABA46779.1); contains InterPro domain ChaC-like protein; (InterPro:IPR006840)	AT5G26220	4.842	78	28.6805	23.39	3.778e-23	1.368e-20	42.76	7.507	7.069	7.434	6.844	7.2135	11.96	12.11	12.1	12.0567
267045_at	AT2G34180.1, CIPK13	Encodes CBL-interacting protein kinase 13 (CIPK13)., Encodes CBL-interacting protein kinase 13 (CIPK13).	AT2G34180	4.839	79	28.621	15.28	3.495e-17	1.824e-15	29.06	5.058	4.595	4.834	4.484	4.74275	9.765	9.42	9.559	9.58133
258133_at	AT3G24500.1	One of three genes in A. thaliana encoding multiprotein bridging factor 1, a highly conserved transcriptional coactivator. May serve as a bridging factor between a bZIP factor and TBP. Its expression is specifically elevated in response to pathogen infection, salinity, drought, heat, hydrogen peroxide, and application of abscisic acid or salicylic acid. Constitutive expression enhances the tolera…	AT3G24500	4.839	80	28.621	12.26	2.556e-14	7.334e-13	22.42	6.813	6.699	5.199	5.642	6.08825	10.96	10.66	11.17	10.93
260978_at		17.6 kDa class I small heat shock protein (HSP17.6C-CI) (AA 1-156); Identical to 17.6 kDa class I heat shock protein (HSP 17.6) (HSP17.6) [Arabidopsis Thaliana] (GB:P13853;GB:Q9C8L3); similar to ATHSP17.4 (Arabidopsis thaliana heat shock protein 17.4) [Arabidopsis thaliana] (TAIR:AT3G46230.1); similar to low molecular weight heat-shock protein [Brassica rapa] (GB:AAB72109.1); contains InterPro do…	AT1G53540	4.832	81	28.4824	18.94	3.886e-20	4.499e-18	35.88	5.971	5.56	5.998	5.883	5.853	10.74	10.62	10.69	10.6833
267335_s_at		glycosyl hydrolase family 17 protein; Identical to Putative glucan endo-1,3-beta-glucosidase 8 precursor (EC 3.2.1.39) ((1->3)-beta-glucan endohydrolase 8) ((1->3)-beta-glucanase 8) (Beta- 1,3-endoglucanase 8) (Beta-1,3-glucanase 8) [Arabidopsis Thaliana] (GB:Q6NKW9;GB:Q67XG3;GB:Q9XIR7); similar to glycosyl hydrolase family 17 protein [Arabidopsis thaliana] (TAIR:AT5G18220.1); similar to glycosyl…	multiple	4.812	82	28.0903	15.66	1.663e-17	9.249e-16	29.81	4.724	5.407	4.876	4.421	4.857	9.73	9.812	9.465	9.669
246336_at	ATCHX4	member of Putative Na+/H+ antiporter family	AT3G44900	4.803	83	27.9156	20.26	4.361e-21	6.767e-19	38.06	4.175	4.438	4.489	4.66	4.4405	9.077	9.369	9.284	9.24333
249565_at		self-incompatibility protein-related; similar to self-incompatibility protein-related [Arabidopsis thaliana] (TAIR:AT5G04350.1); contains InterPro domain Plant self-incompatibility S1; (InterPro:IPR010264)	AT5G38440	4.793	84	27.7228	14.02	4.847e-16	2.025e-14	26.42	4.285	4.063	4.024	3.425	3.94925	9.214	8.587	8.424	8.74167
245757_at	PHI-1	At1g35140 (At1g35140/T32G9_32) mRNA, complete cds	AT1G35140	4.779	85	27.4551	16.12	6.616e-18	4.09e-16	30.74	5.011	4.402	4.565	5.248	4.8065	8.653	10.04	10.07	9.58767
265904_at		glycosyl hydrolase family 1 protein; similar to glycosyl hydrolase family 1 protein [Arabidopsis thaliana] (TAIR:AT5G44640.1); similar to glycosyl hydrolase family 1 protein [Arabidopsis thaliana] (TAIR:AT5G42260.1); similar to glycosyl hydrolase family 1 protein [Arabidopsis thaliana] (TAIR:AT2G44450.1); similar to Glycoside hydrolase, family 1 [Medicago truncatula] (GB:ABE83886.1); contains Int…	AT2G25630	4.764	86	27.1711	22.28	1.9e-22	4.563e-20	41.17	5.399	4.205	4.64	5.046	4.8225	10.15	9.286	9.321	9.58567
247033_at	SKIP2	Encodes an SKP1 interacting partner (SKIP2).	AT5G67250	4.752	87	26.946	26.61	4.958e-25	4.507e-22	47.02	5.561	5.495	4.733	5.33	5.27975	9.952	9.988	10.16	10.0333
266419_at	ANNAT3	Annexins are calcium binding proteins that are localized in the cytoplasm. When cytosolic Ca2+ increases, they relocate to the plasma membrane.	AT2G38760	4.707	88	26.1185	17.76	3.118e-19	2.684e-17	33.8	6.144	5.139	4.463	5.399	5.28625	9.697	10.2	10.08	9.99233
252987_at		similar to unknown protein [Arabidopsis thaliana] (TAIR:AT1G76270.1); similar to axi 1 [Nicotiana tabacum] (GB:CAA56570.1); contains InterPro domain Protein of unknown function DUF246, plant; (InterPro:IPR004348)	AT4G38390	4.699	89	25.9741	21.54	5.859e-22	1.142e-19	40.05	5.734	5.99	5.423	5.563	5.6775	10.34	10.41	10.37	10.3733
254294_at		rhomboid family protein; similar to ATRBL2 (ARABIDOPSIS THALIANA RHOMBOID-LIKE 2), serine-type endopeptidase [Arabidopsis thaliana] (TAIR:AT1G63120.1); similar to membrane protein [Saccharum hybrid cultivar H65-7052] (GB:AAA02747.1); contains InterPro domain Prismane-like; (InterPro:IPR011254); contains InterPro domain Rhomboid-like protein; (InterPro:IPR002610)	AT4G23070	4.691	90	25.8304	21.98	2.976e-22	6.788e-20	40.72	6.144	6.152	5.596	5.837	5.93225	10.71	10.59	10.57	10.6233
262307_at		DNAJ heat shock N-terminal domain-containing protein; similar to DNAJ heat shock N-terminal domain-containing protein [Arabidopsis thaliana] (TAIR:AT1G56300.1); similar to DnaJ-like protein [Glycine max] (GB:AAM23263.1); contains InterPro domain Heat shock protein DnaJ, N-terminal; (InterPro:IPR001623)	AT1G71000	4.675	91	25.5455	20.76	1.968e-21	3.325e-19	38.85	4.33	4.28	4.408	4.121	4.28475	8.593	8.898	9.387	8.95933
247494_at		calnexin 1 (CNX1); Identical to Calnexin homolog 1 precursor (CNX1) [Arabidopsis Thaliana] (GB:P29402); similar to calnexin, putative [Arabidopsis thaliana] (TAIR:AT5G07340.1); similar to calnexin homolog (GB:AAA17742.1); similar to Concanavalin A-like lectin/glucanase [Medicago truncatula] (GB:ABE80216.1); similar to putative papillar cell-specific calnexin [Brassica napus] (GB:AAK84429.1); cont…	AT5G61790	4.661	92	25.2989	27.21	2.328e-25	2.413e-22	47.75	6.638	6.278	6.514	6.362	6.448	11.16	11.05	11.12	11.11
255526_at		exocyst complex subunit Sec15-like family protein; similar to exocyst complex subunit Sec15-like family protein [Arabidopsis thaliana] (TAIR:AT3G56640.1); similar to PREDICTED: similar to Exocyst complex component Sec15A isoform 3 [Canis familiaris] (GB:XP_866644.1); similar to Os03g0163500 [Oryza sativa (japonica cultivar-group)] (GB:NP_001049059.1); similar to Os01g0351300 [Oryza sativa (japoni…	AT4G02350	4.65	93	25.1067	24.51	7.877e-24	3.743e-21	44.31	3.751	4.385	3.992	4.265	4.09825	8.755	8.69	8.802	8.749
255101_at		protease inhibitor/seed storage/lipid transfer protein (LTP) family protein; similar to protease inhibitor/seed storage/lipid transfer protein (LTP) family protein [Arabidopsis thaliana] (TAIR:AT1G36150.1); similar to xylogen protein 1 [Zinnia elegans] (GB:BAD24657.1); contains InterPro domain Plant lipid transfer protein/Par allergen; (InterPro:IPR000528); contains InterPro domain Plant lipid tr…	AT4G08670	4.635	94	24.847	16.35	4.293e-18	2.788e-16	31.17	6.195	7.881	6.957	6.918	6.98775	11.72	11.69	11.46	11.6233
258719_at		pectate lyase family protein; similar to pectate lyase family protein [Arabidopsis thaliana] (TAIR:AT3G55140.1); similar to Os01g0546800 [Oryza sativa (japonica cultivar-group)] (GB:NP_001043284.1); similar to putative pectate lyase [Oryza sativa (japonica cultivar-group)] (GB:BAD73403.1); contains InterPro domain Virulence factor, pectin lyase fold; (InterPro:IPR011050); contains InterPro domain…	AT3G09540	4.624	95	24.6583	17	1.247e-18	9.298e-17	32.41	4.864	4.511	4.527	4.516	4.6045	9.006	9.466	9.212	9.228
267410_at	AT2G34920.1	EDA18 (embryo sac development arrest 18); protein binding / zinc ion binding; similar to protein binding / zinc ion binding [Arabidopsis thaliana] (TAIR:AT1G30860.1); similar to hypothetical protein [Oryza sativa (japonica cultivar-group)] (GB:BAD31049.1); similar to Os03g0107500 [Oryza sativa (japonica cultivar-group)] (GB:NP_001048693.1); similar to Os02g0823300 [Oryza sativa (japonica cultivar…	AT2G34920	4.606	96	24.3525	20.57	2.647e-21	4.282e-19	38.55	7.442	7.329	6.87	7.506	7.28675	11.92	11.84	11.92	11.8933
261838_at	AT1G16030.1	HSP70B (heat shock protein 70B); ATP binding; similar to HSP70 (heat shock protein 70), ATP binding [Arabidopsis thaliana] (TAIR:AT3G12580.1); similar to heat shock cognate 70 kDa protein 3 (HSC70-3) (HSP70-3) [Arabidopsis thaliana] (TAIR:AT3G09440.1); similar to HSC70-1 (heat shock cognate 70 kDa protein 1), ATP binding [Arabidopsis thaliana] (TAIR:AT5G02500.1); similar to Heat shock 70 kDa prot…	AT1G16030	4.594	97	24.1508	17.31	7.066e-19	5.616e-17	32.98	6.795	6.4	6.518	6.336	6.51225	11.2	10.91	11.21	11.1067
245499_at	AT4G16480.1	Encodes a high affinity H+:<i>myo</i>-inositol symporter. The only other compound shown to be transported was pinitol, a methylated derivative of <i>myo</i>-inositol.	AT4G16480	4.578	98	23.8845	23.53	3.088e-23	1.155e-20	42.96	7.787	8.324	7.967	8.023	8.02525	12.5	12.69	12.62	12.6033
260601_at	AT1G55910.1, ZIP11	member of Putative zinc transporter ZIP2 - like family, member of Putative zinc transporter ZIP2 - like family	AT1G55910	4.577	99	23.8679	24.96	4.261e-24	2.36e-21	44.91	6.303	5.708	6.4	5.558	5.99225	10.45	10.54	10.72	10.57
256598_at	AT3G30180.1	Encodes a cytochrome p450 enzyme that catalyzes the last reaction in the production of brassinolide. It is capable of converting 6-deoxocastasterone into castasterone, a C-6 oxidation, as well as the further conversion of castasterone into brassinolide by a Baeyer-Villinger oxidation reaction at C-6, resulting in the formation of an unusual seven-membered lactone ring. The enzyme possesses high a…	AT3G30180	4.569	100	23.7359	20.09	5.747e-21	8.349e-19	37.78	6.185	6.688	5.99	6.189	6.263	10.65	10.93	10.92	10.8333
250443_at		protein kinase family protein; similar to protein kinase, putative [Arabidopsis thaliana] (TAIR:AT5G65530.1); similar to putative receptor protein kinase PERK1 [Oryza sativa (japonica cultivar-group)] (GB:BAD45880.1); similar to Os06g0663900 [Oryza sativa (japonica cultivar-group)] (GB:NP_001058295.1); contains InterPro domain Protein kinase-like; (InterPro:IPR011009); contains InterPro domain Pr…	AT5G10520	4.569	101	23.7359	14.31	2.648e-16	1.182e-14	27.03	6.304	5.743	6.923	6.579	6.38725	10.87	11.09	10.91	10.9567
249584_s_at	AT5G37810.1, AT5G37820.1	NIP4;1/NLM4 (NOD26-LIKE INTRINSIC PROTEIN 4;1); water channel; Identical to Putative aquaporin NIP4.1 (NOD26-like intrinsic protein 4.1) (NIP4.1) [Arabidopsis Thaliana] (GB:Q9FIZ9); similar to NIP4,2/NLM5 (NOD26-LIKE INTRINSIC PROTEIN 4,2), water channel [Arabidopsis thaliana] (TAIR:AT5G37820.1); similar to Probable aquaporin NIP-type (Pollen-specific membrane integral protein) (GB:P49173); conta…	multiple	4.566	102	23.6866	20.71	2.125e-21	3.565e-19	38.77	6.819	7.357	6.71	6.566	6.863	11.34	11.43	11.52	11.43
267266_at	AT2G23150.1, NRAMP3	Encodes a member of the Nramp2 metal transporter family; like its homolog Atnramp4, localized in vacuolar membrane. Seedlings of double mutant, atnramp3-1 atnramp4-1, were arrested at early germination., Encodes a member of the Nramp2 metal transporter family; like its homolog Atnramp4, localized in vacuolar membrane. Seedlings of double mutant, atnramp3-1 atnramp4-1, were arrested at early germi…	AT2G23150	4.561	103	23.6047	22.88	7.905e-23	2.373e-20	42.03	5.159	5.677	5.768	6.144	5.687	10.28	10.24	10.22	10.2467
257528_at		similar to unknown protein [Arabidopsis thaliana] (TAIR:AT5G15560.1); similar to cell wall-anchored protein [Staphylococcus saprophyticus subsp. saprophyticus ATCC 15305] (GB:YP_300225.1)	AT3G02125	4.543	104	23.312	15.55	2.049e-17	1.118e-15	29.6	5.265	5.909	5.866	5.878	5.7295	9.899	10.45	10.47	10.273
258452_at	AOX1A, AT3G22370.1	Encodes an isoform of alternative oxidase that is expressed in rosettes, flowers, and root. The alternative oxidase of plant mitochondria transfers electrons from the ubiquinone pool to oxygen without energy conservations. It is regulated through transcriptional control and by pyruvate. Plays a role in shoot acclimation to low temperature. Also is capable of ameliorating reactive oxygen species p…	AT3G22370	4.532	105	23.1349	22.33	1.768e-22	4.337e-20	41.24	6.687	7.008	7.223	7.283	7.05025	11.62	11.58	11.55	11.5833
250894_s_at		GDSL-motif lipase/hydrolase family protein; similar to GDSL-motif lipase/hydrolase family protein [Arabidopsis thaliana] (TAIR:AT5G03820.1); similar to Os03g0683800 [Oryza sativa (japonica cultivar-group)] (GB:NP_001050914.1); similar to Lipolytic enzyme, G-D-S-L [Medicago truncatula] (GB:ABE90349.1); contains InterPro domain Lipolytic enzyme, G-D-S-L; (InterPro:IPR001087), GDSL-motif lipase/hydr…	multiple	4.507	106	22.7375	15.47	2.417e-17	1.294e-15	29.43	5.78	6.146	6.68	5.943	6.13725	10.71	10.79	10.43	10.6433
251692_s_at	AT3G52020.1	SCPL39 (serine carboxypeptidase-like 39); serine carboxypeptidase; similar to SCPL40 (serine carboxypeptidase-like 40), serine carboxypeptidase [Arabidopsis thaliana] (TAIR:AT3G63470.1); similar to putative serine carboxypeptidase [Pisum sativum] (GB:CAC19488.1); contains InterPro domain Esterase/lipase/thioesterase; (InterPro:IPR000379); contains InterPro domain Peptidase S10, serine carboxypept…	multiple	4.497	107	22.5804	18.47	8.83e-20	8.834e-18	35.06	5.805	6.399	6.455	5.493	6.038	10.44	10.49	10.67	10.5333
266568_at		similar to unknown protein [Arabidopsis thaliana] (TAIR:AT4G30710.1); similar to Protein of unknown function DUF566 [Medicago truncatula] (GB:ABE79495.1); contains InterPro domain Protein of unknown function DUF566; (InterPro:IPR007573)	AT2G24070	4.493	108	22.5179	24.17	1.26e-23	5.529e-21	43.84	4.778	4.641	4.711	4.43	4.64	9.166	9.235	8.999	9.13333
246839_at		similar to unknown protein [Arabidopsis thaliana] (TAIR:AT3G05935.1); similar to hypothetical protein MtrDRAFT_AC149038g24v1 [Medicago truncatula] (GB:ABD32861.1)	AT5G26720	4.487	109	22.4244	22.52	1.338e-22	3.59e-20	41.51	4.73	4.436	4.605	4.707	4.6195	8.906	9.246	9.169	9.107
251665_at	ARR9	response regulator ARR9, A two-component response regulator-like protein with a receiver domain with a conserved aspartate residue and a possible phosphorylation site and at the N-terminal half. Appears to interact with histidine kinase like genes ATHP3 and ATHP2	AT3G57040	4.474	110	22.2233	20.14	5.27e-21	7.857e-19	37.87	4.831	4.762	4.454	4.401	4.612	8.919	9.153	9.187	9.08633
245604_at		similar to unknown protein [Arabidopsis thaliana] (TAIR:AT3G23540.1); similar to expressed protein [Oryza sativa (japonica cultivar-group)] (GB:ABF96061.1); contains InterPro domain Esterase/lipase/thioesterase; (InterPro:IPR000379); contains InterPro domain Alpha/beta hydrolase fold-1; (InterPro:IPR000073)	AT4G14290	4.46	111	22.0087	22.69	1.033e-22	2.946e-20	41.77	4.436	4.005	3.766	4.406	4.15325	8.328	8.741	8.771	8.61333
251398_at		zinc finger (C2H2 type) family protein; similar to zinc finger (C2H2 type) family protein [Arabidopsis thaliana] (TAIR:AT2G45120.1); similar to ZPT3-3 [Petunia x hybrida] (GB:BAA21927.1); contains InterPro domain Zinc finger, C2H2-type; (InterPro:IPR007087)	AT3G60580	4.458	112	21.9782	28.63	4.127e-26	5.685e-23	49.43	5.624	5.851	5.487	5.806	5.692	10.01	10.13	10.31	10.15
259694_at	AT1G63180.1	Encodes a protein with UDP-D-glucose 4-epimerase activity. Involved in pollen development.	AT1G63180	4.428	113	21.5259	21.77	4.074e-22	8.605e-20	40.41	6.049	6.801	6.007	6.21	6.26675	10.4	10.79	10.9	10.6967
264745_at	2008-04-02	Encodes a protein disulfide isomerase-like (PDIL) protein, a member of a multigene family within the thioredoxin (TRX) superfamily. This protein also belongs to the adenosine 5'-phosphosulfate reductase-like (APRL) group.	AT1G62180	4.427	114	21.511	17.13	9.872e-19	7.513e-17	32.64	5.972	5.963	5.084	5.745	5.691	10.29	9.97	10.09	10.1167
246337_at	AT3G44910.1, ATCHX12	member of Putative Na+/H+ antiporter family, member of Putative Na+/H+ antiporter family	AT3G44910	4.419	115	21.392	22.47	1.43e-22	3.794e-20	41.45	5.773	5.583	5.057	5.633	5.5115	9.864	9.966	9.96	9.93
250182_at		GHMP kinase-related; similar to GHMP kinase family protein [Arabidopsis thaliana] (TAIR:AT3G01640.1); similar to Os11g0217300 [Oryza sativa (japonica cultivar-group)] (GB:NP_001067512.1); similar to GHMP kinases putative ATP-binding protein, expressed [Oryza sativa (japonica cultivar-group)] (GB:ABA92069.1); contains InterPro domain GHMP kinase, C terminal; (InterPro:IPR013750); contains InterPro…	AT5G14470	4.417	116	21.3624	17.82	2.806e-19	2.443e-17	33.9	6.494	6.864	6.567	6.497	6.6055	10.4	11.4	11.27	11.0233
251489_at		similar to F-box family protein [Arabidopsis thaliana] (TAIR:AT3G60040.1)	AT3G59460	4.4	117	21.1121	25.28	2.792e-24	1.633e-21	45.32	4.547	4.709	4.884	4.859	4.74975	8.89	9.322	9.237	9.14967
252278_at	AT3G49530.1	ANAC062 (Arabidopsis NAC domain containing protein 62); transcription factor; similar to TIP (TCV-INTERACTING PROTEIN), transcription factor [Arabidopsis thaliana] (TAIR:AT5G24590.2); similar to No apical meristem (NAM) protein [Medicago truncatula] (GB:ABE84505.1); contains InterPro domain No apical meristem (NAM) protein; (InterPro:IPR003441)	AT3G49530	4.382	118	20.8504	23.3	4.313e-23	1.491e-20	42.63	5.401	5.833	5.853	5.422	5.62725	9.927	10.07	10.03	10.009
266295_at	AT2G29550.1, TUB7	Encodes a beta-tubulin that is expressed in leaves, roots and flowers., Encodes a beta-tubulin that is expressed in leaves, roots and flowers.	AT2G29550	4.381	119	20.8359	15.8	1.26e-17	7.22e-16	30.09	5.954	6.02	6.254	5.695	5.98075	9.963	10.58	10.54	10.361
259541_at		protein kinase; similar to protein kinase, putative [Arabidopsis thaliana] (TAIR:AT1G76370.1); similar to putative serine/threonine protein kinase [Oryza sativa (japonica cultivar-group)] (GB:AAT58829.1); similar to Os01g0936100 [Oryza sativa (japonica cultivar-group)] (GB:NP_001045326.1); contains InterPro domain Protein kinase-like; (InterPro:IPR011009); contains InterPro domain Protein kinase;…	AT1G20650	4.37	120	20.6776	20.21	4.702e-21	7.151e-19	37.98	4.924	5.046	5.893	4.856	5.17975	9.308	9.594	9.748	9.55
264219_at		DC1 domain-containing protein; similar to electron carrier [Arabidopsis thaliana] (TAIR:AT4G31240.2); similar to PDI-like protein [Zea mays] (GB:AAD04231.1); similar to protein disulfide isomerase (PDI)-like protein 3 [Cucumis melo] (GB:AAU04767.1); similar to protein disulfide isomerase (PDI)-like protein 2 [Cucumis melo] (GB:AAU04766.1); contains InterPro domain Thioredoxin-like fold; (InterPro…	AT1G60420	4.35	121	20.393	17.22	8.364e-19	6.512e-17	32.81	6.609	6.614	6.076	6.062	6.34025	11.23	10.34	10.5	10.69
263169_at		phototropic-responsive NPH3 family protein; similar to phototropic-responsive NPH3 family protein [Arabidopsis thaliana] (TAIR:AT2G47860.1); similar to Os03g0347700 [Oryza sativa (japonica cultivar-group)] (GB:NP_001050100.1); similar to transposon protein, putative, Mutator sub-class, expressed [Oryza sativa (japonica cultivar-group)] (GB:ABA91176.1); contains InterPro domain NPH3; (InterPro:IPR…	AT1G03010	4.334	122	20.1681	26.16	8.774e-25	6.671e-22	46.46	3.734	4.289	4.028	4.023	4.0185	8.123	8.117	8.82	8.35333
263599_at	WOL	Histidine kinase: cytokinin-binding receptor that transduces cytokinin signals across the plasma membrane	AT2G01830	4.333	123	20.1541	21.83	3.752e-22	8.044e-20	40.49	4.864	4.902	4.468	4.672	4.7265	8.413	9.319	9.447	9.05967
267293_at	AT2G23810.1	Member of TETRASPANIN family	AT2G23810	4.319	124	19.9594	15.93	9.675e-18	5.688e-16	30.35	5.62	6.399	6.325	6.133	6.11925	10.42	10.44	10.45	10.4367
261673_at		protease inhibitor/seed storage/lipid transfer protein (LTP) family protein; similar to protease inhibitor/seed storage/lipid transfer protein (LTP) family protein [Arabidopsis thaliana] (TAIR:AT1G73560.1); similar to Os06g0711900 [Oryza sativa (japonica cultivar-group)] (GB:NP_001058554.1); similar to lipid transfer protein [Picea abies] (GB:BAA23548.1); contains InterPro domain Plant lipid tran…	AT1G18280	4.317	125	19.9318	18.13	1.598e-19	1.488e-17	34.47	7.724	8.5	8.082	8.062	8.092	12.23	12.58	12.41	12.4067
262167_at		zinc finger (C3HC4-type RING finger) family protein; similar to zinc finger (C3HC4-type RING finger) family protein [Arabidopsis thaliana] (TAIR:AT1G19310.1); similar to Os12g0636000 [Oryza sativa (japonica cultivar-group)] (GB:NP_001067361.1); similar to Os01g0766200 [Oryza sativa (japonica cultivar-group)] (GB:NP_001044354.1); similar to putative RING finger protein [Oryza sativa (japonica cult…	AT1G74990	4.311	126	19.8491	20.89	1.59e-21	2.789e-19	39.06	6.141	5.423	5.993	5.548	5.77625	10.01	10.19	10.07	10.09
254492_at		DREPP plasma membrane polypeptide family protein; similar to DREPP plasma membrane polypeptide-related [Arabidopsis thaliana] (TAIR:AT5G44610.1); similar to plasma membrane polypeptide [Nicotiana tabacum] (GB:CAA69901.1); contains InterPro domain DREPP plasma membrane polypeptide; (InterPro:IPR008469)	AT4G20260	4.309	127	19.8216	17.22	8.26e-19	6.475e-17	32.82	8.006	8.702	8.169	8.092	8.24225	12.31	12.64	12.7	12.55
247064_at		disease resistance protein (CC-NBS-LRR class), putative; Identical to Probable disease resistance protein At5g66890 [Arabidopsis Thaliana] (GB:Q9FKZ2); similar to disease resistance protein (CC-NBS-LRR class), putative [Arabidopsis thaliana] (TAIR:AT5G66900.1); similar to Disease resistance protein; AAA ATPase [Medicago truncatula] (GB:ABE88570.1); contains InterPro domain Leucine-rich repeat; (I…	AT5G66890	4.294	128	19.6166	22.57	1.24e-22	3.367e-20	41.59	5.099	4.458	4.373	4.49	4.605	9.467	8.658	8.571	8.89867
263106_at		zinc finger (CCCH-type) family protein / RNA recognition motif (RRM)-containing protein; similar to RNA recognition motif (RRM)-containing protein [Arabidopsis thaliana] (TAIR:AT3G52980.1); similar to Os08g0126700 [Oryza sativa (japonica cultivar-group)] (GB:NP_001060899.1); similar to RRM-containing protein-like [Oryza sativa (japonica cultivar-group)] (GB:BAC55605.1); contains InterPro domain N…	AT2G05160	4.281	129	19.4406	20.09	5.714e-21	8.349e-19	37.79	6.471	6.703	6.25	6.211	6.40875	10.32	10.9	10.84	10.6867
251059_at	AT5G01810.1, CIPK15	Encodes a CBL-interacting serine/threonine protein kinase, also has similarities to SOS2 kinase., Encodes a CBL-interacting serine/threonine protein kinase, also has similarities to SOS2 kinase.	AT5G01810	4.28	130	19.4271	23.32	4.201e-23	1.474e-20	42.66	7.882	8.37	7.927	7.752	7.98275	12.04	12.41	12.35	12.2667
267503_at		similar to unknown protein [Arabidopsis thaliana] (TAIR:AT2G45610.1); similar to CXE carboxylesterase [Malus pumila] (GB:ABB89004.1); contains InterPro domain Esterase/lipase/thioesterase; (InterPro:IPR000379); contains InterPro domain Alpha/beta hydrolase fold-3; (InterPro:IPR013094)	AT2G45600	4.28	131	19.4271	17.69	3.527e-19	2.991e-17	33.67	6.191	6.554	6.325	6.552	6.4055	10.81	10.53	10.72	10.6867
256407_at	AT1G66570.1, AT1G66570.1	ATSUC7 (SUCROSE-PROTON SYMPORTER 7); carbohydrate transporter/ sucrose:hydrogen symporter/ sugar porter; Identical to Probable sucrose transport protein SUC7 (Sucrose permease 7) (Sucrose- proton symporter 7) (SUC7) [Arabidopsis Thaliana] (GB:Q67YF8;GB:Q9C6H8;GB:Q9C716); similar to ATSUC9 (SUCROSE-PROTON SYMPORTER 9), carbohydrate transporter/ sucrose:hydrogen symporter/ sugar porter [Arabidopsis…	AT1G66570	4.267	132	19.2528	14.77	1.007e-16	4.815e-15	28	4.086	4.28	4.125	4.361	4.213	7.386	9.232	8.822	8.48
247279_at	AGP1	Encodes arabinogalactan-protein (AGP1).	AT5G64310	4.263	133	19.1995	12.03	4.468e-14	1.221e-12	21.86	5.231	4.944	5.558	5.843	5.394	9.425	9.773	9.773	9.657
259897_at		glycosyl hydrolase family 9 protein; Identical to Endoglucanase 9 precursor (EC 3.2.1.4) (Endo-1,4-beta glucanase 9) (Cellulase 3) (AtCEL3) (CEL3) [Arabidopsis Thaliana] (GB:Q9C9H5;GB:P80855;GB:Q38817;GB:Q8LDE8); similar to glycosyl hydrolase family 9 protein [Arabidopsis thaliana] (TAIR:AT1G22880.1); similar to endo-1,4-beta-glucanase [Malus x domestica] (GB:AAQ55294.1); similar to Cel9B [Populu…	AT1G71380	4.257	134	19.1199	21.65	4.905e-22	1.008e-19	40.23	8.317	8.11	7.564	7.472	7.86575	11.83	12.22	12.32	12.1233
264867_at	AT1G24150.1	Encodes a group I formin. Localized to cell junctions. Polymerizes actin. Binds profilin.	AT1G24150	4.25	135	19.0273	18.62	6.743e-20	7.088e-18	35.33	5.485	5.404	4.855	6.213	5.48925	9.666	9.775	9.776	9.739
266381_at	AT2G14670.1	ATSUC8 (SUCROSE-PROTON SYMPORTER 8); carbohydrate transporter/ sucrose:hydrogen symporter/ sugar porter; Identical to Sucrose transport protein SUC8 (Sucrose permease 8) (Sucrose-proton symporter 8) (SUC8) [Arabidopsis Thaliana] (GB:Q9ZVK6); similar to ATSUC9 (SUCROSE-PROTON SYMPORTER 9), carbohydrate transporter/ sucrose:hydrogen symporter/ sugar porter [Arabidopsis thaliana] (TAIR:AT5G06170.1);…	AT2G14670	4.249	136	19.0141	22.7	1.025e-22	2.946e-20	41.78	5.083	4.536	5.285	4.567	4.86775	8.705	9.298	9.349	9.11733
259539_at		similar to unknown protein [Arabidopsis thaliana] (TAIR:AT1G76270.1); similar to axi 1 [Nicotiana tabacum] (GB:CAA56570.1); contains InterPro domain Protein of unknown function DUF246, plant; (InterPro:IPR004348)	AT1G20550	4.239	137	18.8828	24	1.588e-23	6.585e-21	43.62	5.206	5.327	5.121	5.35	5.251	9.315	9.681	9.475	9.49033
261211_at	AT1G12780.1	Encodes a UDP-glucose epimerase that catalyzes the interconversion of the sugar nucleotides UDP-glucose UDP-galactose via a UDP-4-keto-hexose intermediate. Responsive to stress.	AT1G12780	4.236	138	18.8436	15.97	8.993e-18	5.328e-16	30.43	8.301	8.347	7.449	7.815	7.978	11.91	12.33	12.4	12.2133
245189_at		unknown protein	AT1G67670	4.232	139	18.7914	18.98	3.679e-20	4.326e-18	35.93	5.879	4.859	4.93	4.63	5.0745	9.073	9.358	9.488	9.30633
256681_at	SPP2	sucrose-phosphatase (SPP2)	AT3G52340	4.229	140	18.7524	18.44	9.301e-20	9.224e-18	35.01	4.611	5.211	5.208	4.956	4.9965	8.711	9.603	9.364	9.226
247564_at		Encodes a predicted protein with 30% identity with MER3/RCK.	AT5G61140	4.228	141	18.7394	17.1	1.032e-18	7.817e-17	32.6	6.476	6.67	6.268	6.926	6.585	10.74	10.77	10.93	10.8133
245892_at		protease inhibitor/seed storage/lipid transfer protein (LTP) family protein; similar to protease inhibitor/seed storage/lipid transfer protein (LTP) family protein [Arabidopsis thaliana] (TAIR:AT5G64080.2); similar to xylogen protein 1 [Zinnia elegans] (GB:BAD24657.1); contains InterPro domain Plant lipid transfer protein/Par allergen; (InterPro:IPR000528); contains InterPro domain Plant lipid tr…	AT5G09370	4.223	142	18.6745	11.66	1.088e-13	2.733e-12	20.96	5.271	5.586	5.072	5.839	5.442	9.633	9.658	9.705	9.66533
249933_at		rac GTPase activating protein, putative; similar to rac GTPase activating protein, putative [Arabidopsis thaliana] (TAIR:AT3G11490.1); similar to RhoGAP1 [Nicotiana tabacum] (GB:ABG85154.1); contains InterPro domain PAK-box/P21-Rho-binding; (InterPro:IPR000095); contains InterPro domain Rho GTPase activation protein; (InterPro:IPR008936); contains InterPro domain RhoGAP; (InterPro:IPR000198)	AT5G22400	4.213	143	18.5455	19.24	2.353e-20	2.933e-18	36.38	6.225	6.615	6.563	6.146	6.38725	10.47	10.57	10.76	10.6
258132_at	AT3G24550.1	encodes an ortholog of Brassica napus proline extensin-like receptor kinase. Expression of the brassica gene is induced by wounding and fungal infection.	AT3G24550	4.209	144	18.4942	15.83	1.169e-17	6.752e-16	30.16	5.238	4.558	5.172	4.444	4.853	9.135	8.9	9.15	9.06167
248607_at	ATCP1	AtCP1 encodes a novel Ca2+-binding protein, which shares sequence similarities with calmodulins. The expression of AtCP1 is induced by NaCl.	AT5G49480	4.207	145	18.4686	15.4	2.789e-17	1.48e-15	29.29	6.971	6.856	5.915	6.275	6.50425	10.84	10.65	10.64	10.71
247878_at		contains InterPro domain Helix-loop-helix DNA-binding; (InterPro:IPR011598)	AT5G57760	4.185	146	18.1891	17.75	3.172e-19	2.72e-17	33.78	3.87	3.907	4.125	4.616	4.1295	8.136	8.733	8.074	8.31433
252513_at		similar to conserved hypothetical protein [Medicago truncatula] (GB:ABE80013.1)	AT3G46220	4.183	147	18.1639	22.32	1.8e-22	4.368e-20	41.22	6.502	6.627	6.994	6.344	6.61675	10.21	11.1	11.1	10.8033
267518_at		kinase interacting family protein; similar to kinase interacting protein-related [Arabidopsis thaliana] (TAIR:AT5G58320.2); similar to tRNA-binding arm [Medicago truncatula] (GB:ABE94140.1); contains InterPro domain KIP1-like; (InterPro:IPR011684)	AT2G30500	4.177	148	18.0885	14.51	1.744e-16	8.021e-15	27.45	4.431	5.02	4.402	5.146	4.74975	8.371	9.349	9.061	8.927
252515_at	AT3G46230.1, ATHSP17.4	member of the class I small heat-shock protein (sHSP) family, which accounts for the majority of sHSPs in maturing seeds, member of the class I small heat-shock protein (sHSP) family, which accounts for the majority of sHSPs in maturing seeds	AT3G46230	4.172	149	18.0259	14.85	8.451e-17	4.085e-15	28.18	7.284	6.814	6.868	6.791	6.93925	10.96	11.17	11.2	11.11
248082_at		fimbrin-like protein, putative; Identical to Putative fimbrin-like protein 3 (FIM3) [Arabidopsis Thaliana] (GB:Q9FJ70); similar to fimbrin-like protein, putative [Arabidopsis thaliana] (TAIR:AT5G35700.1); similar to ATFIM1 (Arabidopsis thaliana fimbrin 1), actin binding [Arabidopsis thaliana] (TAIR:AT4G26700.2); similar to fimbrin-like protein, putative [Arabidopsis thaliana] (TAIR:AT2G04750.1); …	AT5G55400	4.166	150	17.9511	17.14	9.535e-19	7.298e-17	32.68	8.341	7.581	6.926	7.088	7.484	11.45	11.7	11.8	11.65
263614_at		serpin, putative / serine protease inhibitor, putative; similar to serpin, putative / serine protease inhibitor, putative [Arabidopsis thaliana] (TAIR:AT2G26390.1); similar to serpin-like protein [Citrus x paradisi] (GB:AAN76362.1); contains InterPro domain Proteinase inhibitor I4, serpin; (InterPro:IPR000215)	AT2G25240	4.149	151	17.7408	16.77	1.939e-18	1.361e-16	31.97	4.634	4.332	4.284	5.117	4.59175	8.064	9.013	9.147	8.74133
258570_at	PPCK2	Encodes a second Arabidopsis phosphoenolpyruvate carboxylase kinase gene product with a different expression pattern from PPCK1. Expression of the gene is upregulated by exposure of the plant to light.	AT3G04530	4.146	152	17.704	17.45	5.427e-19	4.39e-17	33.24	6.224	6.335	6.638	6.858	6.51375	10.4	10.7	10.87	10.6567
264223_s_at	AT3G16030.1	CES101 (CALLUS EXPRESSION OF RBCS 101); carbohydrate binding / kinase; similar to B120, protein kinase/ sugar binding [Arabidopsis thaliana] (TAIR:AT4G21390.1); similar to SFR1 [Brassica oleracea var. acephala] (GB:CAA74661.1); contains InterPro domain Serine/threonine protein kinase; (InterPro:IPR002290); contains InterPro domain Apple-like; (InterPro:IPR003609); contains InterPro domain Curculi…	AT3G16030	4.143	153	17.6672	23.66	2.567e-23	9.923e-21	43.14	3.917	3.786	4.161	3.532	3.849	7.287	8.394	8.294	7.99167
257754_at	AT3G18820.1	AtRABG3f/AtRab7B (Arabidopsis Rab GTPase homolog G3f); GTP binding; similar to ATRAB7/ATRABG3E/AtRABG3e, GTP binding [Arabidopsis thaliana] (TAIR:AT1G49300.2); similar to unknown [Solanum tuberosum] (GB:ABB02623.1); contains InterPro domain Small GTP-binding protein domain; (InterPro:IPR005225); contains InterPro domain Ras small GTPase, Rab type; (InterPro:IPR003579); contains InterPro domain Si…	AT3G18820	4.132	154	17.533	20.59	2.581e-21	4.236e-19	38.58	5.41	5.66	5.482	5.247	5.44975	9.42	9.704	9.62	9.58133
264865_at	ARL1, AT1G24120.1	encodes a DnaJ-like protein similar to ARG1 and ARL2 that are both involved in root and hypocotyl gravitropism response. However, null mutation in this gene does not result in defects in gravitropism. Gene is expressed in all tissues examined., encodes a DnaJ-like protein similar to ARG1 and ARL2 that are both involved in root and hypocotyl gravitropism response. However, null mutation in this ge…	AT1G24120	4.119	155	17.3757	19.91	7.725e-21	1.088e-18	37.49	6.538	6.476	5.785	6.004	6.20075	10.04	10.55	10.37	10.32
259866_at		calmodulin-related protein, putative; similar to calcium-binding EF hand family protein [Arabidopsis thaliana] (TAIR:AT1G76650.1); similar to regulator of gene silencing [Nicotiana tabacum] (GB:AAK11255.1); contains InterPro domain EF-Hand type; (InterPro:IPR011992); contains InterPro domain Calcium-binding EF-hand; (InterPro:IPR002048)	AT1G76640	4.117	156	17.3516	28.61	4.237e-26	5.685e-23	49.41	6.617	6.819	6.433	6.78	6.66225	11.03	10.73	10.58	10.78
266006_at		ABC transporter family protein; Identical to White-brown complex homolog protein 2 (WBC2) [Arabidopsis Thaliana] (GB:Q9ZUT0;GB:Q8GYL8); similar to ABC transporter family protein [Arabidopsis thaliana] (TAIR:AT2G39350.1); similar to ABC transporter family protein [Arabidopsis thaliana] (TAIR:AT5G13580.1); similar to ABC transporter family protein [Arabidopsis thaliana] (TAIR:AT3G53510.1); similar …	AT2G37360	4.105	157	17.2079	20.9	1.574e-21	2.783e-19	39.07	4.831	4.972	5.231	5.225	5.06475	9.115	9.231	9.163	9.16967
250325_s_at		self-incompatibility protein-related; similar to self-incompatibility protein-related [Arabidopsis thaliana] (TAIR:AT5G12070.1); similar to Plant self-incompatibility S1 [Medicago truncatula] (GB:ABE83730.1); contains InterPro domain Cupredoxin; (InterPro:IPR008972); contains InterPro domain Plant self-incompatibility S1; (InterPro:IPR010264), self-incompatibility protein-related; similar to self…	multiple	4.087	158	16.9945	17.49	5.093e-19	4.152e-17	33.31	4.953	5.225	5.636	5.457	5.31775	9.554	9.378	9.283	9.405
246887_at		sugar transporter, putative; Identical to Sugar transport protein 8 (Hexose transporter 8) (STP8) [Arabidopsis Thaliana] (GB:Q9SBA7;GB:O81492); similar to sugar transporter, putative [Arabidopsis thaliana] (TAIR:AT3G05960.1); similar to monosaccharide transporter [Populus tremula x Populus tremuloides] (GB:CAG27608.1); contains InterPro domain Sugar transporter; (InterPro:IPR003663); contains Int…	AT5G26250	4.085	159	16.971	21.55	5.701e-22	1.131e-19	40.08	5.784	5.665	5.189	5.43	5.517	10.15	9.176	9.485	9.60367
253478_at		similar to unknown protein [Arabidopsis thaliana] (TAIR:AT1G79910.1); similar to hypothetical protein [Oryza sativa (japonica cultivar-group)] (GB:BAD46051.1); similar to Os02g0159200 [Oryza sativa (japonica cultivar-group)] (GB:NP_001045961.1); contains InterPro domain Protein of unknown function DUF292, eukaryotic; (InterPro:IPR005061)	AT4G32350	4.083	160	16.9475	16.09	7.132e-18	4.35e-16	30.66	4.538	4.913	4.969	4.866	4.8215	8.864	8.91	8.941	8.905
244985_at	ATCG00810.1, RPL22	encodes a chloroplast ribosomal protein L22, a constituent of the large subunit of the ribosomal complex, encodes a chloroplast ribosomal protein L22, a constituent of the large subunit of the ribosomal complex	ATCG00810	4.071	161	16.8071	13.52	1.463e-15	5.499e-14	25.31	3.36	3.701	3.59	3.428	3.51975	6.684	8.014	8.077	7.59167
254683_at		permease-related; similar to permease-related [Arabidopsis thaliana] (TAIR:AT3G23870.1); similar to OSJNBa0069D17.4 [Oryza sativa (japonica cultivar-group)] (GB:CAD40575.1); similar to Os05g0424800 [Oryza sativa (japonica cultivar-group)] (GB:NP_001055595.1); similar to Protein of unknown function DUF803 [Medicago truncatula] (GB:ABE89975.1); contains InterPro domain Protein of unknown function D…	AT4G13800	4.064	162	16.7258	14.52	1.693e-16	7.848e-15	27.48	6.328	5.7	5.632	5.62	5.82	9.827	9.889	9.936	9.884
249197_at	AT5G42380.1	calmodulin-related protein, putative; similar to calcium-binding EF hand family protein [Arabidopsis thaliana] (TAIR:AT1G76650.1); similar to regulator of gene silencing [Lycopersicon esculentum] (GB:AAT65969.1); contains InterPro domain EF-Hand type; (InterPro:IPR011992); contains InterPro domain Calcium-binding EF-hand; (InterPro:IPR002048)	AT5G42380	4.062	163	16.7026	18.55	7.705e-20	7.891e-18	35.2	3.958	3.35	3.253	3.747	3.577	8.172	7.196	7.548	7.63867
267038_at		integral membrane protein, putative; similar to unknown protein [Arabidopsis thaliana] (TAIR:AT2G36330.1); similar to hypothetical protein [Oryza sativa (japonica cultivar-group)] (GB:AAO60016.1); similar to Os03g0817100 [Oryza sativa (japonica cultivar-group)] (GB:NP_001051699.1); similar to Os05g0344400 [Oryza sativa (japonica cultivar-group)] (GB:NP_001055254.1); contains InterPro domain Prote…	AT2G38480	4.057	164	16.6448	21.37	7.544e-22	1.434e-19	39.8	6.135	6.135	5.66	5.751	5.92025	10.03	9.927	9.972	9.97633
259132_at		similar to unknown protein [Arabidopsis thaliana] (TAIR:AT5G15740.1); similar to hypothetical protein [Cleome spinosa] (GB:ABD96934.1); similar to Os06g0284200 [Oryza sativa (japonica cultivar-group)] (GB:NP_001057398.1); similar to hypothetical protein [Cleome spinosa] (GB:ABD96844.1); contains InterPro domain Protein of unknown function DUF246, plant; (InterPro:IPR004348)	AT3G02250	4.05	165	16.5642	27.82	1.102e-25	1.197e-22	48.48	4.339	5.039	4.757	4.494	4.65725	8.559	8.689	8.873	8.707
247425_at		similar to unknown protein [Arabidopsis thaliana] (TAIR:AT3G28770.1); similar to unnamed protein product; gene_id:K19B1.16 unknown protein-related [Medicago truncatula] (GB:ABE84483.1)	AT5G62550	4.046	166	16.5184	16.94	1.397e-18	1.022e-16	32.3	6.597	6.505	6.488	6.137	6.43175	10.32	10.59	10.52	10.4767
260193_at		lysine and histidine specific transporter, putative; similar to LHT1 (LYSINE HISTIDINE TRANSPORTER 1), amino acid transporter [Arabidopsis thaliana] (TAIR:AT5G40780.2); similar to LHT2 (LYSINE HISTIDINE TRANSPORTER 2), amino acid permease [Arabidopsis thaliana] (TAIR:AT1G24400.1); similar to lysine and histidine specific transporter, putative [Arabidopsis thaliana] (TAIR:AT1G48640.1); similar to …	AT1G67640	4.042	167	16.4726	16.85	1.657e-18	1.189e-16	32.12	8.548	8.309	8.132	8.093	8.2705	12.24	12.27	12.43	12.3133
263277_at		similar to HAD-superfamily phosphatase subfamily IIIC; TonB box, N-terminal [Medicago truncatula] (GB:ABD28541.1); contains InterPro domain HAD-superfamily phosphatase subfamily IIIC; (InterPro:IPR010033)	AT2G14110	4.037	168	16.4157	16.53	3.027e-18	2.042e-16	31.52	6.373	6.102	5.933	5.778	6.0465	9.631	10.37	10.25	10.0837
260248_at	ATHSP101	Encodes ClpB1, which belongs to the Casein lytic proteinase/heat shock protein 100 (Clp/Hsp100) family. Involved in refolding of proteins which form aggregates under heat stress. Also known as AtHsp101. AtHsp101 is a cytosolic heat shock protein required for acclimation to high temperature.	AT1G74310	4.029	169	16.3249	11.21	3.283e-13	7.482e-12	19.85	5.804	5.916	6.048	5.881	5.91225	10.09	9.556	10.18	9.942
262264_at		patched family protein; similar to patched family protein [Arabidopsis thaliana] (TAIR:AT4G38350.1); similar to hypothetical protein SNOG_13186 [Phaeosphaeria nodorum SN15] (GB:EAT79513.1); similar to hypothetical protein MG00819.4 [Magnaporthe grisea 70-15] (GB:XP_368425.1); similar to H0409D10.4 [Oryza sativa (indica cultivar-group)] (GB:CAH66746.1); contains InterPro domain Niemann-Pick C type…	AT1G42470	4.028	170	16.3136	23.07	5.941e-23	1.909e-20	42.32	7.135	7.101	6.95	6.671	6.96425	11	11.02	10.96	10.9933
252053_at	AT3G52400.1, SYP122, AT3G52400.1, SYP122	syntaxin protein, syntaxin protein, syntaxin protein, involved in the negative regulation of defense pathways such as programmed cell death, salicylic acid signalling pathway, jasmonic acid signalling pathway, syntaxin protein, involved in the negative regulation of defense pathways such as programmed cell death, salicylic acid signalling pathway, jasmonic acid signalling pathway	AT3G52400	4.02	171	16.2234	16.82	1.749e-18	1.241e-16	32.07	5.706	5.537	5.004	5.856	5.52575	9.534	9.484	9.62	9.546
258907_at	AT3G06370.1, NHX4	member of Sodium proton exchanger family, member of Sodium proton exchanger family	AT3G06370	4.011	172	16.1225	20.44	3.246e-21	5.178e-19	38.35	5.616	5.51	5.473	5.491	5.5225	9.414	9.552	9.634	9.53333
259230_at		protein binding / zinc ion binding; similar to protein binding / zinc ion binding [Arabidopsis thaliana] (TAIR:AT5G48160.2); similar to Os12g0514400 [Oryza sativa (japonica cultivar-group)] (GB:NP_001066881.1); similar to Potyvirus VPg interacting protein [Nicotiana benthamiana] (GB:AAP22954.1); similar to Potyvirus VPg interacting protein [Pisum sativum] (GB:AAP22955.1); contains InterPro domain…	AT3G07780	4.003	173	16.0333	15.71	1.484e-17	8.399e-16	29.92	4.451	5.095	4.06	4.964	4.6425	8.498	8.641	8.796	8.645
256245_at	AT3G12580.1	HSP70 (heat shock protein 70); ATP binding; similar to heat shock cognate 70 kDa protein 3 (HSC70-3) (HSP70-3) [Arabidopsis thaliana] (TAIR:AT3G09440.1); similar to heat shock cognate 70 kDa protein 2 (HSC70-2) (HSP70-2) [Arabidopsis thaliana] (TAIR:AT5G02490.1); similar to HSC70-1 (heat shock cognate 70 kDa protein 1), ATP binding [Arabidopsis thaliana] (TAIR:AT5G02500.1); similar to heat shock …	AT3G12580	4.002	174	16.0222	8.899	1.45e-10	1.965e-09	13.7	9.253	8.404	7.673	7.823	8.28825	12.24	12.14	12.49	12.29
253154_at		similar to unknown protein [Arabidopsis thaliana] (TAIR:AT4G35690.1); similar to hypothetical protein [Glycine max] (GB:AAK01735.1); contains InterPro domain Protein of unknown function DUF241, plant; (InterPro:IPR004320)	AT4G35710	3.994	175	15.9336	24.07	1.458e-23	6.159e-21	43.7	4.864	4.801	4.872	5.057	4.8985	8.789	9.011	8.876	8.892
246554_at	AT5G15450.1	Encodes a chloroplast-targeted Hsp101 homologue. Functions as a molecular chaperone involved in plastid differentiation mediating internal thylakoid membrane formation and conferring thermotolerance to chloroplasts during heat stress. APG6 is constitutively expressed in the root tips, the organ boundary region, the reproductive tissues of mature plants where plastids exist as proplastids, and sli…	AT5G15450	3.971	176	15.6816	16.78	1.873e-18	1.319e-16	32	4.816	4.761	4.605	5.057	4.80975	8.68	8.608	9.054	8.78067
257349_at		similar to unknown protein [Arabidopsis thaliana] (TAIR:AT1G06750.1); similar to conserved hypothetical protein [Medicago truncatula] (GB:ABE83048.1); contains domain no description (G3D.3.40.50.300); contains domain P-loop containing nucleoside triphosphate hydrolases (SSF52540)	AT2G30630	3.969	177	15.6599	16.95	1.369e-18	1.007e-16	32.32	5.113	5.539	5.053	4.623	5.082	9.091	9.049	9.014	9.05133
252906_at	AT4G39640.1, AT4G39640.1	The gene encodes a gamma-glutamyltransferase (AKA gamma-glutamyl transpeptidase, EC 2.3.2.2) that is located in vascular tissues (predominantly phloem) of leaves and is involved in the degradation of glutathione. The encoded enzyme also mitigates oxidative stress by metabolizing GSSG (oxidized form of GSH - glutathione) in the apoplast., The gene encodes a gamma-glutamyltransferase (AKA gamma-glu…	AT4G39640	3.965	178	15.6165	19.82	9.013e-21	1.246e-18	37.34	7.108	6.91	6.271	7.009	6.8245	10.63	10.96	10.78	10.79
251528_at		similar to ATNAP4 (ARABIDOPSIS THALIANA NON-INTRINSIC ABC PROTEIN 4) [Arabidopsis thaliana] (TAIR:AT1G03900.1); similar to unknown protein [Oryza sativa (japonica cultivar-group)] (GB:BAD61234.1); contains InterPro domain Adaptin ear-binding coat-associated protein 1 NECAP-1; (InterPro:IPR012466)	AT3G58600	3.941	179	15.3589	18.58	7.302e-20	7.606e-18	35.25	4.366	3.866	5.123	4.861	4.554	8.605	8.449	8.429	8.49433
259435_at		Potential natural antisense gene, locus overlaps with AT1G01450, protein kinase-related; similar to kinase [Arabidopsis thaliana] (TAIR:AT1G64300.2); similar to Os05g0585800 [Oryza sativa (japonica cultivar-group)] (GB:NP_001056458.1); similar to photoreceptor [Ceratodon purpureus] (GB:CAA71838.1); similar to Os01g0621600 [Oryza sativa (japonica cultivar-group)] (GB:NP_001043605.1); contains Inte…	multiple	3.936	180	15.3057	26.78	4.006e-25	3.807e-22	47.22	5.025	4.918	5.22	4.967	5.0325	8.722	9.103	9.082	8.969
259440_at	BPS1	BYPASS1, required to prevent constitutive production of a root-derived graft-transmissible signal	AT1G01550	3.929	181	15.2316	13.63	1.137e-15	4.388e-14	25.56	5.805	6.155	5.836	6.218	6.0035	9.702	10.09	10.01	9.934
245293_at		heat shock protein 70, putative / HSP70, putative; similar to heat shock protein, putative [Arabidopsis thaliana] (TAIR:AT1G11660.1); similar to PREDICTED: similar to CG2918-PA [Tribolium castaneum] (GB:XP_973490.1); similar to Os02g0710900 [Oryza sativa (japonica cultivar-group)] (GB:NP_001047898.1); contains InterPro domain Heat shock protein Hsp70; (InterPro:IPR001023); contains InterPro domai…	AT4G16660	3.899	182	14.9182	18.34	1.104e-19	1.071e-17	34.84	4.784	5.401	4.623	4.814	4.9055	8.714	8.84	8.86	8.80467
262124_at		nucleoporin family protein; similar to transporter [Arabidopsis thaliana] (TAIR:AT1G10390.2); similar to Os12g0166000 [Oryza sativa (japonica cultivar-group)] (GB:NP_001066246.1); similar to Nucleoporin autopeptidase family protein, expressed [Oryza sativa (japonica cultivar-group)] (GB:ABA95896.1); similar to Nucleoporin autopeptidase family protein, expressed [Oryza sativa (japonica cultivar-gr…	AT1G59660	3.897	183	14.8975	18.68	6.159e-20	6.614e-18	35.42	6.574	6.774	6.974	6.09	6.603	10.28	10.51	10.71	10.5
264787_at	ERD7	Identified as drought-inducible gene by differential hybridization. Upregulated by high light, drought, cold and salt stress determined by microarray analysis.	AT2G17840	3.896	184	14.8872	24.87	4.816e-24	2.555e-21	44.79	6.404	6.433	6.103	6.791	6.43275	10.17	10.31	10.51	10.33
261177_at		male sterility MS5 family protein; similar to male sterility MS5 family protein [Arabidopsis thaliana] (TAIR:AT5G48850.1); similar to Os05g0506000 [Oryza sativa (japonica cultivar-group)] (GB:NP_001055980.1); similar to unknown [Oryza sativa] (GB:AAC72543.1); contains InterPro domain Tetratricopeptide region; (InterPro:IPR013026); contains InterPro domain Tetratricopeptide TPR_1; (InterPro:IPR001…	AT1G04770	3.893	185	14.8563	14.69	1.18e-16	5.584e-15	27.84	4.754	4.409	5.125	5.428	4.929	8.782	8.823	8.86	8.82167
258218_at	AT3G18000.1, NMT1	Arabidopsis thaliana N-methyltransferase-like protein mRNA., Arabidopsis thaliana N-methyltransferase-like protein mRNA.	AT3G18000	3.88	186	14.723	18.71	5.838e-20	6.372e-18	35.47	6.713	6.361	6.34	6.555	6.49225	10.35	10.46	10.31	10.3733
250279_at		GRAM domain-containing protein / ABA-responsive protein-related; similar to GRAM domain-containing protein / ABA-responsive protein-related [Arabidopsis thaliana] (TAIR:AT2G22475.1); similar to ABA-responsive protein, putative, expressed [Oryza sativa (japonica cultivar-group)] (GB:ABA98234.1); contains InterPro domain GRAM; (InterPro:IPR004182)	AT5G13200	3.879	187	14.7128	11.54	1.464e-13	3.58e-12	20.66	5.864	5.425	5.374	5.782	5.61125	10.45	8.953	9.072	9.49167
258266_at		similar to unknown protein [Arabidopsis thaliana] (TAIR:AT5G26090.1)	AT3G15860	3.862	188	14.5404	18.74	5.556e-20	6.093e-18	35.52	6.248	6.603	6.439	6.682	6.493	10.54	10.31	10.21	10.3533
259852_at	AERO1	endoplasmic reticulum oxidoreductin	AT1G72280	3.86	189	14.5203	19.93	7.428e-21	1.052e-18	37.53	5.737	6.014	5.653	6.339	5.93575	10.03	9.557	9.804	9.797
248434_at		23.5 kDa mitochondrial small heat shock protein (HSP23.5-M); similar to ATHSP23.6-MITO (MITOCHONDRION-LOCALIZED SMALL HEAT SHOCK PROTEIN 23.6) [Arabidopsis thaliana] (TAIR:AT4G25200.1); similar to LMW heat shock protein [Euphorbia esula] (GB:AAF37726.1); contains InterPro domain Heat shock protein Hsp20; (InterPro:IPR002068)	AT5G51440	3.837	190	14.2907	12.2	2.939e-14	8.298e-13	22.28	4.861	4.83	4.966	4.532	4.79725	8.905	8.107	8.89	8.634
263003_at		calcium-binding EF-hand family protein; similar to calcium-binding EF hand family protein [Arabidopsis thaliana] (TAIR:AT5G28900.1); similar to calcium-binding EF hand family protein, putative / protein phosphatase 2A 62 kDa B'' regulatory subunit, putative [Arabidopsis thaliana] (TAIR:AT5G44090.1); similar to calcium-binding EF hand family protein [Arabidopsis thaliana] (TAIR:AT5G28850.2); simil…	AT1G54450	3.834	191	14.261	16.41	3.813e-18	2.529e-16	31.29	5.295	5.404	5.492	4.637	5.207	9.131	8.81	9.183	9.04133
246580_at		ABC transporter family protein; Identical to White-brown complex homolog protein 14 (WBC14) [Arabidopsis Thaliana] (GB:Q9C6W5;GB:Q9C6R7); similar to ABC transporter family protein [Arabidopsis thaliana] (TAIR:AT4G27420.1); similar to ABC transporter-like protein [Brassica rapa] (GB:ABB97034.1); similar to Os08g0167000 [Oryza sativa (japonica cultivar-group)] (GB:NP_001061077.1); contains InterPro…	AT1G31770	3.828	192	14.2018	11.73	9.25e-14	2.352e-12	21.12	4.897	4.129	5.586	5.823	5.10875	8.922	8.985	8.901	8.936
244960_at	ATCG01020.1, RPL32	encodes a chloroplast ribosomal protein L32, a constituent of the large subunit of the ribosomal complex, encodes a chloroplast ribosomal protein L32, a constituent of the large subunit of the ribosomal complex	ATCG01020	3.82	193	14.1232	13.64	1.117e-15	4.325e-14	25.58	3.89	3.545	3.715	3.245	3.59875	6.954	7.527	7.776	7.419
257953_at	AT3G21865.1	Interacts with PEX4 in a yeast two-hybrid. The PEX4 and PEX22 pair may be important during the remodeling of peroxisome matrix contents as glyoxysomes transition to leaf peroxisomes.	AT3G21865	3.817	194	14.0939	16.88	1.559e-18	1.129e-16	32.19	5.033	5.456	4.841	4.067	4.84925	8.714	8.702	8.582	8.666
262638_at		encodes a protein whose sequence is similar to 2-oxoglutarate-dependent dioxygenase	AT1G06650	3.812	195	14.0451	16.09	7.079e-18	4.329e-16	30.67	4.216	4.271	4.666	4.807	4.49	7.776	8.302	8.829	8.30233
247571_at	AT5G61210.1, SNAP33	membrane localized t-SNARE SNAP25 homologue, probably involved in cytokinesis and cell plate formation, membrane localized t-SNARE SNAP25 homologue, probably involved in cytokinesis and cell plate formation	AT5G61210	3.808	196	14.0063	23.21	4.871e-23	1.61e-20	42.51	4.927	5.205	5.14	4.864	5.034	9.02	8.723	8.784	8.84233
256911_at		transaminase; similar to Glucosamine 6-phosphate synthetases, contain amidotransferase and phosphosugar isomerase domains (ISS) [Ostreococcus tauri] (GB:CAL54169.1); similar to glucosamine-fructose-6-phosphate aminotransferase, isomerizing family protein, expressed [Oryza sativa (japonica cultivar-group)] (GB:ABA91394.2); similar to SIS domain containing protein, expressed [Oryza sativa (japonica…	AT3G24090	3.804	197	13.9675	21.6	5.314e-22	1.073e-19	40.15	5.724	5.996	5.523	5.772	5.75375	9.557	9.534	9.585	9.55867
247047_at		similar to unknown protein [Arabidopsis thaliana] (TAIR:AT2G23790.1); similar to Os10g0501500 [Oryza sativa (japonica cultivar-group)] (GB:NP_001064986.1); similar to Protein of unknown function DUF607 [Medicago truncatula] (GB:ABE78504.1); similar to Os03g0233000 [Oryza sativa (japonica cultivar-group)] (GB:NP_001049472.1); contains InterPro domain Protein of unknown function DUF607; (InterPro:I…	AT5G66650	3.802	198	13.9481	16.87	1.592e-18	1.15e-16	32.16	5.55	5.123	5.764	6.138	5.64375	9.387	9.463	9.487	9.44567
263304_at		epsin N-terminal homology (ENTH) domain-containing protein / clathrin assembly protein-related; Identical to Clathrin assembly protein At2g01920 [Arabidopsis Thaliana] (GB:Q9SHV5;GB:Q4PSW4); similar to epsin N-terminal homology (ENTH) domain-containing protein / clathrin assembly protein-related [Arabidopsis thaliana] (TAIR:AT1G14686.1); similar to Phosphoinositide-binding clathrin adaptor, N-ter…	AT2G01920	3.794	199	13.871	21.57	5.566e-22	1.114e-19	40.1	6.189	6.795	6.001	6.24	6.30625	9.896	10.29	10.11	10.0987
263606_at		very-long-chain fatty acid condensing enzyme, putative; Identical to Probable 3-ketoacyl-CoA synthase 9 (EC 2.3.1.-) (KCS-9) (Very-long- chain fatty acid condensing enzyme 9) (VLCFA condensing enzyme 9) (KCS9) [Arabidopsis Thaliana] (GB:Q9SIX1); similar to very-long-chain fatty acid condensing enzyme, putative [Arabidopsis thaliana] (TAIR:AT1G19440.1); similar to beta-ketoacyl-CoA synthase, putat…	AT2G16280	3.793	200	13.8614	14.93	7.22e-17	3.557e-15	28.33	5.416	5.123	4.982	5.563	5.271	9.114	9.145	8.934	9.06433
245654_at		disease resistance protein (TIR-NBS-LRR class), putative; similar to disease resistance protein (TIR-NBS-LRR class), putative [Arabidopsis thaliana] (TAIR:AT2G16870.1); similar to disease resistance protein (TIR-NBS-LRR class), putative [Arabidopsis thaliana] (TAIR:AT1G56510.1); similar to disease resistance protein (TIR-NBS-LRR class), putative [Arabidopsis thaliana] (TAIR:AT1G56520.1); similar …	AT1G56540	3.791	201	13.8422	18.65	6.481e-20	6.908e-18	35.37	3.574	3.98	4.711	4.377	4.1605	7.943	7.822	8.091	7.952
261461_at		unknown protein	AT1G07860	3.79	202	13.8326	15.77	1.327e-17	7.53e-16	30.04	3.626	3.556	4.215	4.102	3.87475	8.686	7.034	7.273	7.66433
255755_s_at		pseudogene, putative polygalacturonase, blastp match of 52% identity and 9.5e-65 P-value to SP|P35339|PGLT_MAIZE Exopolygalacturonase precursor (EC 3.2.1.67) (ExoPG) (Pectinase) (Galacturan 1,4-alpha-galacturonidase). (Maize) {Zea mays}, glycoside hydrolase family 28 protein / polygalacturonase (pectinase) family protein; similar to glycoside hydrolase family 28 protein / polygalacturonase (pecti…	multiple	3.788	203	13.8134	11.51	1.579e-13	3.824e-12	20.58	3.954	3.966	3.762	4.328	4.0025	8.408	7.574	7.392	7.79133
255829_at	KT2	putative potassium transporter AtKT2p (AtKT2) mRNA,	AT2G40540	3.787	204	13.8039	25.34	2.567e-24	1.582e-21	45.41	6.234	6.325	5.69	5.947	6.049	9.848	9.901	9.758	9.83567
245119_at		similar to unknown protein [Arabidopsis thaliana] (TAIR:AT3G57380.1); similar to glycosyltransferase [Medicago truncatula] (GB:CAI30145.1); contains InterPro domain Protein of unknown function DUF563; (InterPro:IPR007657)	AT2G41640	3.777	205	13.7085	15.51	2.215e-17	1.2e-15	29.52	4.026	5.023	4.126	5.25	4.60625	8.078	8.624	8.448	8.38333
248116_at	AT5G55020.1, MYB120	Encodes a putative transcription factor, member of the R2R3 factor gene family (MYB120)., Encodes a putative transcription factor, member of the R2R3 factor gene family (MYB120).	AT5G55020	3.776	206	13.699	18.88	4.324e-20	4.924e-18	35.77	6.404	5.771	6.435	5.711	6.08025	9.639	9.984	9.946	9.85633
261926_at		SEC14 cytosolic factor family protein / phosphoglyceride transfer family protein; Identical to Patellin-2 (PATL2) [Arabidopsis Thaliana] (GB:Q56ZI2;GB:Q9SK94); similar to PATL1 (PATELLIN 1), transporter [Arabidopsis thaliana] (TAIR:AT1G72150.1); similar to putative cytosolic factor [Trifolium pratense] (GB:BAE71201.1); contains InterPro domain emp24/gp25L/p24; (InterPro:IPR000348); contains Inter…	AT1G22530	3.752	207	13.473	18.14	1.563e-19	1.461e-17	34.49	8.044	7.727	7.545	7.217	7.63325	11.39	11.36	11.4	11.3833
261372_at		zinc finger (C3HC4-type RING finger) family protein; similar to ATL6 (Arabidopsis T?xicos en Levadura 6), protein binding / zinc ion binding [Arabidopsis thaliana] (TAIR:AT3G05200.1); similar to hypothetical protein [Oryza sativa (japonica cultivar-group)] (GB:BAD25417.1); contains InterPro domain Zinc finger, RING-type; (InterPro:IPR001841)	AT1G53010	3.744	208	13.3985	18.47	8.77e-20	8.812e-18	35.07	5.641	5.706	5.674	5.869	5.7225	9.029	9.641	9.73	9.46667
265460_at		calcium-binding protein, putative; similar to PBP1 (PINOID-BINDING PROTEIN 1), calcium ion binding [Arabidopsis thaliana] (TAIR:AT5G54490.1); similar to Os02g0122600 [Oryza sativa (japonica cultivar-group)] (GB:NP_001045728.1); similar to Os06g0683400 [Oryza sativa (japonica cultivar-group)] (GB:NP_001058389.1); similar to EF-hand Ca2+-binding protein CCD1 [Triticum aestivum] (GB:AAF86307.1); con…	AT2G46600	3.743	209	13.3892	20.52	2.896e-21	4.653e-19	38.47	7.147	7.049	6.822	6.743	6.94025	10.55	10.8	10.71	10.6867
260628_at		early-responsive to dehydration protein-related / ERD protein-related; similar to early-responsive to dehydration protein-related / ERD protein-related [Arabidopsis thaliana] (TAIR:AT4G04340.1); similar to early-responsive to dehydration protein-related / ERD protein-related [Arabidopsis thaliana] (TAIR:AT4G22120.2); similar to Protein of unknown function DUF221 [Medicago truncatula] (GB:ABE86757…	AT1G62320	3.743	210	13.3892	18.74	5.5e-20	6.061e-18	35.53	6.705	6.283	5.846	5.411	6.06125	9.699	9.869	9.842	9.80333
254015_at	AT4G26140.1, BGAL12	putative beta-galactosidase, putative beta-galactosidase	AT4G26140	3.736	211	13.3244	18.04	1.863e-19	1.7e-17	34.31	4.731	4.816	4.285	4.76	4.648	7.592	8.828	8.733	8.38433
259962_at		DNA-directed RNA polymerases I, II, and III 7 kDa subunit, putative; similar to DNA-directed RNA polymerases I, II, and III 7 kDa subunit, putative [Arabidopsis thaliana] (TAIR:AT5G41010.1); similar to PREDICTED: similar to DNA-directed RNA polymerases I, II, and III 7.0 kDa polypeptide (ABC10-alpha) (RPB7.0) (RPB10alpha) (RPABC4), partial [Apis mellifera] (GB:XP_001122738.1); contains InterPro d…	AT1G53690	3.718	212	13.1592	28.13	7.516e-26	8.572e-23	48.85	3.519	3.562	3.622	3.705	3.602	7.069	7.676	7.215	7.32
262318_at		transferase family protein; similar to transferase family protein [Arabidopsis thaliana] (TAIR:AT2G40230.1); similar to Os01g0382200 [Oryza sativa (japonica cultivar-group)] (GB:NP_001043090.1); similar to Os01g0104900 [Oryza sativa (japonica cultivar-group)] (GB:NP_001041768.1); similar to putative hydroxyanthranilate hydroxycinnamoyltransferase 2 [Oryza sativa (japonica cultivar-group)] (GB:BAD…	AT1G27620	3.701	213	13.005	23.32	4.177e-23	1.474e-20	42.66	7.1	7.194	7.329	6.923	7.1365	10.94	10.8	10.77	10.8367
253636_at		similar to unknown protein [Arabidopsis thaliana] (TAIR:AT2G23940.1); similar to Protein of unknown function DUF788 [Medicago truncatula] (GB:ABE94694.1); contains InterPro domain Protein of unknown function DUF788; (InterPro:IPR008506)	AT4G30500	3.7	214	12.996	21.6	5.318e-22	1.073e-19	40.15	5.798	5.361	5.232	5.497	5.472	9.289	9.001	9.226	9.172
265848_at	AT2G35740.1	Potential natural antisense gene, locus overlaps with AT2G35740, ATINT3 (INOSITOL TRANSPORTER 3); carbohydrate transporter/ sugar porter; Identical to Probable inositol transporter 3 (INT3) [Arabidopsis Thaliana] (GB:Q9ZQP6); similar to ATINT2 (INOSITOL TRANSPORTER 2), carbohydrate transporter/ sugar porter [Arabidopsis thaliana] (TAIR:AT1G30220.1); similar to ATINT4 (INOSITOL TRANSPORTER 4), car…	multiple	3.691	215	12.9152	17.87	2.53e-19	2.237e-17	34.01	5.731	5.852	6.029	6.087	5.92475	9.18	9.846	9.823	9.61633
244984_at	ATCG00800.1, RPS3	encodes a chloroplast ribosomal protein S3, a constituent of the small subunit of the ribosomal complex, encodes a chloroplast ribosomal protein S3, a constituent of the small subunit of the ribosomal complex	ATCG00800	3.686	216	12.8705	10.25	3.745e-12	6.748e-11	17.39	3.704	4.253	4.243	3.65	3.9625	6.935	8.056	7.954	7.64833
260931_at		invertase/pectin methylesterase inhibitor family protein; similar to invertase/pectin methylesterase inhibitor family protein [Arabidopsis thaliana] (TAIR:AT2G47340.1); similar to Plant invertase/pectin methylesterase inhibitor family protein, expressed [Oryza sativa (japonica cultivar-group)] (GB:ABA95341.1); contains InterPro domain Plant invertase/pectin methylesterase inhibitor; (InterPro:IPR…	AT1G02550	3.682	217	12.8349	19.5	1.511e-20	1.975e-18	36.82	6.025	6.027	5.983	6.334	6.09225	10.09	9.731	9.499	9.77333
255610_at	AT4G01190.1	Type I phosphatidylinositol-4-phosphate 5-kinase, subfamily A. Preferentially phosphorylates PtdIns4P. Expressed in flowers and inflorescence stems.	AT4G01190	3.678	218	12.7994	13.05	4.129e-15	1.402e-13	24.26	5.863	5.276	5.896	5.404	5.60975	9.397	9.287	9.179	9.28767
248880_at		similar to unknown protein [Arabidopsis thaliana] (TAIR:AT4G17860.1); similar to Protein of unknown function DUF239, plant [Medicago truncatula] (GB:ABE93923.1); similar to Os07g0205500 [Oryza sativa (japonica cultivar-group)] (GB:NP_001059148.1); similar to Os07g0573400 [Oryza sativa (japonica cultivar-group)] (GB:NP_001060067.1); contains InterPro domain Protein of unknown function DUF239, plan…	AT5G46200	3.675	219	12.7728	16.3	4.721e-18	3.04e-16	31.07	8.271	8.321	7.914	8.181	8.17175	11.64	11.97	11.94	11.85
263832_at		glycoside hydrolase family 28 protein / polygalacturonase (pectinase) family protein; similar to glycoside hydrolase family 28 protein / polygalacturonase (pectinase) family protein [Arabidopsis thaliana] (TAIR:AT1G43080.1); similar to glycoside hydrolase family 28 protein / polygalacturonase (pectinase) family protein [Arabidopsis thaliana] (TAIR:AT2G15470.1); similar to glycoside hydrolase fami…	AT2G40310	3.668	220	12.711	13.04	4.242e-15	1.433e-13	24.23	4.122	4.569	3.836	4.245	4.193	7.145	8.46	7.978	7.861
245809_at	AT1G58440.1, XF1	Encodes a putative protein that has been speculated, based on sequence similarities, to have squalene monooxygenase activity., Encodes a putative protein that has been speculated, based on sequence similarities, to have squalene monooxygenase activity.	AT1G58440	3.651	221	12.562	20.29	4.182e-21	6.578e-19	38.1	7.719	7.363	7.503	7.335	7.48	11.11	11.18	11.1	11.13
250781_at	AT5G05410.1, DREB2A	Encodes a transcription factor that specifically binds to DRE/CRT cis elements (responsive to drought and low-temperature stress). Belongs to the DREB subfamily A-2 of ERF/AP2 transcription factor family (DREB2A). There are eight members in this subfamily including DREB2B. The protein contains one AP2 domain. Overexpression of transcriptional activation domain of DREB2A resulted in significant dr…	AT5G05410	3.65	222	12.5533	12.78	7.774e-15	2.49e-13	23.62	5.984	5.817	6.454	5.782	6.00925	9.225	9.703	10.05	9.65933
265128_at		protein binding / zinc ion binding; similar to EDA18 (embryo sac development arrest 18), protein binding / zinc ion binding [Arabidopsis thaliana] (TAIR:AT2G34920.1); similar to hypothetical protein [Oryza sativa (japonica cultivar-group)] (GB:BAD31049.1); similar to Os07g0499800 [Oryza sativa (japonica cultivar-group)] (GB:NP_001059716.1); similar to Os02g0823300 [Oryza sativa (japonica cultivar…	AT1G30860	3.646	223	12.5186	16.97	1.326e-18	9.852e-17	32.35	6.296	5.773	6.281	6.427	6.19425	9.493	10.05	9.982	9.84167
259520_at		similar to unknown protein [Arabidopsis thaliana] (TAIR:AT1G62840.1); similar to Os02g0455400 [Oryza sativa (japonica cultivar-group)] (GB:NP_001046773.1); similar to unknown protein [Oryza sativa (japonica cultivar-group)] (GB:BAD19988.1); contains InterPro domain Protein of unknown function DUF1442; (InterPro:IPR009902)	AT1G12320	3.645	224	12.5099	14.09	4.229e-16	1.817e-14	26.56	4.48	4.934	4.169	4.907	4.6225	8.595	8.231	7.977	8.26767
261430_at		transducin family protein / WD-40 repeat family protein; similar to EMB2221 (EMBRYO DEFECTIVE 2221) [Arabidopsis thaliana] (TAIR:AT3G63460.1); similar to Sec31p [Oryza sativa] (GB:BAB47154.1); similar to Os07g0657200 [Oryza sativa (japonica cultivar-group)] (GB:NP_001060510.1); contains InterPro domain WD-40 repeat; (InterPro:IPR001680); contains InterPro domain WD40-like; (InterPro:IPR011046)	AT1G18830	3.632	225	12.3977	21.11	1.126e-21	2.038e-19	39.4	4.796	4.616	4.933	4.784	4.78225	8.022	8.569	8.653	8.41467
253687_at		similar to Saposin B [Medicago truncatula] (GB:ABE80541.1); contains InterPro domain Saposin B; (InterPro:IPR008139)	AT4G29520	3.631	226	12.3891	18.25	1.303e-19	1.233e-17	34.67	5.248	5.283	5.074	4.965	5.1425	8.648	8.748	8.923	8.773
255894_at		nucleotidyltransferase family protein; similar to nPAP (NUCLEAR POLY(A) POLYMERASE), nucleotidyltransferase [Arabidopsis thaliana] (TAIR:AT4G32850.8); similar to putative poly(A) polymerase [Oryza sativa (japonica cultivar-group)] (GB:BAD54151.1); similar to putative polynucleotide adenylyltransferase [Oryza sativa (indica cultivar-group)] (GB:AAW68016.1); similar to putative polynucleotide adeny…	AT1G17980	3.629	227	12.3719	18.43	9.399e-20	9.281e-18	35	6.554	5.597	5.827	5.741	5.92975	9.548	9.537	9.591	9.55867
263754_at		DNAJ heat shock N-terminal domain-containing protein; similar to DNAJ heat shock N-terminal domain-containing protein [Arabidopsis thaliana] (TAIR:AT4G39150.1); similar to Os09g0493800 [Oryza sativa (japonica cultivar-group)] (GB:NP_001063548.1); similar to DnaJ-like protein [Brassica juncea] (GB:AAW50121.1); similar to Os05g0543700 [Oryza sativa (japonica cultivar-group)] (GB:NP_001056206.1); co…	AT2G21510	3.615	228	12.2525	18.15	1.556e-19	1.461e-17	34.49	5.838	6.56	5.548	5.627	5.89325	9.57	9.514	9.439	9.50767
249985_at		protein kinase family protein; similar to GPK1 (Glyoxysomal protein kinase 1), kinase [Arabidopsis thaliana] (TAIR:AT3G17420.1); similar to putative receptor-like protein kinase 3 [Glycine max] (GB:AAU10525.1); contains InterPro domain Protein kinase-like; (InterPro:IPR011009); contains InterPro domain Protein kinase; (InterPro:IPR000719); contains InterPro domain Serine/threonine protein kinase,…	AT5G18500	3.615	229	12.2525	16.8	1.816e-18	1.282e-16	32.03	3.602	3.953	4.506	4.261	4.0805	6.936	7.772	8.379	7.69567
253416_at		pyruvate decarboxylase, putative; similar to PDC3 (PYRUVATE DECARBOXYLASE-3), pyruvate decarboxylase [Arabidopsis thaliana] (TAIR:AT5G01330.1); similar to PDC2 (PYRUVATE DECARBOXYLASE-2), pyruvate decarboxylase [Arabidopsis thaliana] (TAIR:AT5G54960.1); similar to pyruvate decarboxylase, putative [Arabidopsis thaliana] (TAIR:AT5G01320.1); similar to pyruvate decarboxylase [Fragaria x ananassa] (G…	AT4G33070	3.612	230	12.227	18.5	8.4e-20	8.544e-18	35.11	3.742	4.065	4.003	3.67	3.87	7.04	7.617	7.787	7.48133
262359_at				3.612	231	12.227	16.96	1.345e-18	9.961e-17	32.33	6.782	7.221	6.266	7.214	6.87075	10.01	10.71	10.73	10.4833
260805_at	AT1G78320.1, ATGSTU23	Encodes glutathione transferase belonging to the tau class of GSTs. Naming convention according to Wagner et al. (2002)., Encodes glutathione transferase belonging to the tau class of GSTs. Naming convention according to Wagner et al. (2002).	AT1G78320	3.598	232	12.1089	13.4	1.918e-15	7.045e-14	25.03	5.648	4.832	4.833	5.035	5.087	8.304	8.763	8.987	8.68467
253277_at	AT4G34230.1, CAD5	Encodes a catalytically active cinnamyl alcohol dehydrogenase which uses p-coumaryl aldehyde as a preferred substrate. It can also use sinapyl, caffeyl, coniferyl and d-hydroxyconiferyl aldehydes as substrates., Encodes a catalytically active cinnamyl alcohol dehydrogenase which uses p-coumaryl aldehyde as a preferred substrate. It can also use sinapyl, caffeyl, coniferyl and d-hydroxyconiferyl a…	AT4G34230	3.593	233	12.067	16.09	7.064e-18	4.329e-16	30.67	4.782	5.578	5.212	4.752	5.081	8.427	8.76	8.834	8.67367
253458_at		octicosapeptide/Phox/Bem1p (PB1) domain-containing protein / tetratricopeptide repeat (TPR)-containing protein; similar to octicosapeptide/Phox/Bem1p (PB1) domain-containing protein / tetratricopeptide repeat (TPR)-containing protein [Arabidopsis thaliana] (TAIR:AT2G25290.1); similar to Os08g0296900 [Oryza sativa (japonica cultivar-group)] (GB:NP_001061478.1); similar to Os09g0556200 [Oryza sativ…	AT4G32070	3.592	234	12.0587	17.27	7.634e-19	6.025e-17	32.9	4.787	5.537	4.655	5.407	5.0965	8.551	8.507	9.007	8.68833
245821_at		phosphatidylinositol 3- and 4-kinase family protein; similar to phosphatidylinositol 3- and 4-kinase family protein [Arabidopsis thaliana] (TAIR:AT2G03890.1); similar to phosphatidylinositol 3- and 4-kinase family protein [Arabidopsis thaliana] (TAIR:AT1G13640.1); similar to Phosphatidylinositol 3- and 4-kinase, catalytic [Medicago truncatula] (GB:ABE92357.1); similar to Os06g0283400 [Oryza sativ…	AT1G26270	3.577	235	11.934	16.47	3.377e-18	2.259e-16	31.41	3.96	3.479	4.158	4.141	3.9345	7.432	7.515	7.587	7.51133
246873_at		similar to unknown protein [Arabidopsis thaliana] (TAIR:AT3G44170.1)	AT5G26100	3.567	236	11.8515	17.72	3.336e-19	2.839e-17	33.73	7.869	7.919	7.002	7.13	7.48	10.85	11.11	11.18	11.0467
267591_at	AT2G39705.1	DVL11/RTFL8 (ROTUNDIFOLIA LIKE 8); similar to DVL8/RTFL7 (ROTUNDIFOLIA LIKE 7) [Arabidopsis thaliana] (TAIR:AT3G55515.1); similar to conserved hypothetical protein [Medicago truncatula] (GB:ABE83577.1); contains InterPro domain DVL; (InterPro:IPR012552)	AT2G39705	3.557	237	11.7697	14.43	2.061e-16	9.345e-15	27.28	3.455	3.409	4.238	3.97	3.768	6.918	7.487	7.572	7.32567
254926_at	ACS6	encodes a a member of the 1-aminocyclopropane-1-carboxylate (ACC) synthase (S-adenosyl-L-methionine methylthioadenosine-lyase, EC 4.4.1.14) gene family	AT4G11280	3.554	238	11.7452	15.15	4.637e-17	2.356e-15	28.78	6.521	5.486	5.591	5.791	5.84725	9.271	9.467	9.466	9.40133
254247_at		protein kinase family protein; similar to EMB1290 (EMBRYO DEFECTIVE 1290), kinase [Arabidopsis thaliana] (TAIR:AT4G23250.1); similar to protein kinase family protein [Arabidopsis thaliana] (TAIR:AT4G11460.1); similar to protein kinase family protein [Arabidopsis thaliana] (TAIR:AT4G11470.1); similar to receptor-like protein kinase homolog RK20-1 [Phaseolus vulgaris] (GB:AAD21872.1); contains Inte…	AT4G23260	3.55	239	11.7127	23.23	4.78e-23	1.603e-20	42.53	3.818	4.213	4.257	3.958	4.0615	7.335	7.664	7.837	7.612
245956_s_at	BIP	luminal binding protein 1 (BiP-1) (BP1); Identical to Luminal-binding protein 2 precursor (BiP2) (AtBP2) [Arabidopsis Thaliana] (GB:Q39043;GB:Q39042); Identical to Luminal-binding protein 1 precursor (BiP1) (AtBP1) [Arabidopsis Thaliana] (GB:Q9LKR3;GB:Q41928); similar to HSP70 (heat shock protein 70), ATP binding [Arabidopsis thaliana] (TAIR:AT3G12580.1); similar to BIP (LUMINAL BINDING PROTEIN),…	multiple	3.546	240	11.6803	20.84	1.729e-21	2.987e-19	38.98	9.003	9.053	8.682	9.093	8.95775	12.61	12.44	12.46	12.5033
250994_at		heat shock cognate 70 kDa protein 2 (HSC70-2) (HSP70-2); Identical to Heat shock cognate 70 kDa protein 2 (Hsc70.2) (HSC70-2) [Arabidopsis Thaliana] (GB:P22954;GB:Q9LZ53); similar to HSP70 (heat shock protein 70), ATP binding [Arabidopsis thaliana] (TAIR:AT3G12580.1); similar to heat shock cognate 70 kDa protein 3 (HSC70-3) (HSP70-3) [Arabidopsis thaliana] (TAIR:AT3G09440.1); similar to HSC70-1 (…	AT5G02490	3.538	241	11.6157	15.38	2.902e-17	1.532e-15	29.25	6.408	5.847	6.283	5.879	6.10425	9.783	9.486	9.658	9.64233
262313_at		similar to unknown protein [Arabidopsis thaliana] (TAIR:AT1G23110.1); similar to conserved hypothetical protein [Medicago truncatula] (GB:ABE89195.1)	AT1G70900	3.538	242	11.6157	13.21	2.938e-15	1.031e-13	24.6	4.911	4.996	4.872	5.361	5.035	8.374	8.777	8.568	8.573
251952_at		histone H2B, putative; Identical to Putative histone H2B.8 (HTB6) [Arabidopsis Thaliana] (GB:Q9LFF6); similar to histone H2B, putative [Arabidopsis thaliana] (TAIR:AT2G37470.1); similar to Probable histone H2B.3 (GB:Q1SU99); contains InterPro domain Histone-fold; (InterPro:IPR009072); contains InterPro domain Histone core; (InterPro:IPR007125); contains InterPro domain Histone-fold/TFIID-TAF/NF-Y…	AT3G53650	3.536	243	11.5996	13.91	6.21e-16	2.548e-14	26.17	5.343	5.343	4.607	4.199	4.873	8.131	8.379	8.718	8.40933
262504_at	AT1G21750.1	Encodes a protein disulfide isomerase-like (PDIL) protein, a member of a multigene family within the thioredoxin (TRX) superfamily; isoform contains non-consensus GA donor splice site at intron 9	AT1G21750	3.532	244	11.5675	19.74	1.02e-20	1.385e-18	37.21	7.178	7.679	7.155	7.386	7.3495	10.77	10.84	11.04	10.8833
262133_at	SULTR1;2	Encodes a sulfate transporter that can restore sulfate uptake capacity of a yeast mutant lacking sulfate transporter genes.	AT1G78000	3.52	245	11.4716	17.18	8.999e-19	6.935e-17	32.74	5.378	6.294	5.851	6.269	5.948	9.317	9.662	9.426	9.46833
255199_at		PQ-loop repeat family protein / transmembrane family protein; similar to PQ-loop repeat family protein / transmembrane family protein [Arabidopsis thaliana] (TAIR:AT5G59470.1); similar to Os07g0479200 [Oryza sativa (japonica cultivar-group)] (GB:NP_001059633.1); similar to Cystinosin/ERS1p repeat [Medicago truncatula] (GB:ABD32623.1); contains InterPro domain Cystinosin/ERS1p repeat; (InterPro:IP…	AT4G07390	3.51	246	11.3924	17.54	4.626e-19	3.795e-17	33.4	7.519	7.733	7.427	6.903	7.3955	10.14	11.4	11.17	10.9033
258124_at		similar to unknown protein [Arabidopsis thaliana] (TAIR:AT5G24600.1); similar to hypothetical protein [Oryza sativa (japonica cultivar-group)] (GB:BAC55679.1); similar to Os02g0292800 [Oryza sativa (japonica cultivar-group)] (GB:NP_001046597.1); similar to Os08g0153900 [Oryza sativa (japonica cultivar-group)] (GB:NP_001061011.1); contains InterPro domain Protein of unknown function DUF599; (Inter…	AT3G18215	3.504	247	11.3451	21.38	7.39e-22	1.416e-19	39.82	5.98	6.578	5.507	6.328	6.09825	9.514	9.728	9.566	9.60267
249566_at	AT5G38450.1, CYP735A1	member of CYP709A, member of CYP709A	AT5G38450	3.502	248	11.3294	16.48	3.337e-18	2.239e-16	31.42	6.204	6.362	5.203	6.096	5.96625	9.66	9.294	9.449	9.46767
257858_at		protein binding / zinc ion binding; similar to protein binding / zinc ion binding [Arabidopsis thaliana] (TAIR:AT1G79110.2); similar to Zinc finger, RING-type [Medicago truncatula] (GB:ABE88778.1); contains InterPro domain Zinc finger, RING-type; (InterPro:IPR001841)	AT3G12920	3.494	249	11.2668	21.86	3.551e-22	7.788e-20	40.55	7.198	7.285	6.885	7.542	7.2275	10.52	10.81	10.83	10.72
257366_s_at		transmembrane protein-related; similar to emp24/gp25L/p24 family protein [Arabidopsis thaliana] (TAIR:AT2G03290.1); similar to emp24 protein [Hyacinthus orientalis] (GB:AAT08688.1); similar to Os03g0376000 [Oryza sativa (japonica cultivar-group)] (GB:NP_001050219.1); similar to Os07g0632700 [Oryza sativa (japonica cultivar-group)] (GB:NP_001060368.1); contains InterPro domain emp24/gp25L/p24; (In…	multiple	3.486	250	11.2045	16.15	6.3e-18	3.905e-16	30.79	3.829	3.731	4.88	4.52	4.24	7.736	7.612	7.83	7.726
262773_at		nuclear matrix constituent protein-related; similar to unknown protein [Arabidopsis thaliana] (TAIR:AT1G68790.1); similar to nuclear matrix constituent protein 1 (NMCP1) [Daucus carota] (GB:BAA20407.1); contains InterPro domain t-snare; (InterPro:IPR010989), nuclear matrix constituent protein-related; similar to unknown protein [Arabidopsis thaliana] (TAIR:AT1G68790.1); similar to unknown protein…	AT1G13220	3.478	251	11.1425	18.08	1.735e-19	1.589e-17	34.38	5.593	5.408	5.349	4.716	5.2665	8.393	9.032	8.809	8.74467
266097_at	AT2G37970.1	SOUL heme-binding family protein; similar to SOUL heme-binding family protein [Arabidopsis thaliana] (TAIR:AT3G10130.1); similar to SOUL heme-binding protein; Bacterial regulatory factor, effector [Medicago truncatula] (GB:ABE83861.1)	AT2G37970	3.472	252	11.0962	16.06	7.493e-18	4.534e-16	30.61	7.574	7.74	7.101	7.411	7.4565	10.56	11.12	11.11	10.93
248313_at		RabGAP/TBC domain-containing protein; similar to RAB GTPase activator [Arabidopsis thaliana] (TAIR:AT4G27100.2); similar to TBC1 domain family, member 15 [Xenopus tropicalis] (GB:NP_989223.1); similar to TBC1 domain family, member 15 [Xenopus tropicalis] (GB:AAH76966.1); similar to Os02g0709800 [Oryza sativa (japonica cultivar-group)] (GB:NP_001047892.1); contains InterPro domain RabGAP/TBC; (Int…	AT5G52590	3.449	253	10.9207	17.54	4.606e-19	3.793e-17	33.41	5.057	5.837	5.208	5.33	5.358	8.842	8.841	8.738	8.807
260025_at		SGS domain-containing protein; similar to COP1-interacting protein-related [Arabidopsis thaliana] (TAIR:AT1G30060.1); similar to SGS; HSP20-like chaperone [Medicago truncatula] (GB:ABC75374.1); contains InterPro domain SGS; (InterPro:IPR007699); contains InterPro domain HSP20-like chaperone; (InterPro:IPR008978); contains InterPro domain CS; (InterPro:IPR007052); contains InterPro domain Sigma fa…	AT1G30070	3.439	254	10.8453	14.06	4.506e-16	1.918e-14	26.49	5.211	5.271	5.064	4.762	5.077	8.266	8.28	9.001	8.51567
261713_at	ATMYC2	Encodes a 68 kD MYC-related transcriptional activator with a typical DNA binding domain of a basic region helix-loop-helix leucine zipper motif. Its transcription is induced by dehydration stress and ABA treatment and precedes the induction of rd22, whose expression ATMYC2 can activate. Negative regulator of blue lightñmediated photomorphogenic growth and blue and far-red-lightñregulated gene exp…	AT1G32640	3.435	255	10.8153	16.05	7.691e-18	4.629e-16	30.58	3.906	3.976	4.423	4.777	4.2705	7.623	7.606	7.886	7.705
258408_at	ATCHX19	member of Putative Na+/H+ antiporter family	AT3G17630	3.429	256	10.7704	18.29	1.205e-19	1.15e-17	34.75	7.176	7.872	7.374	7.629	7.51275	10.8	11	11.03	10.9433
261883_at		protein kinase family protein; similar to protein kinase family protein [Arabidopsis thaliana] (TAIR:AT2G45590.1); similar to Os03g0251700 [Oryza sativa (japonica cultivar-group)] (GB:NP_001049573.1); similar to Protein kinase domain containing protein, expressed [Oryza sativa (japonica cultivar-group)] (GB:ABF94994.1); contains InterPro domain Protein kinase-like; (InterPro:IPR011009); contains …	AT1G80870	3.418	257	10.6886	22.04	2.741e-22	6.446e-20	40.8	5.855	6.088	5.896	6.013	5.963	8.977	9.518	9.649	9.38133
255569_at	ATSTE24	CAAX protease with broad substrate specificity. Localized exclusively to the endoplasmic reticulum.	AT4G01320	3.411	258	10.6369	12.13	3.483e-14	9.665e-13	22.11	4.716	5.17	4.576	4.887	4.83725	9.371	7.621	7.752	8.248
252435_at		Mutator-like transposase family, has a 6.7e-76 P-value blast match to Q9SI25 /181-349 Pfam PF03108 MuDR family transposase (MuDr-element domain), similar to unknown protein [Arabidopsis thaliana] (TAIR:AT5G37385.1), Mutator-like transposase family, has a 2.2e-75 P-value blast match to Q9SI25 /181-349 Pfam PF03108 MuDR family transposase (MuDr-element domain), Mutator-like transposase family, has …	multiple	3.409	259	10.6221	12.5	1.458e-14	4.422e-13	22.99	6.599	5.917	4.568	5.642	5.6815	8.87	9.175	9.225	9.09
260412_at	AT1G69830.1	Encodes a plastid-localized &#945;-amylase. Expression is reduced in the SEX4 mutant. Loss of function mutations show normal diurnal pattern of starch accumulation/degradation. Expression follows circadian rhythms.	AT1G69830	3.393	260	10.505	16.95	1.366e-18	1.007e-16	32.32	4.79	4.618	5.334	4.619	4.84025	7.666	8.564	8.469	8.233
249752_at		similar to unknown protein [Arabidopsis thaliana] (TAIR:AT5G24655.1); similar to unknown protein [Brassica rapa subsp. pekinensis] (GB:AAQ92331.1)	AT5G24660	3.39	261	10.4831	15.01	6.164e-17	3.07e-15	28.49	7.126	6.964	6.535	6.709	6.8335	10.22	10.25	10.2	10.2233
248914_at	AT5G45750.1	AtRABA1c (Arabidopsis Rab GTPase homolog A1c); GTP binding; similar to AtRABA1d/AtRab11B/AthSGBP (Arabidopsis Rab GTPase homolog A1d), GTP binding [Arabidopsis thaliana] (TAIR:AT4G18800.1); similar to putative GTP-binding protein [Gossypium hirsutum] (GB:AAT64010.1); contains InterPro domain Small GTP-binding protein domain; (InterPro:IPR005225); contains InterPro domain Ras small GTPase, Rab typ…	AT5G45750	3.383	262	10.4324	12.78	7.717e-15	2.476e-13	23.63	6.167	5.942	6.658	7.518	6.57125	10.1	9.883	9.88	9.95433
248608_at	ACLB-2, AT5G49460.1	One of the two genes encoding subunit B of the cytosolic enzyme ATP Citrate Lyase (ACL), One of the two genes encoding subunit B of the cytosolic enzyme ATP Citrate Lyase (ACL)	AT5G49460	3.376	263	10.3819	17.19	8.721e-19	6.743e-17	32.77	7.59	7.858	7.71	7.653	7.70275	11	11.13	11.1	11.0767
265686_at		similar to zinc finger (C3HC4-type RING finger) family protein [Arabidopsis thaliana] (TAIR:AT2G24480.1)	AT2G24460	3.374	264	10.3675	12.37	1.988e-14	5.874e-13	22.68	5.894	5.575	5.632	5.493	5.6485	8.604	9.2	9.263	9.02233
263549_at	AT2G21650.1	MEE3 (maternal effect embryo arrest 3); DNA binding / transcription factor; similar to DNA binding / transcription factor [Arabidopsis thaliana] (TAIR:AT4G39250.1); similar to MYB transcription factor MYB142 [Glycine max] (GB:ABH02867.1); contains InterPro domain Homeodomain-related; (InterPro:IPR012287); contains InterPro domain Homeodomain-like; (InterPro:IPR009057); contains InterPro domain My…	AT2G21650	3.372	265	10.3532	14.05	4.584e-16	1.94e-14	26.47	5.723	5.666	5.44	5.398	5.55675	8.98	8.918	8.89	8.92933
256513_at	SGR2	encodes a novel protein that may be part of a gene family represented by bovine phosphatidic acid-preferring phospholipase A1 (PA-PLA1)containing a putative transmembrane domain. SGR2 is involved in the formation and function of the vacuole.	AT1G31480	3.368	266	10.3245	18.6	7.042e-20	7.368e-18	35.29	4.605	5.449	4.656	4.58	4.8225	7.908	8.316	8.348	8.19067
266841_at	AT2G26150.1, ATHSFA2	member of Heat Stress Transcription Factor (Hsf) family, member of Heat Stress Transcription Factor (Hsf) family	AT2G26150	3.365	267	10.3031	11.06	4.816e-13	1.066e-11	19.46	4.024	3.721	3.932	4.453	4.0325	6.978	7.34	7.876	7.398
249725_at		unknown protein	AT5G35470	3.356	268	10.239	20.9	1.573e-21	2.783e-19	39.07	5.585	5.172	5.612	5.875	5.561	8.943	8.861	8.947	8.917
264382_at	AT2G25110.1	MIR domain-containing protein; Identical to Stromal cell-derived factor 2-like protein precursor (SDF2-like protein) [Arabidopsis Thaliana] (GB:Q93ZE8;GB:O81720;GB:Q9SEZ5); similar to MIR [Medicago truncatula] (GB:ABE79257.1); contains InterPro domain MIR; (InterPro:IPR003608)	AT2G25110	3.356	269	10.239	19.24	2.339e-20	2.931e-18	36.39	6.98	7.197	7.151	7.221	7.13725	10.5	10.43	10.55	10.4933
267388_at		glycosyl hydrolase family 1 protein; similar to glycosyl hydrolase family 1 protein [Arabidopsis thaliana] (TAIR:AT5G44640.1); similar to glycosyl hydrolase family 1 protein [Arabidopsis thaliana] (TAIR:AT5G42260.1); similar to glycosyl hydrolase family 1 protein [Arabidopsis thaliana] (TAIR:AT2G25630.1); similar to Glycoside hydrolase, family 1 [Medicago truncatula] (GB:ABE83886.1); contains Int…	AT2G44450	3.353	270	10.2177	10.6	1.539e-12	3.003e-11	18.29	6.484	6.7	6.164	6.344	6.423	10.19	9.726	9.417	9.77767
259528_at		similar to unknown protein [Arabidopsis thaliana] (TAIR:AT5G12900.1); similar to Peptidase M14, carboxypeptidase A [Medicago truncatula] (GB:ABE94280.1); contains domain TNF receptor-like (SSF57586)	AT1G12330	3.346	271	10.1683	13.52	1.442e-15	5.437e-14	25.32	5.238	4.917	4.441	5.221	4.95425	8.08	8.428	8.393	8.30033
249746_at	AT5G24590.2, TIP	Member of NAc protein family. Interacts with turnip crinkle virus (TCV) capsid protein. Transcription factor involved in regulating the defense response of Arabidopsis to TCV., Member of NAc protein family. Interacts with turnip crinkle virus (TCV) capsid protein. Transcription factor involved in regulating the defense response of Arabidopsis to TCV.	AT5G24590	3.339	272	10.119	17.68	3.577e-19	3.022e-17	33.66	5.583	5.458	5.199	4.588	5.207	8.231	8.602	8.803	8.54533
258722_at		pathogenesis-related protein, putative; similar to allergen V5/Tpx-1-related family protein [Arabidopsis thaliana] (TAIR:AT5G02730.1); similar to Pathogenesis-related protein PRB1-3 precursor (PR-1B) (HV-8) (GB:P35793); similar to Pathogenesis-related protein 1 precursor (GB:Q05968); contains InterPro domain Ves allergen; (InterPro:IPR002413); contains InterPro domain Allergen V5/Tpx-1 related; (…	AT3G09590	3.337	273	10.105	22.85	8.164e-23	2.419e-20	42	7.092	6.67	6.82	6.389	6.74275	10.38	9.957	9.903	10.08
257686_at		short-chain dehydrogenase/reductase (SDR) family protein; Identical to Peroxisomal 2,4-dienoyl-CoA reductase (EC 1.3.1.34) [Arabidopsis Thaliana] (GB:Q9LTV6;GB:Q67Y37;GB:Q680G7); similar to D2,D4-dienoyl-CoA reductase-related [Arabidopsis thaliana] (TAIR:AT2G07640.1); similar to Os04g0614000 [Oryza sativa (japonica cultivar-group)] (GB:NP_001053860.1); similar to MGC82265 protein [Xenopus laevis]…	AT3G12800	3.337	274	10.105	17.46	5.301e-19	4.303e-17	33.27	7.073	7.041	6.051	6.296	6.61525	10.05	9.924	9.879	9.951
255875_s_at		protein kinase family protein; similar to protein kinase family protein [Arabidopsis thaliana] (TAIR:AT2G40560.1); similar to Protein kinase [Medicago truncatula] (GB:ABE93556.1); contains InterPro domain Protein kinase-like; (InterPro:IPR011009); contains InterPro domain Protein kinase; (InterPro:IPR000719), protein kinase family protein; similar to protein kinase family protein [Arabidopsis tha…	multiple	3.331	275	10.0631	17.86	2.605e-19	2.294e-17	33.98	3.963	3.822	4.093	3.655	3.88325	7.281	7.067	7.295	7.21433
253961_at	AT4G26440.1, WRKY34	member of WRKY Transcription Factor; Group I, member of WRKY Transcription Factor; Group I	AT4G26440	3.322	276	10.0005	19.07	3.142e-20	3.789e-18	36.09	5.831	5.999	5.632	5.982	5.861	9.445	9.177	8.926	9.18267
261531_at		transcription factor jumonji (jmjC) domain-containing protein; similar to transcription factor jumonji (jmj) family protein / zinc finger (C5HC2 type) family protein [Arabidopsis thaliana] (TAIR:AT4G20400.2); similar to transcription factor jumonji (jmj) family protein / zinc finger (C5HC2 type) family protein [Arabidopsis thaliana] (TAIR:AT1G08620.1); similar to PREDICTED: similar to Jumonji/ARI…	AT1G63490	3.322	277	10.0005	18.88	4.339e-20	4.924e-18	35.77	6.864	6.864	6.109	6.214	6.51275	9.655	9.845	10	9.83333
259037_at		armadillo/beta-catenin repeat family protein; similar to armadillo/beta-catenin repeat family protein [Arabidopsis thaliana] (TAIR:AT3G53800.1); similar to Os03g0271400 [Oryza sativa (japonica cultivar-group)] (GB:NP_001049691.1); similar to putative stress-induced protein [Solanum commersonii] (GB:CAJ19270.1); similar to Os03g0822700 [Oryza sativa (japonica cultivar-group)] (GB:NP_001051736.1); …	AT3G09350	3.322	278	10.0005	13.22	2.862e-15	1.007e-13	24.63	8.76	8.368	8.079	7.825	8.258	11.54	11.54	11.66	11.58
253915_at		calcium-binding EF hand family protein; similar to PBP1 (PINOID-BINDING PROTEIN 1), calcium ion binding [Arabidopsis thaliana] (TAIR:AT5G54490.1); similar to Avr9/Cf-9 rapidly elicited protein 20 [Nicotiana tabacum] (GB:AAV92890.1); contains InterPro domain EF-Hand type; (InterPro:IPR011992); contains InterPro domain Calcium-binding EF-hand; (InterPro:IPR002048)	AT4G27280	3.317	279	9.9659	18.64	6.544e-20	6.936e-18	35.36	5.42	5.246	5.696	5.641	5.50075	9.074	8.621	8.759	8.818
250288_at		auxin-responsive GH3 family protein; similar to auxin-responsive GH3 family protein [Arabidopsis thaliana] (TAIR:AT5G13370.1); similar to auxin-responsive GH3 family protein [Arabidopsis thaliana] (TAIR:AT5G13380.1); similar to auxin-responsive GH3 family protein [Arabidopsis thaliana] (TAIR:AT5G13360.2); similar to Probable indole-3-acetic acid-amido synthetase GH3.11 (Auxin-responsive GH3-like …	AT5G13350	3.31	280	9.91766	18.82	4.805e-20	5.426e-18	35.67	6.563	6.401	6.668	6.28	6.478	9.84	9.781	9.743	9.788
266056_at	AT2G40810.1, AtATG18c, AT2G40810.1, AtATG18c	AtATG18c (Arabidopsis thaliana homolog of yeast autophagy 18 (ATG18) c); similar to AtATG18d (Arabidopsis thaliana homolog of yeast autophagy 18 (ATG18) d) [Arabidopsis thaliana] (TAIR:AT3G56440.1); similar to P0028E10.20 [Oryza sativa (japonica cultivar-group)] (GB:BAB39916.1); similar to Os01g0168500 [Oryza sativa (japonica cultivar-group)] (GB:NP_001042130.1); contains InterPro domain WD-40 re…	AT2G40810	3.31	281	9.91766	16.65	2.421e-18	1.669e-16	31.74	4.959	4.993	4.033	4.871	4.714	8.114	7.88	8.078	8.024
254605_at		ankyrin protein kinase, putative; similar to ankyrin protein kinase, putative [Arabidopsis thaliana] (TAIR:AT3G58760.1); similar to flag-tagged protein kinase domain of putative mitogen-activated protein kinase kinase kinase [synthetic construct] (GB:ABK06434.1); contains InterPro domain Protein kinase-like; (InterPro:IPR011009); contains InterPro domain Protein kinase; (InterPro:IPR000719); cont…	AT4G18950	3.297	282	9.8287	12.47	1.568e-14	4.731e-13	22.91	7.537	7.242	6.24	6.9	6.97975	10.25	10.27	10.31	10.2767
246631_at		similar to unknown protein [Arabidopsis thaliana] (TAIR:AT3G20510.1); similar to hypothetical protein 11 [Plantago major] (GB:CAJ34819.1); similar to Os03g0584300 [Oryza sativa (japonica cultivar-group)] (GB:NP_001050565.1); similar to Os03g0568500 [Oryza sativa (japonica cultivar-group)] (GB:NP_001050510.1); contains InterPro domain Protein of unknown function UPF0136, Transmembrane; (InterPro:I…	AT1G50740	3.292	283	9.79469	19.68	1.126e-20	1.502e-18	37.11	8.204	8.451	8.044	8.108	8.20175	11.64	11.34	11.5	11.4933
263528_at		peroxidase, putative; Identical to Peroxidase 18 precursor (EC 1.11.1.7) (Atperox P18) (PER18) [Arabidopsis Thaliana] (GB:Q9SK52); similar to peroxidase, putative [Arabidopsis thaliana] (TAIR:AT4G31760.1); similar to peroxidase [Spinacia oleracea] (GB:CAA71496.1); contains InterPro domain Haem peroxidase; (InterPro:IPR010255); contains InterPro domain Haem peroxidase, plant/fungal/bacterial; (Int…	AT2G24800	3.284	284	9.74053	15.67	1.613e-17	9.017e-16	29.84	4.059	4.626	3.753	4.109	4.13675	6.749	7.692	7.821	7.42067
259793_at		encodes a member of the DREB subfamily A-6 of ERF/AP2 transcription factor family. The protein contains one AP2 domain. There are 8 members in this subfamily including RAP2.4.	AT1G64380	3.282	285	9.72703	12.92	5.654e-15	1.85e-13	23.94	4.23	4.037	4.255	4.147	4.16725	7.467	7.425	7.455	7.449
248657_at		peptidyl-prolyl cis-trans isomerase, putative / FK506-binding protein, putative; similar to ROF1 (ROTAMASE FKBP 1), FK506 binding / calmodulin binding / peptidyl-prolyl cis-trans isomerase [Arabidopsis thaliana] (TAIR:AT3G25230.1); similar to peptidylprolyl isomerase [Triticum aestivum] (GB:CAA68913.1); similar to 70 kDa peptidyl-prolyl isomerase (Peptidyl-prolyl cis-trans isomerase) (PPIase) (Ro…	AT5G48570	3.278	286	9.7001	5.559	2.825e-06	1.684e-05	3.791	8.933	7.424	6.969	7.413	7.68475	10.62	11.01	11.26	10.9633
258415_at	AT3G17390.1, MTO3	S-adenosylmethionine synthetase, S-adenosylmethionine synthetase	AT3G17390	3.269	287	9.63978	17.24	8.058e-19	6.338e-17	32.85	7.73	8.022	7.898	7.887	7.88425	11	11.17	11.3	11.1567
258532_at		60S ribosomal protein L29 (RPL29A); Identical to 60S ribosomal protein L29-1 (RPL29A) [Arabidopsis Thaliana] (GB:Q9M7X7); similar to 60S ribosomal protein L29 (RPL29B) [Arabidopsis thaliana] (TAIR:AT3G06680.1); similar to Ribosomal L29e protein [Medicago truncatula] (GB:ABE83198.1); contains InterPro domain Ribosomal L29e protein; (InterPro:IPR002673), structural constituent of ribosome; Identica…	AT3G06700	3.268	288	9.6331	14.25	2.977e-16	1.314e-14	26.91	4.24	5.002	3.822	3.811	4.21875	7.598	7.273	7.591	7.48733
249583_at	TCH2	Encodes a protein with 40% similarity to calmodulin. Binds Ca(2+) and, as a consequence, undergoes conformational changes. CML24 expression occurs in all major organs, and transcript levels are increased from 2- to 15-fold in plants subjected to touch, darkness, heat, cold, hydrogen peroxide, abscisic acid (ABA), and indole-3-acetic acid. However, CML24 protein accumulation changes were not detec…	AT5G37770	3.266	289	9.61975	13.17	3.176e-15	1.108e-13	24.52	4.56	5.537	5.494	4.869	5.115	8.453	8.545	8.144	8.38067
253228_at		similar to unknown protein [Arabidopsis thaliana] (TAIR:AT5G48420.1); similar to hypothetical protein MtrDRAFT_AC149637g23v1 [Medicago truncatula] (GB:ABE88368.1)	AT4G34630	3.261	290	9.58647	17.59	4.185e-19	3.484e-17	33.5	7.69	7.732	7.119	7.747	7.572	10.69	10.91	10.9	10.8333
257447_at		F-box family protein; similar to F-box family protein [Arabidopsis thaliana] (TAIR:AT3G49030.1); similar to Cyclin-like F-box; FBD [Medicago truncatula] (GB:ABE92019.1); contains InterPro domain FBD-like; (InterPro:IPR006566); contains InterPro domain Cyclin-like F-box; (InterPro:IPR001810); contains InterPro domain FBD; (InterPro:IPR013596); contains InterPro domain Leucine-rich repeat 2; (Inter…	AT2G04230	3.247	291	9.49389	19.32	2.07e-20	2.609e-18	36.51	5.535	5.061	5.051	4.918	5.14125	8.323	8.558	8.283	8.388
246705_x_at		similar to unknown protein [Arabidopsis thaliana] (TAIR:AT5G28120.1), similar to unknown protein [Arabidopsis thaliana] (TAIR:AT5G28110.1)	multiple	3.244	292	9.47417	19.07	3.157e-20	3.789e-18	36.09	5.272	5.74	5.171	5.577	5.44	8.908	8.616	8.527	8.68367
247720_at	UXS3	Encodes an isoform of UDP-glucuronic acid decarboxylase, which is predicted to be cytosolic by PSORT. This enzyme produces UDP-xylose, which is a substrate for many cell wall carbohydrates including hemicellulose and pectin. UDP-xylose is also known to feedback regulate several cell wall biosynthetic enzymes.	AT5G59290	3.24	293	9.44794	21.43	6.867e-22	1.327e-19	39.89	8.582	8.714	8.305	8.281	8.4705	11.5	11.79	11.84	11.71
251975_at		cell division cycle protein 48, putative / CDC48, putative; Identical to Putative cell division control protein 48 homolog D (AtCDC48d) (Transitional endoplasmic reticulum ATPase D) (CDC48D) [Arabidopsis Thaliana] (GB:Q9SCN8); similar to (Cell division control protein 48 homolog E), ATPase [Arabidopsis thaliana] (TAIR:AT5G03340.1); similar to CDC48 (CELL DIVISION CYCLE 48), ATPase [Arabidopsis th…	AT3G53230	3.238	294	9.43485	13.48	1.599e-15	5.95e-14	25.22	6.432	6.034	6.569	5.91	6.23625	9.653	9.267	9.503	9.47433
250015_at	DRT101	encodes a novel protein involved in DNA repair from UV damage. Isolated by functional complementation of E. coli UV-sensitive mutants (UVR genes).	AT5G18070	3.212	295	9.26634	15.21	4.094e-17	2.113e-15	28.91	4.805	4.671	4.81	4.963	4.81225	7.803	8.051	8.219	8.02433
260222_at		galactosyl transferase GMA12/MNN10 family protein; Identical to Putative glycosyltransferase 5 (EC 2.4.-.-) (AtGT5) (GT5) [Arabidopsis Thaliana] (GB:Q9CA75); similar to galactosyl transferase GMA12/MNN10 family protein [Arabidopsis thaliana] (TAIR:AT1G18690.1); similar to galactosyl transferase GMA12/MNN10 family protein [Arabidopsis thaliana] (TAIR:AT5G07720.1); similar to putative glycosyltrans…	AT1G74380	3.211	296	9.25992	19.82	8.969e-21	1.246e-18	37.34	6.775	7.129	6.52	7.161	6.89625	10.05	10.13	10.14	10.1067
247795_at		zinc finger (CCCH-type) family protein; similar to CZF1/ZFAR1 [Arabidopsis thaliana] (TAIR:AT2G40140.2); similar to Cys-3-His zinc finger protein [Capsicum annuum] (GB:ABI30334.1); contains InterPro domain Ankyrin; (InterPro:IPR002110); contains InterPro domain Zinc finger, CCCH-type; (InterPro:IPR000571)	AT5G58620	3.205	297	9.22149	15.03	5.926e-17	2.958e-15	28.53	6.462	6.466	6.361	6.203	6.373	9.307	9.774	9.653	9.578
264252_at	AT1G09180.1	A member of ARF-like GTPase family. A thaliana has 21 members, in two subfamilies, ARF and ARF-like (ARL) GTPases.	AT1G09180	3.196	298	9.16414	16.06	7.489e-18	4.534e-16	30.61	7.139	6.72	6.589	7.52	6.992	10.09	10.27	10.2	10.1867
260717_at		calcineurin-like phosphoesterase family protein; similar to PP7 (protein phosphatase 7), protein serine/threonine phosphatase [Arabidopsis thaliana] (TAIR:AT5G63870.1); similar to Serine/threonine-specific protein phosphatase and bis(5-nucleosyl)-tetraphosphatase [Medicago truncatula] (GB:ABE88824.1); contains InterPro domain Protein of unknown function DUF1723; (InterPro:IPR013541); contains Int…	AT1G48120	3.191	299	9.13244	17.93	2.286e-19	2.045e-17	34.11	4.428	4.44	4.088	4.075	4.25775	7.559	7.474	7.314	7.449
253046_at	AT4G37370.1, CYP81D8	member of CYP81D, member of CYP81D	AT4G37370	3.186	300	9.10084	10.71	1.168e-12	2.352e-11	18.56	5.348	5.044	4.939	5.594	5.23125	8.869	8.035	8.346	8.41667
263205_at		C2 domain-containing protein; similar to C2 domain-containing protein [Arabidopsis thaliana] (TAIR:AT5G11100.1); similar to putative C2 domain-containing protein [Oryza sativa (japonica cultivar-group)] (GB:BAD30714.1); similar to C2 [Medicago truncatula] (GB:ABE86343.1); similar to C2 [Medicago truncatula] (GB:ABE81789.1); contains InterPro domain C2; (InterPro:IPR000008); contains InterPro doma…	AT1G05500	3.182	301	9.07564	18.78	5.156e-20	5.709e-18	35.6	5.536	5.719	5.513	5.89	5.6645	8.522	8.966	9.051	8.84633
266127_s_at		mitochondrial elongation factor, putative; Identical to Probable elongation factor G, mitochondrial precursor (mEF-G) [Arabidopsis Thaliana] (GB:Q9C641); similar to mitochondrial elongation factor, putative [Arabidopsis thaliana] (TAIR:AT2G45030.1); similar to Mitochondrial translation elongation factor Tu (ISS) [Ostreococcus tauri] (GB:CAL54657.1); similar to mitochondrial elongation factor G [O…	multiple	3.18	302	9.06307	18.3	1.181e-19	1.136e-17	34.77	4.743	5.345	5.632	5.193	5.22825	8.531	8.268	8.425	8.408
246607_at		carbohydrate binding / kinase; similar to lectin protein kinase family protein [Arabidopsis thaliana] (TAIR:AT4G32300.1); similar to Os02g0767400 [Oryza sativa (japonica cultivar-group)] (GB:NP_001048231.1); similar to D-mannose binding lectin family protein, expressed [Oryza sativa (japonica cultivar-group)] (GB:ABA99625.1); similar to Os09g0454900 [Oryza sativa (japonica cultivar-group)] (GB:NP…	AT5G35370	3.179	303	9.05679	17.34	6.68e-19	5.365e-17	33.04	5.203	5.884	5.643	5.206	5.484	8.574	8.653	8.761	8.66267
249797_at		remorin family protein; similar to remorin family protein [Arabidopsis thaliana] (TAIR:AT3G48940.1); similar to Remorin (pp34) (GB:P93788); contains InterPro domain Remorin, N-terminal region; (InterPro:IPR005518); contains InterPro domain Remorin, C-terminal region; (InterPro:IPR005516)	AT5G23750	3.177	304	9.04424	16.23	5.424e-18	3.436e-16	30.94	6.765	7.158	7.218	7.1	7.06025	9.945	10.3	10.47	10.2383
250301_at		similar to unknown protein [Arabidopsis thaliana] (TAIR:AT2G19460.1); similar to hypothetical protein MtrDRAFT_AC152551g19v1 [Medicago truncatula] (GB:ABE86249.1)	AT5G11970	3.173	305	9.0192	12.21	2.872e-14	8.117e-13	22.3	4.675	4.876	4.374	5.402	4.83175	7.69	8.069	8.254	8.00433
266230_at		armadillo/beta-catenin repeat family protein / U-box domain-containing protein; similar to armadillo/beta-catenin repeat family protein / U-box domain-containing family protein [Arabidopsis thaliana] (TAIR:AT3G46510.1); similar to Spotted leaf protein 11 (Spotted leaf11) (Cell death-related protein SPL11) (GB:Q64HA9); similar to Os03g0275900 [Oryza sativa (japonica cultivar-group)] (GB:NP_0010497…	AT2G28830	3.161	306	8.94449	13.65	1.083e-15	4.216e-14	25.61	5.081	4.901	4.716	4.386	4.771	7.632	8.207	7.955	7.93133
267500_s_at	AT2G44890.1, CYP704A1, AT2G45510.1, CYP704A2	member of CYP704A, member of CYP704A, member of CYP704A, member of CYP704A	multiple	3.158	307	8.92591	18	2.012e-19	1.828e-17	34.24	4.542	4.477	4.226	4.556	4.45025	7.208	7.731	7.886	7.60833
252527_at	AT3G46440.1, UXS5	encodes a protein similar to UDP-glucuronic acid decarboxylase. UDP-glucuronic acid decarboxylase produces UDP-xylose, which is a substrate for many cell wall carbohydrates including hemicellulose and pectin. UDP-xylose is also known to feedback regulate several cell wall biosynthetic enzymes., encodes a protein similar to UDP-glucuronic acid decarboxylase. UDP-glucuronic acid decarboxylase produ…	AT3G46440	3.152	308	8.88887	18.31	1.16e-19	1.121e-17	34.79	9.491	9.783	9.258	9.404	9.484	12.29	12.81	12.81	12.6367
267026_at		encodes a member of the DREB subfamily A-2 of ERF/AP2 transcription factor family. The protein contains one AP2 domain. There are eight members in this subfamily including DREB2A AND DREB2B that are involved in response to drought.	AT2G38340	3.15	309	8.87656	11.56	1.398e-13	3.447e-12	20.71	5.055	4.228	4.31	4.301	4.4735	8.146	7.445	7.28	7.62367
259792_at	AT1G29690.1	Encodes a protein containing a domain with significant homology to the MACPF (membrane attack complex and perforin) domain of complements and perforin proteins that are involved in innate immunity in animals. Transgenic <i>cad1-1</i> mutant plants show lesions seen in the hypersensitive response, as well as a spontaneous activation of expression of pathogenesis-related genes and leading to a 32-f…	AT1G29690	3.138	310	8.80303	16.82	1.752e-18	1.241e-16	32.07	5.895	6.366	6.245	6.716	6.3055	9.175	9.442	9.715	9.444
251368_at		similar to unknown protein [Arabidopsis thaliana] (TAIR:AT2G45900.1); similar to conserved hypothetical protein [Medicago truncatula] (GB:ABD32828.1); contains domain PHOSPHATIDYLINOSITOL N-ACETYLGLUCOSAMINYLTRANSFERASE SUBUNIT P (DOWN SYNDROME CRITICAL REGION PROTEIN 5)-RELATED (PTHR21726); contains domain RNASE H1 SMALL SUBUNIT (AYP1)-RELATED (PTHR21726:SF4)	AT3G61380	3.137	311	8.79693	20.88	1.615e-21	2.811e-19	39.05	5.926	6.264	5.663	5.931	5.946	9.166	9.022	9.06	9.08267
255883_at		oxidoreductase, 2OG-Fe(II) oxygenase family protein; similar to oxidoreductase, 2OG-Fe(II) oxygenase family protein [Arabidopsis thaliana] (TAIR:AT2G17720.1); similar to putative prolyl 4-hydroxylase [Oryza sativa (japonica cultivar-group)] (GB:BAD23054.1); contains InterPro domain Prolyl 4-hydroxylase, alpha subunit; (InterPro:IPR006620); contains InterPro domain 2OG-Fe(II) oxygenase; (InterPro:…	AT1G20270	3.135	312	8.78474	19.76	9.947e-21	1.359e-18	37.24	5.348	5.294	5.154	5.396	5.298	8.315	8.42	8.564	8.433
245048_at	ATCG00040.1, MATK	Encodes a maturase located in the trnK intron in the chloroplast genome., Encodes a maturase located in the trnK intron in the chloroplast genome.	ATCG00040	3.135	313	8.78474	12.57	1.249e-14	3.814e-13	23.14	5.807	5.684	4.621	5.082	5.2985	8.178	8.561	8.563	8.434
264365_s_at		extracellular dermal glycoprotein, putative / EDGP, putative; similar to extracellular dermal glycoprotein, putative / EDGP, putative [Arabidopsis thaliana] (TAIR:AT1G03230.1); similar to putative xyloglucanase inhibitor [Solanum tuberosum] (GB:AAP84703.1); contains InterPro domain Peptidase aspartic, catalytic; (InterPro:IPR009007), extracellular dermal glycoprotein, putative / EDGP, putative; s…	multiple	3.132	314	8.76649	18.24	1.329e-19	1.252e-17	34.65	4.992	5.122	5.075	4.923	5.028	8.535	8.155	7.789	8.15967
249765_at		C4-dicarboxylate transporter/malic acid transport family protein; similar to C4-dicarboxylate transporter/malic acid transport family protein [Arabidopsis thaliana] (TAIR:AT4G27970.1); similar to unknown protein [Oryza sativa (japonica cultivar-group)] (GB:BAD81510.1); similar to Os01g0385400 [Oryza sativa (japonica cultivar-group)] (GB:NP_001043099.1); similar to Os05g0219900 [Oryza sativa (japo…	AT5G24030	3.125	315	8.72406	10.54	1.794e-12	3.442e-11	18.13	6.623	6.662	6.414	6.626	6.58125	9.705	9.684	9.729	9.706
264888_at		similar to unknown protein [Arabidopsis thaliana] (TAIR:AT4G38360.2); similar to hypothetical protein [Oryza sativa (japonica cultivar-group)] (GB:AAU89247.1); contains InterPro domain Protein of unknown function DUF300; (InterPro:IPR005178)	AT1G23070	3.119	316	8.68785	14.05	4.576e-16	1.94e-14	26.48	4.362	5.235	4.714	5.714	5.00625	8.35	8.065	7.96	8.125
247431_at	AT5G62520.1	Encodes a protein with similarity to RCD1 but without the WWE domain. The protein does have a PARP signature upstream of the C-terminal protein interaction domain. The PARP signature may bind NAD+ and attach the ADP-ribose-moiety from NAD+ to the target molecule. Its presence suggests a role for the protein in ADP ribosylation. Up-regulated by NaCl. SRO5 and P5CDH (an overlapping gene in the anti…	AT5G62520	3.118	317	8.68183	12.69	9.571e-15	2.991e-13	23.41	6.156	6.227	6.131	6.05	6.141	9.028	9.286	9.464	9.25933
252269_at		similar to unknown protein [Arabidopsis thaliana] (TAIR:AT3G49570.1); similar to unknown protein [Brassica rapa subsp. pekinensis] (GB:AAQ92331.1)	AT3G49580	3.116	318	8.66981	22.9	7.659e-23	2.329e-20	42.07	3.743	4.152	3.762	3.759	3.854	6.972	7.273	6.666	6.97033
256216_at	CRT1	Encodes calreticulin CRT1.	AT1G56340	3.116	319	8.66981	22.37	1.673e-22	4.219e-20	41.29	6.437	6.648	6.514	6.366	6.49125	9.785	9.382	9.654	9.607
251791_at	ATEXPA16	expansin-like protein. Naming convention from the Expansin Working Group (Kende et al, 2004. Plant Mol Bio). Involved in the formation of nematode-induced syncytia in roots of Arabidopsis thaliana.	AT3G55500	3.115	320	8.6638	14.31	2.642e-16	1.182e-14	27.03	6.119	6.388	5.843	6.086	6.109	8.887	9.417	9.369	9.22433
259559_at	WAK3	encodes a wall-associated kinase	AT1G21240	3.112	321	8.6458	21.88	3.474e-22	7.692e-20	40.57	3.498	3.321	3.526	3.365	3.4275	6.22	6.568	6.831	6.53967
256576_at	PMZ	Encodes a putative zinc finger protein (PMZ).	AT3G28210	3.102	322	8.58608	18.91	4.143e-20	4.748e-18	35.81	7.596	7.487	7.052	7.026	7.29025	10.36	10.48	10.34	10.3933
262114_at	AT1G02860.1	SPX (SYG1/Pho81/XPR1) domain-containing protein / zinc finger (C3HC4-type RING finger) protein-related; similar to SPX (SYG1/Pho81/XPR1) domain-containing protein / zinc finger (C3HC4-type RING finger) protein-related [Arabidopsis thaliana] (TAIR:AT2G38920.1); similar to Zinc finger, RING-type; SPX, N-terminal [Medicago truncatula] (GB:ABE85047.1); contains InterPro domain SPX, N-terminal; (Inter…	AT1G02860	3.101	323	8.58013	19.7	1.086e-20	1.457e-18	37.15	4.863	4.875	5.117	4.22	4.76875	8.029	7.887	7.692	7.86933
251832_at	AT3G55150.1	A member of EXO70 gene family, putative exocyst subunits, conserved in land plants. Arabidopsis thaliana contains 23 putative EXO70 genes, which can be classified into eight clusters on the phylogenetic tree.	AT3G55150	3.101	324	8.58013	19.42	1.742e-20	2.22e-18	36.68	4.715	4.835	4.775	4.541	4.7165	7.59	7.906	7.957	7.81767
244962_at	ATCG01050.1, NDHD	Represents a plastid-encoded subunit of a NAD(P)H dehydrogenase complex. Its mRNA is edited at four positions. Translation data is not available for this gene., Represents a plastid-encoded subunit of a NAD(P)H dehydrogenase complex. Its mRNA is edited at four positions. Translation data is not available for this gene.	ATCG01050	3.1	325	8.57419	8.378	6.287e-10	7.649e-09	12.22	5.253	4.631	5.093	5.089	5.0165	7.291	8.503	8.556	8.11667
258401_at		regulator of chromosome condensation (RCC1) family protein; similar to regulator of chromosome condensation (RCC1) family protein [Arabidopsis thaliana] (TAIR:AT3G26100.2); similar to Os12g0284000 [Oryza sativa (japonica cultivar-group)] (GB:NP_001066582.1); similar to regulator of chromosome condensation, putative, expressed [Oryza sativa (japonica cultivar-group)] (GB:ABA97468.1); similar to Os…	AT3G15430	3.098	326	8.56231	16.37	4.081e-18	2.667e-16	31.22	6.3	5.714	6.637	5.928	6.14475	9.568	9.094	9.066	9.24267
248602_s_at		MADS-box protein (AGL73); similar to MADS-box protein (AGL84) [Arabidopsis thaliana] (TAIR:AT5G49420.1); similar to At3g12510-like protein [Boechera stricta] (GB:ABB89768.1); contains InterPro domain Transcription factor, MADS-box; (InterPro:IPR002100), MADS-box protein (AGL84); similar to MADS-box protein (AGL73) [Arabidopsis thaliana] (TAIR:AT5G38620.1); similar to At3g12510-like protein [Boech…	multiple	3.097	327	8.55638	10.57	1.661e-12	3.211e-11	18.21	6.199	5.286	3.907	3.988	4.845	7.966	7.994	7.867	7.94233
256017_at	AT1G19180.1, AT1G19180.2, AT1G19180.1, AT1G19180.2	similar to unknown protein [Arabidopsis thaliana] (TAIR:AT1G74950.1); similar to PnFL-2 [Ipomoea nil] (GB:AAG49896.1); contains InterPro domain ZIM; (InterPro:IPR010399), similar to unknown protein [Arabidopsis thaliana] (TAIR:AT1G74950.1); similar to PnFL-2 [Ipomoea nil] (GB:AAG49896.1); contains InterPro domain ZIM; (InterPro:IPR010399), similar to unknown protein [Arabidopsis thaliana] (TAIR:A…	AT1G19180	3.093	328	8.53269	13.83	7.423e-16	2.997e-14	25.99	4.997	5.379	5.231	5.557	5.291	8.038	8.649	8.465	8.384
267355_at		LIM domain-containing protein; similar to zinc ion binding [Arabidopsis thaliana] (TAIR:AT3G55770.5); similar to LIM domain protein WLIM2a [Populus tremula x Populus alba] (GB:ABK58469.1); contains InterPro domain LIM, zinc-binding; (InterPro:IPR001781); contains InterPro domain Bacterial enterotoxin; (InterPro:IPR008992)	AT2G39900	3.087	329	8.49727	19.5	1.515e-20	1.975e-18	36.82	8.611	8.504	8.08	8.244	8.35975	11.15	11.57	11.62	11.4467
257029_at		similar to dem protein-related / defective embryo and meristems protein-related [Arabidopsis thaliana] (TAIR:AT4G33400.1); similar to DEM2 [Lycopersicon esculentum] (GB:AAQ90244.1); similar to Quinoprotein amine dehydrogenase, beta chain-like [Medicago truncatula] (GB:ABE80529.1); similar to DEM2 [Lycopersicon esculentum] (GB:AAQ90245.1); contains InterPro domain Quinonprotein alcohol dehydrogena…	AT3G19240	3.082	330	8.46788	17.83	2.745e-19	2.399e-17	33.93	8.111	8.263	8.197	8.012	8.14575	11.08	11.3	11.3	11.2267
260586_at		similar to glycine-rich protein [Arabidopsis thaliana] (TAIR:AT3G59640.2); similar to glycine-rich protein, related [Medicago truncatula] (GB:ABE86768.1)	AT2G43630	3.082	331	8.46788	12.77	7.824e-15	2.503e-13	23.62	5.78	5.489	4.796	4.796	5.21525	8.289	8.302	8.301	8.29733
250452_at		elongation factor 1-alpha, putative / EF-1-alpha, putative; similar to translation factor, nucleic acid binding [Arabidopsis thaliana] (TAIR:AT1G18070.2); similar to Os04g0595300 [Oryza sativa (japonica cultivar-group)] (GB:NP_001053733.1); similar to putative translation elongation factor eEF-1 [Oryza sativa (japonica cultivar-group)] (GB:BAD52510.1); similar to Zinc finger, RanBP2-type; AAA ATP…	AT5G10630	3.081	332	8.46201	18.7	5.948e-20	6.455e-18	35.45	5.867	5.99	5.353	5.694	5.726	8.963	8.508	8.952	8.80767
249719_at		auxin-responsive family protein; similar to auxin-responsive protein, putative [Arabidopsis thaliana] (TAIR:AT5G47530.1); similar to putative membrane protein [Solanum tuberosum] (GB:CAC37356.1); contains InterPro domain Protein of unknown function DUF568, DOMON-like; (InterPro:IPR007613); contains InterPro domain DOMON related; (InterPro:IPR005018); contains InterPro domain Cytochrome b561 / fer…	AT5G35735	3.08	333	8.45614	9.162	7.004e-11	1.005e-09	14.43	4.45	4.413	5.559	4.437	4.71475	7.523	7.992	7.869	7.79467
266786_at		non-LTR retrotransposon family (LINE), has a 1.3e-43 P-value blast match to GB:NP_038605 L1 repeat, Tf subfamily, member 30 (LINE-element) (Mus musculus)	AT2G28980	3.073	334	8.41521	13.95	5.701e-16	2.356e-14	26.25	4.877	4.686	4.17	4.905	4.6595	7.04	8.127	8.032	7.733
250221_at	AT5G14220.1	HEMG2/MEE61 (maternal effect embryo arrest 61); oxidoreductase/ protoporphyrinogen oxidase; similar to PPOX (PROTOPORPHYRINOGEN OXIDASE), protoporphyrinogen oxidase [Arabidopsis thaliana] (TAIR:AT4G01690.1); similar to protoporphyrinogen IX oxidase [Glycine max] (GB:BAA76348.1); similar to Amine oxidase [Medicago truncatula] (GB:ABE79724.1); similar to Protoporphyrinogen oxidase, mitochondrial (P…	AT5G14220	3.06	335	8.33973	13.08	3.935e-15	1.34e-13	24.31	4.819	5.529	6.133	5.117	5.3995	8.226	8.476	8.678	8.46
261032_at		hydrolase, alpha/beta fold family protein; similar to hydrolase, alpha/beta fold family protein [Arabidopsis thaliana] (TAIR:AT1G72620.1); similar to Alpha/beta hydrolase fold [Medicago truncatula] (GB:ABE81749.1); similar to Os03g0178500 [Oryza sativa (japonica cultivar-group)] (GB:NP_001049153.1); similar to Os07g0622700 [Oryza sativa (japonica cultivar-group)] (GB:NP_001060317.1); contains Int…	AT1G17430	3.058	336	8.32817	16.59	2.714e-18	1.848e-16	31.63	4.971	5.332	4.774	5.546	5.15575	7.858	8.398	8.386	8.214
251752_at	ProT2	Encodes a proline transporter with affinity for gly betaine, proline, and GABA. Protein is expressed most highly in the roots.	AT3G55740	3.056	337	8.31664	13.24	2.728e-15	9.648e-14	24.68	4.855	5.407	5.419	5.131	5.203	8.371	8.107	8.299	8.259
251663_at		glutaredoxin family protein; similar to glutaredoxin family protein [Arabidopsis thaliana] (TAIR:AT2G41330.1); similar to Thioredoxin fold [Medicago truncatula] (GB:ABE87618.1); contains InterPro domain Thioredoxin-like fold; (InterPro:IPR012336); contains InterPro domain Glutaredoxin; (InterPro:IPR002109); contains InterPro domain Thioredoxin fold; (InterPro:IPR012335)	AT3G57070	3.055	338	8.31087	18.34	1.097e-19	1.069e-17	34.84	5.618	5.691	5.951	6.031	5.82275	8.685	8.944	9.004	8.87767
245648_at		similar to unknown protein [Arabidopsis thaliana] (TAIR:AT1G35100.1)	AT1G24938	3.052	339	8.29361	13.01	4.584e-15	1.536e-13	24.15	5.328	5.271	4.527	5.628	5.1885	8.295	8.169	8.257	8.24033
262613_at	AT1G13960.1, WRKY4	Encodes WRKY DNA-binding protein 4 (WRKY4)., Encodes WRKY DNA-binding protein 4 (WRKY4).	AT1G13960	3.047	340	8.26492	21.94	3.183e-22	7.189e-20	40.66	6.476	6.547	6.66	6.441	6.531	9.275	9.754	9.703	9.57733
251124_s_at	AT5G01040.1	putative laccase, a member of laccase family of genes (17 members in Arabidopsis)., putative laccase, a member of laccase family of genes (17 members in Arabidopsis).	multiple	3.047	341	8.26492	14.85	8.453e-17	4.085e-15	28.18	6.487	6.309	5.888	5.813	6.12425	9.1	9.19	9.224	9.17133
256522_at		U-box domain-containing protein; similar to U-box domain-containing protein [Arabidopsis thaliana] (TAIR:AT5G37490.1); similar to syringolide-induced protein 13-1-1 [Glycine max] (GB:BAB86896.1); contains InterPro domain Armadillo-like helical; (InterPro:IPR011989); contains InterPro domain U box; (InterPro:IPR003613), U-box domain-containing protein; similar to U-box domain-containing protein [A…	AT1G66160	3.043	342	8.24203	19.16	2.709e-20	3.323e-18	36.24	3.999	4.069	4.218	3.845	4.03275	7.16	7.144	6.922	7.07533
264512_at		similar to unknown protein [Arabidopsis thaliana] (TAIR:AT1G57610.2); similar to Os12g0122100 [Oryza sativa (japonica cultivar-group)] (GB:NP_001066028.1); similar to hypothetical protein LOC_Os11g03130 [Oryza sativa (japonica cultivar-group)] (GB:ABA91271.1); similar to Os01g0817000 [Oryza sativa (japonica cultivar-group)] (GB:NP_001044621.1); contains InterPro domain Protein of unknown function…	AT1G09575	3.042	343	8.23632	16.21	5.634e-18	3.55e-16	30.9	6.665	6.581	5.914	6.175	6.33375	9.036	9.472	9.619	9.37567
248690_at	AT5G48230.1, AT5G48230.1	ACAT2/EMB1276 (ACETOACETYL-COA THIOLASE 2, EMBRYO DEFECTIVE 1276); acetyl-CoA C-acetyltransferase; Identical to Acetyl-CoA acetyltransferase, cytosolic 1 (EC 2.3.1.9) (Cytosolic acetoacetyl-CoA thiolase 1) (Thiolase 1) (AAT1) [Arabidopsis Thaliana] (GB:Q8S4Y1;GB:Q93YW6;GB:Q9LUB1); similar to acetyl-CoA C-acetyltransferase [Arabidopsis thaliana] (TAIR:AT5G47720.5); similar to Acetoacetyl-coenzyme …	AT5G48230	3.035	344	8.19645	15.93	9.723e-18	5.702e-16	30.35	5.294	5.585	5.477	5.265	5.40525	8.504	8.324	8.495	8.441
261193_at		similar to unknown protein [Arabidopsis thaliana] (TAIR:AT1G32928.1)	AT1G32920	3.032	345	8.17943	9.28	5.064e-11	7.47e-10	14.76	5.356	5.578	5.559	5.005	5.3745	8.402	8.277	8.542	8.407
250398_at		similar to unknown protein [Arabidopsis thaliana] (TAIR:AT2G25200.1); similar to Os08g0439600 [Oryza sativa (japonica cultivar-group)] (GB:NP_001061898.1); similar to unknown protein [Oryza sativa (japonica cultivar-group)] (GB:BAD28921.1); contains InterPro domain Protein of unknown function DUF868, plant; (InterPro:IPR008586)	AT5G11000	3.026	346	8.14548	14.87	8.235e-17	4.014e-15	28.2	4.57	4.871	5.4	5.408	5.06225	8.075	8.102	8.086	8.08767
256663_at		Aha1 domain-containing protein; similar to DNA alkylation damage repair protein (ISS) [Ostreococcus tauri] (GB:CAL50217.1); similar to Os08g0464000 [Oryza sativa (japonica cultivar-group)] (GB:NP_001061992.1); contains domain FAMILY NOT NAMED (PTHR13009)	AT3G12050	3.025	347	8.13984	14.98	6.546e-17	3.234e-15	28.43	6.055	6.124	6.309	6.074	6.1405	9.29	8.975	9.231	9.16533
245028_at		similar to unknown protein [Arabidopsis thaliana] (TAIR:AT5G42880.1); similar to unknown protein [Arabidopsis thaliana] (TAIR:AT4G33390.1); similar to IMP dehydrogenase/GMP reductase [Medicago truncatula] (GB:ABE88908.1); contains InterPro domain Protein of unknown function DUF827, plant; (InterPro:IPR008545)	AT2G26570	3.024	348	8.1342	20.58	2.631e-21	4.282e-19	38.56	7.904	8.173	7.999	7.798	7.9685	10.91	11.11	10.95	10.99
244993_s_at	ATCG01000.1, YCF1.1, ATCG01000.1, YCF1.1, ATCG01130.1, YCF1.2, ATCG01130.1, YCF1.2	Identical to Putative membrane protein ycf1 (ycf1-B) [Arabidopsis Thaliana] (GB:P56785); similar to hypothetical chloroplast RF1 [Citrus sinensis] (GB:YP_740535.1); similar to hypothetical chloroplast RF1 [Citrus sinensis] (GB:YP_740523.1); contains InterPro domain Ycf1; (InterPro:IPR008896), Identical to Putative membrane protein ycf1 (ycf1-B) [Arabidopsis Thaliana] (GB:P56785); similar to hypot…	multiple	3.02	349	8.11168	13.44	1.756e-15	6.49e-14	25.12	4.553	4.803	4.869	4.834	4.76475	7.312	7.958	8.086	7.78533
250212_at	SUVH4	Encodes a histone 3 lysine 9 specific methyltransferase involved in the maintenance of DNA methylation. SUVH4/KYP is a SU(VAR)3-9 homolog, a SET domain protein. Known SET domain proteins are involved in epigenetic control of gene expression. There are 10 SUVH genes in Arabidopsis and this subfamily of the SET proteins have an additional conserved RING finger motif called YDG domain. In kyp mutant…	AT5G13960	3.019	350	8.10606	19.95	7.226e-21	1.037e-18	37.56	6.123	5.595	6.436	6.012	6.0415	9.091	9.051	9.041	9.061
261117_at	AT1G75310.1, AUL1, AT1G75310.1, AUL1	AUL1 (auxin-like 1 protein); heat shock protein binding; similar to trichohyalin-related [Arabidopsis thaliana] (TAIR:AT4G36520.1); similar to 10A19I.11 [Oryza sativa (japonica cultivar-group)] (GB:AAD39596.1); similar to Os05g0579900 [Oryza sativa (japonica cultivar-group)] (GB:NP_001056423.1); contains InterPro domain Heat shock protein DnaJ, N-terminal; (InterPro:IPR001623), AUL1 (auxin-like 1…	AT1G75310	3.009	351	8.05006	19.94	7.39e-21	1.052e-18	37.53	4.738	4.869	5.308	5.634	5.13725	8.103	8.131	8.205	8.14633
262148_at		26.5 kDa class I small heat shock protein-like (HSP26.5-P); similar to HSP21 (HEAT SHOCK PROTEIN 21) [Arabidopsis thaliana] (TAIR:AT4G27670.1); similar to chloroplast-localized small heat shock protein 22 [Funaria hygrometrica] (GB:AAF19022.1); contains InterPro domain HSP20-like chaperone; (InterPro:IPR008978); contains InterPro domain Heat shock protein Hsp20; (InterPro:IPR002068)	AT1G52560	3.007	352	8.03891	11.34	2.386e-13	5.594e-12	20.17	4.391	4.029	4.091	4.728	4.30975	7.774	6.423	7.755	7.31733
263102_at		unknown protein	AT2G05270	3.004	353	8.02221	11.17	3.585e-13	8.096e-12	19.76	5.132	4.367	3.632	4.01	4.28525	6.22	8.026	7.621	7.289
247215_at	AT5G64905.1	PROPEP3 (Elicitor peptide 3 precursor); Identical to Elicitor peptide 3 precursor (PEP3) [Arabidopsis Thaliana] (GB:Q8LAX3); similar to 80C09_18 [Brassica rapa subsp. pekinensis] (GB:AAZ41829.1)	AT5G64905	3.003	354	8.01665	10.93	6.634e-13	1.417e-11	19.14	6.232	6.302	5.84	6.241	6.15375	9.075	9.321	9.075	9.157
256787_at	AT3G13790.1	Encodes a protein with invertase activity.	AT3G13790	2.997	355	7.98338	8.326	7.307e-10	8.794e-09	12.07	4.592	4.498	4.915	5.2	4.80125	7.536	7.98	7.878	7.798
260079_s_at	SRS8	basic helix-loop-helix (bHLH) family protein; similar to basic helix-loop-helix (bHLH) family protein [Arabidopsis thaliana] (TAIR:AT4G09180.1); similar to helix-loop-helix protein 1A [Pinus taeda] (GB:AAF04760.1); contains InterPro domain Helix-loop-helix DNA-binding; (InterPro:IPR011598); contains InterPro domain Basic helix-loop-helix dimerisation region bHLH; (InterPro:IPR001092), A member of…	multiple	2.996	356	7.97785	16.43	3.641e-18	2.422e-16	31.34	6.976	6.868	6.456	6.199	6.62475	9.286	9.689	9.886	9.62033
246612_at		similar to conserved hypothetical protein [Medicago truncatula] (GB:ABE90606.1)	AT5G35320	2.996	357	7.97785	13.63	1.155e-15	4.436e-14	25.54	6.244	6.124	6.357	6.133	6.2145	9.084	9.083	9.464	9.21033
267605_at	AT2G32920.1	Encodes a protein disulfide isomerase-like (PDIL) protein, a member of a multigene family within the thioredoxin (TRX) superfamily.	AT2G32920	2.995	358	7.97232	14.21	3.278e-16	1.432e-14	26.81	4.559	4.841	5.455	5.482	5.08425	8.218	7.824	8.193	8.07833
263374_at		DNAJ heat shock family protein; similar to DNAJ heat shock family protein [Arabidopsis thaliana] (TAIR:AT4G28480.1); similar to Heat shock protein DnaJ [Medicago truncatula] (GB:ABE89016.1); contains InterPro domain HSP40/DnaJ peptide-binding; (InterPro:IPR008971); contains InterPro domain Chaperone DnaJ, C-terminal; (InterPro:IPR002939); contains InterPro domain Heat shock protein DnaJ; (InterPr…	AT2G20560	2.994	359	7.9668	10.28	3.525e-12	6.402e-11	17.45	6.085	6.72	6.754	6.229	6.447	9.407	9.267	9.648	9.44067
257350_x_at				2.989	360	7.93923	20.06	5.994e-21	8.654e-19	37.74	9.446	9.599	9.654	9.503	9.5505	12.17	12.78	12.68	12.5433
244967_at	ATCG00630.1, PSAJ	Encodes subunit J of photosystem I., Encodes subunit J of photosystem I.	ATCG00630	2.987	361	7.92824	10.68	1.239e-12	2.475e-11	18.51	4.527	4.856	5.227	5.155	4.94125	7.735	7.707	8.341	7.92767
264463_at	AT1G10150.1	ATPP2-A10 (Phloem protein 2-A10); similar to CF9 [Arabidopsis thaliana] (TAIR:AT1G59510.1); similar to hypothetical protein [Oryza sativa (japonica cultivar-group)] (GB:AAT85053.1); similar to Os03g0769900 [Oryza sativa (japonica cultivar-group)] (GB:NP_001051400.1); similar to expressed protein [Oryza sativa (japonica cultivar-group)] (GB:AAR87321.1); contains InterPro domain Growth factor, rece…	AT1G10150	2.985	362	7.91725	16.55	2.938e-18	1.988e-16	31.55	8.627	8.546	8.56	8.654	8.59675	11.43	11.62	11.7	11.5833
250524_at		myb family transcription factor; similar to myb family transcription factor [Arabidopsis thaliana] (TAIR:AT5G23650.1); similar to H0101F08.8 [Oryza sativa (indica cultivar-group)] (GB:CAJ86209.1); contains InterPro domain Homeodomain-related; (InterPro:IPR012287); contains InterPro domain Homeodomain-like; (InterPro:IPR009057); contains InterPro domain Myb-like DNA-binding region, SHAQKYF class; …	AT5G08520	2.981	363	7.89533	14.45	1.958e-16	8.916e-15	27.33	7.189	6.567	7.028	6.183	6.74175	9.499	9.877	9.791	9.72233
263157_at	ALDH7B4, AT1G54100.1	Aldehyde dehydrogenase, Aldehyde dehydrogenase	AT1G54100	2.974	364	7.85712	19.15	2.758e-20	3.364e-18	36.22	8.302	8.376	7.99	7.845	8.12825	11.05	11.18	11.08	11.1033
248499_at	AT5G50400.1	ATPAP27/PAP27 (purple acid phosphatase 27); acid phosphatase/ protein serine/threonine phosphatase; similar to ATPAP24/PAP24 (purple acid phosphatase 24), acid phosphatase/ protein serine/threonine phosphatase [Arabidopsis thaliana] (TAIR:AT4G24890.1); similar to calcineurin-like phosphoesterase family protein [Arabidopsis thaliana] (TAIR:AT1G13750.1); similar to putative metallophosphatase [Lupi…	AT5G50400	2.967	365	7.81909	22.02	2.794e-22	6.502e-20	40.79	6.88	6.946	6.85	7.164	6.96	10.12	9.849	9.809	9.926
259761_at	LACS9	Encodes major plastidic long chain acyl-CoA synthetase with a slight substrate preference of oleic acid over any of the other fatty acids.	AT1G77590	2.964	366	7.80284	17.22	8.34e-19	6.512e-17	32.81	5.358	5.798	5.578	5.162	5.474	8.535	8.307	8.471	8.43767
253814_at		unknown protein	AT4G28290	2.952	367	7.73821	13.25	2.631e-15	9.334e-14	24.71	8.292	8.124	7.564	8.141	8.03025	11.03	10.95	10.96	10.98
258138_at	AT3G24495.1, MSH7	encodes a DNA mismatch repair homolog of human MutS gene, MSH6. There are four MutS genes in Arabidopsis, MSH2, MSH3, MSH6, and MSH7, which all act as heterodimers and bind to 51-mer duplexes. MSH2*MSH7 exhibit moderate affinity for a (T/G) substrate and weak binding of (+T), suggesting MSH2*MSH7 may be specialized for lesions/base mispairs not tested or for (T/G) mispairs in special contexts., e…	AT3G24495	2.948	368	7.71679	11.8	7.664e-14	1.991e-12	21.31	5.685	5.238	5.46	5.402	5.44625	8.545	7.986	8.653	8.39467
257822_at	ROF1	Encodes a a high molecular weight member of the FK506 binding protein (FKBP) family. It has three FKBP12-like domains, tetratricopeptide repeats, and a putative calmodulin binding domain.	AT3G25230	2.947	369	7.71144	10.59	1.586e-12	3.084e-11	18.26	8.324	7.496	7.331	7.282	7.60825	10.57	10.4	10.69	10.5533
263613_at		similar to unknown protein [Arabidopsis thaliana] (TAIR:AT4G32020.1)	AT2G25250	2.944	370	7.69542	15.18	4.36e-17	2.23e-15	28.84	6.112	6.478	7.002	6.497	6.52225	8.983	9.791	9.623	9.46567
254749_at		DC1 domain-containing protein; similar to DC1 domain-containing protein [Arabidopsis thaliana] (TAIR:AT1G62030.1); similar to DC1 domain-containing protein [Arabidopsis thaliana] (TAIR:AT4G02540.1); similar to DC1 domain-containing protein [Arabidopsis thaliana] (TAIR:AT5G48320.1); similar to DC1 domain-containing protein [Brassica oleracea] (GB:ABD65623.1); contains InterPro domain Zinc finger, …	AT4G13130	2.944	371	7.69542	13.23	2.801e-15	9.875e-14	24.65	5.621	5.201	5.564	5.187	5.39325	9.267	7.796	7.947	8.33667
264968_at		rubber elongation factor (REF) family protein; Identical to REF/SRPP-like protein At1g67360 [Arabidopsis Thaliana] (GB:Q9FYF7); similar to rubber elongation factor (REF) protein-related [Arabidopsis thaliana] (TAIR:AT2G47780.1); similar to Stress-related protein (GB:Q9SW70); contains InterPro domain Rubber elongation factor; (InterPro:IPR008802)	AT1G67360	2.943	372	7.69009	19.43	1.718e-20	2.201e-18	36.69	8.131	7.892	7.8	7.872	7.92375	10.87	10.82	10.91	10.8667
258299_at		alcohol oxidase-related; similar to alcohol oxidase-related [Arabidopsis thaliana] (TAIR:AT1G03990.1); similar to alcohol oxidase-related [Arabidopsis thaliana] (TAIR:AT4G28570.1); similar to putative alcohol oxidase [Oryza sativa] (GB:AAL31024.1); similar to Os02g0621800 [Oryza sativa (japonica cultivar-group)] (GB:NP_001047464.1); similar to putative alcohol oxidase [Oryza sativa] (GB:AAL31021.…	AT3G23410	2.942	373	7.68476	11.32	2.479e-13	5.788e-12	20.13	8.252	8.256	8.08	7.802	8.0975	11.1	11.07	10.95	11.04
260401_at		band 7 family protein; similar to band 7 family protein [Arabidopsis thaliana] (TAIR:AT5G62740.1); similar to hypersensitive-induced response protein [Cucumis sativus] (GB:AAQ72788.1); contains InterPro domain Band 7 protein; (InterPro:IPR001107)	AT1G69840	2.94	374	7.67411	18.79	5.055e-20	5.625e-18	35.62	9.458	9.245	8.881	9.083	9.16675	12.07	12.14	12.12	12.11
266675_s_at		pseudogene of the F-box protein family, contains Pfam profile PF00646: F-box domain, kelch repeat-containing F-box family protein; similar to kelch repeat-containing F-box family protein [Arabidopsis thaliana] (TAIR:AT2G29820.1); similar to Cyclin-like F-box; Serine/threonine protein phosphatase, BSU1 [Medicago truncatula] (GB:ABE89413.1); contains InterPro domain Cyclin-like F-box; (InterPro:IPR…	multiple	2.938	375	7.66348	22.97	6.911e-23	2.136e-20	42.17	4.282	4.765	4.593	4.537	4.54425	7.58	7.413	7.454	7.48233
247955_at	AT5G56950.1	NAP1;3 (NUCLEOSOME ASSEMBLY PROTEIN1;3); DNA binding; similar to NAP1,1 (NUCLEOSOME ASSEMBLY PROTEIN1,1), DNA binding [Arabidopsis thaliana] (TAIR:AT4G26110.1); similar to nucleosome assembly protein I-like protein; similar to mouse nap I, PIR Accession Number JS0707 (GB:AAA50234.1); contains InterPro domain Nucleosome assembly protein (NAP); (InterPro:IPR002164)	AT5G56950	2.933	376	7.63697	16.63	2.528e-18	1.731e-16	31.7	3.644	3.643	3.864	3.255	3.6015	6.228	6.808	6.569	6.535
259137_at		calcium-binding EF hand family protein; similar to calcium-binding EF hand family protein [Arabidopsis thaliana] (TAIR:AT5G04170.1); similar to Os11g0140600 [Oryza sativa (japonica cultivar-group)] (GB:NP_001065711.1); similar to EF hand family protein, expressed [Oryza sativa (japonica cultivar-group)] (GB:ABG21877.1); similar to Os12g0137100 [Oryza sativa (japonica cultivar-group)] (GB:NP_00106…	AT3G10300	2.929	377	7.61582	14.4	2.181e-16	9.869e-15	27.22	6.764	6.915	6.196	7.263	6.7845	9.679	9.697	9.765	9.71367
261003_at		pentatricopeptide (PPR) repeat-containing protein; similar to pentatricopeptide (PPR) repeat-containing protein [Arabidopsis thaliana] (TAIR:AT3G62470.1); similar to putative disease resistance protein RPH8A [Oryza sativa (japonica cultivar-group)] (GB:BAC15497.1); similar to Os07g0599100 [Oryza sativa (japonica cultivar-group)] (GB:NP_001060187.1); contains InterPro domain Pentatricopeptide repe…	AT1G26500	2.924	378	7.58947	14.75	1.04e-16	4.962e-15	27.97	5.462	5.043	5.522	4.823	5.2125	8.311	8.116	7.982	8.13633
245100_at	UBP5	Encodes ubiquitin-specific protease with nuclear localization signals that is likely to be involved in ubiquitin-mediated protein degradation.	AT2G40930	2.908	379	7.50577	16.66	2.361e-18	1.637e-16	31.77	4.826	4.493	5.514	5.563	5.099	7.956	8.085	7.98	8.007
256666_at		histone H2A, putative; Identical to Probable histone H2A.2 (HTA13) [Arabidopsis Thaliana] (GB:Q9LHQ5); similar to histone H2A, putative [Arabidopsis thaliana] (TAIR:AT1G51060.1); similar to Protein H2A.7 (wcH2A-4) (wcH2A-10) (GB:Q43312); similar to Os08g0427700 [Oryza sativa (japonica cultivar-group)] (GB:NP_001061844.1); contains InterPro domain Histone-fold; (InterPro:IPR009072); contains Inter…	AT3G20670	2.892	380	7.42299	8.58	3.547e-10	4.508e-09	12.8	6.404	6.394	6.269	6.044	6.27775	9.288	9.149	9.073	9.17
246115_at		chloroplast outer membrane protein, putative; similar to ATTOC120 (Arabidopsis thaliana translocon outer complex protein 120), GTP binding / protein translocase [Arabidopsis thaliana] (TAIR:AT3G16620.1); similar to AIG1 [Medicago truncatula] (GB:ABE78362.1); similar to Os12g0197400 [Oryza sativa (japonica cultivar-group)] (GB:NP_001066359.1); similar to AIG1 family protein, expressed [Oryza sativ…	AT5G20300	2.891	381	7.41784	12.49	1.503e-14	4.547e-13	22.96	6.295	5.757	6.47	5.72	6.0605	8.946	8.899	9.011	8.952
246872_at		proline-rich family protein; similar to proline-rich family protein [Arabidopsis thaliana] (TAIR:AT3G20850.1); similar to Extensin precursor (Cell wall hydroxyproline-rich glycoprotein) (GB:P13983); contains InterPro domain Pistil-specific extensin-like protein; (InterPro:IPR003882); contains InterPro domain Glutelin; (InterPro:IPR000480)	AT5G26080	2.891	382	7.41784	11.08	4.487e-13	9.956e-12	19.53	5.129	4.749	5.97	5.349	5.29925	7.767	8.525	8.278	8.19
252056_at	AT3G52590.1, UBQ1	Ubiquitin extension protein, Ubiquitin extension protein	AT3G52590	2.879	383	7.3564	16.63	2.501e-18	1.718e-16	31.71	6.534	6.825	6.531	6.032	6.4805	9.491	9.455	9.132	9.35933
259864_at		nuM1-related; similar to nucleolin, putative [Arabidopsis thaliana] (TAIR:AT1G48920.1); similar to Os04g0620700 [Oryza sativa (japonica cultivar-group)] (GB:NP_001053909.1); similar to H0714H04.9 [Oryza sativa (indica cultivar-group)] (GB:CAH66982.1); similar to Os08g0192900 [Oryza sativa (japonica cultivar-group)] (GB:NP_001061178.1); contains InterPro domain Nucleotide-binding, alpha-beta plait…	AT1G72800	2.876	384	7.34112	17.55	4.572e-19	3.779e-17	33.41	7.095	7.226	6.863	7.386	7.1425	9.944	10.13	9.978	10.0173
253576_at		pentatricopeptide (PPR) repeat-containing protein; similar to EMB2758 (EMBRYO DEFECTIVE 2758), binding [Arabidopsis thaliana] (TAIR:AT4G33990.1); similar to Tetratricopeptide-like helical [Medicago truncatula] (GB:ABE84706.1); contains InterPro domain Pentatricopeptide repeat; (InterPro:IPR002885); contains InterPro domain Protein prenyltransferase; (InterPro:IPR008940); contains InterPro domain …	AT4G31070	2.871	385	7.31572	18.96	3.809e-20	4.433e-18	35.9	4.361	3.63	3.819	3.687	3.87425	6.917	6.216	7.101	6.74467
247351_at	AT5G63790.1	ANAC102 (Arabidopsis NAC domain containing protein 102); transcription factor; similar to ATAF2 (Arabidopsis NAC domain containing protein 81) [Arabidopsis thaliana] (TAIR:AT5G08790.1); similar to NAC-domain protein 5-1 [Brassica napus] (GB:AAP35050.1); contains InterPro domain No apical meristem (NAM) protein; (InterPro:IPR003441)	AT5G63790	2.871	386	7.31572	10.03	6.692e-12	1.151e-10	16.8	5.022	4.779	6.168	5.231	5.3	8.169	8.151	8.192	8.17067
262792_at		Encodes a Maternally expressed gene (MEG) family protein	AT1G10710	2.868	387	7.30052	12.28	2.461e-14	7.078e-13	22.46	4.733	4.646	5.231	5.147	4.93925	8.271	7.603	7.547	7.807
265588_at		pathogenesis-related protein, putative; similar to allergen V5/Tpx-1-related family protein [Arabidopsis thaliana] (TAIR:AT2G19980.1); similar to pathogenesis related protein 1 [Eutrema wasabi] (GB:BAF03626.1); contains InterPro domain Allergen V5/Tpx-1 related; (InterPro:IPR001283)	AT2G19970	2.868	388	7.30052	9.005	1.08e-10	1.496e-09	14	4.15	4.391	4.331	4.576	4.362	8.9	6.489	6.3	7.22967
255808_at		similar to unknown protein [Arabidopsis thaliana] (TAIR:AT4G10290.1); similar to Cupin, RmlC-type [Medicago truncatula] (GB:ABE78697.1); similar to Os04g0445200 [Oryza sativa (japonica cultivar-group)] (GB:NP_001052900.1); similar to OSIGBa0140O07.4 [Oryza sativa (indica cultivar-group)] (GB:CAH67236.1); contains InterPro domain Protein of unknown function DUF861, cupin_3; (InterPro:IPR008579); c…	AT4G10280	2.866	389	7.29041	10.58	1.624e-12	3.154e-11	18.23	4.834	4.822	5.157	5.714	5.13175	7.977	8.129	7.887	7.99767
262925_at	YSL7	Arabidopsis thaliana metal-nicotianamine transporter YSL4	AT1G65730	2.86	390	7.26015	17.13	9.881e-19	7.513e-17	32.64	7.594	7.745	7.562	8.105	7.7515	10.97	10.39	10.48	10.6133
264124_at	AT1G79360.1	transporter-related; similar to organic cation transporter-related [Arabidopsis thaliana] (TAIR:AT1G16390.1); similar to putative organic cation transporter [Oryza sativa (japonica cultivar-group)] (GB:BAC83382.1); contains InterPro domain Organic cation transport protein; (InterPro:IPR004749); contains InterPro domain Major facilitator superfamily; (InterPro:IPR007114); contains InterPro domain …	AT1G79360	2.858	391	7.2501	13.03	4.392e-15	1.475e-13	24.2	7.187	7.536	7.513	7.52	7.439	10.28	10.3	10.31	10.2967
244965_at	ATCG00590.1, ORF31, ATCG00590.1, ORF31	similar to cytochrome b6/f complex subunit VI [Gossypium hirsutum] (GB:YP_538953.1); contains InterPro domain Cytochrome B6-F complex subunit VI; (InterPro:IPR007802), similar to cytochrome b6/f complex subunit VI [Gossypium hirsutum] (GB:YP_538953.1); contains InterPro domain Cytochrome B6-F complex subunit VI; (InterPro:IPR007802), hypothetical protein, hypothetical protein	ATCG00590	2.857	392	7.24507	9.863	1.048e-11	1.751e-10	16.35	4.275	4.079	4.281	3.601	4.059	6.713	6.921	7.114	6.916
264331_at		binding; similar to serine/threonine protein phosphatase-related [Arabidopsis thaliana] (TAIR:AT1G56440.1); similar to expressed protein [Oryza sativa (japonica cultivar-group)] (GB:AAR87266.1); contains InterPro domain Tetratricopeptide region; (InterPro:IPR013026); contains InterPro domain Tetratricopeptide TPR_1; (InterPro:IPR001440); contains InterPro domain Tetratricopeptide-like helical; (I…	AT1G04130	2.829	393	7.10581	12.36	2.027e-14	5.973e-13	22.66	4.854	4.064	4.623	4.299	4.46	7.519	7	7.35	7.28967
259029_at		oxysterol-binding family protein; similar to UNE18 (unfertilized embryo sac 18), oxysterol binding [Arabidopsis thaliana] (TAIR:AT5G02100.1); similar to oxysterol-binding family protein [Arabidopsis thaliana] (TAIR:AT5G59420.1); similar to Os03g0274000 [Oryza sativa (japonica cultivar-group)] (GB:NP_001049701.1); similar to oxysterol-binding protein [Solanum tuberosum] (GB:AAR25799.1); contains I…	AT3G09300	2.825	394	7.08614	23.73	2.328e-23	9.154e-21	43.24	7.853	7.796	7.901	7.739	7.82225	10.49	10.65	10.8	10.6467
253855_at	AT4G28050.1	Member of TETRASPANIN family	AT4G28050	2.822	395	7.07142	17.89	2.469e-19	2.2e-17	34.03	7.668	7.914	7.242	7.635	7.61475	10.48	10.37	10.46	10.4367
251763_at	AT3G55730.1, MYB109	putative transcription factor MYB109 (MYB109) mRNA,, putative transcription factor MYB109 (MYB109) mRNA,	AT3G55730	2.817	396	7.04695	12.07	4.01e-14	1.103e-12	21.97	7.583	7.196	7.227	7.25	7.314	9.899	10.27	10.22	10.1297
252387_at		aldose 1-epimerase family protein; similar to aldose 1-epimerase family protein [Arabidopsis thaliana] (TAIR:AT5G15140.1); similar to Galactose mutarotase-like [Medicago truncatula] (GB:ABE81353.1); contains InterPro domain Galactose mutarotase-like; (InterPro:IPR011013); contains InterPro domain Aldose 1-epimerase; (InterPro:IPR008183)	AT3G47800	2.816	397	7.04207	10.63	1.427e-12	2.806e-11	18.36	6.692	6.306	6.073	6.768	6.45975	8.978	9.416	9.434	9.276
251105_at	AT5G01730.1, WAVE3	putative WAVE homolog, putative WAVE homolog	AT5G01730	2.814	398	7.03232	10.57	1.642e-12	3.177e-11	18.22	6.702	6.28	5.435	5.473	5.9725	8.973	8.753	8.631	8.78567
258979_at		heat shock cognate 70 kDa protein 3 (HSC70-3) (HSP70-3); Identical to Heat shock cognate 70 kDa protein 3 (Hsc70.3) (HSC70-3) [Arabidopsis Thaliana] (GB:O65719;GB:Q42345); similar to HSP70 (heat shock protein 70), ATP binding [Arabidopsis thaliana] (TAIR:AT3G12580.1); similar to heat shock cognate 70 kDa protein 2 (HSC70-2) (HSP70-2) [Arabidopsis thaliana] (TAIR:AT5G02490.1); similar to HSC70-1 (…	AT3G09440	2.809	399	7.00799	9.304	4.741e-11	7.026e-10	14.83	6.585	7.238	6.48	6.362	6.66625	9.483	9.24	9.704	9.47567
262979_s_at		histone H3, putative; Identical to Histone H3-like 1 [Arabidopsis Thaliana] (GB:Q9FX60;GB:Q8LCA8); similar to histone H3 [Arabidopsis thaliana] (TAIR:AT5G10980.1); similar to histone H3.2 [Arabidopsis thaliana] (TAIR:AT4G40030.3); similar to DNA binding [Arabidopsis thaliana] (TAIR:AT4G40040.2); similar to histone 3 [Picea abies] (GB:AAX92698.1); similar to disease-resistent-related protein [Oryz…	multiple	2.804	400	6.98374	9.541	2.487e-11	3.9e-10	15.48	3.036	3.139	3.389	3.1	3.166	5.894	6.352	5.663	5.96967
267519_at	AT2G30470.1, HSI2	HSI2 is a member of a novel family of B3 domain proteins with a sequence similar to the ERF-associated amphiphilic repression (EAR) motif. It functions as an active repressor of the Spo minimal promoter (derived from a gene for sweet potato sporamin A1) through the EAR motif. It contains a plant-specific B3 DNA-binding domain. The Arabidopsis genome contains 42 genes with B3 domains which could b…	AT2G30470	2.797	401	6.94994	11.49	1.631e-13	3.938e-12	20.55	5.323	4.961	4.869	4.713	4.9665	6.902	8.061	8.327	7.76333
258752_at	AT3G09520.1	A member of EXO70 gene family, putative exocyst subunits, conserved in land plants. Arabidopsis thaliana contains 23 putative EXO70 genes, which can be classified into eight clusters on the phylogenetic tree.	AT3G09520	2.794	402	6.9355	15.11	5.004e-17	2.531e-15	28.7	6.399	5.793	5.805	6.111	6.027	8.904	8.664	8.895	8.821
253699_at	AT4G29800.1	PLA IVD/PLP8 (Patatin-like protein 8); similar to PLA IIIA/PLP7 (Patatin-like protein 7) [Arabidopsis thaliana] (TAIR:AT3G54950.1); similar to putative lipid acyl hydrolase [Oryza sativa] (GB:AAK72885.1); similar to Os03g0254400 [Oryza sativa (japonica cultivar-group)] (GB:NP_001049586.1); contains InterPro domain Patatin; (InterPro:IPR002641)	AT4G29800	2.794	403	6.9355	13.08	3.862e-15	1.319e-13	24.33	4.356	4.678	4.619	4.326	4.49475	8.046	6.95	6.87	7.28867
249658_s_at	AT5G36700.1	phosphoglycolate phosphatase, putative; similar to phosphoglycolate phosphatase, putative [Arabidopsis thaliana] (TAIR:AT5G36790.1); similar to HAD-superfamily hydrolase, subfamily IIA [Medicago truncatula] (GB:ABE78003.1); similar to OSIGBa0130B08.3 [Oryza sativa (indica cultivar-group)] (GB:CAH67343.1); similar to Os04g0490800 [Oryza sativa (japonica cultivar-group)] (GB:NP_001053167.1); contai…	multiple	2.791	404	6.92109	16.4	3.87e-18	2.559e-16	31.27	6.56	6.053	6.427	6.356	6.349	9.223	9.157	9.04	9.14
245863_s_at		helicase domain-containing protein; similar to helicase domain-containing protein [Arabidopsis thaliana] (TAIR:AT1G58060.1); similar to Os04g0432200 [Oryza sativa (japonica cultivar-group)] (GB:NP_001052829.1); similar to PREDICTED: similar to DEAH (Asp-Glu-Ala-His) box polypeptide 29 [Canis familiaris] (GB:XP_535238.2); contains InterPro domain Helicase-associated region; (InterPro:IPR007502); c…	multiple	2.78	405	6.86852	10.57	1.642e-12	3.177e-11	18.22	5.473	5.415	5.019	4.401	5.077	8.853	7.248	7.468	7.85633
247456_at	AT5G62160.1, ZIP12	member of Fe(II) transporter isolog family, member of Fe(II) transporter isolog family	AT5G62160	2.779	406	6.86376	17.2	8.648e-19	6.709e-17	32.78	5.806	5.557	5.446	5.597	5.6015	8.167	8.478	8.495	8.38
266200_at		SPX (SYG1/Pho81/XPR1) domain-containing protein / zinc finger (C3HC4-type RING finger) protein-related; similar to SPX (SYG1/Pho81/XPR1) domain-containing protein / zinc finger (C3HC4-type RING finger) protein-related [Arabidopsis thaliana] (TAIR:AT1G02860.1); similar to Zinc finger, RING-type; SPX, N-terminal [Medicago truncatula] (GB:ABE85047.1); similar to Os03g0650900 [Oryza sativa (japonica …	AT2G38920	2.778	407	6.85901	12.48	1.543e-14	4.662e-13	22.93	6.857	6.785	6.263	5.495	6.35	8.874	9.334	9.174	9.12733
250557_at		ankyrin repeat family protein; similar to ankyrin repeat family protein [Arabidopsis thaliana] (TAIR:AT5G61230.1); similar to Chain A, 4ank: A Designed Ankyrin Repeat Protein With Four Identical Consensus Repeats (GB:1N0R); similar to ankyrin 2,3/unc44 [Aedes aegypti] (GB:EAT33004.1); similar to Os02g0102600 [Oryza sativa (japonica cultivar-group)] (GB:NP_001045598.1); contains InterPro domain An…	AT5G07840	2.775	408	6.84476	12.93	5.436e-15	1.789e-13	23.98	5.803	5.27	5.717	6.158	5.737	8.544	8.467	8.526	8.51233
247403_at		band 7 family protein; similar to band 7 family protein [Arabidopsis thaliana] (TAIR:AT1G69840.6); similar to hypersensitive-induced reaction protein [Capsicum annuum] (GB:AAS98165.1); contains InterPro domain Band 7 protein; (InterPro:IPR001107)	AT5G62740	2.774	409	6.84002	15.66	1.631e-17	9.098e-16	29.83	8.628	8.794	8.579	8.433	8.6085	11.54	11.31	11.3	11.3833
254058_at		transcription regulator; similar to unknown protein [Arabidopsis thaliana] (TAIR:AT4G00130.1); similar to storekeeper protein [Solanum tuberosum] (GB:CAC39398.1); contains InterPro domain Protein of unknown function DUF573; (InterPro:IPR007592)	AT4G25210	2.769	410	6.81635	12.96	5.059e-15	1.68e-13	24.06	5.353	5.712	5.872	4.606	5.38575	8.076	8.243	8.145	8.15467
266772_s_at		heat shock protein-related; similar to heat shock protein-related [Arabidopsis thaliana] (TAIR:AT4G16540.1); similar to hypothetical protein 25.t00003 [Brassica oleracea] (GB:ABD64966.1); contains InterPro domain HSP20-like chaperone; (InterPro:IPR008978); contains InterPro domain Heat shock protein Hsp20; (InterPro:IPR002068), heat shock protein-related; similar to heat shock protein-related [Ar…	multiple	2.764	411	6.79277	10	7.228e-12	1.236e-10	16.73	5.01	4.726	4.46	4.441	4.65925	8.025	7.182	7.063	7.42333
260843_at		Identical to Bet1-like protein At1g29060 [Arabidopsis Thaliana] (GB:Q8L9S0;GB:Q9LP36); similar to unknown protein [Arabidopsis thaliana] (TAIR:AT4G14600.1); similar to Os07g0577900 [Oryza sativa (japonica cultivar-group)] (GB:NP_001060092.1); similar to unknown [Striga asiatica] (GB:ABE66395.1); contains InterPro domain Target SNARE coiled-coil region; (InterPro:IPR000727); contains InterPro doma…	AT1G29060	2.749	412	6.72251	13.27	2.564e-15	9.109e-14	24.74	5.03	5.608	4.956	4.994	5.147	7.94	7.958	7.791	7.89633
260255_at		ATP binding / protein kinase; similar to IBS1 (IMPAIRED IN BABA-INDUCED STERILITY 1), kinase [Arabidopsis thaliana] (TAIR:AT1G18670.1); similar to Protein kinase [Medicago truncatula] (GB:ABE79143.1); similar to Os07g0596600 [Oryza sativa (japonica cultivar-group)] (GB:NP_001060172.1); contains InterPro domain Serine/threonine protein kinase; (InterPro:IPR002290); contains InterPro domain Protein…	AT1G74330	2.746	413	6.70855	17.36	6.444e-19	5.194e-17	33.07	6.113	5.408	5.87	6.068	5.86475	8.234	8.778	8.821	8.611
261655_at		peptidyl-prolyl cis-trans isomerase cyclophilin-type family protein; similar to peptidyl-prolyl cis-trans isomerase cyclophilin-type family protein [Arabidopsis thaliana] (TAIR:AT5G67530.1); similar to Peptidyl-prolyl cis-trans isomerase-like 3 (PPIase) (Rotamase) (GB:Q5KHA8); similar to Os06g0130500 [Oryza sativa (japonica cultivar-group)] (GB:NP_001056690.1); contains InterPro domain Peptidyl-p…	AT1G01940	2.746	414	6.70855	10.74	1.057e-12	2.145e-11	18.67	5.593	5	4.762	5.419	5.1935	8.245	7.55	8.023	7.93933
251379_at		similar to unknown protein [Arabidopsis thaliana] (TAIR:AT2G45260.1); similar to expressed protein [Oryza sativa (japonica cultivar-group)] (GB:ABB47396.1); similar to Os10g0508100 [Oryza sativa (japonica cultivar-group)] (GB:NP_001065020.1); contains InterPro domain Protein of unknown function DUF641, plant; (InterPro:IPR006943)	AT3G60680	2.74	415	6.6807	13.27	2.532e-15	9.023e-14	24.75	5.433	4.965	4.615	5.682	5.17375	7.855	8.017	7.87	7.914
263763_at		similar to Os09g0531100 [Oryza sativa (japonica cultivar-group)] (GB:NP_001063753.1); similar to conserved hypothetical protein [Medicago truncatula] (GB:ABE89529.1)	AT2G21385	2.738	416	6.67145	13.74	8.948e-16	3.544e-14	25.8	4.628	4.768	4.519	4.433	4.587	7.822	7.019	7.135	7.32533
244935_at	ATCG01090.1, NDHI	Encodes subunit of the chloroplast NAD(P)H dehydrogenase complex, Encodes subunit of the chloroplast NAD(P)H dehydrogenase complex	ATCG01090	2.733	417	6.64837	11.53	1.473e-13	3.594e-12	20.65	5.195	5.535	4.912	5.043	5.17125	7.424	8.069	8.219	7.904
261896_at		transducin family protein / WD-40 repeat family protein; Identical to Rae1-like protein At1g80670 [Arabidopsis Thaliana] (GB:Q38942;GB:Q9SAJ0); similar to transducin family protein / WD-40 repeat family protein [Arabidopsis thaliana] (TAIR:AT1G15850.1); similar to RNA export 1 [Nicotiana benthamiana] (GB:ABG29731.1); contains InterPro domain WD-40 repeat; (InterPro:IPR001680)	AT1G80670	2.73	418	6.63456	14.29	2.773e-16	1.236e-14	26.98	7.649	7.948	7.287	7.336	7.555	10.16	10.34	10.35	10.2833
258507_at		beta-fructofuranosidase, putative / invertase, putative / saccharase, putative / beta-fructosidase, putative; similar to beta-fructofuranosidase, putative / invertase, putative / saccharase, putative / beta-fructosidase, putative [Arabidopsis thaliana] (TAIR:AT1G56560.1); similar to beta-fructofuranosidase, putative / invertase, putative / saccharase, putative / beta-fructosidase, putative [Arabi…	AT3G06500	2.729	419	6.62996	12.42	1.756e-14	5.23e-13	22.8	5.907	5.644	5.943	5.188	5.6705	8.422	8.42	8.355	8.399
245023_at	ATCG00080.1, PSBI	PSII I protein, PSII I protein	ATCG00080	2.726	420	6.61619	10.94	6.377e-13	1.367e-11	19.18	4.864	4.388	4.806	4.979	4.75925	6.868	7.599	7.987	7.48467
244973_at	ATCG00690.1, PSBT	Encodes photosystem II 5 kD protein subunit PSII-T. This is a plastid-encoded gene (PsbTc) which also has a nuclear-encoded paralog (PsbTn)., Encodes photosystem II 5 kD protein subunit PSII-T. This is a plastid-encoded gene (PsbTc) which also has a nuclear-encoded paralog (PsbTn).	ATCG00690	2.716	421	6.57049	7.496	8.117e-09	8.071e-08	9.647	3.684	3.345	3.834	3.474	3.58425	5.113	6.84	6.947	6.3
265221_s_at		glutamate decarboxylase, putative; similar to GAD (Glutamate decarboxylase 1), calmodulin binding [Arabidopsis thaliana] (TAIR:AT5G17330.1); similar to glutamate decarboxylase, putative [Arabidopsis thaliana] (TAIR:AT3G17760.1); similar to glutamate decarboxylase, putative [Arabidopsis thaliana] (TAIR:AT2G02010.1); similar to glutamate decarboxylase 4b [Brassica juncea] (GB:AAS79671.1); similar t…	multiple	2.716	422	6.57049	6.365	2.411e-07	1.791e-06	6.246	5.365	4.673	4.512	5.992	5.1355	6.841	8.624	8.088	7.851
262741_at		similar to unknown protein [Arabidopsis thaliana] (TAIR:AT5G67610.2); similar to expressed protein [Oryza sativa (japonica cultivar-group)] (GB:ABF97955.1); similar to Os03g0654500 [Oryza sativa (japonica cultivar-group)] (GB:NP_001050797.1)	AT1G28760	2.715	423	6.56593	12.2	2.976e-14	8.37e-13	22.27	4.989	5.494	5.072	6.111	5.4165	8.272	8.045	8.078	8.13167
259876_at		DNAJ heat shock N-terminal domain-containing protein; Identical to Chaperone protein dnaJ 10 (AtJ10) (AtDjC10) (ATJ10) [Arabidopsis Thaliana] (GB:Q8GYX8;GB:O04662;GB:Q9SRE3); similar to DNAJ heat shock N-terminal domain-containing protein [Arabidopsis thaliana] (TAIR:AT1G21080.1); similar to DnaJ-like protein [Brassica juncea] (GB:AAW50121.1); contains InterPro domain Heat shock protein DnaJ; (In…	AT1G76700	2.714	424	6.56138	18.69	5.972e-20	6.455e-18	35.45	5.609	5.551	5.605	5.949	5.6785	8.365	8.42	8.392	8.39233
245009_at	ATCG00380.1, RPS4	Chloroplast encoded ribosomal protein S4, Chloroplast encoded ribosomal protein S4	ATCG00380	2.708	425	6.53415	11.55	1.405e-13	3.451e-12	20.7	6.449	5.959	5.751	6.606	6.19125	8.62	8.892	9.185	8.899
252769_at		galactokinase, putative; similar to ARA1 (ARABINOSE SENSITIVE 1), ATP binding / galactokinase [Arabidopsis thaliana] (TAIR:AT4G16130.1); similar to Os06g0702500 [Oryza sativa (japonica cultivar-group)] (GB:NP_001058491.1); similar to arabinose kinase-like protein [Nannochloris bacillaris] (GB:BAD42339.1); similar to Os02g0141300 [Oryza sativa (japonica cultivar-group)] (GB:NP_001045858.1); contai…	AT3G42850	2.699	426	6.49352	14.99	6.423e-17	3.192e-15	28.45	6.903	6.805	6.969	6.676	6.83825	9.396	9.682	9.533	9.537
260633_at	AT1G62400.1	HT1 (HIGH LEAF TEMPERATURE 1); kinase/ protein threonine/tyrosine kinase; Identical to Serine/threonine-protein kinase HT1 (EC 2.7.11.1) (High leaf temperature protein 1) (HT1) [Arabidopsis Thaliana] (GB:Q2MHE4;GB:Q9MAV2); similar to protein kinase family protein [Arabidopsis thaliana] (TAIR:AT5G58950.1); similar to flag-tagged protein kinase domain of putative mitogen-activated protein kinase ki…	AT1G62400	2.697	427	6.48452	13.66	1.059e-15	4.13e-14	25.63	5.462	5.347	5.093	4.827	5.18225	7.504	7.874	8.258	7.87867
261265_at		zinc finger (C3HC4-type RING finger) family protein; similar to zinc finger (C3HC4-type RING finger) family protein [Arabidopsis thaliana] (TAIR:AT1G14200.1); similar to Os03g0324900 [Oryza sativa (japonica cultivar-group)] (GB:NP_001049982.1); similar to Zinc finger, RING-type; RINGv [Medicago truncatula] (GB:ABE89147.1); contains InterPro domain Zinc finger, RING-type; (InterPro:IPR001841)	AT1G26800	2.696	428	6.48003	11.77	8.241e-14	2.122e-12	21.24	5.284	4.725	5.206	4.146	4.84025	6.948	7.44	8.221	7.53633
250858_at		myb family transcription factor; similar to myb family transcription factor [Arabidopsis thaliana] (TAIR:AT5G08520.1); similar to syringolide-induced protein 1-3-1A [Glycine max] (GB:BAB86892.1); contains InterPro domain Homeodomain-related; (InterPro:IPR012287); contains InterPro domain Homeodomain-like; (InterPro:IPR009057); contains InterPro domain Myb-like DNA-binding region, SHAQKYF class; (…	AT5G04760	2.695	429	6.47554	13.4	1.886e-15	6.95e-14	25.05	5.117	5.215	5.634	6.294	5.565	8.651	8.03	8.098	8.25967
262080_at	CW14	Encodes CW14.	AT1G59650	2.688	430	6.44419	18.94	3.937e-20	4.536e-18	35.87	6.721	6.712	6.634	7.001	6.767	9.459	9.505	9.402	9.45533
257615_at		octicosapeptide/Phox/Bem1p (PB1) domain-containing protein; similar to octicosapeptide/Phox/Bem1p (PB1) domain-containing protein [Arabidopsis thaliana] (TAIR:AT1G70640.1); similar to PB1 domain, putative [Oryza sativa (japonica cultivar-group)] (GB:AAX96259.1); contains InterPro domain Octicosapeptide/Phox/Bem1p; (InterPro:IPR000270)	AT3G26510	2.671	431	6.3687	10.56	1.683e-12	3.25e-11	18.2	6.322	6.214	6.035	5.216	5.94675	8.357	8.633	8.864	8.618
244961_at	ATCG01040.1, YCF5, ATCG01040.1, YCF5	Identical to Cytochrome c biogenesis protein ccsA (ccsA) [Arabidopsis Thaliana] (GB:P56770); similar to cytochrome c heme attachment protein [Gossypium hirsutum] (GB:YP_538991.1); contains InterPro domain Cytochrome c assembly protein; (InterPro:IPR002541), Identical to Cytochrome c biogenesis protein ccsA (ccsA) [Arabidopsis Thaliana] (GB:P56770); similar to cytochrome c heme attachment protein …	ATCG01040	2.671	432	6.3687	7.632	5.449e-09	5.578e-08	10.05	5.626	6.078	5.662	6.266	5.908	8.267	8.741	8.728	8.57867
248322_at		heavy-metal-associated domain-containing protein; similar to heavy-metal-associated domain-containing protein [Arabidopsis thaliana] (TAIR:AT5G52750.1); similar to unknown [Populus tremuloides] (GB:AAO63778.1); contains InterPro domain Heavy metal transport/detoxification protein; (InterPro:IPR006121)	AT5G52760	2.67	433	6.36429	9.607	2.083e-11	3.295e-10	15.66	4.856	4.637	4.397	4.401	4.57275	7.507	7.776	6.444	7.24233
247693_at	AT5G59730.1	A member of EXO70 gene family, putative exocyst subunits, conserved in land plants. Arabidopsis thaliana contains 23 putative EXO70 genes, which can be classified into eight clusters on the phylogenetic tree.	AT5G59730	2.668	434	6.35548	9.445	3.23e-11	4.952e-10	15.21	5.358	4.956	5.943	5.681	5.4845	7.948	8.235	8.273	8.152
249837_at		similar to SWIB complex BAF60b domain-containing protein / plus-3 domain-containing protein / GYF domain-containing protein [Arabidopsis thaliana] (TAIR:AT5G08430.1); contains InterPro domain GYF; (InterPro:IPR003169)	AT5G23480	2.667	435	6.35107	16.07	7.285e-18	4.431e-16	30.64	7.344	7.327	6.918	7.13	7.17975	9.615	9.984	9.941	9.84667
257202_at		leucine-rich repeat family protein / protein kinase family protein; similar to leucine-rich repeat family protein / protein kinase family protein [Arabidopsis thaliana] (TAIR:AT1G24650.1); similar to leucine-rich repeat protein kinase, putative [Arabidopsis thaliana] (TAIR:AT2G01820.1); similar to TMK1 (TRANSMEMBRANE KINASE 1) [Arabidopsis thaliana] (TAIR:AT1G66150.1); similar to TMK [Oryza sativ…	AT3G23750	2.66	436	6.32033	16.66	2.351e-18	1.635e-16	31.77	7.829	7.583	7.745	7.875	7.758	10.32	10.45	10.48	10.4167
252022_at		fructose-bisphosphate aldolase, putative; similar to fructose-bisphosphate aldolase, putative [Arabidopsis thaliana] (TAIR:AT2G36460.1); similar to Fructose-bisphosphate aldolase, class-I [Medicago truncatula] (GB:ABE84500.1); contains InterPro domain Fructose-bisphosphate aldolase, class-I; (InterPro:IPR000741)	AT3G52930	2.653	437	6.28974	7.43	9.871e-09	9.663e-08	9.451	7.15	8.134	7.272	7.326	7.4705	11.23	9.504	9.637	10.1237
254048_at		similar to unknown protein [Arabidopsis thaliana] (TAIR:AT4G25660.1); similar to Protein of unknown function DUF862, eukaryotic [Medicago truncatula] (GB:ABE85315.1); similar to Os10g0533900 [Oryza sativa (japonica cultivar-group)] (GB:NP_001065158.1); contains InterPro domain Protein of unknown function DUF862, eukaryotic; (InterPro:IPR008580)	AT4G25680	2.64	438	6.23332	15.49	2.312e-17	1.247e-15	29.48	6.178	6.473	6.057	6.387	6.27375	8.687	9.062	8.993	8.914
249283_at		amino acid transporter family protein; similar to unknown protein [Arabidopsis thaliana] (TAIR:AT1G08230.2); similar to Os05g0586500 [Oryza sativa (japonica cultivar-group)] (GB:NP_001056462.1); similar to Os01g0621200 [Oryza sativa (japonica cultivar-group)] (GB:NP_001043602.1); similar to hypothetical protein [Cicer arietinum] (GB:CAA06244.1); contains InterPro domain Amino acid/polyamine trans…	AT5G41800	2.639	439	6.229	17.63	3.956e-19	3.317e-17	33.56	7.502	7.448	7.318	7.231	7.37475	9.936	10.01	10.1	10.0153
258331_at		coatomer protein complex, subunit beta 2 (beta prime), putative; similar to coatomer protein complex, subunit beta 2 (beta prime), putative [Arabidopsis thaliana] (TAIR:AT1G52360.1); similar to coatomer protein complex, subunit beta 2 (beta prime), putative [Arabidopsis thaliana] (TAIR:AT1G79990.1); similar to Coatomer protein complex, subunit beta 2 (beta prime) [Rattus norve (GB:AAH88397.1); si…	AT3G15980	2.638	440	6.22468	17.28	7.448e-19	5.899e-17	32.93	6.385	6.315	5.875	5.826	6.10025	8.771	8.707	8.738	8.73867
245167_s_at	AT2G33110.1, ATVAMP723, SAR1	member of VAMP72 Gene Family, member of VAMP72 Gene Family, Encodes a member of Synaptobrevin -like protein family.	multiple	2.638	441	6.22468	12.73	8.705e-15	2.743e-13	23.51	6.104	6.637	5.286	5.867	5.9735	8.833	8.469	8.533	8.61167
262197_at	AT1G53910.1	encodes a member of the ERF (ethylene response factor) subfamily B-2 of ERF/AP2 transcription factor family (RAP2.12). The protein contains one AP2 domain. There are 5 members in this subfamily including RAP2.2 AND RAP2.12.	AT1G53910	2.634	442	6.20745	13.03	4.383e-15	1.475e-13	24.2	7.056	7.203	7.201	6.72	7.045	9.799	9.638	9.6	9.679
255510_at	AT4G02020.1, EZA1	encodes a polycomb group protein EZA1. Also known as SWINGER (SWN). Forms part of a large protein complex that can include VRN2 (VERNALIZATION 2), VIN3 (VERNALIZATION INSENSITIVE 3) and polycomb group proteins FERTILIZATION INDEPENDENT ENDOSPERM (FIE) and CURLY LEAF (CLF). The complex has a role in establishing FLC (FLOWERING LOCUS C) repression during vernalization. Performs a partially redundan…	AT4G02020	2.634	443	6.20745	11.56	1.39e-13	3.431e-12	20.71	6.234	5.383	5.074	5.106	5.44925	8.306	7.862	8.083	8.08367
253712_at	AT4G29330.1	Der1-like family protein / degradation in the ER-like family protein; Identical to Derlin-1 (AtDerlin1-1) (DER1) [Arabidopsis Thaliana] (GB:Q8VZU9;GB:Q9M0E8); similar to Der1-like family protein / degradation in the ER-like family protein [Arabidopsis thaliana] (TAIR:AT4G04860.1); similar to Derlin-1 (DER1-like protein 1) (OsDerlin 1-1) (18 kDa cold-induced protein) (GB:Q06397); contains InterPro…	AT4G29330	2.629	444	6.18597	19.03	3.332e-20	3.974e-18	36.03	6.31	5.979	5.88	5.89	6.01475	8.443	8.711	8.777	8.64367
264925_at		similar to unknown protein [Arabidopsis thaliana] (TAIR:AT1G10820.2); similar to unknown protein [Oryza sativa (japonica cultivar-group)] (GB:BAD26476.1); similar to Os04g0523100 [Oryza sativa (japonica cultivar-group)] (GB:NP_001053344.1); similar to OSIGBa0153E02-OSIGBa0093I20.5 [Oryza sativa (indica cultivar-group)] (GB:CAH67876.1); contains InterPro domain Homeodomain-like; (InterPro:IPR00905…	AT1G60670	2.629	445	6.18597	8.888	1.493e-10	2.016e-09	13.67	5.142	5.017	5.497	4.839	5.12375	7.309	8.13	7.819	7.75267
248075_at	AT5G55740.1	Encodes a member of the E+ subgroup of the PPR protein family, containing the E and E+ motifs following a tandem array of PPR motifs. It also contains an unknown motif consisting of 15 aa, which is highly conserved in some PPR proteins, including CRR4. CRR21 is involved in RNA editing of the site 2 of ndhD (ndhD-2),which encodes a subunit of the NDH complex. The RNA editing changes aa 128 from Se…	AT5G55740	2.624	446	6.16457	10.79	9.342e-13	1.92e-11	18.79	5.291	5.091	5.278	5.479	5.28475	8.275	7.765	7.686	7.90867
263940_at	AT2G35890.1, CPK25	member of Calcium Dependent Protein Kinase, member of Calcium Dependent Protein Kinase	AT2G35890	2.621	447	6.15176	12.99	4.72e-15	1.572e-13	24.13	6.64	7.196	6.222	6.395	6.61325	9.217	9.249	9.235	9.23367
247535_at		myb family transcription factor; similar to myb family transcription factor [Arabidopsis thaliana] (TAIR:AT5G47390.1); similar to MYBR2 [Malus x domestica] (GB:AAZ20443.1); contains InterPro domain Homeodomain-related; (InterPro:IPR012287); contains InterPro domain Homeodomain-like; (InterPro:IPR009057); contains InterPro domain Myb-like DNA-binding region, SHAQKYF class; (InterPro:IPR006447); co…	AT5G61620	2.621	448	6.15176	12.92	5.576e-15	1.83e-13	23.96	7.208	7.509	6.802	6.54	7.01475	9.661	9.623	9.625	9.63633
259307_at		signal peptidase subunit family protein; Identical to Probable signal peptidase complex subunit 3 (EC 3.4.-.-) (Microsomal signal peptidase 22 kDa subunit) (SPase 22 kDa subunit) (SPC22) [Arabidopsis Thaliana] (GB:Q9MA96;GB:O65203); similar to signal peptidase subunit family protein [Arabidopsis thaliana] (TAIR:AT5G27430.1); similar to Signal peptidase 22 kDa subunit [Medicago truncatula] (GB:ABD…	AT3G05230	2.618	449	6.13898	11.86	6.75e-14	1.785e-12	21.44	6.006	6.129	5.691	5.49	5.829	7.84	8.78	8.719	8.44633
246532_at		glycosyl hydrolase family 81 protein; similar to glycosyl hydrolase family 81 protein [Arabidopsis thaliana] (TAIR:AT1G18310.1); similar to hypothetical protein [Cleome spinosa] (GB:ABD96863.1); similar to beta-glucan-binding protein 4 [Medicago truncatula] (GB:ABB69784.1); similar to putative beta-glucan elicitor receptor [Brassica napus] (GB:AAP42646.1); contains InterPro domain Glycoside hydro…	AT5G15870	2.618	450	6.13898	11.52	1.509e-13	3.679e-12	20.63	6.622	6.275	6.462	6.3	6.41475	9.405	8.819	8.873	9.03233
254182_at		similar to unknown protein [Arabidopsis thaliana] (TAIR:AT1G22882.1); similar to Os01g0876400 [Oryza sativa (japonica cultivar-group)] (GB:NP_001044969.1); similar to membrane protein CH1-like [Oryza sativa (japonica cultivar-group)] (GB:BAB92455.1); contains InterPro domain Galactose-binding like; (InterPro:IPR008979); contains InterPro domain Sad1/UNC-like, C-terminal; (InterPro:IPR012919)	AT4G23950	2.61	451	6.10504	15.64	1.717e-17	9.504e-16	29.78	7.779	8.046	7.826	7.677	7.832	10.16	10.73	10.43	10.44
267082_at	CRK1	Encodes CDPK-related kinase 1 (CRK1).	AT2G41140	2.6	452	6.06287	14.91	7.48e-17	3.669e-15	28.3	6.012	6.276	6.239	5.764	6.07275	8.608	8.668	8.742	8.67267
248676_at		male sterility MS5 family protein; similar to male sterility MS5 family protein [Arabidopsis thaliana] (TAIR:AT1G04770.1); similar to Os05g0506000 [Oryza sativa (japonica cultivar-group)] (GB:NP_001055980.1); similar to unknown [Oryza sativa] (GB:AAC72543.1); contains InterPro domain Tetratricopeptide region; (InterPro:IPR013026); contains InterPro domain Tetratricopeptide TPR_2; (InterPro:IPR013…	AT5G48850	2.599	453	6.05867	10.63	1.406e-12	2.77e-11	18.38	5.143	4.787	4.711	4.824	4.86625	6.936	7.91	7.55	7.46533
250044_at		disease resistance protein (TIR-NBS-LRR class), putative; similar to disease resistance protein (TIR-NBS-LRR class), putative [Arabidopsis thaliana] (TAIR:AT5G11250.1); similar to disease resistance protein (TIR-NBS-LRR class), putative [Arabidopsis thaliana] (TAIR:AT2G14080.1); similar to disease resistance protein (TIR-NBS-LRR class), putative [Arabidopsis thaliana] (TAIR:AT5G18360.1); similar …	AT5G17680	2.598	454	6.05447	12.03	4.405e-14	1.205e-12	21.87	5.639	5.708	4.955	4.567	5.21725	7.345	8.024	8.077	7.81533
251061_at		armadillo/beta-catenin repeat family protein / U-box domain-containing protein; similar to PUB17 (PLANT U-BOX17), ubiquitin-protein ligase [Arabidopsis thaliana] (TAIR:AT1G29340.1); similar to arm repeat protein [Oryza sativa (japonica cultivar-group)] (GB:AAO72657.1); contains InterPro domain Armadillo; (InterPro:IPR000225); contains InterPro domain Armadillo-like helical; (InterPro:IPR011989); …	AT5G01830	2.596	455	6.04608	14.55	1.582e-16	7.348e-15	27.55	5.831	6.298	6.099	5.762	5.9975	8.498	8.585	8.697	8.59333
246944_at		ubiquinol-cytochrome C reductase complex 14 kDa protein, putative; similar to ubiquinol-cytochrome C reductase complex 14 kDa protein, putative [Arabidopsis thaliana] (TAIR:AT4G32470.1); similar to Ubiquinol-cytochrome c reductase complex 14 kDa protein (CR14) (GB:P48502); contains InterPro domain Cytochrome bd ubiquinol oxidase, 14 kDa subunit; (InterPro:IPR003197)	AT5G25450	2.594	456	6.0377	11.3	2.65e-13	6.132e-12	20.06	7.388	7.419	7.3	7.303	7.3525	9.633	9.923	10.28	9.94533
266184_s_at	ATPT2	phosphate transporter (AtPT2), phosphate transporter, putative; Identical to Inorganic phosphate transporter 1-7 (AtPht1;7) (H(+)/Pi cotransporter) (PHT1-7) [Arabidopsis Thaliana] (GB:Q494P0;GB:Q9M1T0); similar to PHT2 (phosphate transporter 2), carbohydrate transporter/ phosphate transporter/ sugar porter [Arabidopsis thaliana] (TAIR:AT5G43370.1); similar to ATPT2 (PHOSPHATE TRANSPORTER 2), carb…	multiple	2.592	457	6.02934	8.931	1.325e-10	1.81e-09	13.79	9.587	9.682	9.554	9.496	9.57975	12.12	12.21	12.18	12.17
266101_at		similar to phosphatidic acid phosphatase-related / PAP2-related [Arabidopsis thaliana] (TAIR:AT3G54020.1); similar to Os01g0850100 [Oryza sativa (japonica cultivar-group)] (GB:NP_001044812.1); similar to hypothetical protein PY02331 [Plasmodium yoelii yoelii str. 17XNL] (GB:XP_730203.1); similar to Os05g0287800 [Oryza sativa (japonica cultivar-group)] (GB:NP_001055096.1)	AT2G37940	2.591	458	6.02516	16.93	1.425e-18	1.038e-16	32.28	5.832	6.578	6.102	6.362	6.2185	8.846	8.623	8.959	8.80933
246118_at	BG5	Encodes a putative beta 1,3-glucanase.	AT5G20340	2.587	459	6.00848	10.18	4.527e-12	8.03e-11	17.2	6.835	7.454	7.325	7.174	7.197	9.958	9.689	9.705	9.784
257006_at		lipase class 3 family protein; similar to lipase class 3 family protein [Arabidopsis thaliana] (TAIR:AT4G16070.1); similar to Os02g0780700 [Oryza sativa (japonica cultivar-group)] (GB:NP_001048306.1); similar to Os01g0309900 [Oryza sativa (japonica cultivar-group)] (GB:NP_001042853.1); similar to Lipase family protein, expressed [Oryza sativa (japonica cultivar-group)] (GB:ABA99539.1); contains I…	AT3G14075	2.586	460	6.00432	13.13	3.513e-15	1.211e-13	24.42	6.487	6.138	6.589	6.177	6.34775	9.291	8.502	9.007	8.93333
251839_at	AT3G54950.1	PLA IIIA/PLP7 (Patatin-like protein 7); similar to PLA IIB/PLP6 (Patatin-like protein 6), nutrient reservoir [Arabidopsis thaliana] (TAIR:AT2G39220.1); similar to putative lipid acyl hydrolase [Oryza sativa] (GB:AAK72885.1); similar to Os03g0254400 [Oryza sativa (japonica cultivar-group)] (GB:NP_001049586.1); contains InterPro domain Patatin; (InterPro:IPR002641)	AT3G54950	2.585	461	6.00016	11.85	6.838e-14	1.803e-12	21.43	4.982	5.072	5.187	4.564	4.95125	7.537	7.395	7.678	7.53667
254063_at		protein kinase family protein; similar to protein kinase family protein [Arabidopsis thaliana] (TAIR:AT5G51770.1); similar to Os03g0251700 [Oryza sativa (japonica cultivar-group)] (GB:NP_001049573.1); similar to Protein kinase domain containing protein, expressed [Oryza sativa (japonica cultivar-group)] (GB:ABF94994.1); contains InterPro domain Protein kinase-like; (InterPro:IPR011009); contains …	AT4G25390	2.581	462	5.98354	12.01	4.69e-14	1.275e-12	21.81	5.887	6.063	6.356	6.444	6.1875	8.503	8.849	8.954	8.76867
259251_at		heavy-metal-associated domain-containing protein; similar to heavy-metal-associated domain-containing protein [Arabidopsis thaliana] (TAIR:AT5G48290.1); similar to heavy metal-associated domain, putative [Medicago truncatula] (GB:ABE90826.1); similar to Os04g0469100 [Oryza sativa (japonica cultivar-group)] (GB:NP_001053042.1); similar to Os04g0469000 [Oryza sativa (japonica cultivar-group)] (GB:N…	AT3G07600	2.58	463	5.9794	11.3	2.62e-13	6.074e-12	20.07	4.502	4.829	5.002	5.391	4.931	7.815	6.71	8.01	7.51167
258131_at		protein kinase family protein; similar to ATPERK1 (PROLINE EXTENSIN-LIKE RECEPTOR KINASE 1), ATP binding / protein kinase [Arabidopsis thaliana] (TAIR:AT3G24550.1); similar to receptor protein kinase PERK1 [Brassica napus] (GB:AAK21965.1); contains InterPro domain Serine/threonine protein kinase; (InterPro:IPR002290); contains InterPro domain Protein kinase-like; (InterPro:IPR011009); contains In…	AT3G24540	2.578	464	5.97111	13.63	1.144e-15	4.409e-14	25.55	6.471	6.008	6.507	6.564	6.3875	8.261	9.442	9.193	8.96533
266891_at	AT2G44690.1	A member of ROP GTPase gene family.	AT2G44690	2.577	465	5.96698	13.05	4.139e-15	1.403e-13	24.26	6.529	6.056	6.964	6.087	6.409	8.962	9.034	8.964	8.98667
256476_at				2.569	466	5.93398	11	5.505e-13	1.194e-11	19.32	3.951	3.779	4.761	4.054	4.13625	6.372	6.887	6.857	6.70533
252984_at	ELI3-2	Encodes an aromatic alcohol:NADP+ oxidoreductase whose mRNA levels are increased in response to treatment with a variety of phytopathogenic bacteria. Though similar to mannitol dehydrogenases, this enzyme does not have mannitol dehydrogenase activity.	AT4G37990	2.565	467	5.91755	15.54	2.104e-17	1.143e-15	29.57	9.183	9.11	9.019	9.233	9.13625	11.68	11.7	11.72	11.7
256087_at		F-box family protein; similar to F-box family protein [Arabidopsis thaliana] (TAIR:AT1G20795.1); contains InterPro domain Cyclin-like F-box; (InterPro:IPR001810); contains InterPro domain Galactose oxidase, central; (InterPro:IPR011043)	AT1G20800	2.564	468	5.91345	14.38	2.278e-16	1.029e-14	27.18	5.033	5.047	4.823	5.108	5.00275	7.699	7.678	7.323	7.56667
255047_at		oxidoreductase family protein; Identical to Probable oxidoreductase At4g09670 (EC 1.-.-.-) [Arabidopsis Thaliana] (GB:Q9SZ83;GB:Q56ZU4;GB:Q94AR5); similar to oxidoreductase family protein [Arabidopsis thaliana] (TAIR:AT1G34200.1); similar to AX110P [Daucus carota] (GB:BAA03455.1); contains InterPro domain Oxidoreductase, C-terminal; (InterPro:IPR004104); contains InterPro domain Oxidoreductase, N…	AT4G09670	2.563	469	5.90935	14.23	3.092e-16	1.354e-14	26.87	5.678	6.479	6.4	6.615	6.293	8.404	9.049	9.114	8.85567
245176_at		DNAJ heat shock N-terminal domain-containing protein; similar to DNAJ heat shock N-terminal domain-containing protein [Arabidopsis thaliana] (TAIR:AT4G02100.1); similar to DNAJ heat shock N-terminal domain-containing protein [Arabidopsis thaliana] (TAIR:AT3G62570.1); similar to tetratricopeptide repeat, putative [Medicago truncatula] (GB:ABE90991.1); similar to tetratricopeptide repeat, putative …	AT2G47440	2.561	470	5.90117	13.65	1.095e-15	4.251e-14	25.6	5.644	6.142	5.846	5.99	5.9055	8.004	8.675	8.722	8.467
247087_at		leucine-rich repeat family protein; similar to leucine-rich repeat family protein [Arabidopsis thaliana] (TAIR:AT2G15320.1); similar to Os02g0647300 [Oryza sativa (japonica cultivar-group)] (GB:NP_001047577.1); similar to Hcr2-p3 [Lycopersicon pimpinellifolium] (GB:AAX19025.1); contains InterPro domain Leucine-rich repeat; (InterPro:IPR001611); contains InterPro domain Leucine-rich repeat, plant …	AT5G66330	2.56	471	5.89708	10.45	2.231e-12	4.202e-11	17.91	5.559	5.848	5.767	5.235	5.60225	7.327	8.698	8.462	8.16233
249547_at		protease inhibitor/seed storage/lipid transfer protein (LTP) family protein; similar to protease inhibitor/seed storage/lipid transfer protein (LTP) family protein [Arabidopsis thaliana] (TAIR:AT5G38170.1); similar to lipid transfer-like protein [Brassica napus var. napus] (GB:AAS68185.1); similar to seed specific protein Bn15D80B [Brassica napus] (GB:AAP37973.1); contains InterPro domain Plant l…	AT5G38160	2.559	472	5.89299	7.198	1.966e-08	1.818e-07	8.758	5.134	5.617	5.561	5.928	5.56	8.831	7.671	7.856	8.11933
253367_at		hydrolase, alpha/beta fold family protein; similar to hydrolase, alpha/beta fold family protein [Arabidopsis thaliana] (TAIR:AT5G21950.1); similar to Alpha/beta hydrolase fold [Medicago truncatula] (GB:ABE81749.1); contains InterPro domain Esterase/lipase/thioesterase; (InterPro:IPR000379); contains InterPro domain Alpha/beta hydrolase fold-1; (InterPro:IPR000073); contains InterPro domain Epoxid…	AT4G33180	2.557	473	5.88483	11.22	3.188e-13	7.279e-12	19.88	7.733	7.654	6.905	7.379	7.41775	9.792	10.07	10.07	9.97733
254060_at	AT4G25350.1	SHB1 encodes a nuclear and cytosolic protein that has motifs homologous with SYG1 protein family members. Acts in cryptochrome signaling. Overexpression of SHB1 enhanced the expression of PHYTOCHROME-INTERACTING FACTOR4 (PIF4) under red light and promoted proteasome-mediated degradation of phytochrome A and hypocotyl elongation under far-red light. A knockout allele suppressed LONG HYPOCOTYL IN F…	AT4G25350	2.551	474	5.8604	11.38	2.149e-13	5.091e-12	20.27	5.023	5.307	4.735	4.645	4.9275	7.76	7.64	7.037	7.479
247672_at	AT5G60220.1	Member of TETRASPANIN family	AT5G60220	2.547	475	5.84418	11.58	1.324e-13	3.278e-12	20.76	5.028	4.634	4.985	5.011	4.9145	7.622	7.268	7.493	7.461
248903_at	KAS	3-ketoacyl-acyl carrier protein synthase I (KAS I) mRNA,	AT5G46290	2.544	476	5.83204	16.62	2.549e-18	1.741e-16	31.69	6.076	6.05	5.884	6.457	6.11675	8.962	8.472	8.547	8.66033
254706_at		DNA-binding family protein; similar to DNA-binding family protein [Arabidopsis thaliana] (TAIR:AT5G46640.1); similar to Os04g0589900 [Oryza sativa (japonica cultivar-group)] (GB:NP_001053702.1); similar to putative AT-Hook DNA-binding protein [Oryza sativa] (GB:AAK00433.1); contains InterPro domain Protein of unknown function DUF296; (InterPro:IPR005175); contains InterPro domain HMG-I and HMG-Y,…	AT4G17950	2.542	477	5.82396	12.47	1.575e-14	4.744e-13	22.91	6.098	5.425	5.39	5.987	5.725	8.032	8.42	8.348	8.26667
244981_at	ATCG00770.1, RPS8	chloroplast 30S ribosomal protein S8, chloroplast 30S ribosomal protein S8	ATCG00770	2.536	478	5.79979	6.896	4.847e-08	4.138e-07	7.853	5.106	3.654	3.762	4.117	4.15975	5.648	7.168	7.271	6.69567
251187_at	AT3G62770.1, AtATG18a	Required for autophagosome formation during nutrient deprivation and senescence., Required for autophagosome formation during nutrient deprivation and senescence.	AT3G62770	2.532	479	5.78373	14.52	1.7e-16	7.865e-15	27.47	7.278	7.042	6.485	6.74	6.88625	9.551	9.391	9.312	9.418
248043_s_at	AT5G56010.1, HSP81-3	heat shock protein 81-4 (HSP81-4); similar to HSP81-1 (HEAT SHOCK PROTEIN 81-1), ATP binding / unfolded protein binding [Arabidopsis thaliana] (TAIR:AT5G52640.1); similar to HSP81-2 (EARLY-RESPONSIVE TO DEHYDRATION 8), ATP binding [Arabidopsis thaliana] (TAIR:AT5G56030.1); similar to HSP81-3 (Heat shock protein 81-3), ATP binding [Arabidopsis thaliana] (TAIR:AT5G56010.1); similar to Heat shock co…	multiple	2.532	480	5.78373	14.1	4.139e-16	1.788e-14	26.58	8.779	8.653	8.239	8.594	8.56625	11.39	10.8	11.11	11.1
248243_at		auxin-responsive family protein; similar to auxin-responsive family protein [Arabidopsis thaliana] (TAIR:AT4G00880.1); similar to Auxin responsive SAUR protein [Medicago truncatula] (GB:ABE93517.1); contains InterPro domain Auxin responsive SAUR protein; (InterPro:IPR003676)	AT5G53590	2.532	481	5.78373	11.1	4.34e-13	9.667e-12	19.56	7.042	6.883	6.64	7.06	6.90625	9.8	9.277	9.236	9.43767
258119_at	AT3G14720.1, ATMPK19	member of MAP Kinase, member of MAP Kinase	AT3G14720	2.528	482	5.76772	14.33	2.551e-16	1.143e-14	27.06	7.946	7.428	7.741	7.623	7.6845	10.28	10.15	10.21	10.2133
263222_at		protein kinase, putative; similar to kinase [Arabidopsis thaliana] (TAIR:AT2G20470.1); similar to protein kinase, putative [Arabidopsis thaliana] (TAIR:AT3G23310.1); similar to protein kinase family protein [Arabidopsis thaliana] (TAIR:AT4G14350.2); similar to protein kinase [Triticum aestivum] (GB:BAD19066.1); similar to Ser/Thr protein kinase [Lotus japonicus] (GB:BAD95893.1); similar to protei…	AT1G30640	2.526	483	5.75973	16.38	4.062e-18	2.662e-16	31.23	7.23	7.447	7.068	7.221	7.2415	9.541	9.97	9.793	9.768
255456_at		similar to unknown protein [Arabidopsis thaliana] (TAIR:AT1G03340.1); similar to IMP dehydrogenase/GMP reductase [Medicago truncatula] (GB:ABE86673.1)	AT4G02920	2.523	484	5.74776	12	4.751e-14	1.289e-12	21.8	7.869	7.501	6.693	7.056	7.27975	9.771	9.739	9.898	9.80267
248686_at		33 kDa secretory protein-related; similar to receptor protein kinase-related [Arabidopsis thaliana] (TAIR:AT3G22060.1); similar to 33 kDa secretory protein-like protein [Brassica rapa subsp. pekinensis] (GB:AAN23095.1); similar to Os03g0277600 [Oryza sativa (japonica cultivar-group)] (GB:NP_001049721.1); similar to Os03g0277700 [Oryza sativa (japonica cultivar-group)] (GB:NP_001049722.1); contain…	AT5G48540	2.523	485	5.74776	6.566	1.313e-07	1.034e-06	6.854	3.898	4.69	5.634	5.115	4.83425	8.895	6.372	6.804	7.357
264873_at	AT1G24100.1	Encodes a UDP-glucose:thiohydroximate S-glucosyltransferase, involved in glucosinolate biosynthesis	AT1G24100	2.52	486	5.73582	13.4	1.915e-15	7.045e-14	25.03	5.581	5.297	5.139	5.226	5.31075	8.07	7.543	7.88	7.831
253697_at		type I phosphodiesterase/nucleotide pyrophosphatase family protein; similar to type I phosphodiesterase/nucleotide pyrophosphatase family protein [Arabidopsis thaliana] (TAIR:AT4G29690.1); similar to Type I phosphodiesterase/nucleotide pyrophosphatase [Medicago truncatula] (GB:ABE90599.1); contains InterPro domain Type I phosphodiesterase/nucleotide pyrophosphatase; (InterPro:IPR002591)	AT4G29700	2.514	487	5.71202	10.39	2.616e-12	4.86e-11	17.75	4.125	4.338	3.861	3.866	4.0475	6.169	6.945	6.572	6.562
261786_at	ATCNGC7	member of Cyclic nucleotide gated channel family	AT1G15990	2.513	488	5.70806	16.86	1.636e-18	1.177e-16	32.14	7.324	7.312	7.241	7.175	7.263	9.761	9.803	9.763	9.77567
256998_at		transcription factor; similar to transcription factor [Arabidopsis thaliana] (TAIR:AT1G54060.1); similar to Os02g0565000 [Oryza sativa (japonica cultivar-group)] (GB:NP_001047163.1); similar to 6b-interacting protein 1 [Nicotiana tabacum] (GB:BAB83610.1); similar to Os05g0560600 [Oryza sativa (japonica cultivar-group)] (GB:NP_001056310.1); contains InterPro domain Homeodomain-like; (InterPro:IPR0…	AT3G14180	2.513	489	5.70806	12.95	5.273e-15	1.738e-13	24.01	5.813	5.908	6.125	6.348	6.0485	8.532	8.661	8.49	8.561
263891_at	ATGSL08	encodes a gene similar to callose synthase	AT2G36850	2.507	490	5.68437	15.62	1.77e-17	9.751e-16	29.75	7.01	6.867	6.53	6.469	6.719	9.266	9.253	9.158	9.22567
257014_at		similar to F-box family protein [Arabidopsis thaliana] (TAIR:AT3G52680.1); similar to Cyclin-like F-box; FBD [Medicago truncatula] (GB:ABE84776.1); contains InterPro domain FBD-like; (InterPro:IPR006566); contains InterPro domain FBD; (InterPro:IPR013596); contains InterPro domain Leucine-rich repeat 2; (InterPro:IPR013101)	AT3G26930	2.507	491	5.68437	12.65	1.033e-14	3.196e-13	23.34	4.864	4.52	4.529	4.615	4.632	7.581	7.098	6.739	7.13933
251406_at		phagocytosis and cell motility protein ELMO1-related; similar to phagocytosis and cell motility protein ELMO1-related [Arabidopsis thaliana] (TAIR:AT2G44770.1); similar to Os04g0545100 [Oryza sativa (japonica cultivar-group)] (GB:NP_001053465.1); similar to Os02g0652300 [Oryza sativa (japonica cultivar-group)] (GB:NP_001047599.1); similar to phagocytosis and cell motility protein ELMO1, putative,…	AT3G60260	2.502	492	5.6647	15.45	2.512e-17	1.342e-15	29.4	7.053	6.992	6.712	6.711	6.867	9.377	9.508	9.221	9.36867
254082_at		glutamine cyclotransferase family protein; similar to Chain A, Unbound Glutaminyl Cyclotransferase From Carica Papaya. (GB:2IWA); similar to glutamine cyclotransferase precursor [Carica papaya] (GB:AAC27745.1); contains InterPro domain Quinoprotein amine dehydrogenase, beta chain-like; (InterPro:IPR011044); contains InterPro domain Glutamine cyclotransferase; (InterPro:IPR007788), catalytic; simi…	AT4G25720	2.5	493	5.65685	12.1	3.791e-14	1.046e-12	22.02	7.259	7.007	6.452	6.186	6.726	9.26	9.087	9.331	9.226
261269_at		emp24/gp25L/p24 family protein; similar to emp24/gp25L/p24 family protein [Arabidopsis thaliana] (TAIR:AT1G69460.1); similar to Os03g0376000 [Oryza sativa (japonica cultivar-group)] (GB:NP_001050219.1); similar to GOLD [Medicago truncatula] (GB:ABE86767.1); similar to Os07g0632700 [Oryza sativa (japonica cultivar-group)] (GB:NP_001060368.1); contains InterPro domain emp24/gp25L/p24; (InterPro:IPR…	AT1G26690	2.499	494	5.65293	11.76	8.516e-14	2.185e-12	21.21	5.719	5.528	5.16	5.536	5.48575	8.111	7.743	8.1	7.98467
247811_at	AT5G58430.1	A member of EXO70 gene family, putative exocyst subunits, conserved in land plants. Arabidopsis thaliana contains 23 putative EXO70 genes, which can be classified into eight clusters on the phylogenetic tree.	AT5G58430	2.495	495	5.63728	12.12	3.578e-14	9.916e-13	22.08	5.897	5.454	5.412	5.534	5.57425	7.68	8.044	8.484	8.06933
262360_at	AT1G73080.1	Encodes a leucine-rich repeat receptor kinase. Functions as a receptor for AtPep1 to amplify innate immunity response to pathogen attacks.	AT1G73080	2.494	496	5.63338	11.77	8.271e-14	2.127e-12	21.24	6.248	5.841	6.037	6.061	6.04675	8.768	8.432	8.423	8.541
267432_at		UTP--glucose-1-phosphate uridylyltransferase family protein; Identical to Probable UDP-N-acetylglucosamine pyrophosphorylase (EC 2.7.7.23) [Arabidopsis Thaliana] (GB:O64765); similar to UDP-N-acetylglucosamine pyrophosphorylase-related [Arabidopsis thaliana] (TAIR:AT1G31070.2); similar to Os08g0206900 [Oryza sativa (japonica cultivar-group)] (GB:NP_001061242.1); similar to Os04g0613700 [Oryza sat…	AT2G35020	2.491	497	5.62167	11.3	2.632e-13	6.094e-12	20.07	5.396	5.481	5.55	5.668	5.52375	7.988	7.896	8.161	8.015
267463_at		DNA-binding protein-related; similar to DNA-binding protein-related [Arabidopsis thaliana] (TAIR:AT4G28440.1); similar to Os01g0238600 [Oryza sativa (japonica cultivar-group)] (GB:NP_001042538.1); similar to unknown [Medicago sativa] (GB:AAZ32857.1); similar to Os01g0754100 [Oryza sativa (japonica cultivar-group)] (GB:NP_001044277.1); contains InterPro domain Nucleic acid-binding, OB-fold, subgro…	AT2G33845	2.49	498	5.61778	13.1	3.705e-15	1.267e-13	24.37	5.922	5.744	5.563	5.907	5.784	8.708	8.02	8.091	8.273
260418_s_at		cox19 family protein; similar to cox19 family protein [Arabidopsis thaliana] (TAIR:AT1G69750.1); similar to Os02g0313500 [Oryza sativa (japonica cultivar-group)] (GB:NP_001046657.1); similar to 2-oxo acid dehydrogenase, lipoyl-binding site; CHCH [Medicago truncatula] (GB:ABE85559.1); contains InterPro domain CHCH; (InterPro:IPR010625), cox19 family protein; similar to cox19 family protein [Arabid…	multiple	2.484	499	5.59446	12.63	1.078e-14	3.322e-13	23.29	7.673	7.521	7.283	7.413	7.4725	10.62	9.67	9.579	9.95633
252193_at		Member of the R2R3 factor gene family.	AT3G50060	2.484	500	5.59446	10.07	6.002e-12	1.041e-10	16.91	6.19	5.945	6.297	6.027	6.11475	8.56	8.56	8.675	8.59833
245248_at	ATB', ATB'	B' regulatory subunit of PP2A (AtB'gamma), B' regulatory subunit of PP2A	AT4G15415	2.48	501	5.57897	15.77	1.325e-17	7.53e-16	30.04	7.478	7.5	7.284	7.229	7.37275	9.572	9.945	10.04	9.85233
258887_at	AT3G05630.1, PLDP2	Encodes a member of the PXPH-PLD subfamily of phospholipase D proteins. Regulates vesicle trafficking. Required for auxin transport and distribution and hence auxin responses. This subfamily is novel structurally different from the majority of plant PLDs by having phox homology (PX) and pleckstrin homology (PH) domains. Involved regulating root development in response to nutrient limitation. Play…	AT3G05630	2.48	502	5.57897	14.98	6.516e-17	3.231e-15	28.44	5.371	5.141	5.493	5.101	5.2765	7.511	7.563	8.196	7.75667
257504_at		dynein light chain type 1 family protein; similar to dynein light chain, putative [Arabidopsis thaliana] (TAIR:AT3G16120.1); similar to Dynein light chain, type 1 [Medicago truncatula] (GB:ABE93207.1); contains InterPro domain Dynein light chain, type 1; (InterPro:IPR001372)	AT1G52250	2.479	503	5.57511	10.8	9.181e-13	1.893e-11	18.81	6.378	5.99	5.827	5.515	5.9275	8.158	8.569	8.493	8.40667
255958_at	AT1G22150.1, SULTR1;3	sulfate transporter Sultr1;3, sulfate transporter Sultr1;3	AT1G22150	2.478	504	5.57125	16.7	2.174e-18	1.521e-16	31.85	6.489	6.594	6.638	6.43	6.53775	8.89	9.148	9.008	9.01533
263585_at		60S ribosomal protein L39 (RPL39A); Identical to 60S ribosomal protein L39-1 (RPL39C) [Arabidopsis Thaliana] (GB:P51424;GB:Q541X1;GB:Q93VI7;GB:Q9SIS1); similar to 60S ribosomal protein L39 (RPL39C) [Arabidopsis thaliana] (TAIR:AT4G31985.1); similar to putative 60S ribosomal protein L39 [Oryza sativa (japonica cultivar-group)] (GB:BAD19088.1); similar to 60S ribosomal protein L39 [Oryza sativa (ja…	AT2G25210	2.478	505	5.57125	8.948	1.264e-10	1.736e-09	13.84	4.722	5.04	3.132	4.433	4.33175	7.163	6.428	6.838	6.80967
260820_at		leucine-rich repeat transmembrane protein kinase, putative; similar to ATP binding / kinase/ protein serine/threonine kinase [Arabidopsis thaliana] (TAIR:AT5G01950.1); similar to leucine-rich repeat transmembrane protein kinase, putative [Arabidopsis thaliana] (TAIR:AT5G37450.1); similar to leucine-rich repeat transmembrane protein kinase, putative [Arabidopsis thaliana] (TAIR:AT3G53590.1); simil…	AT1G06840	2.477	506	5.56739	12.68	9.8e-15	3.046e-13	23.39	6.389	6.427	6.481	5.277	6.1435	8.527	8.732	8.603	8.62067
253139_at	AKR2	ankyrin repeat-containing protein 2 (AKR2) mRNA, complete	AT4G35450	2.476	507	5.56353	17.99	2.063e-19	1.867e-17	34.21	7.581	7.44	6.762	7.447	7.3075	9.506	9.878	9.966	9.78333
247305_at		similar to expressed protein [Oryza sativa (japonica cultivar-group)] (GB:ABA99036.2)	AT5G63905	2.476	508	5.56353	11.98	5.072e-14	1.367e-12	21.73	3.996	4.202	4.216	4.082	4.124	5.941	7.145	6.713	6.59967
258282_at		hydroxyproline-rich glycoprotein family protein; similar to DNA binding [Arabidopsis thaliana] (TAIR:AT5G41100.2); similar to Os09g0509300 [Oryza sativa (japonica cultivar-group)] (GB:NP_001063628.1); similar to Os04g0394700 [Oryza sativa (japonica cultivar-group)] (GB:NP_001052655.1); similar to hydroxyproline-rich glycoprotein-like [Oryza sativa (japonica cultivar-group)] (GB:BAD38129.1)	AT3G26910	2.473	509	5.55197	11.09	4.394e-13	9.76e-12	19.55	6.505	5.627	5.696	5.788	5.904	7.858	8.745	8.529	8.37733
250995_at	AT5G02500.1, HSC70-1	encodes a member of heat shock protein 70 family., encodes a member of heat shock protein 70 family.	AT5G02500	2.469	510	5.5366	16.91	1.478e-18	1.073e-16	32.24	8.418	8.608	8.438	8.192	8.414	10.92	10.75	10.98	10.8833
261341_s_at	AT1G52940.1, AT2G18130.1, AT3G46120.1	ATPAP5/PAP5 (purple acid phosphatase 5); acid phosphatase/ protein serine/threonine phosphatase; similar to ATPAP11/PAP11 (purple acid phosphatase 11), acid phosphatase/ protein serine/threonine phosphatase [Arabidopsis thaliana] (TAIR:AT2G18130.1); similar to purple acid phosphatase [Ipomoea batatas] (GB:CAA06921.1); contains InterPro domain Fibronectin, type III-like fold; (InterPro:IPR008957);…	multiple	2.468	511	5.53276	12.66	1.02e-14	3.161e-13	23.35	5.376	5.31	5.679	5.575	5.485	7.262	8.526	8.071	7.953
251563_at		C2 domain-containing protein; similar to C2 domain-containing protein [Arabidopsis thaliana] (TAIR:AT1G51570.1); similar to NTRB (NADPH-dependent thioredoxin reductase B) [Arabidopsis thaliana] (TAIR:AT4G11610.1); similar to C2 domain-containing protein [Arabidopsis thaliana] (TAIR:AT5G12970.1); similar to C2 [Medicago truncatula] (GB:ABD33426.1); similar to C2 [Medicago truncatula] (GB:ABE89860.…	AT3G57880	2.467	512	5.52893	9.664	1.789e-11	2.865e-10	15.81	6.155	5.957	5.863	6.324	6.07475	9.656	7.929	8.039	8.54133
255609_s_at		XH/XS domain-containing protein; similar to XH/XS domain-containing protein [Arabidopsis thaliana] (TAIR:AT5G59390.1); similar to putative transcription factor [Oryza sativa (japonica cultivar-group)] (GB:BAB21190.1); contains InterPro domain Region of unknown function XH; (InterPro:IPR005379); contains InterPro domain Region of unknown function XS; (InterPro:IPR005380), XH/XS domain-containing p…	multiple	2.466	513	5.5251	13.7	9.821e-16	3.849e-14	25.71	3.432	3.462	3.075	3.416	3.34625	5.927	5.403	6.105	5.81167
244933_at	ATCG01070.1, NDHE	NADH dehydrogenase ND4L, NADH dehydrogenase ND4L	ATCG01070	2.466	514	5.5251	6.983	3.74e-08	3.261e-07	8.113	4.84	4.779	4.807	4.525	4.73775	6.326	7.46	7.824	7.20333
262408_at		protein phosphatase 2C, putative / PP2C, putative; similar to protein phosphatase 2C, putative / PP2C, putative [Arabidopsis thaliana] (TAIR:AT1G22280.1); similar to H0815C01.7 [Oryza sativa (indica cultivar-group)] (GB:CAH67186.1); contains InterPro domain Protein phosphatase 2C-like; (InterPro:IPR001932)	AT1G34750	2.465	515	5.52127	10.62	1.462e-12	2.863e-11	18.34	5.943	5.05	6.52	6.286	5.94975	8.185	8.55	8.508	8.41433
248252_at	AT5G53250.1	AGP22/ATAGP22 (ARABINOGALACTAN PROTEINS 22); Identical to Arabinogalactan peptide 22 precursor (AG-peptide 22) (AGP22) [Arabidopsis Thaliana] (GB:Q9FK16); similar to AGP41 [Arabidopsis thaliana] (TAIR:AT5G24105.1); similar to unknown [Capsicum annuum] (GB:AAM12785.1); similar to Os02g0264800 [Oryza sativa (japonica cultivar-group)] (GB:NP_001046496.1); similar to Os01g0657000 [Oryza sativa (japon…	AT5G53250	2.464	516	5.51744	13.51	1.503e-15	5.639e-14	25.28	10.23	10.11	9.95	10.07	10.09	12.68	12.45	12.54	12.5567
248300_at	TAP46	PP2A-associated protein with a possible function in the chilling response	AT5G53000	2.463	517	5.51362	14.25	3.004e-16	1.318e-14	26.9	6.671	6.646	6.117	6.943	6.59425	9.021	9.083	9.068	9.05733
253366_at		hydrolase, alpha/beta fold family protein; similar to hydrolase, alpha/beta fold family protein [Arabidopsis thaliana] (TAIR:AT5G21950.1); similar to Alpha/beta hydrolase fold [Medicago truncatula] (GB:ABE81749.1); contains InterPro domain Esterase/lipase/thioesterase; (InterPro:IPR000379); contains InterPro domain Alpha/beta hydrolase fold-1; (InterPro:IPR000073); contains InterPro domain Epoxid…	AT4G33180	2.462	518	5.5098	13.97	5.411e-16	2.248e-14	26.31	7.588	7.178	7.019	7.095	7.22	9.77	9.606	9.669	9.68167
251961_at	AT3G53620.1	Encodes a protein that might have inorganic pyrophosphatase activity.	AT3G53620	2.461	519	5.50598	11.44	1.849e-13	4.417e-12	20.42	6.389	5.943	5.917	5.966	6.05375	8.368	8.737	8.439	8.51467
253373_at	LKR, SDH, LKR, SDH, LKR, SDH	LKR (SACCHAROPINE DEHYDROGENASE); Identical to Alpha-aminoadipic semialdehyde synthase (LKR/SDH) (cAt-LKR/SDH) [Includes: Lysine ketoglutarate reductase (EC 1.5.1.8) (LKR); Saccharopine dehydrogenase (EC 1.5.1.9) (SDH) (cAt-SDH)] (LKR/SDH) [Arabidopsis Thaliana] (GB:Q9SMZ4;GB:O04155;GB:O04156;GB:O04884;GB:Q7DM71;GB:Q947M5;GB:Q94BT4); similar to bifunctional lysine-ketoglutarate reductase/saccharo…	AT4G33150	2.456	520	5.48693	17.02	1.212e-18	9.062e-17	32.44	9.092	9.139	9.108	9.039	9.0945	11.55	11.53	11.58	11.5533
254851_at		disease resistance protein (TIR-NBS-LRR class), putative; similar to disease resistance protein (TIR-NBS-LRR class), putative [Arabidopsis thaliana] (TAIR:AT4G19510.2); similar to disease resistance protein (TIR-NBS-LRR class), putative [Arabidopsis thaliana] (TAIR:AT4G36150.1); similar to disease resistance protein (TIR-NBS-LRR class), putative [Arabidopsis thaliana] (TAIR:AT5G45200.1); similar …	AT4G12010	2.455	521	5.48313	9.084	8.675e-11	1.22e-09	14.22	4.714	4.598	5.568	4.983	4.96575	7.98	7.23	7.052	7.42067
257581_s_at		AP2 domain-containing transcription factor, putative; similar to AP2 domain-containing transcription factor, putative [Arabidopsis thaliana] (TAIR:AT1G51120.1); similar to Os01g0141000 [Oryza sativa (japonica cultivar-group)] (GB:NP_001041982.1); similar to RAV-like DNA-binding protein [Glycine max] (GB:AAZ66389.1); contains InterPro domain Pathogenesis-related transcriptional factor and ERF; (In…	multiple	2.452	522	5.47174	12.9	5.849e-15	1.911e-13	23.91	3.377	3.672	3.564	4.548	3.79025	5.933	6.306	6.487	6.242
262213_at		protein binding / zinc ion binding; similar to protein binding / zinc ion binding [Arabidopsis thaliana] (TAIR:AT3G48070.2); similar to hypothetical protein LES1_20t00015 [Lycopersicon esculentum] (GB:ABI34275.1); similar to Zinc finger, RING-type [Medicago truncatula] (GB:ABE86954.1); contains InterPro domain Zinc finger, RING-type; (InterPro:IPR001841)	AT1G74870	2.45	523	5.46416	13.94	5.763e-16	2.373e-14	26.24	6.091	6.519	6.312	6.611	6.38325	8.921	8.72	8.86	8.83367
245629_at		similar to unknown protein [Arabidopsis thaliana] (TAIR:AT1G09310.1); similar to Os12g0563600 [Oryza sativa (japonica cultivar-group)] (GB:NP_001067038.1); similar to Os11g0683600 [Oryza sativa (japonica cultivar-group)] (GB:NP_001068462.1); similar to hypothetical protein [Oryza sativa (japonica cultivar-group)] (GB:BAC15899.1); contains InterPro domain Protein of unknown function DUF538; (Inter…	AT1G56580	2.45	524	5.46416	7.981	1.968e-09	2.172e-08	11.07	7.04	6.221	6.056	6.777	6.5235	9.347	8.795	8.78	8.974
254753_at		kinase; similar to kinase [Arabidopsis thaliana] (TAIR:AT3G24790.1); similar to putative serine/threonine protein kinase [Oryza sativa (japonica cultivar-group)] (GB:AAT58829.1); similar to Os01g0936100 [Oryza sativa (japonica cultivar-group)] (GB:NP_001045326.1); contains InterPro domain Serine/threonine protein kinase; (InterPro:IPR002290); contains InterPro domain Protein kinase-like; (InterPr…	AT4G13190	2.446	525	5.44903	14.98	6.551e-17	3.234e-15	28.43	7.634	7.806	7.509	7.711	7.665	9.974	10.15	10.21	10.1113
254033_at	AT4G25950.1	V-ATPase G-subunit like protein	AT4G25950	2.445	526	5.44526	13.31	2.307e-15	8.328e-14	24.85	7.032	7.51	7.039	6.63	7.05275	9.517	9.475	9.502	9.498
246781_at	SFP1	Encodes a sugar-porter family protein that is induced during leaf senescence. The increase in its gene expression during leaf senescence is paralleled by an accumulation of monosaccharides.	AT5G27350	2.445	527	5.44526	10.65	1.359e-12	2.684e-11	18.41	4.335	4.746	5.072	4.801	4.7385	6.691	7.554	7.305	7.18333
249598_at		S-adenosyl-L-methionine:carboxyl methyltransferase family protein; similar to S-adenosylmethionine-dependent methyltransferase [Arabidopsis thaliana] (TAIR:AT5G37990.1); similar to defense-related protein [Brassica carinata] (GB:AAK50345.1); contains InterPro domain SAM dependent carboxyl methyltransferase; (InterPro:IPR005299)	AT5G37970	2.442	528	5.43395	13.08	3.876e-15	1.322e-13	24.32	4.769	5.044	4.67	4.873	4.839	6.535	7.786	7.523	7.28133
261547_at		protein kinase-related; similar to protein kinase family protein [Arabidopsis thaliana] (TAIR:AT5G41260.1); similar to Protein kinase [Medicago truncatula] (GB:ABE92129.1); contains InterPro domain Serine/threonine protein kinase; (InterPro:IPR002290); contains InterPro domain Protein kinase-like; (InterPro:IPR011009); contains InterPro domain Protein kinase; (InterPro:IPR000719); contains InterP…	AT1G63500	2.437	529	5.41515	13.72	9.315e-16	3.67e-14	25.76	7.954	7.658	7.273	6.872	7.43925	9.471	10.07	10.09	9.877
258150_at	AT3G18160.1, AT3G18160.1	peroxin-3 family protein; similar to peroxin-3 family protein [Arabidopsis thaliana] (TAIR:AT1G48635.1); similar to Os09g0314300 [Oryza sativa (japonica cultivar-group)] (GB:NP_001062839.1); similar to PREDICTED: peroxisomal biogenesis factor 3 [Macaca mulatta] (GB:XP_001091411.1); similar to peroxisomal biogenesis factor 3 [Danio rerio] (GB:NP_956522.1); contains InterPro domain Peroxin-3; (Inte…	AT3G18160	2.436	530	5.41139	13.72	9.296e-16	3.668e-14	25.76	4.824	5.21	4.687	4.697	4.8545	7.824	7.047	6.999	7.29
250548_at		myosin heavy chain-related; similar to MFP1 (MAR BINDING FILAMENT-LIKE PROTEIN 1) [Arabidopsis thaliana] (TAIR:AT3G16000.1); similar to microtubule-associated protein [Nicotiana benthamiana] (GB:ABB97536.1)	AT5G08120	2.435	531	5.40764	13.7	9.899e-16	3.866e-14	25.7	5.228	4.688	4.605	5.295	4.954	7.368	7.358	7.441	7.389
250355_at		glycine-rich protein; similar to glycine-rich protein [Arabidopsis thaliana] (TAIR:AT5G47020.1); similar to glycine-rich protein [Arabidopsis thaliana] (TAIR:AT4G32920.1); similar to hypothetical protein MtrDRAFT_AC144766g15v1 [Medicago truncatula] (GB:ABE91983.1); similar to Thiolase [Medicago truncatula] (GB:ABE80802.1); similar to hypothetical protein MtrDRAFT_AC146940g33v1 [Medicago truncatul…	AT5G11700	2.432	532	5.39641	13.5	1.507e-15	5.645e-14	25.28	6.889	6.792	5.801	6.07	6.388	8.787	8.772	8.903	8.82067
246627_s_at		3-phosphoshikimate 1-carboxyvinyltransferase, putative / 5-enolpyruvylshikimate-3-phosphate, putative / EPSP synthase, putative; similar to 3-phosphoshikimate 1-carboxyvinyltransferase / 5-enolpyruvylshikimate-3-phosphate / EPSP synthase [Arabidopsis thaliana] (TAIR:AT2G45300.1); similar to 3-phosphoshikimate 1-carboxyvinyltransferase, chloroplast precursor (5-enolpyruvylshikimate-3-phosphate syn…	multiple	2.428	533	5.38147	15.07	5.436e-17	2.731e-15	28.62	5.942	6.05	5.765	5.373	5.7825	8.488	7.9	8.242	8.21
267393_at		similar to unknown protein [Arabidopsis thaliana] (TAIR:AT3G07900.1); similar to Plant protein family, putative [Medicago truncatula] (GB:ABE79402.1); similar to H+-transporting two-sector ATPase, delta (OSCP) subunit; Hypothetical plant protein [Medicago truncatula] (GB:ABE83885.1); contains InterPro domain Protein of unknown function DUF246, plant; (InterPro:IPR004348), similar to unknown prote…	AT2G44500	2.423	534	5.36285	11.4	2.056e-13	4.879e-12	20.32	5.252	5.352	6.079	4.96	5.41075	7.314	8.153	8.034	7.83367
262793_at	AT1G13110.1, CYP71B7	member of CYP71B, member of CYP71B	AT1G13110	2.42	535	5.35171	10.78	9.741e-13	1.989e-11	18.75	5.262	4.422	5.163	4.1	4.73675	6.581	7.402	7.489	7.15733
248381_at		pfkB-type carbohydrate kinase family protein; similar to pfkB-type carbohydrate kinase family protein [Arabidopsis thaliana] (TAIR:AT1G66430.1); similar to fructokinase (GB:AAB57733.1); contains InterPro domain PfkB; (InterPro:IPR011611); contains InterPro domain Carbohydrate kinase, PfkB; (InterPro:IPR002173); contains InterPro domain Ribokinase; (InterPro:IPR002139)	AT5G51830	2.418	536	5.3443	11.83	7.191e-14	1.885e-12	21.38	5.119	5.216	4.8	4.627	4.9405	7.269	7.215	7.59	7.358
263095_at		hAT dimerisation domain-containing protein / transposase-related; similar to hAT dimerisation domain-containing protein / transposase-related [Arabidopsis thaliana] (TAIR:AT2G06500.1); similar to Hypothetical protein with similarity to putative Ac-like transposases [Oryza sativa] (GB:AAM08782.1); contains InterPro domain Nucleic acid-binding, OB-fold; (InterPro:IPR008994); contains InterPro domai…	AT2G16040	2.418	537	5.3443	9.749	1.423e-11	2.33e-10	16.04	5.583	5.47	4.55	5.683	5.3215	7.824	7.627	7.768	7.73967
260690_at	AT1G32340.1, NHL8	Encodes a protein whose sequence is similar to tobacco hairpin-induced gene (HIN1) and Arabidopsis non-race specific disease resistance gene (NDR1). Expression is not detected under normal conditions and in response to cucumber mosaic virus or spermine., Encodes a protein whose sequence is similar to tobacco hairpin-induced gene (HIN1) and Arabidopsis non-race specific disease resistance gene (ND…	AT1G32340	2.417	538	5.34059	15.55	2.034e-17	1.115e-15	29.61	5.256	5.772	5.235	5.623	5.4715	8.019	7.763	7.882	7.888
260981_at		similar to zinc finger (Ran-binding) family protein [Arabidopsis thaliana] (TAIR:AT1G55040.1); similar to Zn-finger in Ran binding protein and others, putative [Oryza sativa (japonica cultivar-group)] (GB:AAX95671.1); similar to Os03g0712200 [Oryza sativa (japonica cultivar-group)] (GB:NP_001051062.1); similar to Os01g0203300 [Oryza sativa (japonica cultivar-group)] (GB:NP_001042331.1)	AT1G53460	2.41	539	5.31474	10.18	4.558e-12	8.079e-11	17.19	6.582	6.029	5.974	5.329	5.9785	8.349	8.192	8.625	8.38867
256258_at		transcription factor, putative; similar to repressor protein-related [Arabidopsis thaliana] (TAIR:AT5G19490.1); similar to At3g12480-like protein [Boechera stricta] (GB:ABB89765.1); contains InterPro domain Histone-fold; (InterPro:IPR009072); contains InterPro domain Transcription factor CBF/NF-Y/archaeal histone; (InterPro:IPR003958); contains InterPro domain Histone-fold/TFIID-TAF/NF-Y; (InterP…	AT3G12480	2.401	540	5.28169	14.16	3.634e-16	1.579e-14	26.71	6.383	6.744	6.11	6.069	6.3265	8.616	8.835	8.732	8.72767
247188_at	AT5G65430.1, GRF8	member of 14-3-3 proteins, member of 14-3-3 proteins	AT5G65430	2.397	541	5.26707	15.36	3e-17	1.577e-15	29.22	4.937	5.416	5.143	4.748	5.061	7.699	7.015	7.661	7.45833
249372_at	AT5G40760.1	Encodes a cytosolic glucose-6-phosphate dehydrogenase that is insensitive to reduction by DTT and whose mRNA is expressed ubiquitously.	AT5G40760	2.397	542	5.26707	11.92	5.781e-14	1.544e-12	21.6	4.53	5.221	5.001	4.25	4.7505	7.23	7.058	7.156	7.148
264848_at		similar to Os08g0511800 [Oryza sativa (japonica cultivar-group)] (GB:NP_001062215.1)	AT2G17350	2.392	543	5.24885	11.96	5.256e-14	1.41e-12	21.69	4.576	5.561	5.232	4.946	5.07875	7.597	7.201	7.613	7.47033
260648_at		zinc finger (C3HC4-type RING finger) family protein; similar to zinc finger (C3HC4-type RING finger) family protein [Arabidopsis thaliana] (TAIR:AT5G60710.1); similar to Os02g0806700 [Oryza sativa (japonica cultivar-group)] (GB:NP_001048450.1); similar to Hypothetical protein protein containing a von Willebrand factor type A domain [Oryza sativa] (GB:AAK98695.1); contains InterPro domain von Will…	AT1G08050	2.391	544	5.24521	13.79	7.972e-16	3.196e-14	25.92	6.762	6.818	6.289	6.925	6.6985	9.242	8.996	9.029	9.089
253953_at		hydroxyproline-rich glycoprotein family protein; similar to leucine-rich repeat family protein / extensin family protein [Arabidopsis thaliana] (TAIR:AT4G33970.1); similar to Os06g0308800 [Oryza sativa (japonica cultivar-group)] (GB:NP_001057476.1); similar to hypothetical protein CC1G_01853 [Coprinopsis cinerea okayama7#130] (GB:EAU92808.1); contains InterPro domain Protein of unknown function D…	AT4G26750	2.39	545	5.24157	9.849	1.089e-11	1.815e-10	16.31	4.941	5.884	6.812	5.91	5.88675	8.14	8.383	8.307	8.27667
247422_at	PEX14	mutant has a defect in the intracellular transport of thiolase from the cytosol to glyoxysomes (formerly known as ped2)	AT5G62810	2.387	546	5.23069	15.18	4.289e-17	2.199e-15	28.86	6.316	6.37	5.754	6.593	6.25825	8.645	8.715	8.575	8.645
258453_at	AT3G22320.1, ATRPABC24.3	RNA polymerase I, II and III 24.3 kDa subunit (AtRPABC24.3), RNA polymerase I, II and III 24.3 kDa subunit (AtRPABC24.3)	AT3G22320	2.387	547	5.23069	12.75	8.223e-15	2.616e-13	23.57	5.187	5.606	5.566	5.005	5.341	8.267	7.464	7.454	7.72833
266072_at	AT2G18700.1, ATTPS11	Encodes an enzyme putatively involved in trehalose biosynthesis. The protein has a trehalose synthase (TPS)-like domain that may or may not be active as well as a trehalose phosphatase (TPP)-like domain., Encodes an enzyme putatively involved in trehalose biosynthesis. The protein has a trehalose synthase (TPS)-like domain that may or may not be active as well as a trehalose phosphatase (TPP)-lik…	AT2G18700	2.383	548	5.2162	15.7	1.507e-17	8.488e-16	29.91	7.072	7.032	6.87	7.104	7.0195	9.398	9.403	9.407	9.40267
267261_at		similar to unknown protein [Arabidopsis thaliana] (TAIR:AT2G23110.1); similar to PvLEA-18 [Phaseolus vulgaris] (GB:AAC49859.1); similar to hypothetical protein MtrDRAFT_AC144765g23v1 [Medicago truncatula] (GB:ABE87033.1); similar to LEA-18 [Phaseolus vulgaris] (GB:AAF81194.1)	AT2G23120	2.382	549	5.21259	9.836	1.126e-11	1.869e-10	16.28	6.811	7.858	7.833	7.354	7.464	9.798	9.93	9.81	9.846
250590_at		exonuclease family protein; similar to exonuclease family protein [Arabidopsis thaliana] (TAIR:AT5G61390.1); similar to Os10g0407500 [Oryza sativa (japonica cultivar-group)] (GB:NP_001064570.1); similar to exonuclease family protein, putative, expressed [Oryza sativa (japonica cultivar-group)] (GB:ABG66074.1); contains InterPro domain Exonuclease; (InterPro:IPR006055); contains InterPro domain Po…	AT5G07710	2.381	550	5.20898	14.48	1.831e-16	8.385e-15	27.4	6.671	6.656	6.731	5.827	6.47125	8.667	9.026	8.862	8.85167
251052_at	DPA	core cell cycle genes	AT5G02470	2.381	551	5.20898	13.43	1.797e-15	6.633e-14	25.1	5.476	5.275	5.693	5.008	5.363	7.63	7.783	7.82	7.74433
258176_at		serine/threonine protein phosphatase 2A (PP2A) regulatory subunit B', putative; similar to serine/threonine protein phosphatase 2A (PP2A) regulatory subunit B' (B'gamma) [Arabidopsis thaliana] (TAIR:AT4G15415.1); similar to protein phosphatase type 2A regulator [Arabidopsis thaliana] (TAIR:AT3G26020.2); similar to serine/threonine protein phosphatase 2A (PP2A) regulatory subunit B', putative [Ara…	AT3G21650	2.379	552	5.20176	14	5.07e-16	2.11e-14	26.37	6.317	6.466	6.512	6.804	6.52475	8.848	8.812	9.052	8.904
245851_at		Stone et al. (Plant Cell, 2007, PubMed ID 17194765) suggested that this locus is misannotated, with a full open reading frame ORF likely encompassing both the At5g13530 and At5g13540 loci. The misannotation will be corrected with the next Arabidopsis genome release (TAIR8). At5g13530 and At5g13540 together encode KEEP ON GOING (KEG), a RING E3 ligase involved in abscisic acid signaling. KEG is es…	AT5G13540	2.377	553	5.19455	10.7	1.2e-12	2.408e-11	18.54	5.307	5.096	5.128	5.606	5.28425	7.173	7.944	7.865	7.66067
249446_at		leucine-rich repeat family protein / protein kinase family protein; similar to EFR (EF-TU RECEPTOR), ATP binding / kinase/ protein serine/threonine kinase [Arabidopsis thaliana] (TAIR:AT5G20480.1); similar to Os02g0215700 [Oryza sativa (japonica cultivar-group)] (GB:NP_001046291.1); similar to putative protein kinase Xa21 [Oryza sativa (japonica cultivar-group)] (GB:BAD17689.1); similar to Os02g0…	AT5G39390	2.376	554	5.19096	12.22	2.834e-14	8.041e-13	22.32	5.536	5.909	5.131	5.302	5.4695	7.557	7.984	7.996	7.84567
260425_at	AT1G72440.1	EDA25 (embryo sac development arrest 25); similar to unknown protein [Arabidopsis thaliana] (TAIR:AT3G17160.1); similar to unknown protein [Arabidopsis thaliana] (TAIR:AT3G28770.1); similar to CAATT-binding transcription factor/60S ribosomal subunit biogenesis protein (ISS) [Ostreococcus tauri] (GB:CAL56761.1); similar to Os09g0116400 [Oryza sativa (japonica cultivar-group)] (GB:NP_001062588.1); …	AT1G72440	2.376	555	5.19096	9.038	9.847e-11	1.371e-09	14.09	4.726	4.634	4.812	4.14	4.578	7.945	6.652	6.264	6.95367
244970_at	ATCG00660.1, RPL20	encodes a chloroplast ribosomal protein L20, a constituent of the large subunit of the ribosomal complex, encodes a chloroplast ribosomal protein L20, a constituent of the large subunit of the ribosomal complex	ATCG00660	2.376	556	5.19096	6.039	6.511e-07	4.445e-06	5.253	5.133	4.752	4.58	4.484	4.73725	6.392	7.622	7.324	7.11267
249339_at		DNA binding; similar to hydroxyproline-rich glycoprotein family protein [Arabidopsis thaliana] (TAIR:AT3G26910.2); similar to Os09g0509300 [Oryza sativa (japonica cultivar-group)] (GB:NP_001063628.1); similar to Os04g0394700 [Oryza sativa (japonica cultivar-group)] (GB:NP_001052655.1); similar to hydroxyproline-rich glycoprotein-like [Oryza sativa (japonica cultivar-group)] (GB:BAD38129.1); conta…	AT5G41100	2.374	557	5.18376	10.53	1.829e-12	3.5e-11	18.11	6.258	6.671	6.433	6.396	6.4395	8.712	8.938	8.79	8.81333
257391_at		cell cycle control protein-related; similar to cell cycle control protein-related [Arabidopsis thaliana] (TAIR:AT3G43250.1); similar to PREDICTED: similar to CG8435-PA [Apis mellifera] (GB:XP_396635.2); similar to hypothetical protein DDBDRAFT_0205793 [Dictyostelium discoideum AX4] (GB:XP_641652.1); similar to Os01g0588700 [Oryza sativa (japonica cultivar-group)] (GB:NP_001043437.1); contains Int…	AT2G32050	2.373	558	5.18017	10.7	1.177e-12	2.368e-11	18.56	3.698	3.405	3.568	3.652	3.58075	5.131	6.122	6.61	5.95433
248616_at		DNAJ heat shock N-terminal domain-containing protein; similar to DNAJ heat shock N-terminal domain-containing protein / S-locus protein, putative [Arabidopsis thaliana] (TAIR:AT1G16680.1); similar to putative heat shock protein [Oryza sativa (japonica cultivar-group)] (GB:AAP46232.1); contains InterPro domain Heat shock protein DnaJ; (InterPro:IPR003095); contains InterPro domain Heat shock prote…	AT5G49580	2.372	559	5.17658	15.91	9.984e-18	5.825e-16	30.32	7.568	7.574	7.768	7.349	7.56475	9.667	10.17	9.969	9.93533
262928_at		F-box family protein; similar to F-box family protein [Arabidopsis thaliana] (TAIR:AT1G65740.1); similar to Cyclin-like F-box [Medicago truncatula] (GB:ABE79226.1); contains InterPro domain Cyclin-like F-box; (InterPro:IPR001810); contains InterPro domain Protein of unknown function DUF295; (InterPro:IPR005174)	AT1G65760	2.368	560	5.16225	10.28	3.484e-12	6.347e-11	17.46	5.713	6.204	4.817	5.913	5.66175	8.717	7.462	7.908	8.029
246488_at		3-oxo-5-alpha-steroid 4-dehydrogenase family protein / steroid 5-alpha-reductase family protein; similar to ATTSC13/CER10/ECR/TSC13 (ENOYL-COA REDUCTASE), 3-oxo-5-alpha-steroid 4-dehydrogenase/ fatty acid elongase/ trans-2-enoyl-CoA reductase (NADPH) [Arabidopsis thaliana] (TAIR:AT3G55360.1); similar to hypothetical protein DDBDRAFT_0190926 [Dictyostelium discoideum AX4] (GB:XP_646664.1); similar…	AT5G16010	2.367	561	5.15867	12.59	1.193e-14	3.662e-13	23.19	6.346	6.109	6.247	6.292	6.2485	9.363	8.215	8.269	8.61567
248366_at		scarecrow-like transcription factor 8 (SCL8); similar to SCL1 (SCARECROW-LIKE 1), transcription factor [Arabidopsis thaliana] (TAIR:AT1G21450.1); similar to GRAS10 [Solanum lycopersicum] (GB:ABD72965.1); contains InterPro domain GRAS transcription factor; (InterPro:IPR005202)	AT5G52510	2.364	562	5.14796	12.96	5.156e-15	1.707e-13	24.04	7.125	7.08	6.598	6.835	6.9095	9.072	9.359	9.389	9.27333
262758_at		F-box family protein; similar to F-box family protein [Arabidopsis thaliana] (TAIR:AT1G67190.1); similar to Os09g0454300 [Oryza sativa (japonica cultivar-group)] (GB:NP_001063351.1); similar to Os08g0469500 [Oryza sativa (japonica cultivar-group)] (GB:NP_001062012.1); similar to Cyclin-like F-box [Medicago truncatula] (GB:ABE77844.1); contains InterPro domain Cyclin-like F-box; (InterPro:IPR00181…	AT1G10780	2.361	563	5.13726	9.709	1.582e-11	2.56e-10	15.93	5.851	5.492	5.198	5.175	5.429	8.359	7.653	7.357	7.78967
246087_at		similar to unknown protein [Arabidopsis thaliana] (TAIR:AT2G06005.1); similar to Os02g0778300 [Oryza sativa (japonica cultivar-group)] (GB:NP_001048294.1); similar to unknown protein [Oryza sativa (japonica cultivar-group)] (GB:BAD16977.1); contains InterPro domain Prefoldin; (InterPro:IPR009053)	AT5G20580	2.356	564	5.11949	12.71	9.038e-15	2.836e-13	23.47	5.229	4.817	4.964	4.497	4.87675	7.046	6.937	7.715	7.23267
252398_at		zinc finger (C3HC4-type RING finger) family protein; similar to zinc finger (C3HC4-type RING finger) family protein [Arabidopsis thaliana] (TAIR:AT4G32600.1); similar to Os05g0145000 [Oryza sativa (japonica cultivar-group)] (GB:NP_001054629.1); similar to hypothetical protein T17F15.140-like protein [Hordeum vulgare subsp. vulgare] (GB:AAL85697.1); contains InterPro domain Zinc finger, RING-type;…	AT3G47990	2.356	565	5.11949	12.13	3.479e-14	9.665e-13	22.11	4.694	4.424	5.103	5.256	4.86925	7.553	6.991	7.131	7.225
260746_at	ATGSTU19	Encodes a glutathione transferase that is a member of Tau GST gene family. Expression is induced by drought stress, oxidative stress, and high doses of auxin and cytokinin. naming convention according to Wagner et al. (2002) The expression of this gene is upregulated by herbicide safeners such as benoxacor and fenclorim.	AT1G78380	2.356	566	5.11949	11.05	4.922e-13	1.085e-11	19.44	6.889	6.398	5.57	6.075	6.233	8.621	8.881	8.264	8.58867
251840_at	AT3G54960.1	Encodes a protein disulfide isomerase-like (PDIL) protein, a member of a multigene family within the thioredoxin (TRX) superfamily.	AT3G54960	2.355	567	5.11594	11.24	3.026e-13	6.93e-12	19.93	6.46	6.278	6.201	6.576	6.37875	8.9	8.45	8.85	8.73333
266217_at				2.352	568	5.10532	14.02	4.92e-16	2.052e-14	26.4	3.866	4.302	4.542	4.563	4.31825	6.111	6.959	6.942	6.67067
247240_at		U-box domain-containing protein; similar to U-box domain-containing protein [Arabidopsis thaliana] (TAIR:AT5G09800.1); similar to U box [Medicago truncatula] (GB:ABE81171.1); contains InterPro domain Armadillo-like helical; (InterPro:IPR011989); contains InterPro domain U box; (InterPro:IPR003613)	AT5G64660	2.352	569	5.10532	11.66	1.08e-13	2.718e-12	20.97	5.09	5.237	6.024	5.511	5.4655	7.741	7.815	7.896	7.81733
245915_s_at	AT5G19770.1, TUA3, AT5G19770.1, TUA3, AT5G19780.1, TUA5	tubulin 3, tubulin 3, Encodes an isoform of alpha tubulin. Closely related to adjacent gene TUA3 suggesting recent duplication., Encodes an isoform of alpha tubulin. Closely related to adjacent gene TUA3 suggesting recent duplication.	multiple	2.348	570	5.09118	15.22	3.965e-17	2.056e-15	28.94	8.607	8.747	8.343	8.625	8.5805	10.7	10.96	11.13	10.93
258280_at		self-incompatibility protein-related; similar to unknown protein [Arabidopsis thaliana] (TAIR:AT1G28305.1); contains InterPro domain Plant self-incompatibility S1; (InterPro:IPR010264)	AT3G26880	2.343	571	5.07357	12.7	9.203e-15	2.884e-13	23.45	10.06	9.395	9.4	9.976	9.70775	11.69	12.2	12.27	12.0533
252348_at		senescence-associated protein, putative; similar to germination protein-related [Arabidopsis thaliana] (TAIR:AT3G29970.1); similar to HvB12D [Hordeum vulgare subsp. vulgare] (GB:CAA54065.1); contains InterPro domain B12D; (InterPro:IPR010530)	AT3G48140	2.342	572	5.07005	18.96	3.764e-20	4.403e-18	35.91	9.362	9.165	8.929	9.005	9.11525	11.46	11.42	11.49	11.4567
259664_at	AGP21, AT1G55330.1	Encodes a putative arabinogalactan-protein (AGP21)., Encodes a putative arabinogalactan-protein (AGP21).	AT1G55330	2.34	573	5.06303	16.36	4.216e-18	2.748e-16	31.19	10.18	10.32	10.12	10.43	10.2625	12.63	12.59	12.6	12.6067
267366_at		calcium-binding EF hand family protein; similar to calcium-binding EF hand family protein [Arabidopsis thaliana] (TAIR:AT1G54530.1); similar to expressed protein [Oryza sativa (japonica cultivar-group)] (GB:AAO37499.1); similar to Os03g0411300 [Oryza sativa (japonica cultivar-group)] (GB:NP_001050348.1); contains InterPro domain EF-Hand type; (InterPro:IPR011992); contains InterPro domain Calcium…	AT2G44310	2.338	574	5.05601	11.14	3.91e-13	8.743e-12	19.67	6.399	6.508	5.883	6.046	6.209	9.19	8.149	8.303	8.54733
256964_at	AGP12	Encodes a GPI-anchored arabinogalactan (AG) peptide with a short 'classical' backbone of 10 amino acids, seven of which are conserved among the 4 other Arabidopsis AG peptides. These peptides may be involved in cell signaling.	AT3G13520	2.336	575	5.04901	13.8	7.918e-16	3.18e-14	25.92	7.096	7.471	7.018	6.986	7.14275	9.148	9.795	9.493	9.47867
259279_at	MTO1, MTO1	encodes a cystathionine gamma-synthase, which performs the first committed step in methionine biosynthesis. A conserved motif of 13 amino acids in the first exon is required for posttranscriptional autoregulation. This enzyme shares the same substrate as threonine synthase (TS) and its absence transcriptionally affects 8 genes in the genome., Produces a shorter CGS protein, in which the the conse…	AT3G01120	2.332	576	5.03503	25.17	3.244e-24	1.85e-21	45.18	9.961	10	9.908	9.915	9.946	12.24	12.27	12.33	12.28
263535_at		similar to Os01g0766400 [Oryza sativa (japonica cultivar-group)] (GB:NP_001044356.1)	AT2G24970	2.332	577	5.03503	8.934	1.314e-10	1.796e-09	13.8	3.398	3.979	3.641	3.21	3.557	5.539	5.919	6.208	5.88867
250283_at		pentatricopeptide (PPR) repeat-containing protein; similar to EMB2261 (EMBRYO DEFECTIVE 2261), binding [Arabidopsis thaliana] (TAIR:AT3G49170.1); similar to PPR986-12 [Physcomitrella patens] (GB:BAD67155.1); contains InterPro domain Pentatricopeptide repeat; (InterPro:IPR002885); contains InterPro domain Protein prenyltransferase; (InterPro:IPR008940); contains InterPro domain Tetratricopeptide-l…	AT5G13270	2.33	578	5.02805	11.9	6.035e-14	1.604e-12	21.55	4.474	5.323	4.486	4.877	4.79	7.078	6.991	7.291	7.12
246731_at	AT5G27630.1	Acyl-CoA binding protein with high affinity for oleoyl-CoA. Expressed in all plant organs. Involved in fatty acid transport.	AT5G27630	2.328	579	5.02109	9.858	1.063e-11	1.775e-10	16.34	5.313	5.863	5.32	5.924	5.605	7.271	8.08	8.449	7.93333
258826_at	ATGSL10	encodes a gene similar to callose synthase	AT3G07160	2.326	580	5.01413	14.68	1.219e-16	5.735e-15	27.81	7.507	7.357	7.134	7.433	7.35775	9.854	9.623	9.575	9.684
257768_at		zinc finger (C3HC4-type RING finger) family protein; similar to zinc finger (C3HC4-type RING finger) family protein [Arabidopsis thaliana] (TAIR:AT1G06770.1); similar to zinc finger (C3HC4-type RING finger) family protein [Arabidopsis thaliana] (TAIR:AT2G30580.1); similar to Zinc finger, C3HC4 type family protein, expressed [Oryza sativa (japonica cultivar-group)] (GB:ABF97766.1); contains InterP…	AT3G23060	2.326	581	5.01413	13.76	8.518e-16	3.391e-14	25.85	5.956	6.076	5.816	6.105	5.98825	7.899	8.559	8.486	8.31467
262776_at		eukaryotic translation initiation factor, putative (EIF4B5); similar to EIF4B1 (eukaryotic translation initiation factor 4B1) [Arabidopsis thaliana] (TAIR:AT3G26400.1); similar to eukaryotic translation initiation factor 4B [Triticum aestivum] (GB:AAC28254.1); contains InterPro domain Plant specific eukaryotic initiation factor 4B; (InterPro:IPR010433)	AT1G13020	2.322	582	5.00025	12.29	2.423e-14	6.995e-13	22.48	6.362	6.454	5.547	6.388	6.18775	8.438	8.469	8.622	8.50967
245050_at	ATCG00070.1, PSBK	PSII K protein, PSII K protein	ATCG00070	2.322	583	5.00025	8.271	8.55e-10	1.015e-08	11.91	5.942	4.828	4.888	5.848	5.3765	6.851	8.121	8.123	7.69833
256755_at		calmodulin, putative; similar to calmodulin, putative [Arabidopsis thaliana] (TAIR:AT1G18530.1); similar to Os05g0577500 [Oryza sativa (japonica cultivar-group)] (GB:NP_001056407.1); similar to Os01g0604500 [Oryza sativa (japonica cultivar-group)] (GB:NP_001043511.1); similar to EF-Hand type [Medicago truncatula] (GB:ABE85120.1); contains InterPro domain EF-Hand type; (InterPro:IPR011992); contai…	AT3G25600	2.316	584	4.9795	13.38	2.006e-15	7.345e-14	24.99	7.704	7.998	7.425	7.938	7.76625	9.998	10.25	9.993	10.0803
254378_at	AT4G21810.1	Der1-like family protein / degradation in the ER-like family protein; Identical to Derlin-2.1 (AtDerlin2-1) (DER2.1) [Arabidopsis Thaliana] (GB:Q8VZ96;GB:O49704;GB:Q9M0L7;GB:Q9SVR6); similar to Der1-like family protein / degradation in the ER-like family protein [Arabidopsis thaliana] (TAIR:AT4G04860.1); similar to Os03g0852200 [Oryza sativa (japonica cultivar-group)] (GB:NP_001051921.1); similar…	AT4G21810	2.315	585	4.97605	13.46	1.674e-15	6.21e-14	25.17	7.685	7.785	6.964	7.036	7.3675	9.572	9.658	9.817	9.68233
256935_at		protease inhibitor/seed storage/lipid transfer protein (LTP) family protein; similar to protease inhibitor/seed storage/lipid transfer protein (LTP) family protein [Arabidopsis thaliana] (TAIR:AT3G22580.1); contains InterPro domain Plant lipid transfer/seed storage/trypsin-alpha amylase inhibitor; (InterPro:IPR003612)	AT3G22570	2.315	586	4.97605	13.11	3.666e-15	1.257e-13	24.38	5.377	5.067	5.32	5.722	5.3715	7.705	7.812	7.542	7.68633
252691_at		kinesin motor protein-related; similar to POK2 (PHRAGMOPLAST ORIENTING KINESIN 2), microtubule motor [Arabidopsis thaliana] (TAIR:AT3G19050.1); similar to Kinesin motor domain containing protein, expressed [Oryza sativa (japonica cultivar-group)] (GB:ABF98896.1); similar to Kinesin, motor re (GB:ABD32417.1); similar to kinesin-like protein [Oryza sativa (japonica cultivar-group)] (GB:AAR87264.1);…	AT3G44050	2.314	587	4.9726	5.989	7.592e-07	5.103e-06	5.1	7.317	6.945	6.367	6.304	6.73325	8.643	9.271	9.228	9.04733
262782_at		zinc finger (C3HC4-type RING finger) family protein; similar to protein binding / zinc ion binding [Arabidopsis thaliana] (TAIR:AT1G24440.1); similar to Zinc finger, RING-type [Medicago truncatula] (GB:ABE84624.1); contains InterPro domain Zinc finger, RING-type; (InterPro:IPR001841)	AT1G13195	2.31	588	4.95883	14.73	1.083e-16	5.156e-15	27.93	7.062	7.031	6.843	6.763	6.92475	9.043	9.304	9.357	9.23467
253065_at	AtGRF2	Growth regulating factor encoding transcription activator. One of the nine members of a GRF gene family, containing nuclear targeting domain. Mutants result in smaller leaves indicating the role of the gene in leaf development. Expressed in root, shoot and flower	AT4G37740	2.307	589	4.94853	11.23	3.116e-13	7.128e-12	19.9	4.624	4.653	5.058	5.343	4.9195	7.183	7.485	7.013	7.227
257483_at	AT1G49620.1, ICK5	Kip-related protein (KRP) gene, encodes CDK (cyclin-dependent kinase) inhibitor (CKI), negative regulator of cell division. A member of seven KRP genes found in Arabidopsis thaliana. Differential expression patterns for distinct KRPs were revealed by in situ hybridization. Binds to D type cyclins and may inhibit cell cycle., Kip-related protein (KRP) gene, encodes CDK (cyclin-dependent kinase) in…	AT1G49620	2.304	590	4.93825	11.96	5.249e-14	1.41e-12	21.7	6.343	6.711	6.302	6.064	6.355	9.067	8.463	8.445	8.65833
247498_at		mitochondrial substrate carrier family protein; similar to mitochondrial substrate carrier family protein [Arabidopsis thaliana] (TAIR:AT5G51050.1); similar to mitochondrial substrate carrier family protein [Arabidopsis thaliana] (TAIR:AT5G07320.1); similar to Calcium-binding EF-hand; Adenine nucleotide translocator 1 [Medicago truncatula] (GB:ABE80214.1); contains InterPro domain EF-Hand type; (…	AT5G61810	2.301	591	4.92799	16.09	7.04e-18	4.328e-16	30.67	8.234	8.221	8.092	8.305	8.213	10.27	10.58	10.69	10.5133
247450_at		invertase/pectin methylesterase inhibitor family protein / DC 1.2 homolog (FL5-2I22); similar to invertase/pectin methylesterase inhibitor family protein [Arabidopsis thaliana] (TAIR:AT3G47380.1); similar to putative ripening-related protein [Vitis vinifera] (GB:CAB85625.1); contains InterPro domain Plant invertase/pectin methylesterase inhibitor; (InterPro:IPR007186); contains InterPro domain Pe…	AT5G62350	2.301	592	4.92799	9.732	1.49e-11	2.429e-10	16	5.253	5.082	5.268	5.434	5.25925	7.102	8.166	7.414	7.56067
262262_at		similar to unknown protein [Arabidopsis thaliana] (TAIR:AT1G23150.1); similar to putative senescence-associated protein [Pisum sativum] (GB:BAB33412.1)	AT1G70780	2.296	593	4.91094	12.43	1.75e-14	5.226e-13	22.8	8.294	8.181	7.803	7.892	8.0425	10.45	10.27	10.29	10.3367
249878_at		TATA-binding protein-associated phosphoprotein Dr1 protein, putative (DR1); Identical to Dr1 protein homolog (DR1) [Arabidopsis Thaliana] (GB:P49592); similar to TATA-binding protein-associated phosphoprotein Dr1 protein, putative [Arabidopsis thaliana] (TAIR:AT5G08190.1); similar to repressor protein [Glycine max] (GB:AAL73489.1); contains InterPro domain Histone-fold; (InterPro:IPR009072); cont…	AT5G23090	2.295	594	4.90754	11.71	9.66e-14	2.451e-12	21.08	5.415	5.326	4.673	5.266	5.17	7.489	7.414	7.493	7.46533
253792_at		ammonium transporter, putative; Identical to Ammonium transporter 1 member 4 (AtAMT1;4) (AMT1.4) [Arabidopsis Thaliana] (GB:Q9SVT8;GB:Q4PSH7); similar to ammonium transporter, putative [Arabidopsis thaliana] (TAIR:AT3G24290.1); similar to ATAMT1,3 (ammonium transporter 1,3), ammonium transporter [Arabidopsis thaliana] (TAIR:AT3G24300.1); similar to AMT1,1 (AMMONIUM TRANSPORT 1), ammonium transpor…	AT4G28700	2.291	595	4.89395	15.89	1.049e-17	6.086e-16	30.27	6.647	6.718	6.607	7.116	6.772	8.971	9.189	9.03	9.06333
248574_at		similar to unknown protein [Arabidopsis thaliana] (TAIR:AT1G10385.1); similar to expressed protein (with alternative splicing) [Oryza sativa (japonica cultivar-group)] (GB:AAS07222.1); similar to AT5g49830/K21G20_4 [Medicago truncatula] (GB:ABE86338.1); similar to Os07g0200000 [Oryza sativa (japonica cultivar-group)] (GB:NP_001059127.1); contains domain FAMILY NOT NAMED (PTHR21426); contains doma…	AT5G49830	2.289	596	4.88717	16.31	4.605e-18	2.976e-16	31.1	5.977	5.801	5.56	5.598	5.734	8.188	7.962	7.919	8.023
246041_at		esterase/lipase/thioesterase family protein; similar to esterase/lipase/thioesterase family protein [Arabidopsis thaliana] (TAIR:AT5G14980.1); similar to Os01g0317800 [Oryza sativa (japonica cultivar-group)] (GB:NP_001042883.1); similar to hydrolase, alpha/beta fold family protein, putative, expressed [Oryza sativa (japonica cultivar-group)] (GB:ABB46702.1); similar to Alpha/beta hydrolase [Medic…	AT5G19290	2.289	597	4.88717	9.315	4.598e-11	6.841e-10	14.86	9.17	8.801	8.542	8.52	8.75825	11	11.06	11.09	11.05
263271_s_at		Ulp1 protease family protein; similar to Ulp1 protease family protein [Arabidopsis thaliana] (TAIR:AT5G28970.1); similar to unknown protein [Arabidopsis thaliana] (TAIR:AT4G19320.1); similar to unknown protein [Arabidopsis thaliana] (TAIR:AT5G36020.1); similar to hypothetical protein 23.t00036 [Brassica oleracea] (GB:ABD65624.1); contains InterPro domain Peptidase C48, SUMO/Sentrin/Ubl1; (InterPr…	multiple	2.288	598	4.88379	12.97	5.027e-15	1.671e-13	24.06	8.284	8.301	8.39	8.442	8.35425	10.27	10.76	10.89	10.64
246018_at		similar to unknown protein [Arabidopsis thaliana] (TAIR:AT5G57123.1); similar to conserved hypothetical protein [Medicago truncatula] (GB:ABD28467.1); contains domain Glucocorticoid receptor-like (DNA-binding domain) (SSF57716)	AT5G10695	2.284	599	4.87026	14.03	4.836e-16	2.025e-14	26.42	7.341	6.799	6.633	7.113	6.9715	9.396	9.23	9.141	9.25567
264897_at		dynein light chain type 1 family protein; similar to dynein light chain, putative [Arabidopsis thaliana] (TAIR:AT5G20110.1); similar to B0812A04.2 [Oryza sativa (indica cultivar-group)] (GB:CAH67632.1); similar to Os02g0580400 [Oryza sativa (japonica cultivar-group)] (GB:NP_001047235.1); similar to Os04g0462600 [Oryza sativa (japonica cultivar-group)] (GB:NP_001053004.1); contains InterPro domain…	AT1G23220	2.279	600	4.85341	10.85	8.028e-13	1.682e-11	18.94	5.253	5.452	6.039	5.092	5.459	7.683	7.543	7.987	7.73767
266361_at		calcium-binding EF hand family protein; similar to calcium-binding EF hand family protein [Arabidopsis thaliana] (TAIR:AT1G05150.1); similar to Os03g0263900 [Oryza sativa (japonica cultivar-group)] (GB:NP_001049638.1); similar to O-GlcNAc-transferase-like protein [Castanea sativa] (GB:AAL15891.1); contains InterPro domain Tetratricopeptide region; (InterPro:IPR013026); contains InterPro domain Te…	AT2G32450	2.277	601	4.84669	8.452	5.093e-10	6.301e-09	12.43	5.535	5.736	6.035	5.994	5.825	7.487	8.343	8.477	8.10233
251768_at		phosphoinositide-specific phospholipase C, putative; similar to phosphoinositide-specific phospholipase C family protein [Arabidopsis thaliana] (TAIR:AT2G40116.1); similar to ATPLC2 (PHOSPHOLIPASE C 2), phospholipase C [Arabidopsis thaliana] (TAIR:AT3G08510.2); similar to phosphatidylinositol-specific phospholipase C [Glycine max] (GB:AAA74441.1); similar to phosphoinositide-specific phospholipas…	AT3G55940	2.276	602	4.84333	12.45	1.672e-14	5.02e-13	22.85	7.197	7.531	6.993	6.778	7.12475	8.986	9.572	9.644	9.40067
262901_at		formin homology 2 domain-containing protein / FH2 domain-containing protein; similar to ATFH8 (FORMIN 8), actin binding / actin filament binding / profilin binding [Arabidopsis thaliana] (TAIR:AT1G70140.1); similar to Pyridoxal-dependent decarboxylase; Actin-binding FH2 [Medicago truncatula] (GB:ABE93173.1); similar to Os02g0739100 [Oryza sativa (japonica cultivar-group)] (GB:NP_001048066.1); con…	AT1G59910	2.273	603	4.83327	8.808	1.87e-10	2.486e-09	13.44	7.59	7.422	6.222	6.244	6.8695	9.321	9.103	9.003	9.14233
261041_at	AT1G17440.1	transcription initiation factor IID (TFIID) subunit A family protein; similar to TAFII58 (tata-associated factor II 58) [Arabidopsis thaliana] (TAIR:AT3G10070.1); similar to Histone-fold [Medicago truncatula] (GB:ABE92437.1); contains InterPro domain Histone-fold; (InterPro:IPR009072); contains InterPro domain Transcription initiation factor TFIID; (InterPro:IPR003228); contains InterPro domain H…	AT1G17440	2.272	604	4.82992	12.31	2.321e-14	6.734e-13	22.52	6.484	6.353	7.023	5.856	6.429	8.298	8.821	8.984	8.701
254269_at		protein kinase, putative; similar to protein kinase family protein [Arabidopsis thaliana] (TAIR:AT1G67890.1); similar to HA-tagged protein kinase domain of putative mitogen-activated protein kinase kinase kinase [synthetic construct] (GB:ABK06412.1); contains InterPro domain PAS; (InterPro:IPR000014); contains InterPro domain Protein kinase-like; (InterPro:IPR011009); contains InterPro domain Pro…	AT4G23050	2.269	605	4.81989	11.42	1.95e-13	4.644e-12	20.37	6.087	5.705	5.453	6.366	5.90275	8.526	7.591	8.399	8.172
244986_at	ATCG00820.1, RPS19	Encodes a 6.8-kDa protein of the small ribosomal subunit., Encodes a 6.8-kDa protein of the small ribosomal subunit.	ATCG00820	2.265	606	4.80654	10.8	9.147e-13	1.888e-11	18.81	4.674	4.466	4.865	4.774	4.69475	6.413	7.226	7.24	6.95967
264866_at		matrixin family protein; similar to MMP (MATRIX METALLOPROTEINASE), metalloendopeptidase [Arabidopsis thaliana] (TAIR:AT1G70170.1); similar to H+-transporting two-sector ATPase, delta (OSCP) subunit; Peptidase, metallopeptidases [Medicago truncatula] (GB:ABE90189.1); contains InterPro domain Peptidase M10A and M12B, matrixin and adamalysin; (InterPro:IPR001818); contains InterPro domain Peptidase…	AT1G24140	2.264	607	4.80321	6.841	5.73e-08	4.821e-07	7.685	5.74	6.156	5.255	6.823	5.9935	8.272	8.214	8.284	8.25667
245986_at	PBS1	Mutant is defective in perception of Pseudomonas syringae avirulence gene avrPphB. Encodes a putative serine-threonine kinase.	AT5G13160	2.262	608	4.79656	15.57	1.98e-17	1.088e-15	29.64	6.202	6.362	6.766	6.333	6.41575	8.642	8.687	8.703	8.67733
256205_at		binding; similar to TOR1 (TORTIFOLIA 1) [Arabidopsis thaliana] (TAIR:AT4G27060.1); similar to Os07g0520400 [Oryza sativa (japonica cultivar-group)] (GB:NP_001059802.1); similar to potyviral helper component protease-interacting protein 2 [Solanum tuberosum subsp. andigena] (GB:CAD45375.1); similar to putative potyviral helper component protease-interacting protein [Oryza sativa (japonica cultivar…	AT1G50890	2.262	609	4.79656	15.17	4.44e-17	2.266e-15	28.82	7.871	7.407	7.289	7.265	7.458	9.663	9.762	9.737	9.72067
260587_at		sodium/calcium exchanger family protein / calcium-binding EF hand family protein; similar to calcium-binding EF hand family protein [Arabidopsis thaliana] (TAIR:AT2G34030.1); similar to putative drought-induced protein RDI [Oryza sativa (japonica cultivar-group)] (GB:BAD19956.1); similar to Os02g0247800 [Oryza sativa (japonica cultivar-group)] (GB:NP_001046432.1); similar to Os01g0212400 [Oryza s…	AT1G53210	2.257	610	4.77996	11.66	1.081e-13	2.718e-12	20.97	7.972	7.635	7.002	7.634	7.56075	9.985	9.708	9.76	9.81767
249233_at		electron carrier/ protein disulfide oxidoreductase; similar to H0211F06-OSIGBa0153M17.2 [Oryza sativa (indica cultivar-group)] (GB:CAH67930.1); contains InterPro domain Thioredoxin-like fold; (InterPro:IPR012336); contains InterPro domain Glutathione S-transferase, C-terminal-like; (InterPro:IPR010987); contains InterPro domain Glutaredoxin; (InterPro:IPR002109); contains InterPro domain Thioredo…	AT5G42150	2.253	611	4.76673	15.79	1.269e-17	7.253e-16	30.08	7.211	7.082	7.069	6.917	7.06975	9.288	9.185	9.495	9.32267
260462_at	ZIP4	A member of Zrt- and Irt-related protein (ZIP) family. transcript is induced in response to zinc deficiency in the root and shoot. Expression is regulated by copper, but response to copper deficiency is detected only after three weeks of deficiency.	AT1G10970	2.253	612	4.76673	12.46	1.609e-14	4.841e-13	22.89	5.679	5.755	6.023	5.067	5.631	8.175	7.735	7.741	7.88367
253171_at		bZIP transcription factor family protein; similar to DNA binding / transcription factor [Arabidopsis thaliana] (TAIR:AT2G16770.1); similar to bZIP transcription factor bZIP122 [Glycine max] (GB:ABI34664.1); contains InterPro domain Eukaryotic transcription factor, DNA-binding; (InterPro:IPR008917); contains InterPro domain Basic leucine zipper; (InterPro:IPR011700); contains InterPro domain Basic…	AT4G35040	2.253	613	4.76673	9.277	5.106e-11	7.51e-10	14.75	6.017	5.554	5.17	5.782	5.63075	7.771	7.77	8.112	7.88433
254924_at	ATMPK5	MAP kinase	AT4G11330	2.248	614	4.75024	12.23	2.774e-14	7.909e-13	22.34	5.243	4.793	5.167	4.994	5.04925	7.791	6.944	7.157	7.29733
251857_at		RNA recognition motif (RRM)-containing protein; similar to RNA recognition motif (RRM)-containing protein [Arabidopsis thaliana] (TAIR:AT1G20880.1); similar to Os03g0286500 [Oryza sativa (japonica cultivar-group)] (GB:NP_001049774.1); similar to Hypothetical protein [Oryza sativa (japonica cultivar-group)] (GB:AAO16994.1); contains InterPro domain Nucleotide-binding, alpha-beta plait; (InterPro:I…	AT3G54770	2.247	615	4.74695	12.75	8.295e-15	2.632e-13	23.56	6.366	5.828	6.356	6.334	6.221	8.4	8.439	8.566	8.46833
249009_at	AT5G44610.1	Encodes a protein of unknown function with seven repeated VEEKK motifs. RNAi and overexpression experiments suggest that the gene is not involved in cell division but might be consequential for cell shape of epidermal and cortical cells. The protein encoded by this gene binds to cortical microtubules and inhibits tubulin polymerization.	AT5G44610	2.246	616	4.74366	13.04	4.231e-15	1.432e-13	24.24	10.01	9.807	9.716	9.616	9.78725	11.97	12.08	12.05	12.0333
255686_at	AT4G00630.1, KEA2	member of Putative potassium transporter family, member of Putative potassium transporter family	AT4G00630	2.246	617	4.74366	9.063	9.2e-11	1.287e-09	14.16	3.636	4.934	4.071	3.863	4.126	5.86	6.343	6.912	6.37167
264214_s_at	AT1G65300.1, PHE2, AT1G65300.1, PHE2, PHE1	PHE2 (PHERES2); DNA binding / transcription factor; Identical to MADS-box transcription factor PHERES2 (PHE2) [Arabidopsis Thaliana] (GB:Q7XJK8;GB:O80802); similar to PHE1 (PHERES1), DNA binding / transcription factor [Arabidopsis thaliana] (TAIR:AT1G65330.1); similar to putative MADS-box protein AGL35 [Oryza sativa (japonica cultivar-group)] (GB:BAD81343.1); contains InterPro domain Transcriptio…	multiple	2.24	618	4.72397	9.47	3.021e-11	4.681e-10	15.28	5.9	6.176	6.321	6.191	6.147	7.85	8.669	8.643	8.38733
250556_at	DGK1	diacylglycerol kinase	AT5G07920	2.238	619	4.71743	9.698	1.63e-11	2.63e-10	15.9	5.767	5.7	5.541	5.719	5.68175	8.579	7.496	7.685	7.92
255133_at		tetratricopeptide repeat (TPR)-containing protein; similar to PAPP5/PP5 (PROTEIN PHOSPHATASE 5), phosphoprotein phosphatase/ protein binding / protein serine/threonine phosphatase [Arabidopsis thaliana] (TAIR:AT2G42810.1); similar to H0814G11.17 [Oryza sativa (indica cultivar-group)] (GB:CAJ86350.1); similar to OSJNBa0039K24.25 [Oryza sativa (japonica cultivar-group)] (GB:CAE01806.2); contains In…	AT4G08320	2.237	620	4.71416	15.92	9.848e-18	5.76e-16	30.34	7.269	7.263	7	6.915	7.11175	9.006	9.525	9.516	9.349
266106_at	AT2G45170.1, AtATG8e	Involved in autophagy. Under nutrient starvation the protein localizes to autophagosomes., Involved in autophagy. Under nutrient starvation the protein localizes to autophagosomes.	AT2G45170	2.236	621	4.71089	11.72	9.417e-14	2.392e-12	21.11	6.041	6.021	5.76	5.684	5.8765	8.07	8.169	8.098	8.11233
262294_at		unknown protein	AT1G27610	2.235	622	4.70763	11.93	5.643e-14	1.509e-12	21.62	3.861	3.901	3.642	4.348	3.938	7.038	6.037	5.444	6.173
264321_at		similar to PREDICTED: similar to dymeclin [Rattus norve (GB:XP_001054727.1); similar to Os01g0773100 [Oryza sativa (japonica cultivar-group)] (GB:NP_001044398.1); contains domain SUBFAMILY NOT NAMED (PTHR12895:SF1); contains domain FAMILY NOT NAMED (PTHR12895)	AT1G04200	2.232	623	4.69785	10.38	2.729e-12	5.045e-11	17.71	3.954	4.175	4.477	4.117	4.18075	6.778	6.489	5.972	6.413
253152_at		similar to unknown protein [Arabidopsis thaliana] (TAIR:AT4G35710.1); similar to hypothetical protein [Glycine max] (GB:AAK01735.1); contains InterPro domain Protein of unknown function DUF241, plant; (InterPro:IPR004320)	AT4G35690	2.229	624	4.68809	11.86	6.757e-14	1.785e-12	21.44	4.144	4.439	3.987	3.835	4.10125	5.64	6.773	6.577	6.33
256994_s_at	AT3G25820.1, AT3G25830.1	Encodes the monoterpene 1,8-cineole synthase, atTPS-Cin. This polypeptide was also shown to synthesize other monoterpenes albeit in minor quantities. The same polypeptide is encoded at two different loci, the result of gene duplication: at3g25820 and at3g25830., Encodes the monoterpene 1,8-cineole synthase, atTPS-Cin. This polypeptide was also shown to synthesize other monoterpenes albeit in mino…	multiple	2.227	625	4.68159	11.78	8.112e-14	2.093e-12	21.26	6.912	6.778	6.741	6.924	6.83875	8.887	9.219	9.091	9.06567
246161_at	AT5G20900.1	similar to unknown protein [Arabidopsis thaliana] (TAIR:AT3G43440.1); similar to ZIM motif family protein, expressed [Oryza sativa (japonica cultivar-group)] (GB:ABF96481.1); similar to OSJNBa0060D06.16 [Oryza sativa (japonica cultivar-group)] (GB:CAE03550.1); similar to Os04g0653000 [Oryza sativa (japonica cultivar-group)] (GB:NP_001054103.1); contains InterPro domain ZIM; (InterPro:IPR010399)	AT5G20900	2.225	626	4.67511	12.68	9.772e-15	3.041e-13	23.39	6.267	6.239	5.91	6.33	6.1865	8.344	8.413	8.477	8.41133
253582_at		unknown protein	AT4G30670	2.224	627	4.67187	12.18	3.083e-14	8.654e-13	22.23	6.109	5.461	6.259	6.077	5.9765	8.182	8.154	8.266	8.20067
254878_at	AT4G11660.1, AT-HSFB2B	member of Heat Stress Transcription Factor (Hsf) family, member of Heat Stress Transcription Factor (Hsf) family	AT4G11660	2.223	628	4.66863	13.75	8.788e-16	3.486e-14	25.82	5.593	5.315	5.313	5.713	5.4835	7.263	7.886	7.969	7.706
254664_at		eIF4-gamma/eIF5/eIF2-epsilon domain-containing protein; similar to eIF4-gamma/eIF5/eIF2-epsilon domain-containing protein [Arabidopsis thaliana] (TAIR:AT3G02270.1); similar to eIF4-gamma/eIF5/eIF2-epsilon domain-containing protein [Arabidopsis thaliana] (TAIR:AT2G34970.1); similar to hypothetical protein DDBDRAFT_0185388 [Dictyostelium discoideum AX4] (GB:XP_639192.1); similar to Os02g0812400 [Or…	AT4G18300	2.221	629	4.66216	11.55	1.425e-13	3.495e-12	20.69	4.517	5.401	4.793	4.283	4.7485	7.172	6.851	6.885	6.96933
251042_at	AT5G02310.1, CER3	Putative involvement in the release of fatty acids from elongase complexes., Putative involvement in the release of fatty acids from elongase complexes.	AT5G02310	2.219	630	4.65571	13.65	1.096e-15	4.251e-14	25.6	5.334	5.549	5.511	5.402	5.449	7.184	8.028	7.793	7.66833
254120_at		mitochondrial substrate carrier family protein; similar to mitochondrial substrate carrier family protein [Arabidopsis thaliana] (TAIR:AT2G22500.1); similar to putative mitochondrial dicarboxylate carrier protein [Trifolium pratense] (GB:BAE71294.1); contains InterPro domain Mitochondrial carrier protein; (InterPro:IPR002067); contains InterPro domain Mitochondrial substrate carrier; (InterPro:IP…	AT4G24570	2.217	631	4.64926	9.688	1.675e-11	2.693e-10	15.88	5.88	5.297	5.488	6.581	5.8115	8.215	7.958	7.913	8.02867
258721_at		lipin family protein; similar to lipin family protein [Arabidopsis thaliana] (TAIR:AT5G42870.1); similar to lipin, N-terminal conserved re (GB:ABA94690.1); contains InterPro domain LNS2, Lipin/Ned1/Smp2; (InterPro:IPR013209); contains InterPro domain Lipin, N-terminal conserved region; (InterPro:IPR007651)	AT3G09560	2.215	632	4.64282	17.62	4.013e-19	3.353e-17	33.55	7.669	7.639	7.517	7.422	7.56175	9.654	9.907	9.77	9.777
246547_at		similar to unknown protein [Arabidopsis thaliana] (TAIR:AT2G14910.1); similar to seed maturation-like protein, putative [Medicago truncatula] (GB:ABE86960.1)	AT5G14970	2.21	633	4.62675	12.38	1.952e-14	5.775e-13	22.69	6.099	5.714	5.346	5.209	5.592	7.754	7.677	7.976	7.80233
248904_at		similar to unknown protein [Arabidopsis thaliana] (TAIR:AT1G06475.1); similar to hypothetical protein MtrDRAFT_AC157648g13v1 [Medicago truncatula] (GB:ABE86474.1)	AT5G46295	2.209	634	4.62355	12.44	1.676e-14	5.024e-13	22.85	4.103	3.913	3.884	4.412	4.078	5.782	6.581	6.498	6.287
266759_at				2.208	635	4.62034	9.353	4.146e-11	6.234e-10	14.96	4.676	4.675	4.791	4.925	4.76675	7.075	6.844	7.004	6.97433
262769_at	DIS1	Mutant has defect in trichome cell expansion and actin organization resulting in a distorted trichome phenotype.	AT1G13180	2.207	636	4.61714	15.2	4.141e-17	2.132e-15	28.89	5.982	5.563	5.361	6.088	5.7485	8.084	7.919	7.864	7.95567
250825_at		nucleolar matrix protein-related; similar to nucleolar matrix protein-related [Arabidopsis thaliana] (TAIR:AT2G27750.1); similar to hypothetical protein [Trifolium pratense] (GB:BAE71277.1); contains InterPro domain Surfeit locus 6; (InterPro:IPR007019)	AT5G05210	2.207	637	4.61714	11.7	9.813e-14	2.487e-12	21.06	5.407	5.613	5.511	5.609	5.535	7.69	7.467	8.069	7.742
267086_at		pentatricopeptide (PPR) repeat-containing protein; similar to UDP-glucoronosyl/UDP-glucosyl transferase family protein [Arabidopsis thaliana] (TAIR:AT1G05670.1); similar to Os07g0671200 [Oryza sativa (japonica cultivar-group)] (GB:NP_001060597.1); similar to Os10g0495200 [Oryza sativa (japonica cultivar-group)] (GB:NP_001064949.1); similar to putative chloroplast RNA processing protein [Oryza sat…	AT2G32630	2.205	638	4.61075	9.572	2.289e-11	3.601e-10	15.56	4.934	5.266	5.899	5.471	5.3925	8.121	7.393	7.277	7.597
250846_at	AT5G04590.1, SIR	A.thaliana gene encoding sulfite reductase., A.thaliana gene encoding sulfite reductase.	AT5G04590	2.203	639	4.60436	7.742	3.947e-09	4.139e-08	10.37	5.929	5.393	5.216	5.509	5.51175	7.788	7.567	7.79	7.715
266299_at	AT2G29450.1, ATGSTU5	Encodes a member of the TAU glutathione S-transferase gene family. Gene expression is induced by exposure to auxin, pathogen and herbicides. Naming convention according to Wagner et al. (2002), Encodes a member of the TAU glutathione S-transferase gene family. Gene expression is induced by exposure to auxin, pathogen and herbicides. Naming convention according to Wagner et al. (2002)	AT2G29450	2.203	640	4.60436	6.714	8.385e-08	6.829e-07	7.304	3.964	4.875	4.161	3.996	4.249	5.801	6.801	6.756	6.45267
245661_at	AT1G28220.1, ATPUP3	Member of a family of proteins related to PUP1, a purine transporter. May be involved in the transport of purine and purine derivatives such as cytokinins, across the plasma membrane., Member of a family of proteins related to PUP1, a purine transporter. May be involved in the transport of purine and purine derivatives such as cytokinins, across the plasma membrane.	AT1G28220	2.2	641	4.59479	12.05	4.259e-14	1.169e-12	21.91	6.599	6.328	6.646	6.63	6.55075	8.894	8.81	8.549	8.751
249403_at		metal-dependent phosphohydrolase HD domain-containing protein; similar to metal-dependent phosphohydrolase HD domain-containing protein [Arabidopsis thaliana] (TAIR:AT5G40290.1); similar to Os01g0109300 [Oryza sativa (japonica cultivar-group)] (GB:NP_001041793.1); similar to Metal-dependent phosphohydrolase (ISS) [Ostreococcus tauri] (GB:CAL49984.1); contains InterPro domain Metal-dependent phosp…	AT5G40270	2.196	642	4.58207	11.51	1.56e-13	3.793e-12	20.6	5.885	5.944	5.092	5.006	5.48175	7.772	7.576	7.685	7.67767
265680_at		haloacid dehalogenase-like hydrolase family protein; similar to haloacid dehalogenase-like hydrolase family protein [Arabidopsis thaliana] (TAIR:AT5G02230.2); similar to putative phosphatase [Phaseolus vulgaris] (GB:CAD57681.1); similar to putative hydrolase [Glycine max] (GB:AAM94615.1); contains InterPro domain HAD-superfamily hydrolase subfamily IA, variant 3; (InterPro:IPR006402); contains In…	AT2G32150	2.195	643	4.5789	9.416	3.489e-11	5.316e-10	15.14	6.026	6.612	5.583	6.048	6.06725	8.271	8.351	8.164	8.262
257749_at	ACT2	Encodes an actin that is constitutively expressed in vegetative structures but not pollen.	AT3G18780	2.193	644	4.57255	18.13	1.605e-19	1.488e-17	34.46	9.421	9.484	9.466	9.384	9.43875	11.52	11.62	11.75	11.63
249319_s_at		WD-40 repeat family protein / zfwd3 protein (ZFWD3); similar to WD-40 repeat family protein / zfwd4 protein (ZFWD4) [Arabidopsis thaliana] (TAIR:AT5G49200.1); similar to WD-40 repeat [Trichodesmium erythraeum IMS101] (GB:YP_722799.1); similar to Os02g0677700 [Oryza sativa (japonica cultivar-group)] (GB:NP_001047729.1); similar to Os03g0145600 [Oryza sativa (japonica cultivar-group)] (GB:NP_001048…	multiple	2.192	645	4.56938	12.25	2.665e-14	7.619e-13	22.38	5.466	5.647	4.918	5.183	5.3035	7.209	7.751	7.526	7.49533
254728_at		similar to hypothetical protein MtrDRAFT_AC161864g11v1 [Medicago truncatula] (GB:ABE86675.1)	AT4G13690	2.191	646	4.56622	11.82	7.298e-14	1.907e-12	21.36	5.29	5.039	5.796	5.227	5.338	8.133	7.173	7.282	7.52933
259354_at		heavy-metal-associated domain-containing protein; similar to heavy-metal-associated domain-containing protein [Arabidopsis thaliana] (TAIR:AT5G19090.1); similar to Heavy metal transport/detoxification protein [Medicago truncatula] (GB:ABE90127.1); contains InterPro domain Heavy metal transport/detoxification protein; (InterPro:IPR006121); contains InterPro domain Collagen triple helix repeat; (In…	AT3G05220	2.19	647	4.56305	13	4.645e-15	1.551e-13	24.14	6.756	6.833	6.966	7.31	6.96625	9.366	8.963	9.138	9.15567
264796_at	AT1G08680.1, ZIGA4	A member of ARF GAP domain (AGD), A thaliana has 15 members, grouped into four classes. AGD14 belongs to the class 4, together with AGD15., A member of ARF GAP domain (AGD), A thaliana has 15 members, grouped into four classes. AGD14 belongs to the class 4, together with AGD15.	AT1G08680	2.189	648	4.55989	13.5	1.523e-15	5.691e-14	25.26	6.988	7.228	7.159	7.133	7.127	8.992	9.439	9.519	9.31667
256633_at	AT3G28340.1	Encodes a protein with putative galacturonosyltransferase activity.	AT3G28340	2.182	649	4.53782	9.289	4.936e-11	7.292e-10	14.79	5.652	5.561	4.674	5.814	5.42525	7.681	7.365	7.776	7.60733
260227_at		similar to unknown protein [Arabidopsis thaliana] (TAIR:AT1G18740.1); similar to Protein of unknown function DUF793 [Medicago truncatula] (GB:ABE83157.1); contains InterPro domain Protein of unknown function DUF793; (InterPro:IPR008511)	AT1G74450	2.181	650	4.53468	13.27	2.56e-15	9.109e-14	24.74	7.379	7.149	6.764	7.019	7.07775	9.568	9.119	9.09	9.259
256247_at	AT3G66656.1	MADS-box family protein; similar to MADS-box family protein [Arabidopsis thaliana] (TAIR:AT2G34440.1); similar to Transcription factor, MADS-box [Medicago truncatula] (GB:ABE85433.1); contains InterPro domain Transcription factor, MADS-box; (InterPro:IPR002100)	AT3G66656	2.181	651	4.53468	9.408	3.567e-11	5.424e-10	15.11	4.771	4.34	4.247	5.145	4.62575	7.114	6.598	6.708	6.80667
263375_s_at	AT2G20530.1, ATPHB1	ATPHB6 (PROHIBITIN 6); similar to ATPHB1 (PROHIBITIN 1) [Arabidopsis thaliana] (TAIR:AT4G28510.1); similar to prohibitin 1-like protein [Brassica napus] (GB:AAK07610.1); contains InterPro domain Prohibitin; (InterPro:IPR000163); contains InterPro domain Band 7 protein; (InterPro:IPR001107), prohibitin 1 (Atphb1)	multiple	2.179	652	4.5284	10.76	1.011e-12	2.06e-11	18.71	7.299	6.649	6.099	6.133	6.545	9.027	8.588	8.558	8.72433
261578_at		60S acidic ribosomal protein P1 (RPP1A); Identical to 60S acidic ribosomal protein P1-1 (RPP1A) [Arabidopsis Thaliana] (GB:Q8LCW9;GB:Q9MAM5); Identical to 60S acidic ribosomal protein P1-3 (RPP1C) [Arabidopsis Thaliana] (GB:Q8LEQ0;GB:Q9FIK9); similar to 60S acidic ribosomal protein P1 (RPP1C) [Arabidopsis thaliana] (TAIR:AT5G47700.2); similar to acidic ribosomal protein P1a-like [Solanum tuberosu…	AT1G01100	2.176	653	4.51899	8.943	1.283e-10	1.757e-09	13.82	5.363	6.549	4.585	5.994	5.62275	7.649	7.851	7.894	7.798
252950_at		1-phosphatidylinositol phosphodiesterase-related; similar to 1-phosphatidylinositol phosphodiesterase-related [Arabidopsis thaliana] (TAIR:AT4G34920.1); similar to Ki1 protein [Beta vulgaris] (GB:AAO92349.1); contains InterPro domain Phosphatidylinositol-specific phospholipase C, X region; (InterPro:IPR000909)	AT4G38690	2.175	654	4.51586	10.09	5.722e-12	9.993e-11	16.96	5.057	4.658	5.432	5.595	5.1855	7.572	7.242	7.267	7.36033
259186_at		aldose 1-epimerase family protein; similar to aldose 1-epimerase family protein [Arabidopsis thaliana] (TAIR:AT5G14500.1); similar to Galactose mutarotase-like [Medicago truncatula] (GB:ABE86317.1); contains InterPro domain Galactose mutarotase-like; (InterPro:IPR011013); contains InterPro domain Aldose 1-epimerase; (InterPro:IPR008183)	AT3G01590	2.174	655	4.51273	7.03	3.241e-08	2.854e-07	8.257	5.049	5.484	5.175	4.325	5.00825	7.454	6.987	7.105	7.182
245006_at	ATCG00340.1, PSAB	Encodes the D1 subunit of photosystem I and II reaction centers., Encodes the D1 subunit of photosystem I and II reaction centers.	ATCG00340	2.173	656	4.5096	11.27	2.795e-13	6.421e-12	20.01	6.137	6.304	6.069	6.684	6.2985	8.379	8.383	8.653	8.47167
251722_at		amino acid transporter family protein; similar to amino acid transporter family protein [Arabidopsis thaliana] (TAIR:AT2G40420.1); similar to Amino acid/polyamine transporter II [Medicago truncatula] (GB:ABE86055.1); contains InterPro domain Amino acid/polyamine transporter II; (InterPro:IPR002422); contains InterPro domain Amino acid transporter, transmembrane; (InterPro:IPR013057)	AT3G56200	2.173	657	4.5096	9.127	7.71e-11	1.094e-09	14.34	6.633	6.353	6.026	5.825	6.20925	8.611	8.165	8.37	8.382
253920_at		histone H2A, putative; Identical to Probable histone H2A.3 (HTA2) [Arabidopsis Thaliana] (GB:O81826;GB:Q8L8Z9); similar to RAT5 (RESISTANT TO AGROBACTERIUM TRANSFORMATION 5), DNA binding [Arabidopsis thaliana] (TAIR:AT5G54640.1); similar to Protein H2A.7 (wcH2A-4) (wcH2A-10) (GB:Q43312); similar to Os08g0427700 [Oryza sativa (japonica cultivar-group)] (GB:NP_001061844.1); contains InterPro domain…	AT4G27230	2.173	658	4.5096	8.186	1.092e-09	1.277e-08	11.67	5.21	4.867	5.401	4.301	4.94475	7.424	7.004	6.923	7.117
256298_at				2.17	659	4.50023	13.89	6.475e-16	2.637e-14	26.13	3.242	3.194	3.253	3.269	3.2395	5.077	5.499	5.654	5.41
259913_at		developmentally regulated GTP-binding protein, putative; similar to ATDRG1 (ARABIDOPSIS THALIANA DEVELOPMENTALLY REGULATED G-PROTEIN 1) [Arabidopsis thaliana] (TAIR:AT1G17470.2); similar to developmentally regulated GTP binding protein [Pisum sativum] (GB:AAB67829.1); similar to Os05g0357600 [Oryza sativa (japonica cultivar-group)] (GB:NP_001055297.1); contains InterPro domain GTP-binding protein…	AT1G72660	2.17	660	4.50023	11.91	5.942e-14	1.582e-12	21.57	4.653	4.608	4.625	4.624	4.6275	7.111	6.291	6.991	6.79767
249437_at		glycosyltransferase family 14 protein / core-2/I-branching enzyme family protein; similar to glycosyltransferase family 14 protein / core-2/I-branching enzyme family protein [Arabidopsis thaliana] (TAIR:AT5G15050.1); similar to BGGP Beta-1-3-galactosyl-O-glycosyl-glycoprotein [Ae (GB:CAH05144.1); similar to Os12g0639700 [Oryza sativa (japonica cultivar-group)] (GB:NP_001067391.1); contains InterP…	AT5G39990	2.169	661	4.49712	12.14	3.454e-14	9.607e-13	22.12	5.514	5.871	4.712	5.17	5.31675	7.435	7.508	7.515	7.486
255061_at	AT4G08930.1	Encodes a protein disulfide isomerase-like (PDIL) protein, a member of a multigene family within the thioredoxin (TRX) superfamily. This protein also belongs to the adenosine 5'-phosphosulfate reductase-like (APRL) group.	AT4G08930	2.168	662	4.494	13.64	1.122e-15	4.338e-14	25.57	6.979	6.422	6.583	6.525	6.62725	8.277	8.931	9.178	8.79533
264003_at		GRAM domain-containing protein / ABA-responsive protein-related; similar to ABA-responsive protein-related [Arabidopsis thaliana] (TAIR:AT4G40100.1); similar to putative ABA-responsive protein [Oryza sativa (japonica cultivar-group)] (GB:BAD36095.1); similar to Os03g0187600 [Oryza sativa (japonica cultivar-group)] (GB:NP_001049211.1); contains InterPro domain GRAM; (InterPro:IPR004182)	AT2G22475	2.168	663	4.494	7.135	2.37e-08	2.161e-07	8.571	6.256	5.948	5.682	5.99	5.969	8.289	8.156	7.967	8.13733
245143_at		similar to unknown protein [Arabidopsis thaliana] (TAIR:AT3G60890.1)	AT2G45450	2.167	664	4.49089	13.58	1.272e-15	4.843e-14	25.45	5.023	5.203	5.706	4.983	5.22875	7.469	7.506	7.212	7.39567
254891_at	SAY1	Isolated as a suppressor of a dominant mutant in the Ara4 gene that was expressed in yeast ypt1 mutant strains. A novel protein with a small region of similarity to coil-coiled domain of yeast VSP27 protein.	AT4G11740	2.164	665	4.48156	14.07	4.412e-16	1.888e-14	26.51	6.375	6.539	6.888	6.226	6.507	8.728	8.564	8.722	8.67133
266055_at		pre-mRNA splicing factor PRP38 family protein; similar to unknown protein [Arabidopsis thaliana] (TAIR:AT5G53440.1); similar to ATSRL1, binding [Arabidopsis thaliana] (TAIR:AT5G37370.1); similar to Os09g0103600 [Oryza sativa (japonica cultivar-group)] (GB:NP_001062557.1); similar to pre-mRNA processing factor [Triticum aestivum] (GB:AAY84870.1); contains InterPro domain PRP38; (InterPro:IPR005037)	AT2G40650	2.163	666	4.47845	8.084	1.46e-09	1.661e-08	11.37	4.567	5.099	4.384	5.106	4.789	7.297	6.669	6.891	6.95233
260126_at	AT1G36370.1	Encodes a putative serine hydroxymethyltransferase.	AT1G36370	2.162	667	4.47535	12.43	1.724e-14	5.155e-13	22.82	9.044	9.135	8.802	8.703	8.921	10.83	11.12	11.3	11.0833
255906_at		DNA-binding bromodomain-containing protein; similar to DNA-binding bromodomain-containing protein [Arabidopsis thaliana] (TAIR:AT1G73150.1); similar to Bromodomain [Medicago truncatula] (GB:ABE82885.1); contains InterPro domain Bromodomain; (InterPro:IPR001487)	AT1G17790	2.159	668	4.46605	15.37	2.937e-17	1.547e-15	29.24	5.582	5.844	5.707	5.922	5.76375	7.745	7.931	8.091	7.92233
263972_at		similar to unknown protein [Arabidopsis thaliana] (TAIR:AT2G31560.2); similar to conserved hypothetical protein [Medicago truncatula] (GB:ABE80754.1)	AT2G42760	2.159	669	4.46605	10.29	3.414e-12	6.24e-11	17.48	5.51	5.924	5.795	6.152	5.84525	7.742	7.805	8.465	8.004
248583_at	AT5G49930.1	EMB1441 (EMBRYO DEFECTIVE 1441); nucleic acid binding; similar to unknown protein [Arabidopsis thaliana] (TAIR:AT2G22795.1); similar to PREDICTED: similar to serolo (GB:XP_863424.1); similar to PREDICTED: similar to serolo (GB:XP_877430.1); similar to PREDICTED: similar to serolo (GB:XP_851229.1); contains InterPro domain Protein of unknown function DUF814; (InterPro:IPR008532); contains InterPro…	AT5G49930	2.158	670	4.46296	11.57	1.351e-13	3.34e-12	20.74	5.232	5.92	5.356	5.272	5.445	7.821	7.41	7.578	7.603
246796_at		similar to unknown protein [Arabidopsis thaliana] (TAIR:AT3G05830.1); similar to hypothetical protein [Oryza sativa (japonica cultivar-group)] (GB:BAD86886.1); similar to Os05g0135900 [Oryza sativa (japonica cultivar-group)] (GB:NP_001054577.1); contains InterPro domain tRNA-binding arm; (InterPro:IPR010978)	AT5G26770	2.156	671	4.45677	7.1	2.636e-08	2.379e-07	8.464	3.623	4.155	4.6	4.014	4.098	6.213	6.269	6.283	6.255
250901_at	AT5G03530.1, ATRAB, AT5G03530.1, ATRAB	ATRAB ALPHA (Arabidopsis Rab GTPase homolog C2a); GTP binding; similar to AtRABC2b/AtRab18C (Arabidopsis Rab GTPase homolog C2b), GTP binding [Arabidopsis thaliana] (TAIR:AT3G09910.1); similar to RAB1X [Lotus japonicus] (GB:CAA98163.1); contains InterPro domain Small GTP-binding protein domain; (InterPro:IPR005225); contains InterPro domain Ras small GTPase, Rab type; (InterPro:IPR003579); contai…	AT5G03530	2.154	672	4.4506	11.5	1.602e-13	3.876e-12	20.57	4.232	4.251	3.776	4.158	4.10425	6.227	6.21	6.339	6.25867
255605_at		extra-large G-protein-related; similar to extra-large G-protein-related [Arabidopsis thaliana] (TAIR:AT1G01440.1); similar to unknown [Striga asiatica] (GB:ABE66402.1)	AT4G01090	2.152	673	4.44443	10.12	5.329e-12	9.343e-11	17.03	4.869	5.045	5.061	5.076	5.01275	7.128	7.455	6.912	7.165
247287_at		similar to unknown protein [Arabidopsis thaliana] (TAIR:AT3G19920.1); similar to hypothetical protein [Trifolium pratense] (GB:BAE71289.1)	AT5G64230	2.15	674	4.43828	15.22	3.991e-17	2.064e-15	28.93	6.686	6.833	6.739	6.871	6.78225	8.809	8.9	9.089	8.93267
261677_at		zinc finger (C3HC4-type RING finger) family protein; similar to membrane protein, putative [Arabidopsis thaliana] (TAIR:AT1G68820.1); similar to zinc finger (C3HC4-type RING finger) family protein [Arabidopsis thaliana] (TAIR:AT1G73950.1); similar to hypothetical protein [Trifolium pratense] (GB:BAE71207.1); similar to conserved hypothetical protein [Medicago truncatula] (GB:ABE90658.1); similar …	AT1G18470	2.15	675	4.43828	11.68	1.034e-13	2.614e-12	21.01	6.559	6.439	6.018	5.757	6.19325	8.289	8.424	8.315	8.34267
260701_at	AT1G32330.1, ATHSFA1D	member of Heat Stress Transcription Factor (Hsf) family, member of Heat Stress Transcription Factor (Hsf) family	AT1G32330	2.148	676	4.43213	15.86	1.119e-17	6.478e-16	30.21	6.072	6.239	5.944	5.78	6.00875	7.994	8.168	8.307	8.15633
253735_at	AT4G29160.1, AT4G29160.1	SNF7 family protein; similar to SNF7 family protein [Arabidopsis thaliana] (TAIR:AT2G19830.1); similar to Os09g0267600 [Oryza sativa (japonica cultivar-group)] (GB:NP_001062723.1); similar to SNF7 family protein, expressed [Oryza sativa (japonica cultivar-group)] (GB:ABA95683.2); similar to Os06g0608500 [Oryza sativa (japonica cultivar-group)] (GB:NP_001058040.1); contains InterPro domain Snf7; (…	AT4G29160	2.147	677	4.42906	6.739	7.782e-08	6.383e-07	7.378	6.19	7.092	4.935	6.555	6.193	8.503	8.257	8.26	8.34
266962_at		similar to unknown protein [Arabidopsis thaliana] (TAIR:AT1G61280.1); similar to hypothetical protein MtrDRAFT_AC126784g11v2 [Medicago truncatula] (GB:ABE94681.1); contains InterPro domain PIG-P; (InterPro:IPR013717)	AT2G39440	2.146	678	4.42599	11.19	3.484e-13	7.906e-12	19.79	6.011	5.8	5.471	6.044	5.8315	7.932	8.252	7.749	7.97767
254276_at		zinc finger (AN1-like) family protein; Identical to Zinc finger A20 and AN1 domain-containing stress-associated protein 9 (AtSAP9) (SAP9) [Arabidopsis Thaliana] (GB:O49663); similar to zinc finger (AN1-like) family protein [Arabidopsis thaliana] (TAIR:AT4G12040.2); similar to Zinc finger, AN1-type; Zinc finger, A20-type; Antihaemostatic protein [Medicago truncatula] (GB:ABE93196.1); contains Inte…	AT4G22820	2.145	679	4.42292	12.41	1.817e-14	5.404e-13	22.77	7.453	7.711	7.307	7.505	7.494	9.667	9.578	9.67	9.63833
252713_at	CAM7	EF hand domain protein encodes a calmodulin. Can functionally complement a yeast CaM mutant.	AT3G43810	2.137	680	4.39846	14.68	1.219e-16	5.735e-15	27.81	9.834	9.878	9.778	9.816	9.8265	11.94	11.97	11.98	11.9633
259497_at		calcium ion binding; similar to unknown protein [Arabidopsis thaliana] (TAIR:AT3G12760.1); similar to hypothetical protein DDBDRAFT_0185973 [Dictyostelium discoideum AX4] (GB:XP_638588.1); contains InterPro domain EF-Hand type; (InterPro:IPR011992); contains InterPro domain Protein of unknown function DUF298; (InterPro:IPR005176)	AT1G15860	2.136	681	4.39542	11.76	8.551e-14	2.192e-12	21.2	5.955	5.733	5.939	5.7	5.83175	8.22	7.813	7.872	7.96833
257955_at		zinc finger (CCCH-type) family protein; similar to BRI1-KD interacting protein 105 [Oryza sativa (japonica cultivar-group)] (GB:BAD11333.1); similar to Os02g0161200 [Oryza sativa (japonica cultivar-group)] (GB:NP_001045976.1); contains InterPro domain Zinc finger, CCCH-type; (InterPro:IPR000571)	AT3G21810	2.133	682	4.38629	12.76	8.021e-15	2.559e-13	23.59	6.062	5.678	5.711	5.893	5.836	8.217	7.823	7.869	7.96967
264266_at		protein phosphatase 2C-related / PP2C-related; similar to protein phosphatase type 2C [Arabidopsis thaliana] (TAIR:AT1G68410.2); similar to Protein phosphatase 2C-like [Medicago truncatula] (GB:ABD28356.1); similar to Protein phosphatase 2C-like [Medicago truncatula] (GB:ABE85667.1); contains InterPro domain Protein phosphatase 2C-like; (InterPro:IPR001932)	AT1G09160	2.133	683	4.38629	9.998	7.329e-12	1.251e-10	16.71	6.191	6.458	6.559	6.201	6.35225	8.565	8.39	8.503	8.486
251945_at	UXS1	Encodes an isoform of UDP-glucuronic acid decarboxylase, which is predicted to be membrane-bound by PSORT analysis. This enzyme produces UDP-xylose, which is a substrate for many cell wall carbohydrates including hemicellulose and pectin. UDP-xylose is also known to feedback regulate several cell wall biosynthetic enzymes.	AT3G53520	2.133	684	4.38629	9.032	1.002e-10	1.393e-09	14.07	5.952	6.723	6.153	5.954	6.1955	8.593	8.209	8.184	8.32867
246095_at		homeotic gene regulator, putative; similar to homeotic gene regulator, putative [Arabidopsis thaliana] (TAIR:AT3G06010.1); similar to PREDICTED: similar to SWI/SNF-related matrix-associated actin-dependent regulator of chromatin a2 isoform b isoform 10 [Canis familiaris] (GB:XP_859981.1); similar to PREDICTED: similar to SWI/SNF-related matrix-associated actin-dependent regulator of chromatin a4 …	AT5G19310	2.132	685	4.38325	10.42	2.462e-12	4.581e-11	17.81	7.165	7.223	6.537	7.158	7.02075	9.18	9.092	9.185	9.15233
266726_at	AT2G03160.1	ASK19 (ARABIDOPSIS SKP1-LIKE 19); ubiquitin-protein ligase; similar to ASK15 (ARABIDOPSIS SKP1-LIKE 15), ubiquitin-protein ligase [Arabidopsis thaliana] (TAIR:AT3G25650.1); similar to kinetochore protein [Brassica juncea] (GB:BAB85607.1); contains InterPro domain SKP1 component; (InterPro:IPR001232)	AT2G03160	2.131	686	4.38021	9.257	5.393e-11	7.896e-10	14.7	4.002	3.772	3.93	3.859	3.89075	6.185	5.773	6.109	6.02233
260850_at		glucose-6-phosphate/phosphate translocator-related; similar to glucose-6-phosphate/phosphate translocator-related [Arabidopsis thaliana] (TAIR:AT1G77610.1); similar to hypothetical protein DDBDRAFT_0187416 [Dictyostelium discoideum AX4] (GB:XP_637234.1); similar to Os08g0104900 [Oryza sativa (japonica cultivar-group)] (GB:NP_001060782.1); similar to Os04g0692000 [Oryza sativa (japonica cultivar-g…	AT1G21870	2.129	687	4.37414	10.05	6.333e-12	1.094e-10	16.86	6.37	5.61	5.575	5.987	5.8855	7.991	8.155	7.898	8.01467
252651_at		similar to unknown protein [Arabidopsis thaliana] (TAIR:AT3G44710.1); similar to unknown protein [Oryza sativa (japonica cultivar-group)] (GB:BAD45681.1); similar to Os06g0524700 [Oryza sativa (japonica cultivar-group)] (GB:NP_001057760.1); contains InterPro domain Protein of unknown function DUF247, plant; (InterPro:IPR004158)	AT3G44700	2.127	688	4.36808	13.28	2.502e-15	8.946e-14	24.76	6.666	5.986	6.543	6.336	6.38275	8.222	8.722	8.585	8.50967
253892_at		similar to unknown protein [Arabidopsis thaliana] (TAIR:AT4G27610.3); similar to unknown protein [Oryza sativa (japonica cultivar-group)] (GB:BAD29314.1); contains InterPro domain Prefoldin; (InterPro:IPR009053)	AT4G27620	2.127	689	4.36808	12.96	5.071e-15	1.681e-13	24.05	5.005	5.704	5.152	5.193	5.2635	6.902	7.568	7.701	7.39033
248022_at	AT5G56510.1	APUM12 (ARABIDOPSIS PUMILIO 12); RNA binding; similar to APUM7 (ARABIDOPSIS PUMILIO 7), RNA binding [Arabidopsis thaliana] (TAIR:AT1G78160.1); similar to Os11g0579900 [Oryza sativa (japonica cultivar-group)] (GB:NP_001068151.1); similar to Os12g0488900 [Oryza sativa (japonica cultivar-group)] (GB:NP_001066792.1); similar to Translational repressor Pumilio/PUF3 and related RNA-binding proteins (Pu…	AT5G56510	2.126	690	4.36506	14.28	2.816e-16	1.25e-14	26.97	4.476	4.047	4.433	4.293	4.31225	6.806	6.264	6.245	6.43833
252155_at		phosphatidic acid phosphatase-related / PAP2-related; similar to phosphatidic acid phosphatase-related / PAP2-related [Arabidopsis thaliana] (TAIR:AT5G66450.1); similar to hypothetical protein [Thellun (GB:ABB45850.1); contains InterPro domain Phosphoesterase, PA-phosphatase related; (InterPro:IPR000326); contains InterPro domain Acid phosphatase/vanadium-dependent haloperoxidase; (InterPro:IPR00…	AT3G50920	2.126	691	4.36506	12.18	3.093e-14	8.658e-13	22.23	5.746	5.939	6.008	5.614	5.82675	7.971	8.005	7.88	7.952
261408_s_at		histone H4; Identical to Histone H4 [Arabidopsis Thaliana] (GB:P59259;GB:P02308); similar to histone H4 [Arabidopsis thaliana] (TAIR:AT5G59690.1); similar to histone H4 [Arabidopsis thaliana] (TAIR:AT5G59970.1); similar to histone H4 [Arabidopsis thaliana] (TAIR:AT3G53730.1); similar to histone H4 [Nicotiana tabacum] (GB:BAF36442.1); similar to Os01g0835900 [Oryza sativa (japonica cultivar-group)…	multiple	2.126	692	4.36506	8.756	2.163e-10	2.837e-09	13.3	4.451	4.094	4.604	4.678	4.45675	6.485	6.783	6.479	6.58233
264655_at	AT1G09070.1	SRC2 specifically binds the peptide PIEPPPHH, and moves from ER to a vacuole fraction where it gets internalized. Involved in Protein Storage Vacuole targeting.	AT1G09070	2.125	693	4.36203	13.8	7.806e-16	3.14e-14	25.94	10.29	10.24	10.37	10.31	10.3025	12.47	12.42	12.4	12.43
263019_at	AT1G23870.1, ATTPS9	Encodes an enzyme putatively involved in trehalose biosynthesis. The protein has a trehalose synthase (TPS)-like domain that may or may not be active as well as a trehalose phosphatase (TPP)-like domain., Encodes an enzyme putatively involved in trehalose biosynthesis. The protein has a trehalose synthase (TPS)-like domain that may or may not be active as well as a trehalose phosphatase (TPP)-lik…	AT1G23870	2.124	694	4.35901	11.18	3.502e-13	7.94e-12	19.78	6.303	6.26	5.604	5.752	5.97975	8.005	8.194	8.113	8.104
265582_at		zinc finger (C3HC4-type RING finger) family protein; Identical to Putative RING-H2 finger protein ATL2D precursor (RING-H2 finger protein ATL12) (ATL2D) [Arabidopsis Thaliana] (GB:Q9SL78); similar to zinc finger (C3HC4-type RING finger) family protein [Arabidopsis thaliana] (TAIR:AT4G28890.1); similar to RING zinc finger protein-like [Oryza sativa (japonica cultivar-group)] (GB:BAD53905.1); simil…	AT2G20030	2.12	695	4.34694	10.09	5.779e-12	1.008e-10	16.95	4.9	5.053	5.483	5.841	5.31925	7.574	7.25	7.493	7.439
257448_s_at		similar to unknown protein [Arabidopsis thaliana] (TAIR:AT3G45800.1), similar to unknown protein [Arabidopsis thaliana] (TAIR:AT2G11620.1); contains InterPro domain Conserved hypothetical protein 1589, plant; (InterPro:IPR006476)	multiple	2.116	696	4.3349	8.007	1.826e-09	2.027e-08	11.15	4.5	4.306	4.214	4.644	4.416	7.942	5.604	6.049	6.53167
249269_at		crooked neck protein, putative / cell cycle protein, putative; similar to crooked neck protein, putative / cell cycle protein, putative [Arabidopsis thaliana] (TAIR:AT3G51110.1); similar to crooked neck protein, putative / cell cycle protein, putative [Arabidopsis thaliana] (TAIR:AT3G13210.1); similar to crooked neck protein, putative / cell cycle protein, putative [Arabidopsis thaliana] (TAIR:AT…	AT5G41770	2.115	697	4.3319	9.847	1.095e-11	1.822e-10	16.31	5.432	5.207	4.671	5.752	5.2655	7.139	7.342	7.659	7.38
262164_at		WD-40 repeat family protein; similar to WD-40 repeat family protein [Arabidopsis thaliana] (TAIR:AT1G36070.1); similar to WD domain, G-beta repeat containing protein [Oryza sativa (japonica cultivar-group)] (GB:AAT85309.1), WD-40 repeat family protein; similar to WD-40 repeat family protein [Arabidopsis thaliana] (TAIR:AT1G36070.1); similar to WD domain, G-beta repeat containing protein [Oryza sa…	AT1G78070	2.114	698	4.3289	13.96	5.622e-16	2.332e-14	26.27	5.179	5.13	5.045	5.268	5.1555	7.318	7.273	7.219	7.27
250860_at	AT5G04770.1	Transporter for essential amino acids, with preference for large, neutral and cationic amino acids. Expressed in sink tissues. Induced during infestation of roots by the plant parasitic root-knot nematode, Meloidogyne incognita. Localized in the plasma membrane.	AT5G04770	2.112	699	4.3229	8.031	1.706e-09	1.906e-08	11.22	5.63	5.984	6.891	6.024	6.13225	8.524	8.18	8.029	8.24433
248868_at		VQ motif-containing protein; similar to VQ motif-containing protein [Arabidopsis thaliana] (TAIR:AT2G35230.1); similar to putative hydroxyproline-rich glycoprotein [Oryza sativa] (GB:AAL67588.1); similar to Os10g0577200 [Oryza sativa (japonica cultivar-group)] (GB:NP_001065489.1); contains InterPro domain VQ; (InterPro:IPR008889)	AT5G46780	2.11	700	4.31691	10.17	4.629e-12	8.186e-11	17.17	5.941	5.884	6.171	5.431	5.85675	8.101	8.081	7.717	7.96633
247676_at				2.107	701	4.30795	11.32	2.489e-13	5.805e-12	20.13	4.188	4.441	4.694	5.026	4.58725	6.708	6.635	6.741	6.69467
254134_at		arginosuccinate synthase family; Identical to Argininosuccinate synthase, chloroplast precursor (EC 6.3.4.5) (Citrulline--aspartate ligase) [Arabidopsis Thaliana] (GB:Q9SZX3;GB:Q8VZ47); similar to Ar (GB:ABE78918.1); similar to Os12g0235800 [Oryza sativa (japonica cultivar-group)] (GB:NP_001066459.1); contains InterPro domain Argininosuccinate synthase; (InterPro:IPR001518)	AT4G24830	2.107	702	4.30795	10.91	6.971e-13	1.482e-11	19.09	6.164	5.9	5.632	6.023	5.92975	8.134	8.059	7.919	8.03733
250487_at		magnesium transporter CorA-like family protein (MRS2-7); similar to magnesium transporter CorA-like family protein (MRS2-2) [Arabidopsis thaliana] (TAIR:AT5G64560.1); similar to magnesium transporter CorA-like family protein, putative, expressed [Oryza sativa (japonica cultivar-group)] (GB:ABF98804.1); contains InterPro domain Mg2+ transporter protein, CorA-like; (InterPro:IPR002523), magnesium t…	AT5G09690	2.106	703	4.30496	10.81	9.007e-13	1.863e-11	18.83	5.808	5.473	5.476	5.267	5.506	8.118	7.277	7.443	7.61267
257608_at		chaperonin, putative; Identical to Chaperonin CPN60-like 2, mitochondrial precursor (HSP60-like 2) [Arabidopsis Thaliana] (GB:Q93ZM7;GB:Q9LRW0); similar to HSP60 (Heat shock protein 60), ATP binding / protein binding / unfolded protein binding [Arabidopsis thaliana] (TAIR:AT3G23990.1); similar to chaperonin, putative [Arabidopsis thaliana] (TAIR:AT2G33210.1); similar to GroEL-like chaperone, ATPa…	AT3G13860	2.105	704	4.30198	11.18	3.574e-13	8.081e-12	19.76	7.032	7.083	7.511	7.103	7.18225	9.412	9.092	9.357	9.287
245017_at	ATCG00510.1, PSAI	Encodes subunit I of photosystem I., Encodes subunit I of photosystem I.	ATCG00510	2.105	705	4.30198	8.058	1.577e-09	1.78e-08	11.3	5.756	6.218	5.476	6.092	5.8855	7.637	8.202	8.133	7.99067
253304_at		similar to hypothetical protein MtrDRAFT_AC148971g9v1 [Medicago truncatula] (GB:ABD28547.1); similar to Os03g0690000 [Oryza sativa (japonica cultivar-group)] (GB:NP_001050950.1); contains domain SUBFAMILY NOT NAMED (PTHR22739:SF6); contains domain FAMILY NOT NAMED (PTHR22739)	AT4G33640	2.104	706	4.299	10.33	3.037e-12	5.582e-11	17.6	7.699	7.712	6.858	7.1	7.34225	9.46	9.456	9.423	9.44633
261412_at	APX1, AT1G07890.1	Encodes a cytosolic ascorbate peroxidase APX1. Ascorbate peroxidases are enzymes that scavenge hydrogen peroxide in plant cells. Eight types of APX have been described for Arabidopsis: three cytosolic (APX1, APX2, APX6), two chloroplastic types (stromal sAPX, thylakoid tAPX), and three microsomal (APX3, APX4, APX5) isoforms. At least part of the induction of heat shock proteins during light stres…	AT1G07890	2.099	707	4.28412	10.43	2.363e-12	4.414e-11	17.85	7.056	7.898	7.582	6.769	7.32625	9.51	9.275	9.49	9.425
250588_at		structural maintenance of chromosomes (SMC) family protein; similar to MIM (HYPERSENSITIVE TO MMS, IRRADIATION AND MMC), ATP binding [Arabidopsis thaliana] (TAIR:AT5G61460.1); similar to SMC6 protein [Oryza sativa] (GB:CAD59413.1); contains InterPro domain SMC protein, N-terminal; (InterPro:IPR003395); contains InterPro domain ABC transporter related; (InterPro:IPR003439)	AT5G07660	2.094	708	4.2693	10.51	1.951e-12	3.717e-11	18.05	6.06	6.265	6.066	5.577	5.992	8.227	8.07	7.962	8.08633
265670_s_at		similar to unknown protein [Arabidopsis thaliana] (TAIR:AT2G32210.1); similar to conserved hypothetical protein [Medicago truncatula] (GB:ABD32591.1), similar to unknown protein [Arabidopsis thaliana] (TAIR:AT2G32210.1), similar to unknown protein [Arabidopsis thaliana] (TAIR:AT2G32190.1); similar to conserved hypothetical protein [Medicago truncatula] (GB:ABD32591.1)	multiple	2.094	709	4.2693	7.83	3.052e-09	3.261e-08	10.63	3.552	4.511	3.473	3.376	3.728	4.92	6.737	5.808	5.82167
257519_at		nucleic acid binding; similar to RNA recognition motif (RRM)-containing protein [Arabidopsis thaliana] (TAIR:AT1G14340.1); similar to RNA-binding re (GB:ABD32221.1); contains InterPro domain Nucleotide-binding, alpha-beta plait; (InterPro:IPR012677)	AT3G01210	2.092	710	4.26339	10.02	6.985e-12	1.197e-10	16.76	5.334	5.13	6.056	6.235	5.68875	7.613	7.738	7.991	7.78067
245722_at		sec34-like family protein; similar to Subunit of cis-Gol (GB:CAL52453.1); similar to Os08g0451000 [Oryza sativa (japonica cultivar-group)] (GB:NP_001061944.1); contains InterPro domain Sec34-like protein; (InterPro:IPR007265)	AT1G73430	2.091	711	4.26043	8.816	1.827e-10	2.436e-09	13.47	4.763	4.465	5.248	4.071	4.63675	6.88	6.584	6.718	6.72733
252258_at		F-box family protein; similar to F-box family protein [Arabidopsis thaliana] (TAIR:AT2G31470.1); similar to Probable disease resistance RPP8-like protein 2 (GB:Q9MAG6); contains InterPro domain Cyclin-like F-box; (InterPro:IPR001810); contains InterPro domain F-box associated type 3; (InterPro:IPR013187); contains InterPro domain Galactose oxidase, central; (InterPro:IPR011043); contains InterPro…	AT3G49450	2.09	712	4.25748	10.72	1.125e-12	2.272e-11	18.6	7.259	7.057	6.207	6.399	6.7305	8.639	8.88	8.943	8.82067
247323_at		dentin sialophosphoprotein-related; similar to unknown protein [Arabidopsis thaliana] (TAIR:AT3G54500.2); similar to expressed protein [Oryza sativa (japonica cultivar-group)] (GB:ABF96328.1); similar to Os03g0387900 [Oryza sativa (japonica cultivar-group)] (GB:NP_001050262.1)	AT5G64170	2.09	713	4.25748	8.994	1.114e-10	1.541e-09	13.97	6.594	5.745	5.677	5.676	5.923	8.01	7.953	8.078	8.01367
247514_at	PMSR1	ubiquitous enzyme that repairs oxidatively damaged proteins	AT5G61640	2.089	714	4.25453	10.26	3.711e-12	6.692e-11	17.4	6.59	7.156	6.359	5.95	6.51375	8.111	8.67	9.026	8.60233
258954_at		armadillo/beta-catenin repeat family protein; similar to armadillo/beta-catenin repeat family protein [Arabidopsis thaliana] (TAIR:AT5G58680.1); similar to Os07g0587500 [Oryza sativa (japonica cultivar-group)] (GB:NP_001060138.1); similar to Os03g0435300 [Oryza sativa (japonica cultivar-group)] (GB:NP_001050437.1); similar to IMP dehydrogenase/GMP reductase [Medicago truncatula] (GB:ABE88245.1); …	AT3G01400	2.087	715	4.24864	9.91	9.254e-12	1.559e-10	16.48	4.307	4.835	4.531	4.663	4.584	6.996	6.41	6.606	6.67067
256999_at		DNAJ heat shock N-terminal domain-containing protein; similar to heat shock protein binding [Arabidopsis thaliana] (TAIR:AT1G72416.1); similar to Os03g0300600 [Oryza sativa (japonica cultivar-group)] (GB:NP_001049859.1); similar to heat shock-like protein [Picea glauca] (GB:AAB01572.1); contains InterPro domain Heat shock protein DnaJ, N-terminal; (InterPro:IPR001623)	AT3G14200	2.086	716	4.24569	14.25	2.985e-16	1.314e-14	26.91	8.178	8.258	7.927	7.904	8.06675	10.08	10.06	10.32	10.1533
252525_at		SEC14 cytosolic factor family protein / phosphoglyceride transfer family protein; similar to phosphatidylinositol transporter [Arabidopsis thaliana] (TAIR:AT2G21540.2); similar to transporter [Arabidopsis thaliana] (TAIR:AT4G34580.1); similar to Os03g0820900 [Oryza sativa (japonica cultivar-group)] (GB:NP_001051723.1); similar to hypothetical protein SPAC3H8.10 [Schizosaccharomyces pombe 972h-] (…	AT3G46450	2.081	717	4.231	13.56	1.341e-15	5.089e-14	25.39	6.364	6.511	6.577	6.404	6.464	8.191	8.658	8.786	8.545
247851_at		lipocalin, putative; similar to temperature-induced lipocalin [Brassica napus] (GB:ABB02398.1); contains InterPro domain Calycin-like; (InterPro:IPR011038); contains InterPro domain Lipocalin-like; (InterPro:IPR013208); contains InterPro domain Lipocalin, bacterial and plant; (InterPro:IPR002446); contains InterPro domain Calycin; (InterPro:IPR012674)	AT5G58070	2.081	718	4.231	12.22	2.822e-14	8.015e-13	22.32	7.065	7.157	6.905	7.258	7.09625	9.266	9.154	9.11	9.17667
264339_at	AT1G70290.1, ATTPS8	Encodes an enzyme putatively involved in trehalose biosynthesis. Though the protein has both trehalose-6-phosphate synthase (TPS)-like and trehalose-6-phosphate phosphatase (TPP)-like domains, neither activity has been detected in enzymatic assays nor has the protein been able to complement yeast TPS or TPP mutants., Encodes an enzyme putatively involved in trehalose biosynthesis. Though the prot…	AT1G70290	2.081	719	4.231	8.323	7.355e-10	8.843e-09	12.06	6.134	6.648	6.187	5.855	6.206	7.959	8.576	8.326	8.287
253438_at	SHM3, SHM3	SHM3 (SERINE HYDROXYMETHYLTRANSFERASE 3); glycine hydroxymethyltransferase; similar to SHM1 (SERINE HYDROXYMETHYLTRANSFERASE 1), glycine hydroxymethyltransferase [Arabidopsis thaliana] (TAIR:AT4G37930.1); similar to Glycine/serine hydroxymethyltransferase (ISS) [Ostreococcus tauri] (GB:CAL58340.1); contains InterPro domain Glycine hydroxymethyltransferase; (InterPro:IPR001085)	AT4G32520	2.078	720	4.22221	7.656	5.085e-09	5.241e-08	10.12	6.278	6.514	5.887	5.202	5.97025	8.986	7.467	7.692	8.04833
250363_at		similar to unknown protein [Arabidopsis thaliana] (TAIR:AT1G68910.1); similar to putative protein [Medicago truncatula] (GB:ABE91791.1); contains InterPro domain Prefoldin; (InterPro:IPR009053)	AT5G11390	2.077	721	4.21929	12.58	1.22e-14	3.731e-13	23.17	8.934	8.708	8.324	8.431	8.59925	10.65	10.8	10.58	10.6767
249610_at		similar to Os02g0815400 [Oryza sativa (japonica cultivar-group)] (GB:NP_001048502.1)	AT5G37360	2.076	722	4.21637	10.44	2.319e-12	4.349e-11	17.87	6.001	5.618	6.378	5.445	5.8605	8.016	7.705	8.09	7.937
244992_s_at	ATCG00900.1, RPS7.1, ATCG01240.1, RPS7.2	encodes a chloroplast ribosomal protein S7, a constituent of the small subunit of the ribosomal complex, encodes a chloroplast ribosomal protein S7, a constituent of the small subunit of the ribosomal complex, 30S chloroplast ribosomal protein S7, 30S chloroplast ribosomal protein S7	multiple	2.074	723	4.21052	5.536	3.027e-06	1.794e-05	3.722	6.35	7.708	7.837	6.797	7.173	9.039	9.23	9.471	9.24667
247520_at		cytochrome c oxidase subunit Vc, putative / COX5C, putative; Identical to Probable cytochrome c oxidase polypeptide Vc-3 (EC 1.9.3.1) (Cytochrome c oxidase subunit 5c-3) [Arabidopsis Thaliana] (GB:Q9FLK2); similar to cytochrome c oxidase subunit Vc family protein / COX5C family protein [Arabidopsis thaliana] (TAIR:AT2G47380.1); similar to Os12g0561000 [Oryza sativa (japonica cultivar-group)] (GB:…	AT5G61310	2.07	724	4.19887	10.95	6.278e-13	1.348e-11	19.19	4.924	4.801	4.463	4.866	4.7635	7.11	6.499	6.892	6.83367
257104_at		ER lumen protein retaining receptor, putative / HDEL receptor, putative; similar to ERD2 (ER lumen protein retaining receptor 2), receptor [Arabidopsis thaliana] (TAIR:AT1G29330.1); similar to ER lumen protein retaining receptor (HDEL receptor) (PGP169-12) (GB:Q9ZTN2); contains InterPro domain ER lumen protein retaining receptor; (InterPro:IPR000133)	AT3G25040	2.065	725	4.18434	12.68	9.717e-15	3.028e-13	23.4	6.111	6.477	5.68	5.947	6.05375	8.329	7.986	8.041	8.11867
244969_at	ATCG00650.1, RPS18	chloroplast-encoded ribosomal protein S18, chloroplast-encoded ribosomal protein S18	ATCG00650	2.065	726	4.18434	7.335	1.308e-08	1.245e-07	9.168	3.537	4.596	3.539	4.61	4.0705	6.044	6.035	6.329	6.136
253453_at		protein phosphatase 2C, putative / PP2C, putative; similar to protein phosphatase 2C, putative / PP2C, putative [Arabidopsis thaliana] (TAIR:AT2G25070.1); similar to protein phosphatase type-2C [Zea mays] (GB:AAG43835.1); similar to Os06g0651600 [Oryza sativa (japonica cultivar-group)] (GB:NP_001058229.1); similar to Os02g0180000 [Oryza sativa (japonica cultivar-group)] (GB:NP_001046088.1); conta…	AT4G31860	2.064	727	4.18144	14.12	3.96e-16	1.714e-14	26.62	9.123	9.005	8.778	8.762	8.917	10.75	11.08	11.12	10.9833
245004_at	ATCG00300.1, YCF9	encodes PsbZ, which is a subunit of photosystem II. In Chlamydomonas, this protein has been shown to be essential in the interaction between PS II and the light harvesting complex II., encodes PsbZ, which is a subunit of photosystem II. In Chlamydomonas, this protein has been shown to be essential in the interaction between PS II and the light harvesting complex II.	ATCG00300	2.062	728	4.17565	8.818	1.819e-10	2.427e-09	13.47	4.527	4.867	4.529	5.204	4.78175	6.466	7.149	6.916	6.84367
261536_at	KEA1	K efflux antiporter KEA1	AT1G01790	2.061	729	4.17275	14.66	1.259e-16	5.907e-15	27.78	7.706	7.471	7.416	7.084	7.41925	9.513	9.485	9.443	9.48033
260195_at		unknown protein	AT1G67540	2.06	730	4.16986	11.92	5.811e-14	1.55e-12	21.59	7.244	7.43	7.21	7.626	7.3775	9.427	9.261	9.624	9.43733
248258_at		nuclear movement family protein; similar to nuclear movement family protein [Arabidopsis thaliana] (TAIR:AT4G27890.1); similar to salt tolerance protein 5-like protein [Solanum tuberosum] (GB:ABB16978.1); contains InterPro domain HSP20-like chaperone; (InterPro:IPR008978); contains InterPro domain CS; (InterPro:IPR007052)	AT5G53400	2.058	731	4.16409	11.34	2.382e-13	5.589e-12	20.17	7.947	7.817	7.231	7.695	7.6725	9.686	9.534	9.971	9.73033
253012_at		glycine-rich protein; similar to unknown protein [Arabidopsis thaliana] (TAIR:AT2G22660.2); similar to Protein of unknown function DUF1399 [Medicago truncatula] (GB:ABE84186.1); contains InterPro domain Protein of unknown function DUF1399; (InterPro:IPR009836)	AT4G37900	2.057	732	4.1612	9.985	7.599e-12	1.291e-10	16.67	4.569	4.653	4.973	5.466	4.91525	6.442	7.2	7.274	6.972
250841_at		spermidine synthase-related / putrescine aminopropyltransferase-related; similar to unknown protein [Arabidopsis thaliana] (TAIR:AT2G31740.1); similar to Os08g0520400 [Oryza sativa (japonica cultivar-group)] (GB:NP_001062267.1); similar to Os04g0379300 [Oryza sativa (japonica cultivar-group)] (GB:NP_001052588.1); similar to unnamed protein product [Homo sapiens] (GB:BAB55240.1); contains InterPro…	AT5G04610	2.056	733	4.15832	13.45	1.715e-15	6.351e-14	25.15	5.536	5.645	5.689	5.938	5.702	7.642	7.537	8.093	7.75733
265718_at	AT2G03340.1, WRKY3	Encodes WRKY DNA-binding protein 3 (WRKY3)., Encodes WRKY DNA-binding protein 3 (WRKY3).	AT2G03340	2.056	734	4.15832	9.033	9.987e-11	1.39e-09	14.08	4.163	4.53	4.56	4.858	4.52775	5.496	6.998	7.257	6.58367
263973_at	AT2G42740.1, RPL16A	encodes a cytosolic ribosomal protein L16, which is a constituent of 60S large ribosomal complex. Gene is expressed in root stele and anthers and expression is induced by auxin treatment., encodes a cytosolic ribosomal protein L16, which is a constituent of 60S large ribosomal complex. Gene is expressed in root stele and anthers and expression is induced by auxin treatment.	AT2G42740	2.056	735	4.15832	7.641	5.303e-09	5.444e-08	10.08	5.185	4.84	4.608	5.543	5.044	7.177	6.933	7.192	7.10067
249377_at		similar to unknown protein [Arabidopsis thaliana] (TAIR:AT2G41730.1)	AT5G40690	2.056	736	4.15832	6.969	3.895e-08	3.387e-07	8.072	5.54	6.398	6.156	5.442	5.884	8.294	7.663	7.862	7.93967
246938_at	CYCA2;1	core cell cycle genes	AT5G25380	2.055	737	4.15544	13.31	2.327e-15	8.372e-14	24.84	6.774	6.601	6.534	6.587	6.624	8.652	8.767	8.619	8.67933
264698_at		RNA recognition motif (RRM)-containing protein; similar to unknown protein [Arabidopsis thaliana] (TAIR:AT2G22795.1); similar to Os02g0326200 [Oryza sativa (japonica cultivar-group)] (GB:NP_001046705.1); similar to RNA recognition motif (RRM)-containing protein-like [Oryza sativa (japonica cultivar-group)] (GB:BAD15694.1); contains InterPro domain Nucleotide-binding, alpha-beta plait; (InterPro:I…	AT1G70200	2.054	738	4.15256	8.163	1.165e-09	1.355e-08	11.6	4.349	4.239	4.529	3.905	4.2555	6.249	6.536	6.144	6.30967
249178_at		sterol carrier protein 2 (SCP-2) family protein; similar to Sterol-binding [Medicago truncatula] (GB:ABE88913.1); contains InterPro domain Sterol-binding; (InterPro:IPR003033)	AT5G42890	2.05	739	4.14106	13.06	4.076e-15	1.386e-13	24.27	8.622	8.365	7.902	8.303	8.298	10.34	10.42	10.29	10.35
259710_at		aminotransferase class I and II family protein; similar to AAT/ATAAT/MEE17 (maternal effect embryo arrest 17), aspartate transaminase [Arabidopsis thaliana] (TAIR:AT2G22250.3); similar to Os09g0453800 [Oryza sativa (japonica cultivar-group)] (GB:NP_001063347.1); similar to putative asparate aminotransferase [Hordeum vulgare] (GB:BAE86874.1); contains InterPro domain 1-aminocyclopropane-1-carboxyl…	AT1G77670	2.05	740	4.14106	10.73	1.096e-12	2.216e-11	18.63	5.982	5.969	6.687	6.038	6.169	8.527	8.278	7.85	8.21833
259830_at		leucine-rich repeat family protein; similar to F-box family protein (FBL4) [Arabidopsis thaliana] (TAIR:AT4G15475.1); similar to Cyclin-like F-box [Medicago truncatula] (GB:ABE87204.1); contains InterPro domain Leucine-rich repeat; (InterPro:IPR001611); contains InterPro domain Leucine-rich repeat, cysteine-containing; (InterPro:IPR007089)	AT1G80630	2.05	741	4.14106	10.52	1.884e-12	3.599e-11	18.08	5.797	5.958	6.507	6.685	6.23675	8.474	8.072	8.316	8.28733
261632_at		similar to Os06g0618600 [Oryza sativa (japonica cultivar-group)] (GB:NP_001058085.1); similar to E set domain-containing protein [Dictyostelium discoideum AX4] (GB:XP_642605.1); contains InterPro domain RNA polymerase subunit, RPB5/RPB6-like; (InterPro:IPR009026)	AT1G50120	2.046	742	4.12959	11.86	6.76e-14	1.785e-12	21.44	5.91	6.164	5.499	6.495	6.017	8.126	7.885	8.178	8.063
251638_at		40S ribosomal protein S2 (RPS2D); Identical to 40S ribosomal protein S2-4 (RPS2D) [Arabidopsis Thaliana] (GB:Q9SCM3); similar to 40S ribosomal protein S2, putative [Arabidopsis thaliana] (TAIR:AT1G58684.1); similar to 40S ribosomal protein S2, putative [Arabidopsis thaliana] (TAIR:AT1G58983.1); similar to 40S ribosomal protein S2 (RPS2B) [Arabidopsis thaliana] (TAIR:AT1G59359.1); similar to Ribos…	AT3G57490	2.046	743	4.12959	11.11	4.188e-13	9.346e-12	19.6	5.719	5.578	5.551	5.495	5.58575	7.665	7.498	7.731	7.63133
246315_at		similar to Os03g0594700 [Oryza sativa (japonica cultivar-group)] (GB:NP_001050593.1)	AT3G56870	2.046	744	4.12959	7.696	4.513e-09	4.686e-08	10.24	4.907	4.965	5.109	4.914	4.97375	5.855	7.605	7.6	7.02
262227_s_at	AT1G53750.1, RPT1A	26S proteasome AAA-ATPase subunit RPT1a (RPT1a) mRNA,, 26S proteasome AAA-ATPase subunit RPT1a (RPT1a) mRNA,, 26S proteasome AAA-ATPase subunit, putative; similar to RPT1A (regulatory particle triple-A 1A), ATPase [Arabidopsis thaliana] (TAIR:AT1G53750.1); similar to 26S protease regulatory subunit 7 (26S proteasome subunit 7) (26S proteasome AAA-ATPase subunit RPT1) (Regulatory particle triple-A…	multiple	2.045	745	4.12673	12.92	5.553e-15	1.825e-13	23.96	7.388	7.19	6.632	7.08	7.0725	9.194	9.041	9.116	9.117
252825_at	AT4G39890.1	AtRABH1c (Arabidopsis Rab GTPase homolog H1c); GTP binding; similar to AtRABH1d (Arabidopsis Rab GTPase homolog H1d), GTP binding [Arabidopsis thaliana] (TAIR:AT2G22290.1); similar to 80A08_22 [Brassica rapa subsp. pekinensis] (GB:AAZ67607.1); contains InterPro domain Small GTP-binding protein domain; (InterPro:IPR005225); contains InterPro domain Ras small GTPase, Rab type; (InterPro:IPR003579);…	AT4G39890	2.044	746	4.12387	11.32	2.521e-13	5.869e-12	20.11	6.88	6.595	6.389	6.683	6.63675	8.657	8.662	8.722	8.68033
257638_at				2.044	747	4.12387	9.591	2.177e-11	3.436e-10	15.61	4.384	4.299	3.851	4.01	4.136	5.622	6.553	6.363	6.17933
247311_at		DNA-directed DNA polymerase delta catalytic subunit, putative (POLD1); Identical to DNA polymerase delta catalytic subunit (EC 2.7.7.7) (POLD1) [Arabidopsis Thaliana] (GB:Q9LVN7); similar to ATREV3 (Arabidopsis thaliana recovery protein 3), DNA binding [Arabidopsis thaliana] (TAIR:AT1G67500.1); similar to DNA polymerase delta subunit [Chlorella pyrenoidosa] (GB:BAE48221.1); similar to DNA polymer…	AT5G63960	2.043	748	4.12102	8.651	2.901e-10	3.721e-09	13	5.049	5.148	5.19	5.282	5.16725	6.6	7.172	7.857	7.20967
252102_at	LTI30	Belongs to the dehydrin protein family, which contains highly conserved stretches of 7-17 residues that are repetitively scattered in their sequences, the K-, S-, Y- and lysine rich segments. LTI29 and LTI30 double overexpressors confer freeze tolerance. Located in membranes. mRNA upregulated by water deprivation and abscisic acid.	AT3G50970	2.04	749	4.11246	9.228	5.846e-11	8.498e-10	14.62	5.836	5.73	5.394	5.456	5.604	7.229	8.733	6.971	7.64433
265096_at		similar to unknown protein [Arabidopsis thaliana] (TAIR:AT5G44040.1); similar to At1g04030 [Coffea canephora] (GB:ABD93477.2); similar to Os04g0511700 [Oryza sativa (japonica cultivar-group)] (GB:NP_001053294.1); similar to OSIGBa0157K09-H0214G12.18 [Oryza sativa (indica cultivar-group)] (GB:CAH68007.1)	AT1G04030	2.038	750	4.10676	12.95	5.237e-15	1.729e-13	24.02	6.728	6.86	7.118	6.759	6.86625	8.615	9.068	9.029	8.904
258635_at		protein binding / zinc ion binding; similar to PHD finger family protein [Arabidopsis thaliana] (TAIR:AT3G52100.1); similar to PREDICTED: hypothetical protein [Strongylocentrotus purpuratus] (GB:XP_795757.2); similar to Os12g0527800 [Oryza sativa (japonica cultivar-group)] (GB:NP_001066909.1); contains InterPro domain Zinc finger, FYVE/PHD-type; (InterPro:IPR011011); contains InterPro domain Zinc…	AT3G08020	2.038	751	4.10676	11.14	3.887e-13	8.709e-12	19.68	5.669	4.902	4.753	5.296	5.155	7.281	7.14	7.159	7.19333
258737_at		similar to unknown protein [Arabidopsis thaliana] (TAIR:AT5G26740.3); similar to Protein of unknown function [Medicago truncatula] (GB:ABD32854.1); contains InterPro domain Protein of unknown function DUF300; (InterPro:IPR005178)	AT3G05940	2.038	752	4.10676	8.525	4.148e-10	5.219e-09	12.64	5.953	5.846	5.807	5.641	5.81175	8.752	7.091	7.706	7.84967
264344_at		aspartyl protease family protein; similar to pepsin A [Arabidopsis thaliana] (TAIR:AT1G62290.2); similar to aspartyl protease family protein [Arabidopsis thaliana] (TAIR:AT4G04460.1); similar to aspartic protease (GB:AAB03108.1); similar to Aspartic proteinase precursor (GB:O04057); similar to aspartic proteinase [Theobroma cacao] (GB:CAC86004.1); contains InterPro domain Saposin-like; (InterPro:…	AT1G11910	2.036	753	4.10107	16.28	4.924e-18	3.155e-16	31.03	9.923	9.808	9.862	9.939	9.883	11.83	11.98	11.95	11.92
245885_at		phosphate-responsive protein, putative; similar to phosphate-responsive protein, putative [Arabidopsis thaliana] (TAIR:AT5G64260.1); similar to erg-1 [Solanum tuberosum] (GB:AAP42136.1); contains InterPro domain Phosphate-induced protein 1 conserved region; (InterPro:IPR006766)	AT5G09440	2.036	754	4.10107	13.12	3.581e-15	1.232e-13	24.4	7.265	7.489	7.685	7.416	7.46375	9.422	9.482	9.597	9.50033
265703_at		ankyrin repeat family protein; similar to ankyrin repeat family protein [Arabidopsis thaliana] (TAIR:AT4G19150.1); similar to putative ankyrin [Oryza sativa (japonica cultivar-group)] (GB:AAK16185.2); contains InterPro domain Ankyrin; (InterPro:IPR002110)	AT2G03430	2.033	755	4.09255	15.08	5.265e-17	2.651e-15	28.65	6.59	6.503	6.462	6.463	6.5045	8.247	8.642	8.723	8.53733
266727_at	AT2G03150.1	EMB1579 (EMBRYO DEFECTIVE 1579); binding; similar to unknown protein [Arabidopsis thaliana] (TAIR:AT2G22795.1); similar to calmodulin-like [Oryza sativa (japonica cultivar-group)] (GB:BAD53749.1); similar to Os06g0562700 [Oryza sativa (japonica cultivar-group)] (GB:NP_001057877.1); contains InterPro domain EF-Hand type; (InterPro:IPR011992); contains InterPro domain Calcium-binding EF-hand; (Inte…	AT2G03150	2.032	756	4.08971	13.72	9.482e-16	3.729e-14	25.74	5.81	5.981	5.832	5.812	5.85875	8.078	7.796	7.798	7.89067
265819_at		similar to conserved hypothetical protein [Medicago truncatula] (GB:ABE81091.1); similar to Os06g0715200 [Oryza sativa (japonica cultivar-group)] (GB:NP_001058582.1)	AT2G17972	2.032	757	4.08971	10.39	2.661e-12	4.935e-11	17.73	4.864	4.794	4.571	5.234	4.86575	6.967	6.81	6.916	6.89767
248501_at	AT5G50440.1, MEMB12	member of Membrin Gene Family, member of Membrin Gene Family	AT5G50440	2.03	758	4.08405	12.18	3.084e-14	8.654e-13	22.23	5.803	6.775	6.444	6.505	6.38175	8.211	8.525	8.499	8.41167
257736_at		similar to unknown protein [Arabidopsis thaliana] (TAIR:AT5G40620.1); contains domain E set domains (SSF81296)	AT3G27410	2.029	759	4.08122	10.9	7.059e-13	1.496e-11	19.07	10.27	10.04	10.07	10.11	10.1225	12.05	12.21	12.19	12.15
263930_at		integral membrane Yip1 family protein; similar to integral membrane Yip1 family protein [Arabidopsis thaliana] (TAIR:AT3G52760.1); similar to Protein of unknown function DUF649 [Medicago truncatula] (GB:ABE77839.1); contains InterPro domain Yip1 domain; (InterPro:IPR006977)	AT2G36300	2.028	760	4.07839	12.87	6.315e-15	2.058e-13	23.83	8.198	8.361	8.155	8.376	8.2725	10.31	10.29	10.3	10.3
250036_at		U-box domain-containing protein; similar to armadillo/beta-catenin repeat family protein / U-box domain-containing protein [Arabidopsis thaliana] (TAIR:AT5G18320.1); similar to U box [Medicago truncatula] (GB:ABE90370.1); contains InterPro domain U box; (InterPro:IPR003613)	AT5G18340	2.027	761	4.07556	8.199	1.052e-09	1.232e-08	11.7	4.898	4.675	4.253	4.522	4.587	6.547	6.033	7.263	6.61433
257421_at		similar to unknown protein [Arabidopsis thaliana] (TAIR:AT1G62420.1); similar to uncharacterized plant-specific domain TIGR01615 family protein, expressed [Oryza sativa (japonica cultivar-group)] (GB:ABA93251.2); contains InterPro domain Protein of unknown function DUF506, plant; (InterPro:IPR006502)	AT1G12030	2.024	762	4.0671	11.76	8.607e-14	2.201e-12	21.2	6.527	6.433	6.896	6.854	6.6775	8.62	8.745	8.74	8.70167
253482_at		60S ribosomal protein L39 (RPL39C); Identical to 60S ribosomal protein L39-1 (RPL39C) [Arabidopsis Thaliana] (GB:P51424;GB:Q541X1;GB:Q93VI7;GB:Q9SIS1); similar to 60S ribosomal protein L39 (RPL39B) [Arabidopsis thaliana] (TAIR:AT3G02190.1); similar to putative 60S ribosomal protein L39 [Oryza sativa (japonica cultivar-group)] (GB:BAD19088.1); similar to Os02g0797200 [Oryza sativa (japonica cultiv…	AT4G31985	2.024	763	4.0671	11.58	1.321e-13	3.276e-12	20.76	4.356	4.436	3.926	4.385	4.27575	6.619	6.322	5.958	6.29967
253643_at		similar to unknown protein [Arabidopsis thaliana] (TAIR:AT5G12010.1); similar to Os01g0582600 [Oryza sativa (japonica cultivar-group)] (GB:NP_001043414.1); similar to Os05g0593000 [Oryza sativa (japonica cultivar-group)] (GB:NP_001056499.1); similar to unknown protein [Oryza sativa (japonica cultivar-group)] (GB:BAD72250.1)	AT4G29780	2.024	764	4.0671	7.846	2.919e-09	3.129e-08	10.68	5.803	5.681	5.189	4.74	5.35325	7.383	7.257	7.49	7.37667
257840_at	AGC2-1	Arabidopsis protein kinase	AT3G25250	2.021	765	4.05865	10.26	3.67e-12	6.628e-11	17.41	5.784	5.387	5.843	5.978	5.748	7.975	7.683	7.649	7.769
264772_at		T-complex protein 11; similar to T-complex protein 11 [Arabidopsis thaliana] (TAIR:AT4G09150.1); similar to OJ000114_01.6 [Oryza sativa (japonica cultivar-group)] (GB:CAE03125.3); similar to Os02g0556700 [Oryza sativa (japonica cultivar-group)] (GB:NP_001047132.1); similar to H0525C06.4 [Oryza sativa (indica cultivar-group)] (GB:CAH66841.1); contains InterPro domain T-complex 11; (InterPro:IPR008…	AT1G22930	2.02	766	4.05584	13.55	1.371e-15	5.196e-14	25.37	6.969	7.332	7.045	7.011	7.08925	9.265	9.117	8.946	9.10933
266725_at	AT2G03170.1	ASK14 (ARABIDOPSIS SKP1-LIKE 14); protein binding / ubiquitin-protein ligase; similar to ASK15 (ARABIDOPSIS SKP1-LIKE 15), ubiquitin-protein ligase [Arabidopsis thaliana] (TAIR:AT3G25650.1); similar to kinetochore protein [Brassica juncea] (GB:BAB85606.1); similar to kinetochore protein [Brassica juncea] (GB:BAB85607.1); contains InterPro domain SKP1 component; (InterPro:IPR001232)	AT2G03170	2.013	767	4.03621	11.47	1.735e-13	4.171e-12	20.49	5.629	6.337	5.918	6.086	5.9925	7.943	7.77	8.303	8.00533
256144_at		guanine nucleotide-binding family protein / activated protein kinase C receptor, putative / RACK, putative; similar to guanine nucleotide-binding family protein / activated protein kinase C receptor (RACK1) [Arabidopsis thaliana] (TAIR:AT3G18130.1); similar to Guanine nucleotide-binding protein subunit beta-like protein (GB:Q39336); contains InterPro domain WD-40 repeat; (InterPro:IPR001680)	AT1G48630	2.011	768	4.03062	8.838	1.718e-10	2.301e-09	13.53	6.88	6.575	5.974	6.826	6.56375	8.809	8.277	8.638	8.57467
258217_at	AT3G18000.1, NMT1	Arabidopsis thaliana N-methyltransferase-like protein mRNA., Arabidopsis thaliana N-methyltransferase-like protein mRNA.	AT3G18000	2.009	769	4.02503	8.201	1.045e-09	1.226e-08	11.71	6.288	6.948	6.492	6.336	6.516	8.326	8.657	8.591	8.52467
244940_at	ATCG00905.1, RPS12C, ATCG01230.1, RPS12B	chloroplast gene encoding ribosomal protein s12. The gene is located in three distinct loci on the chloroplast genome and is transpliced to make one transcript., chloroplast gene encoding ribosomal protein s12. The gene is located in three distinct loci on the chloroplast genome and is transpliced to make one transcript., chloroplast gene encoding ribosomal protein s12. The gene is located in thr…	multiple	2.009	770	4.02503	6.108	5.277e-07	3.663e-06	5.463	5.19	6.195	6.398	5.722	5.87625	7.775	7.937	7.942	7.88467
249074_at		bZIP transcription factor family protein; similar to GBF4 (G-box binding factor 4), transcription factor [Arabidopsis thaliana] (TAIR:AT1G03970.1); similar to cAMP response element binding (CREB) protein [Medicago truncatula] (GB:ABE83168.1); contains InterPro domain Eukaryotic transcription factor, DNA-binding; (InterPro:IPR008917); contains InterPro domain bZIP transcription factor, bZIP_1; (In…	AT5G44080	2.008	771	4.02224	9.321	4.521e-11	6.749e-10	14.88	5.659	5.602	5.831	5.797	5.72225	7.862	7.666	7.663	7.73033
250978_at		phosphatidic acid phosphatase-related / PAP2-related; similar to PREDICTED: similar to Dolichyldiphosphatase 1 (Dolichyl pyrophosphate phosphatase 1) (Protein 2-23) [Rattus norve (GB:XP_231129.3); similar to Os03g0288700 [Oryza sativa (japonica cultivar-group)] (GB:NP_001049787.1); contains InterPro domain Phosphoesterase, PA-phosphatase related; (InterPro:IPR000326); contains InterPro domain Aci…	AT5G03080	2.007	772	4.01946	11.82	7.296e-14	1.907e-12	21.36	7.82	8.067	7.904	7.82	7.90275	10.04	9.858	9.835	9.911
259072_at	AT3G11700.1	beta-Ig-H3 domain-containing protein / fasciclin domain-containing protein; Identical to Fasciclin-like arabinogalactan protein 18 precursor (FLA18) [Arabidopsis Thaliana] (GB:Q93W32;GB:Q9SRM7); similar to beta-Ig-H3 domain-containing protein / fasciclin domain-containing protein [Arabidopsis thaliana] (TAIR:AT3G52370.1); similar to beta-Ig-H3 domain-containing protein / fasciclin domain-containi…	AT3G11700	2.005	773	4.01389	9.734	1.481e-11	2.416e-10	16	7.56	7.271	6.66	7.021	7.128	9.21	9.128	9.062	9.13333
258334_at		pentatricopeptide (PPR) repeat-containing protein; similar to pentatricopeptide (PPR) repeat-containing protein [Arabidopsis thaliana] (TAIR:AT3G06920.1); similar to putative membrane-associated protein [Oryza sativa (japonica cultivar-group)] (GB:AAL58263.1); similar to Os07g0249100 [Oryza sativa (japonica cultivar-group)] (GB:NP_001059290.1); similar to Os02g0266200 [Oryza sativa (japonica cult…	AT3G16010	2.004	774	4.01111	10.6	1.528e-12	2.987e-11	18.29	5.233	4.582	5.218	4.928	4.99025	6.998	6.956	7.027	6.99367
259433_at		fringe-related protein; similar to fringe-related protein [Arabidopsis thaliana] (TAIR:AT4G00300.1); similar to hypothetical protein [Trifolium pratense] (GB:BAE71200.1); contains InterPro domain Protein of unknown function DUF604; (InterPro:IPR006740)	AT1G01570	2.004	775	4.01111	8.427	5.476e-10	6.73e-09	12.36	5.363	5.393	5.308	5.094	5.2895	7.424	7.148	7.309	7.29367
265184_at		similar to unknown protein [Arabidopsis thaliana] (TAIR:AT1G70420.1); similar to Os01g0639600 [Oryza sativa (japonica cultivar-group)] (GB:NP_001043675.1); similar to Protein of unknown function DUF1645 [Medicago truncatula] (GB:ABE93113.1); contains InterPro domain Protein of unknown function DUF1645; (InterPro:IPR012442)	AT1G23710	2.003	776	4.00833	12.83	6.851e-15	2.22e-13	23.75	5.831	5.61	5.677	5.066	5.546	7.733	7.297	7.618	7.54933
245299_at	AT4G17530.1, RAB1C, AT4G17530.1, RAB1C	RAB1C; GTP binding; similar to AtRABD2b/AtRab1A (Arabidopsis Rab GTPase homolog D2b), GTP binding [Arabidopsis thaliana] (TAIR:AT5G47200.1); similar to GTP-binding protein, putative [Brassica oleracea] (GB:ABD65068.1); contains InterPro domain Small GTP-binding protein domain; (InterPro:IPR005225); contains InterPro domain Ras small GTPase, Rab type; (InterPro:IPR003579); contains InterPro domain…	AT4G17530	2.002	777	4.00555	12.73	8.584e-15	2.712e-13	23.52	7.626	7.928	7.587	7.567	7.677	9.77	9.634	9.632	9.67867
263553_at	AT2G16430.2, AT2G16430.2	PAP10; protein serine/threonine phosphatase; similar to PAP1 (PURPLE ACID PHOSPHATASE 1), acid phosphatase/ protein serine/threonine phosphatase [Arabidopsis thaliana] (TAIR:AT2G27190.1); similar to purple acid phosphatase [Medicago truncatula] (GB:AAX20028.1); contains InterPro domain Metallophosphoesterase; (InterPro:IPR004843), PAP10; acid phosphatase/ protein serine/threonine phosphatase; sim…	AT2G16430	2.001	778	4.00277	14.27	2.86e-16	1.267e-14	26.95	7.896	7.672	7.473	7.667	7.677	9.679	9.759	9.596	9.678
262578_at		hAT-like transposase family (hobo/Ac/Tam3), has a 5.1e-59 P-value blast match to GB:CAA29005 ORFa of Maize Ac (hAT-element) (Zea mays)	AT1G15300	2.001	779	4.00277	11.59	1.287e-13	3.194e-12	20.79	5.939	5.758	5.146	5.496	5.58475	7.424	7.727	7.605	7.58533
264857_at	AT1G24170.1	Encodes a protein with putative galacturonosyltransferase activity.	AT1G24170	2.001	780	4.00277	10.78	9.582e-13	1.964e-11	18.76	6.803	7.214	7.031	7.095	7.03575	9.035	9.12	8.956	9.037
256854_at		proteasome-related; similar to hypothetical protein [Trifolium pratense] (GB:BAE71213.1); contains InterPro domain Armadillo-like helical; (InterPro:IPR011989); contains InterPro domain HEAT; (InterPro:IPR000357)	AT3G15180	1.999	781	3.99723	11.85	6.875e-14	1.811e-12	21.42	5.104	5.273	5.092	4.886	5.08875	7.169	6.593	7.502	7.088
265093_at		ABC transporter family protein; Identical to Non-intrinsic ABC protein 4 (GCN-related protein 2) (NAP4) [Arabidopsis Thaliana] (GB:Q3EDJ0;GB:Q9ZWB0); similar to POP1 [Arabidopsis thaliana] (TAIR:AT5G44110.1); similar to Lipid exporter ABCA1 and related proteins, ABC superfamily (ISS) [Ostreococcus tauri] (GB:CAL55166.1); similar to Os02g0810300 [Oryza sativa (japonica cultivar-group)] (GB:NP_0010…	AT1G03905	1.999	782	3.99723	11.61	1.23e-13	3.062e-12	20.84	4.356	4.971	5.04	4.763	4.7825	6.81	6.702	6.834	6.782
266386_at		homeobox-leucine zipper family protein / lipid-binding START domain-containing protein; similar to homeobox-leucine zipper family protein / lipid-binding START domain-containing protein [Arabidopsis thaliana] (TAIR:AT1G05230.2); similar to PDF2 (PROTODERMAL FACTOR2), DNA binding / transcription factor [Arabidopsis thaliana] (TAIR:AT4G04890.1); similar to ATML1 (MERISTEM LAYER 1), DNA binding [Ara…	AT2G32370	1.999	783	3.99723	11	5.57e-13	1.205e-11	19.31	5.467	5.153	4.997	5.586	5.30075	7.456	7.305	7.139	7.3
253646_at	ATMKK2	encodes a MAP kinase kinase 2 that regulates MPK6 and MPK4 in response to cold and salt stresses. Co-expression with MEKK1 in protoplasts activated MKK2 activity, suggesting that MEKK1 may be a regulator of MKK2.	AT4G29810	1.998	784	3.99446	8.471	4.829e-10	5.993e-09	12.49	5.492	5.084	5.008	5.02	5.151	8.15	6.267	7.03	7.149
257970_at		similar to unknown protein [Arabidopsis thaliana] (TAIR:AT5G40510.1); similar to Clostridium pasteurianum ferredoxin homolog [Solanum tuberosum] (GB:AAB33256.1); contains InterPro domain Thioredoxin-like fold; (InterPro:IPR012336); contains InterPro domain Sucraseferredoxin-like; (InterPro:IPR009737); contains InterPro domain Thioredoxin fold; (InterPro:IPR012335)	AT3G27570	1.996	785	3.98893	11.77	8.349e-14	2.145e-12	21.23	5.995	5.759	5.756	5.948	5.8645	7.377	8.023	8.18	7.86
245024_at	ATCG00120.1, ATPA	Encodes the ATPase alpha subunit, which is a subunit of ATP synthase and part of the CF1 portion which catalyzes the conversion of ADP to ATP using the proton motive force. This complex is located in the thylakoid membrane of the chloroplast., Encodes the ATPase alpha subunit, which is a subunit of ATP synthase and part of the CF1 portion which catalyzes the conversion of ADP to ATP using the pro…	ATCG00120	1.996	786	3.98893	6.214	3.825e-07	2.728e-06	5.785	5.831	5.606	6.203	6.349	5.99725	7.557	8.005	8.42	7.994
246174_s_at		pentatricopeptide (PPR) repeat-containing protein; similar to pentatricopeptide (PPR) repeat-containing protein [Arabidopsis thaliana] (TAIR:AT5G28380.1); similar to ACT11D09.4 [Cucumis melo] (GB:AAS80150.1); contains InterPro domain Pentatricopeptide repeat; (InterPro:IPR002885); contains InterPro domain Tetratricopeptide-like helical; (InterPro:IPR011990), pentatricopeptide (PPR) repeat-contain…	multiple	1.992	787	3.97788	11.29	2.71e-13	6.256e-12	20.04	7.946	7.644	7.04	7.275	7.47625	8.833	9.818	9.751	9.46733
266140_at		nodulin family protein; similar to nodulin family protein [Arabidopsis thaliana] (TAIR:AT2G39210.1); similar to nodulin family protein, putative [Oryza sativa (japonica cultivar-group)] (GB:ABF98224.1); similar to putative nodule-specific protein [Oryza sativa (japonica cultivar-group)] (GB:AAO37543.1); similar to nitrate and chloride transporter [Glycine max] (GB:AAW51884.1); contains InterPro d…	AT2G28120	1.992	788	3.97788	9.441	3.262e-11	4.997e-10	15.2	6.127	6.392	5.804	6.221	6.136	8.289	8.062	8.033	8.128
259415_at		similar to unknown protein [Arabidopsis thaliana] (TAIR:AT3G28770.1); similar to unnamed protein product [Tetraodon nigroviridis] (GB:CAF90174.1); similar to Os03g0374100 [Oryza sativa (japonica cultivar-group)] (GB:NP_001050211.1); contains InterPro domain Hepatocellular carcinoma-associated antigen 59; (InterPro:IPR010756)	AT1G02330	1.989	789	3.96962	10.08	5.865e-12	1.021e-10	16.94	5.889	6.461	5.805	6.177	6.083	7.983	8.063	8.168	8.07133
263245_at		F-box family protein; similar to F-box family protein [Arabidopsis thaliana] (TAIR:AT5G65850.1); similar to Probable disease resistance RPP8-like protein 2 (GB:Q9MAG6); contains InterPro domain Cyclin-like F-box; (InterPro:IPR001810); contains InterPro domain F-box associated type 3; (InterPro:IPR013187); contains InterPro domain Galactose oxidase, central; (InterPro:IPR011043); contains InterPro…	AT2G31470	1.987	790	3.96412	8.708	2.475e-10	3.207e-09	13.16	4.913	5.556	4.916	4.566	4.98775	6.818	7.265	6.841	6.97467
244983_at	ATCG00790.1, RPL16	chloroplast gene encoding a ribosomal protein L16, which is a constituent of 50S large ribosomal subunit, chloroplast gene encoding a ribosomal protein L16, which is a constituent of 50S large ribosomal subunit	ATCG00790	1.987	791	3.96412	7.579	6.375e-09	6.462e-08	9.89	4.146	4.609	4.853	4.151	4.43975	6.032	6.252	6.997	6.427
263278_at	AT2G14120.1	dynamin-like protein 2b (ADL2b); Identical to Dynamin-related protein 3B (Dynamin-like protein 2b) (DRP3B) [Arabidopsis Thaliana] (GB:Q8LFT2;GB:Q8LPH8;GB:Q8S8A4;GB:Q8S943;GB:Q9SI47); similar to ADL2 (ARABIDOPSIS DYNAMIN-LIKE 2), GTP binding / GTPase [Arabidopsis thaliana] (TAIR:AT4G33650.1); similar to OSJNBa0072D21.2 [Oryza sativa (japonica cultivar-group)] (GB:CAE02157.2); similar to Dynamin ce…	AT2G14120	1.985	792	3.95863	8.332	7.181e-10	8.653e-09	12.09	6.361	6.426	5.465	6.628	6.22	8.356	8.037	8.223	8.20533
257746_at	AT3G29200.1, CM1	L-ascorbate peroxidase, L-ascorbate peroxidase	AT3G29200	1.983	793	3.95314	11.46	1.768e-13	4.232e-12	20.47	5.449	5.64	6.072	5.429	5.6475	7.487	7.644	7.759	7.63
257869_at		ER lumen protein retaining receptor family protein; similar to ER lumen protein retaining receptor family protein [Arabidopsis thaliana] (TAIR:AT4G38790.1); similar to ER lumen retaining receptor family-like protein [Solanum tuberosum] (GB:ABB02637.1); contains InterPro domain ER lumen protein retaining receptor; (InterPro:IPR000133)	AT3G25160	1.98	794	3.94493	11.05	4.84e-13	1.069e-11	19.45	6.713	6.562	6.256	6.496	6.50675	8.884	8.277	8.299	8.48667
248863_at	AT5G46750.1	A member of ARF GAP domain (AGD), A thaliana has 15 members, grouped into four classes.	AT5G46750	1.98	795	3.94493	10.84	8.381e-13	1.746e-11	18.9	4.722	5.278	5.568	5.414	5.2455	7.316	7.279	7.08	7.225
247580_at		rRNA processing protein-related; similar to unknown protein [Arabidopsis thaliana] (TAIR:AT1G47970.1); similar to hypothetical protein DDBDRAFT_0201701 [Dictyostelium discoideum AX4] (GB:XP_645916.1); similar to Os01g0526200 [Oryza sativa (japonica cultivar-group)] (GB:NP_001043227.1); contains InterPro domain TRAUB; (InterPro:IPR012617)	AT5G61330	1.979	796	3.9422	10.74	1.072e-12	2.169e-11	18.65	5.477	5.585	6.154	5.433	5.66225	7.051	7.887	7.987	7.64167
246743_at		F-box family protein; similar to unknown protein [Arabidopsis thaliana] (TAIR:AT1G13780.1); similar to Cyclin-like F-box; FBD [Medicago truncatula] (GB:ABE80758.1); contains InterPro domain FBD-like; (InterPro:IPR006566); contains InterPro domain Cyclin-like F-box; (InterPro:IPR001810); contains InterPro domain FBD; (InterPro:IPR013596); contains InterPro domain Leucine-rich repeat 2; (InterPro:I…	AT5G27750	1.975	797	3.93128	9.894	9.673e-12	1.626e-10	16.43	5.986	5.963	5.889	5.787	5.90625	8.597	7.596	7.45	7.881
257700_at		LEM3 (ligand-effect modulator 3) family protein / CDC50 family protein; similar to LEM3 (ligand-effect modulator 3) family protein / CDC50 family protein [Arabidopsis thaliana] (TAIR:AT1G54320.1); similar to Os06g0665000 [Oryza sativa (japonica cultivar-group)] (GB:NP_001058302.1); similar to Os02g0173800 [Oryza sativa (japonica cultivar-group)] (GB:NP_001046043.1); similar to hypothetical protei…	AT3G12740	1.974	798	3.92856	12.34	2.149e-14	6.275e-13	22.6	7.084	6.948	6.32	6.538	6.7225	9.081	8.405	8.603	8.69633
260257_at		dolichol phosphate-mannose biosynthesis regulatory protein-related; similar to putative dolichol-phosphate (beta-D) mannosyltransferase 2 [Oryza sativa (japonica cultivar-group)] (GB:BAD10255.1); contains InterPro domain Dolichol phosphate-mannose biosynthesis regulatory; (InterPro:IPR009914)	AT1G74340	1.971	799	3.9204	8.547	3.892e-10	4.921e-09	12.7	4.906	5.237	5.621	4.455	5.05475	7.124	6.939	7.014	7.02567
251430_at		DNA-binding bromodomain-containing protein; similar to DNA-binding bromodomain-containing protein [Arabidopsis thaliana] (TAIR:AT2G44430.1); similar to Os08g0510700 [Oryza sativa (japonica cultivar-group)] (GB:NP_001062208.1); similar to chromosome scaffold protein p85 [Moneuplotes crassus] (GB:AAN75020.1); contains InterPro domain Bromodomain; (InterPro:IPR001487)	AT3G60110	1.968	800	3.91225	13.62	1.178e-15	4.518e-14	25.52	3.208	3.475	3.662	4.02	3.59125	5.499	5.429	5.749	5.559
259723_at	AT1G60960.1, IRT3	member of Fe(II) transporter isolog family, member of Fe(II) transporter isolog family	AT1G60960	1.968	801	3.91225	10.55	1.753e-12	3.371e-11	18.16	6.63	6.959	6.547	6.547	6.67075	8.31	8.6	9.007	8.639
260138_at	CAM4	encodes a calmodulin	AT1G66410	1.967	802	3.90954	9.368	3.985e-11	6.012e-10	15	6.673	6.93	6.85	6.679	6.783	8.737	8.749	8.763	8.74967
259745_at	AT1G71190.1, SAG18	Senescence associated gene (SAG). Expression induced by ozone. Mutant line ttn4 exhibits defects in seed development. Encodes a plant-specific protein of unknown function, Senescence associated gene (SAG). Expression induced by ozone. Mutant line ttn4 exhibits defects in seed development. Encodes a plant-specific protein of unknown function	AT1G71190	1.966	803	3.90683	16.26	5.115e-18	3.259e-16	30.99	7.272	7.154	7.115	6.969	7.1275	8.98	9.219	9.081	9.09333
261109_at	CKX5	This gene used to be called AtCKX6. It encodes a protein whose sequence is similar to cytokinin oxidase/dehydrogenase, which catalyzes the degradation of cytokinins.	AT1G75450	1.966	804	3.90683	9.762	1.376e-11	2.257e-10	16.08	6.045	6.036	6.036	6.219	6.084	7.978	8.013	8.161	8.05067
254059_at	ATHSP23.6-MITO	AtHSP23.6-mito mRNA, nuclear gene encoding mitochondrial	AT4G25200	1.966	805	3.90683	8.412	5.72e-10	7.011e-09	12.32	5.54	5.399	5.754	5.593	5.5715	7.735	6.983	7.895	7.53767
267536_at	PLDBETA1	phospholipase D (PLDbeta)	AT2G42010	1.964	806	3.90142	12.63	1.077e-14	3.322e-13	23.29	8.106	8.217	8.368	8.183	8.2185	9.965	10.28	10.3	10.1817
254731_at	AT4G13740.1	EMB2597 (EMBRYO DEFECTIVE 2597); similar to unknown protein [Arabidopsis thaliana] (TAIR:AT1G08300.1); similar to conserved hypothetical protein [Medicago truncatula] (GB:ABE91506.1)	AT4G13740	1.964	807	3.90142	8.619	3.182e-10	4.067e-09	12.91	6.311	5.654	6.564	6.014	6.13575	7.808	8.39	8.1	8.09933
248451_at		similar to unknown protein [Arabidopsis thaliana] (TAIR:AT4G25770.1); similar to Os03g0726800 [Oryza sativa (japonica cultivar-group)] (GB:NP_001051137.1); similar to putative protein [Oryza sativa] (GB:CAC39063.1); similar to Os08g0143700 [Oryza sativa (japonica cultivar-group)] (GB:NP_001060979.1); contains InterPro domain Esterase/lipase/thioesterase; (InterPro:IPR000379); contains InterPro do…	AT5G51180	1.964	808	3.90142	8.447	5.17e-10	6.381e-09	12.42	5.459	5.949	6.158	5.918	5.871	7.899	7.742	7.866	7.83567
252377_at		proton-dependent oligopeptide transport (POT) family protein; similar to proton-dependent oligopeptide transport (POT) family protein [Arabidopsis thaliana] (TAIR:AT1G18880.1); similar to proton-dependent oligopeptide transport (POT) family protein [Arabidopsis thaliana] (TAIR:AT5G62680.1); similar to nitrate transporter NRT1-1 [Glycine max] (GB:BAB19756.1); similar to nitrate transporter NRT1-5 …	AT3G47960	1.963	809	3.89872	7.611	5.802e-09	5.921e-08	9.985	5.184	4.634	4.845	5.402	5.01625	6.19	7.905	6.844	6.97967
267606_at		beta-ketoacyl-CoA synthase, putative; Identical to 3-ketoacyl-CoA synthase 11 (EC 2.3.1.-) (EC 2.3.1.119) (KCS-11) (Very- long-chain fatty acid condensing enzyme 11) (VLCFA condensing enzyme 11) (KCS11) [Arabidopsis Thaliana] (GB:O48780); similar to beta-ketoacyl-CoA synthase, putative [Arabidopsis thaliana] (TAIR:AT5G43760.1); similar to beta-ketoacyl-CoA synthase, putative [Arabidopsis thaliana…	AT2G26640	1.962	810	3.89602	11.31	2.571e-13	5.979e-12	20.09	6.153	6.228	6.557	6.285	6.30575	8.033	8.337	8.435	8.26833
257908_at		bile acid:sodium symporter family protein; similar to bile acid:sodium symporter family protein [Arabidopsis thaliana] (TAIR:AT4G12030.2); similar to Os02g0475400 [Oryza sativa (japonica cultivar-group)] (GB:NP_001046843.1); similar to Os09g0520600 [Oryza sativa (japonica cultivar-group)] (GB:NP_001063701.1); similar to putative anion:sodium symporter [Lycopersicon esculentum] (GB:AAU03362.1); co…	AT3G25410	1.962	811	3.89602	10.72	1.128e-12	2.277e-11	18.6	5.593	5.935	5.347	5.473	5.587	7.909	7.113	7.624	7.54867
257088_at		similar to unknown protein [Arabidopsis thaliana] (TAIR:AT1G50740.1); similar to hypothetical protein 11 [Plantago major] (GB:CAJ34819.1); similar to Os03g0584300 [Oryza sativa (japonica cultivar-group)] (GB:NP_001050565.1); similar to Os03g0568500 [Oryza sativa (japonica cultivar-group)] (GB:NP_001050510.1); contains InterPro domain Protein of unknown function UPF0136, Transmembrane; (InterPro:I…	AT3G20510	1.961	812	3.89332	11.07	4.61e-13	1.021e-11	19.5	5.96	5.884	6.002	6.09	5.984	8.158	7.728	7.95	7.94533
251130_at		proton-dependent oligopeptide transport (POT) family protein; similar to ATPTR2-B (NITRATE TRANSPORTER 1), transporter [Arabidopsis thaliana] (TAIR:AT2G02040.1); similar to proton-dependent oligopeptide transport (POT) family protein [Arabidopsis thaliana] (TAIR:AT3G54140.1); similar to proton-dependent oligopeptide transport (POT) family protein [Arabidopsis thaliana] (TAIR:AT1G62200.1); similar…	AT5G01180	1.958	813	3.88523	9.205	6.227e-11	9.013e-10	14.55	8.464	8.439	8.167	8.243	8.32825	10.23	10.33	10.29	10.2833
254788_at		ATP-binding family protein; similar to EMB1705 (EMBRYO DEFECTIVE 1705), ATP binding [Arabidopsis thaliana] (TAIR:AT5G22370.1); similar to expressed protein [Oryza sativa (japonica cultivar-group)] (GB:ABF98543.1); contains InterPro domain Protein of unknown function, ATP binding; (InterPro:IPR004130), ATP binding; similar to EMB1705 (EMBRYO DEFECTIVE 1705), ATP binding [Arabidopsis thaliana] (TAI…	AT4G12790	1.953	814	3.87179	12.39	1.9e-14	5.635e-13	22.72	7.277	6.917	6.624	7.445	7.06575	9.32	8.827	8.908	9.01833
257217_at	ATPPC3	One of four genes encoding phosphoenolpyruvate carboxylase, its mRNA is most abundantly expressed in roots and siliques.	AT3G14940	1.952	815	3.86911	11.67	1.063e-13	2.685e-12	20.98	6.23	6.907	6.512	6.819	6.617	8.748	8.518	8.44	8.56867
260493_at		cyclin-related; similar to unknown protein [Arabidopsis thaliana] (TAIR:AT5G21080.1); similar to binding [Arabidopsis thaliana] (TAIR:AT1G05960.1); similar to At1g05960/T21E18_20 [Medicago truncatula] (GB:ABE90589.1); similar to Os02g0143200 [Oryza sativa (japonica cultivar-group)] (GB:NP_001045867.1); similar to hypothetical protein MtrDRAFT_AC136506g30v1 [Medicago truncatula] (GB:ABE82339.1); c…	AT2G41830	1.951	816	3.86642	16.04	7.866e-18	4.722e-16	30.56	7.456	7.361	7.21	7.345	7.343	9.255	9.408	9.218	9.29367
251135_at		similar to proline-rich family protein [Arabidopsis thaliana] (TAIR:AT3G09000.1); similar to Os01g0141900 [Oryza sativa (japonica cultivar-group)] (GB:NP_001041987.1); similar to putative proteophosphoglycan [Oryza sativa (japonica cultivar-group)] (GB:BAD61066.1)	AT5G01280	1.951	817	3.86642	11.57	1.346e-13	3.329e-12	20.75	5.952	6.108	5.916	6.241	6.05425	7.495	8.423	8.098	8.00533
259720_at		proline-rich family protein; similar to hydroxyproline-rich glycoprotein family protein [Arabidopsis thaliana] (TAIR:AT1G11070.1); similar to pherophorin-dz1 protein [Volvox carteri f. nagariensis] (GB:CAD22154.1); contains InterPro domain Atrophin; (InterPro:IPR002951)	AT1G61080	1.949	818	3.86107	15.77	1.313e-17	7.487e-16	30.05	9.577	9.412	9.231	9.302	9.3805	11.09	11.43	11.47	11.33
266256_at		60S acidic ribosomal protein P2 (RPP2B); Identical to 60S acidic ribosomal protein P2-2 (RPP2B) [Arabidopsis Thaliana] (GB:Q9SLF7;GB:Q8LB03); similar to 60S acidic ribosomal protein P2 (RPP2A) [Arabidopsis thaliana] (TAIR:AT2G27720.1); similar to 60s acidic ribosomal protein-like protein [Solanum tuberosum] (GB:ABA40434.1); contains InterPro domain Ribosomal protein 60S; (InterPro:IPR001813)	AT2G27710	1.949	819	3.86107	11.1	4.344e-13	9.667e-12	19.56	4.943	4.986	5.211	5.01	5.0375	7.404	6.756	6.8	6.98667
253359_at		protein kinase, putative; similar to protein kinase, putative [Arabidopsis thaliana] (TAIR:AT2G19400.1); similar to protein kinase, putative [Arabidopsis thaliana] (TAIR:AT3G23310.1); similar to protein kinase family protein [Arabidopsis thaliana] (TAIR:AT4G14350.3); similar to protein kinase [Raphanus sativus] (GB:BAC76895.1); similar to protein kinase [Spinacia oleracea] (GB:CAA82991.1); simila…	AT4G33080	1.949	820	3.86107	9.851	1.082e-11	1.805e-10	16.32	5.224	5.123	5.376	5.384	5.27675	7.077	7.067	7.533	7.22567
261424_at		DNAJ heat shock N-terminal domain-containing protein; similar to galactosyl transferase GMA12/MNN10 family protein [Arabidopsis thaliana] (TAIR:AT1G18690.1); similar to Os07g0632600 [Oryza sativa (japonica cultivar-group)] (GB:NP_001060367.1); similar to Molecular chaperone (DnaJ superfamily) (ISS) [Ostreococcus tauri] (GB:CAL52843.1); contains InterPro domain Thioredoxin-like fold; (InterPro:IPR…	AT1G18700	1.949	821	3.86107	9.723	1.524e-11	2.479e-10	15.97	5.403	5.608	6.014	6.133	5.7895	7.917	7.459	7.839	7.73833
267054_at		similar to unknown protein [Arabidopsis thaliana] (TAIR:AT3G51720.1); similar to putative paramyosin [Zea mays] (GB:AAV64207.1); similar to IMP dehydrogenase/GMP reductase [Medicago truncatula] (GB:ABE88908.1); similar to Os03g0339700 [Oryza sativa (japonica cultivar-group)] (GB:NP_001050061.1); contains InterPro domain Protein of unknown function DUF827, plant; (InterPro:IPR008545)	AT2G38370	1.947	822	3.85572	8.079	1.483e-09	1.682e-08	11.36	7.274	7.178	6.754	7.064	7.0675	8.58	9.257	9.206	9.01433
263811_at		long-chain-fatty-acid--CoA ligase family protein / long-chain acyl-CoA synthetase family protein (LACS8); similar to LACS9 (LONG CHAIN ACYL-COA SYNTHETASE 9), long-chain-fatty-acid-CoA ligase [Arabidopsis thaliana] (TAIR:AT1G77590.1); similar to Os05g0317200 [Oryza sativa (japonica cultivar-group)] (GB:NP_001055177.1); similar to putative long chain acyl-CoA synthetase 9 [Trifolium pratense] (GB:…	AT2G04350	1.946	823	3.85305	10.69	1.206e-12	2.418e-11	18.53	6.687	6.116	6.439	6.592	6.4585	8.468	8.265	8.482	8.405
251023_at		amino acid transporter family protein; similar to amino acid transporter family protein [Arabidopsis thaliana] (TAIR:AT3G09330.1); similar to amino acid transporter family protein [Arabidopsis thaliana] (TAIR:AT5G02180.1); similar to amino acid transporter family protein [Arabidopsis thaliana] (TAIR:AT3G09340.1); similar to Os12g0574000 [Oryza sativa (japonica cultivar-group)] (GB:NP_001067099.1)…	AT5G02170	1.946	824	3.85305	7.291	1.49e-08	1.405e-07	9.037	7.03	6.839	6.439	6.72	6.757	8.765	8.596	8.749	8.70333
266476_at		similar to unknown protein [Arabidopsis thaliana] (TAIR:AT2G20562.1); similar to hypothetical protein MtrDRAFT_AC135231g3v1 [Medicago truncatula] (GB:ABE82887.1)	AT2G31090	1.943	825	3.84504	14.35	2.412e-16	1.085e-14	27.12	6.816	6.82	6.94	6.804	6.845	8.914	8.699	8.752	8.78833
250096_at		similar to unknown protein [Arabidopsis thaliana] (TAIR:AT3G03160.1); similar to Erwinia induced protein 2 [Solanum tuberosum] (GB:AAO32066.1)	AT5G17190	1.943	826	3.84504	8.378	6.299e-10	7.659e-09	12.22	5.791	5.844	6.11	5.569	5.8285	8.34	7.507	7.469	7.772
249734_at		protein kinase family protein / Ire1 homolog-1 (IRE1-1); similar to IRE1A (Yeast endoribonuclease/protein kinase IRE1-like gene), kinase [Arabidopsis thaliana] (TAIR:AT2G17520.1); similar to Protein kinase; PUG; Quinonprotein alcohol dehydrogenase-like [Medicago truncatula] (GB:ABE78057.1); contains InterPro domain Protein kinase-like; (InterPro:IPR011009); contains InterPro domain Ribonuclease 2…	AT5G24360	1.941	827	3.83972	13.31	2.324e-15	8.372e-14	24.84	7.931	7.89	7.271	7.496	7.647	9.426	9.592	9.746	9.588
252653_at		kinesin motor protein-related; similar to microtubule motor [Arabidopsis thaliana] (TAIR:AT2G47500.1); similar to ATK4 (ARABIDOPSIS THALIANA KINESIN 4), microtubule motor [Arabidopsis thaliana] (TAIR:AT5G27000.1); similar to Kinesin-4, putative, expressed [Oryza sativa (japonica cultivar-group)] (GB:ABF95490.1); similar to Calponin-like actin-binding; Kinesin, motor re (GB:ABE84966.1); similar to…	AT3G44730	1.94	828	3.83706	9.024	1.024e-10	1.421e-09	14.05	6.066	6.196	6.617	6.385	6.316	7.757	8.486	8.526	8.25633
248538_at		methyltransferase-related; similar to Glucose inhibited division protein [Medicago truncatula] (GB:ABE82388.1); contains InterPro domain Glucose inhibited division protein; (InterPro:IPR003682)	AT5G50110	1.939	829	3.8344	14.05	4.599e-16	1.943e-14	26.47	6.573	6.493	6.079	6.338	6.37075	8.22	8.459	8.251	8.31
265214_at		tyrosine specific protein phosphatase family protein; Identical to Probable tyrosine-protein phosphatase At1g05000 (EC 3.1.3.48) [Arabidopsis Thaliana] (GB:Q9ZVN4); similar to tyrosine specific protein phosphatase family protein [Arabidopsis thaliana] (TAIR:AT2G32960.1); similar to tyrosine specific protein phosphatase family protein [Capsicum annuum] (GB:AAX20039.1); contains InterPro domain Put…	AT1G05000	1.939	830	3.8344	6.343	2.58e-07	1.907e-06	6.178	5.778	5.129	6.406	6.336	5.91225	6.911	8.513	8.13	7.85133
262683_at		family II extracellular lipase 5 (EXL5); similar to EXL4 (extracellular lipase 4), acyltransferase/ carboxylic ester hydrolase/ lipase [Arabidopsis thaliana] (TAIR:AT1G75910.1); similar to Lipolytic enzyme, G-D-S-L [Medicago truncatula] (GB:ABE88162.1); contains InterPro domain Lipolytic enzyme, G-D-S-L; (InterPro:IPR001087)	AT1G75920	1.938	831	3.83174	10.85	8.103e-13	1.694e-11	18.93	4.245	4.506	4.099	4.414	4.316	5.539	6.613	6.612	6.25467
258042_at		similar to unknown protein [Arabidopsis thaliana] (TAIR:AT1G51770.1); similar to expressed protein [Oryza sativa (japonica cultivar-group)] (GB:AAT77886.1); contains InterPro domain Protein of unknown function DUF266, plant; (InterPro:IPR004949)	AT3G21310	1.937	832	3.82909	9.469	3.026e-11	4.685e-10	15.28	5.247	4.727	5.198	5.591	5.19075	6.827	7.153	7.405	7.12833
266168_at		protease inhibitor, putative; similar to serine protease inhibitor, potato inhibitor I-type family protein [Arabidopsis thaliana] (TAIR:AT2G38900.1); similar to type I proteinase inhibitor-like protein [Citrus x paradisi] (GB:AAN76363.1); contains InterPro domain Proteinase inhibitor I13, potato inhibitor I; (InterPro:IPR000864)	AT2G38870	1.937	833	3.82909	8.502	4.42e-10	5.521e-09	12.58	7.254	7.177	7.191	6.989	7.15275	9.072	9.147	9.05	9.08967
254323_at		auxin-responsive family protein; similar to auxin-responsive family protein [Arabidopsis thaliana] (TAIR:AT4G12410.1); similar to Auxin responsive SAUR protein [Medicago truncatula] (GB:ABE93517.1); similar to Os04g0537100 [Oryza sativa (japonica cultivar-group)] (GB:NP_001053425.1); similar to Os02g0643800 [Oryza sativa (japonica cultivar-group)] (GB:NP_001047561.1); contains InterPro domain Aux…	AT4G22620	1.935	834	3.82378	8.241	9.305e-10	1.1e-08	11.83	5.402	5.8	5.991	5.802	5.74875	7.163	7.789	8.1	7.684
259686_at		scarecrow transcription factor family protein; similar to SCR (SCARECROW), transcription factor [Arabidopsis thaliana] (TAIR:AT3G54220.1); similar to Os06g0127800 [Oryza sativa (japonica cultivar-group)] (GB:NP_001056667.1); similar to GRAS family transcription factor containing protein [Oryza sativa (japonica cultivar-group)] (GB:ABA93922.1); contains InterPro domain GRAS transcription factor; (…	AT1G63100	1.935	835	3.82378	6.606	1.162e-07	9.247e-07	6.976	4.612	4.377	4.719	4.549	4.56425	6.62	6.303	6.574	6.499
265100_at	AT1G31010.1	single-stranded DNA binding; similar to PTAC9 (PLASTID TRANSCRIPTIONALLY ACTIVE9), single-stranded DNA binding [Arabidopsis thaliana] (TAIR:AT4G20010.1); similar to mitochondrial SBP40 [Solanum tuberosum] (GB:AAX34397.1); contains InterPro domain Nucleic acid-binding, OB-fold, subgroup; (InterPro:IPR012340); contains InterPro domain Nucleic acid-binding, OB-fold; (InterPro:IPR008994); contains In…	AT1G31010	1.934	836	3.82113	9.259	5.366e-11	7.867e-10	14.7	5.699	5.975	5.518	6.157	5.83725	8.191	7.093	8.029	7.771
248951_at		mob1/phocein family protein; similar to mob1/phocein family protein [Arabidopsis thaliana] (TAIR:AT4G19050.1); similar to Mob1-like protein [Medicago sativa subsp. falcata] (GB:CAC41010.2); similar to Os03g0577200 [Oryza sativa (japonica cultivar-group)] (GB:NP_001050541.1); contains InterPro domain Mob1/phocein; (InterPro:IPR005301); contains InterPro domain Ferritin/ribonucleotide reductase-lik…	AT5G45550	1.934	837	3.82113	8.086	1.456e-09	1.658e-08	11.38	8.263	7.744	6.999	7.455	7.61525	9.62	9.37	9.656	9.54867
260673_at		similar to unknown protein [Arabidopsis thaliana] (TAIR:AT1G75060.1); similar to unknown [Vitis pseudoreticulata] (GB:ABC69763.1)	AT1G19330	1.934	838	3.82113	7.195	1.981e-08	1.831e-07	8.751	5.951	5.803	5.616	5.962	5.833	7.392	8.058	7.852	7.76733
245175_at	AT2G47470.1	Encodes a protein disulfide isomerase-like (PDIL) protein, a member of a multigene family within the thioredoxin (TRX) superfamily.	AT2G47470	1.931	839	3.81319	9.613	2.047e-11	3.241e-10	15.67	6.264	7.025	6.103	6.541	6.48325	8.52	8.36	8.362	8.414
257895_at	LPD1	encodes a plastid lipoamide dehydrogenase, subunit of the pyruvate dehydrogenase complex which provides acetyl-CoA for de novo fatty acid biosynthesis. The gene is highly expressed in developing seeds.	AT3G16950	1.93	840	3.81055	7.143	2.317e-08	2.117e-07	8.594	4.582	4.108	4.342	4.513	4.38625	6.48	6.158	6.311	6.31633
249796_at		26S proteasome regulatory subunit, putative; Identical to 26S proteasome non-ATPase regulatory subunit 14 (26S proteasome regulatory subunit rpn11) (RPN11) [Arabidopsis Thaliana] (GB:Q9LT08;GB:Q8LD11); similar to AJH2 (COP9-signalosome 5B), protein binding [Arabidopsis thaliana] (TAIR:AT1G71230.1); similar to Mov34-1; Flagellar motor switch protein FliG-like [Medicago truncatula] (GB:ABE79516.1);…	AT5G23540	1.926	841	3.8	14.33	2.499e-16	1.122e-14	27.09	6.092	6.452	6.045	6.132	6.18025	8.06	8.14	8.118	8.106
265737_at	ATPAP1	Encodes phosphatidate phosphatase. Up-regulated by genotoxic stress (gamma ray or UV-B) and elicitor treatments with mastoparan and harpin. Expressed in roots and leaves.	AT2G01180	1.926	842	3.8	12.32	2.245e-14	6.531e-13	22.55	8.384	8.418	8.315	8.423	8.385	10.41	10.26	10.27	10.3133
254458_at		DNAJ heat shock N-terminal domain-containing protein / sec63 domain-containing protein; similar to heat shock protein binding / unfolded protein binding [Arabidopsis thaliana] (TAIR:AT1G79940.1); similar to Molecular chaperone (DnaJ superfamily) (ISS) [Ostreococcus tauri] (GB:CAL53183.1); similar to Os04g0307200 [Oryza sativa (japonica cultivar-group)] (GB:NP_001052421.1); contains InterPro domai…	AT4G21180	1.926	843	3.8	10.16	4.747e-12	8.368e-11	17.15	4.309	4.469	4.569	4.923	4.5675	6.606	6.251	6.624	6.49367
255997_s_at	CAB3, AT1G29920.1, CAB2, CAB1	member of Chlorophyll a/b-binding protein family, Encodes lhcb1.1 a component of the LHCIIb light harvesting complex associated with photosystem II., Encodes lhcb1.1 a component of the LHCIIb light harvesting complex associated with photosystem II., Subunit of light-harvesting complex II (LHCII),which absorbs light and transfers energy to the photosynthetic reaction center.	multiple	1.926	844	3.8	6.207	3.904e-07	2.779e-06	5.764	4.115	4.016	3.67	3.259	3.765	5.226	4.498	7.35	5.69133
250127_at		similar to unknown protein [Arabidopsis thaliana] (TAIR:AT3G07470.1); similar to hypothetical protein [Nicotiana tabacum] (GB:CAI84656.1); contains InterPro domain Protein of unknown function DUF538; (InterPro:IPR007493)	AT5G16380	1.925	845	3.79737	10.25	3.753e-12	6.756e-11	17.39	6.31	6.104	6.103	5.637	6.0385	8.398	7.481	8.011	7.96333
259448_at		XH/XS domain-containing protein / XS zinc finger domain-containing protein; similar to XH/XS domain-containing protein / XS zinc finger domain-containing protein [Arabidopsis thaliana] (TAIR:AT3G48670.2); similar to putative transcription factor [Oryza sativa (japonica cultivar-group)] (GB:BAB21190.1); contains InterPro domain Region of unknown function XH; (InterPro:IPR005379); contains InterPro…	AT1G13790	1.924	846	3.79474	7.507	7.865e-09	7.848e-08	9.679	6.842	6.845	6.048	5.683	6.3545	8.486	8.146	8.203	8.27833
245096_at	FL3-27	cysteine proteinase inhibitor homolog	AT2G40880	1.924	847	3.79474	7.376	1.161e-08	1.119e-07	9.288	5.277	4.885	4.97	5.402	5.1335	7.792	6.554	6.825	7.057
245665_at		similar to hypothetical protein [Oryza sativa (japonica cultivar-group)] (GB:BAC84779.1)	AT1G28250	1.922	848	3.78948	10.84	8.268e-13	1.726e-11	18.91	5.623	5.75	5.974	6.143	5.8725	7.844	7.672	7.869	7.795
261644_s_at	AT1G27840.1, AT1G27840.1	transducin family protein / WD-40 repeat family protein; similar to ATCSA-1, nucleotide binding [Arabidopsis thaliana] (TAIR:AT1G27840.1); similar to putative cockayne syndrome 1 homolog [Oryza sativa (japonica cultivar-group)] (GB:BAD16204.1); contains InterPro domain WD-40 repeat; (InterPro:IPR001680); contains InterPro domain WD40-like; (InterPro:IPR011046), ATCSA-1; nucleotide binding; simila…	multiple	1.921	849	3.78685	10.46	2.179e-12	4.111e-11	17.94	6.418	6.448	5.616	6.263	6.18625	8.187	8.091	8.045	8.10767
263583_at	IDH2	NAD+ dependent isocitrate dehydrogenase subunit 2 (IDH2)	AT2G17130	1.92	850	3.78423	11.91	5.885e-14	1.568e-12	21.58	6.056	6.133	5.754	6.174	6.02925	8.244	7.731	7.873	7.94933
255087_at		SPla/RYanodine receptor (SPRY) domain-containing protein; similar to SPla/RYanodine receptor (SPRY) domain-containing protein [Arabidopsis thaliana] (TAIR:AT1G35470.2); similar to ranBPM-like [Oryza sativa (japonica cultivar-group)] (GB:BAD15463.1); contains InterPro domain CTLH, C-terminal to LisH motif; (InterPro:IPR006595); contains InterPro domain CT11-RanBPM; (InterPro:IPR013144); contains I…	AT4G09340	1.919	851	3.78161	7.87	2.717e-09	2.93e-08	10.75	6.399	6.269	5.066	5.987	5.93025	7.673	7.958	7.918	7.84967
261259_at		c-myc binding protein, putative / prefoldin, putative; similar to hypothetical protein DDBDRAFT_0218702 [Dictyostelium discoideum AX4] (GB:XP_638247.1); similar to Os07g0595800 [Oryza sativa (japonica cultivar-group)] (GB:NP_001060168.1); contains InterPro domain Prefoldin; (InterPro:IPR009053); contains InterPro domain Prefoldin alpha-like; (InterPro:IPR004127)	AT1G26660	1.918	852	3.77899	8.475	4.772e-10	5.925e-09	12.5	5.938	5.92	5.092	5.016	5.4915	7.678	7.327	7.222	7.409
264040_at	ACR5, AT2G03730.1	Member of a small family of ACT domain containing proteins. ACT domains are thought to be involved in amino acid binding., Member of a small family of ACT domain containing proteins. ACT domains are thought to be involved in amino acid binding.	AT2G03730	1.917	853	3.77637	8.301	7.833e-10	9.367e-09	12	6.584	6.76	5.918	6.407	6.41725	8.26	8.412	8.331	8.33433
245025_at	ATCG00130.1, ATPF	ATPase F subunit., ATPase F subunit.	ATCG00130	1.915	854	3.77114	7.951	2.149e-09	2.353e-08	10.98	4.268	3.945	3.949	4.665	4.20675	5.666	6.128	6.572	6.122
252242_at	AT3G50080.1	VFB2 (VIER F-BOX PROTEINE 2); ubiquitin-protein ligase; similar to SKIP2 (SKP1 INTERACTING PARTNER 2), ubiquitin-protein ligase [Arabidopsis thaliana] (TAIR:AT5G67250.1); similar to Avr9/Cf-9 rapidly elicited protein 189 [Nicotiana tabacum] (GB:AAP03878.1); contains InterPro domain Cyclin-like F-box; (InterPro:IPR001810); contains InterPro domain Leucine-rich repeat, cysteine-containing; (InterPr…	AT3G50080	1.915	855	3.77114	7.942	2.203e-09	2.406e-08	10.96	5.1	5.241	5.884	4.576	5.20025	7.551	6.928	6.868	7.11567
247353_at		oxidoreductase, zinc-binding dehydrogenase family protein; similar to alcohol dehydrogenase, putative [Arabidopsis thaliana] (TAIR:AT1G64710.1); similar to Alcohol dehydrogenase superfamily, zinc-containing [Medicago truncatula] (GB:ABE83681.1); contains InterPro domain NAD-binding site; (InterPro:IPR000205); contains InterPro domain GroES-like; (InterPro:IPR011032); contains InterPro domain Alco…	AT5G63620	1.914	856	3.76853	9.624	1.989e-11	3.155e-10	15.7	6.29	6.633	6.239	6.062	6.306	8.174	8.261	8.224	8.21967
244998_at	ATCG00180.1, RPOC1	RNA polymerase beta' subunit-1, RNA polymerase beta' subunit-1	ATCG00180	1.913	857	3.76591	6.875	5.167e-08	4.382e-07	7.789	5.004	4.026	4.728	5.061	4.70475	6.303	6.889	6.662	6.618
253890_s_at		band 7 family protein; similar to band 7 family protein [Arabidopsis thaliana] (TAIR:AT5G54100.1); similar to stomatin-like protein [Zea mays] (GB:AAF68388.1); similar to Os08g0158500 [Oryza sativa (japonica cultivar-group)] (GB:NP_001061036.1); contains InterPro domain Stomatin; (InterPro:IPR001972); contains InterPro domain Band 7 protein; (InterPro:IPR001107), band 7 family protein; similar to…	multiple	1.912	858	3.7633	11.37	2.184e-13	5.163e-12	20.26	4.072	4.137	4.31	4.047	4.1415	6.331	5.733	6.095	6.053
252108_at		F-box family protein; similar to F-box family protein [Arabidopsis thaliana] (TAIR:AT3G52680.1); similar to Cyclin-like F-box; FBD [Medicago truncatula] (GB:ABE92019.1); contains InterPro domain FBD-like; (InterPro:IPR006566); contains InterPro domain Cyclin-like F-box; (InterPro:IPR001810); contains InterPro domain FBD; (InterPro:IPR013596); contains InterPro domain Leucine-rich repeat 2; (Inter…	AT3G51530	1.91	859	3.75809	10.43	2.347e-12	4.388e-11	17.86	6.432	5.904	5.496	6.025	5.96425	7.96	7.766	7.898	7.87467
264568_at		calcium-binding EF hand family protein; similar to calcium-binding EF hand family protein [Arabidopsis thaliana] (TAIR:AT2G32450.1); similar to Os03g0263900 [Oryza sativa (japonica cultivar-group)] (GB:NP_001049638.1); similar to O-GlcNAc-transferase-like protein [Castanea sativa] (GB:AAL15891.1); contains InterPro domain Tetratricopeptide region; (InterPro:IPR013026); contains InterPro domain Te…	AT1G05150	1.907	860	3.75028	8.801	1.904e-10	2.524e-09	13.43	6.116	6.368	5.895	5.91	6.07225	8.092	7.982	7.863	7.979
246344_at		similar to unknown protein [Arabidopsis thaliana] (TAIR:AT3G62050.1); similar to Os07g0637200 [Oryza sativa (japonica cultivar-group)] (GB:NP_001060400.1); contains InterPro domain Protein of unknown function DUF537; (InterPro:IPR007491)	AT3G56730	1.904	861	3.74249	12.36	2.029e-14	5.973e-13	22.65	6.437	6.358	6.584	6.799	6.5445	8.615	8.381	8.349	8.44833
248805_at		similar to unknown protein [Arabidopsis thaliana] (TAIR:AT5G47490.1); similar to hypothetical protein 24.t00016 [Brassica oleracea] (GB:ABD64938.1); similar to hypothetical protein 24.t00015 [Brassica oleracea] (GB:ABD64937.1); similar to hypothetical protein 25.t00024 [Brassica oleracea] (GB:ABD64978.1); contains domain RGPR-RELATED (PTHR13402); contains domain SIMILARITY TO UNKNOWN PROTEIN (PTH…	AT5G47480	1.904	862	3.74249	9.304	4.737e-11	7.025e-10	14.83	6.003	6.742	6.67	5.699	6.2785	8.41	7.984	8.153	8.18233
256305_at	AT1G30400.1, ATMRP1	glutathione S-conjugate transporting ATPase (AtMRP1) mRNA. The expression of this gene is upregulated by herbicide safeners such as benoxacor and fenclorim., glutathione S-conjugate transporting ATPase (AtMRP1) mRNA. The expression of this gene is upregulated by herbicide safeners such as benoxacor and fenclorim.	AT1G30400	1.904	863	3.74249	7.925	2.317e-09	2.519e-08	10.91	7.112	7.161	7.394	7.377	7.261	9.205	9.175	9.116	9.16533
246536_at		structural maintenance of chromosomes (SMC) family protein (MSS2); similar to MIM (HYPERSENSITIVE TO MMS, IRRADIATION AND MMC), ATP binding [Arabidopsis thaliana] (TAIR:AT5G61460.1); similar to Os05g0596600 [Oryza sativa (japonica cultivar-group)] (GB:NP_001056521.1); similar to Structural maintenance of chromosome protein SMC, C-terminal [Medicago truncatula] (GB:ABE93633.1); similar to SMC5 pro…	AT5G15920	1.902	864	3.73731	9.771	1.343e-11	2.208e-10	16.1	4.584	5.274	4.973	5.003	4.9585	7.065	6.674	6.841	6.86
251735_at	AT3G56090.1	ATFER3 (FERRITIN 3); ferric iron binding; Identical to Ferritin-3, chloroplast precursor (EC 1.16.3.1) (FER3) [Arabidopsis Thaliana] (GB:Q9LYN2;GB:Q8WHW6); similar to ATFER4 (FERRITIN 4), ferric iron binding [Arabidopsis thaliana] (TAIR:AT2G40300.1); similar to ferritin [Chorispora bungeana] (GB:ABB22752.1); contains InterPro domain Ferritin-related; (InterPro:IPR012347); contains InterPro domain…	AT3G56090	1.901	865	3.73472	11.81	7.582e-14	1.972e-12	21.32	6.404	6.503	6.786	6.705	6.5995	8.662	8.482	8.358	8.50067
245084_at	AT2G23290.1	Member of the R2R3 factor gene family.	AT2G23290	1.901	866	3.73472	10.84	8.242e-13	1.722e-11	18.92	6.167	6.494	6.499	6.255	6.35375	8.136	8.345	8.282	8.25433
253323_at		protein phosphatase 2C family protein / PP2C family protein; similar to protein phosphatase 2C family protein / PP2C family protein [Arabidopsis thaliana] (TAIR:AT5G66080.1); similar to protein phosphatase 2C, putative / PP2C, putative [Arabidopsis thaliana] (TAIR:AT3G51370.1); similar to Os12g0580900 [Oryza sativa (japonica cultivar-group)] (GB:NP_001067133.1); similar to BTH-induced protein pho…	AT4G33920	1.901	867	3.73472	7.85	2.878e-09	3.092e-08	10.69	5.025	5.024	5.371	5.627	5.26175	7.023	7.212	7.254	7.163
258606_at		immediate-early fungal elicitor family protein; similar to U-box domain-containing protein [Arabidopsis thaliana] (TAIR:AT5G37490.1); similar to immediate-early fungal elicitor protein CMPG1 [Petroselinum crispum] (GB:AAK69401.1); contains InterPro domain Armadillo-like helical; (InterPro:IPR011989)	AT3G02840	1.899	868	3.72955	6.656	9.981e-08	8.053e-07	7.129	3.743	4.428	4.267	4.612	4.2625	7.559	5.671	5.257	6.16233
264260_at		calreticulin 2 (CRT2); Identical to Calreticulin-2 precursor (CRT2) [Arabidopsis Thaliana] (GB:Q38858;GB:O04152;GB:O80486); similar to CRT1 (CALRETICULIN 1), calcium ion binding [Arabidopsis thaliana] (TAIR:AT1G56340.1); similar to calreticulin-1 [Glycine max] (GB:BAF36056.1); similar to calreticulin (GB:AAA80652.1); similar to Calreticulin-2 precursor (GB:Q38858); contains InterPro domain Calret…	AT1G09210	1.897	869	3.72438	10.94	6.441e-13	1.379e-11	19.17	7.701	7.654	7.628	7.264	7.56175	9.402	9.372	9.601	9.45833
248324_at				1.893	870	3.71407	11.8	7.755e-14	2.012e-12	21.3	5.939	5.661	6.134	5.361	5.77375	7.623	7.756	7.621	7.66667
259272_at		band 7 family protein; similar to band 7 family protein [Arabidopsis thaliana] (TAIR:AT5G62740.1); similar to hypersensitive-induced reaction protein [Capsicum annuum] (GB:AAS98165.1); similar to Os10g0464000 [Oryza sativa (japonica cultivar-group)] (GB:NP_001064791.1); contains InterPro domain Stomatin; (InterPro:IPR001972); contains InterPro domain Band 7 protein; (InterPro:IPR001107)	AT3G01290	1.893	871	3.71407	11.18	3.515e-13	7.963e-12	19.78	3.689	3.642	3.652	3.912	3.72375	5.506	5.737	5.608	5.617
251313_at		pentatricopeptide (PPR) repeat-containing protein; similar to pentatricopeptide (PPR) repeat-containing protein [Arabidopsis thaliana] (TAIR:AT1G02420.1); similar to Os06g0694600 [Oryza sativa (japonica cultivar-group)] (GB:NP_001058444.1); similar to IMP dehydrogenase/GMP reductase [Medicago truncatula] (GB:ABE78833.1); contains InterPro domain Pentatricopeptide repeat; (InterPro:IPR002885); con…	AT3G61360	1.893	872	3.71407	11.08	4.558e-13	1.01e-11	19.51	4.808	4.843	4.829	4.722	4.8005	6.695	6.655	6.729	6.693
251624_at		similar to unknown protein [Arabidopsis thaliana] (TAIR:AT3G20510.1); similar to hypothetical protein 11 [Plantago major] (GB:CAJ34819.1); contains InterPro domain Protein of unknown function UPF0136, Transmembrane; (InterPro:IPR005349)	AT3G57280	1.892	873	3.71149	10.43	2.371e-12	4.426e-11	17.85	5.709	5.61	5.757	6.226	5.8255	7.699	7.565	7.889	7.71767
265499_at	AT2G15480.1	UGT73B5 (UDP-glucosyl transferase 73B5); UDP-glycosyltransferase/ transferase, transferring glycosyl groups; similar to UGT73B4, UDP-glycosyltransferase/ transferase, transferring glycosyl groups [Arabidopsis thaliana] (TAIR:AT2G15490.1); similar to UGT73B2, UDP-glucosyltransferase/ UDP-glycosyltransferase/ flavonol 3-O-glucosyltransferase [Arabidopsis thaliana] (TAIR:AT4G34135.1); similar to UGT…	AT2G15480	1.891	874	3.70892	12.01	4.703e-14	1.277e-12	21.81	7.342	7.72	7.381	7.126	7.39225	9.177	9.282	9.39	9.283
247333_at		encodes a protein whose sequence is similar to flavonol synthase	AT5G63600	1.891	875	3.70892	10.48	2.064e-12	3.914e-11	17.99	5.699	5.637	5.931	6.024	5.82275	7.688	7.68	7.774	7.714
254113_at		similar to hypothetical protein SDM1_56t00018 [Solanum demissum] (GB:AAU90341.2)	AT4G24900	1.889	876	3.70378	10.48	2.091e-12	3.957e-11	17.98	7.026	6.689	7.085	7.093	6.97325	8.57	9.088	8.928	8.862
256974_at		copia-like retrotransposon family, has a 4.9e-07 P-value blast match to GB:CAA31653 polyprotein (Ty1_Copia-element) (Arabidopsis thaliana)	AT3G20990	1.888	877	3.70122	11.33	2.411e-13	5.646e-12	20.16	6.488	6.267	5.864	6.131	6.1875	8.129	7.906	8.192	8.07567
257147_at		similar to DNA-binding storekeeper protein-related [Arabidopsis thaliana] (TAIR:AT5G14280.1); similar to TRAM, LAG1 and CLN8 homology [Medicago truncatula] (GB:ABE79828.1); contains InterPro domain TRAM, LAG1 and CLN8 homology; (InterPro:IPR006634)	AT3G27270	1.887	878	3.69865	13.88	6.57e-16	2.671e-14	26.11	7.193	7.426	7.546	7.461	7.4065	9.208	9.38	9.292	9.29333
254936_at		UBX domain-containing protein; similar to UBX domain-containing protein [Arabidopsis thaliana] (TAIR:AT4G23040.1); similar to Fas-associated factor 1-like protein [Capsicum annuum] (GB:AAW66458.1); contains InterPro domain UBX; (InterPro:IPR001012); contains InterPro domain UAS; (InterPro:IPR006577); contains InterPro domain UBA-like; (InterPro:IPR009060)	AT4G10790	1.887	879	3.69865	10.43	2.395e-12	4.467e-11	17.84	6.261	6.746	5.65	6.348	6.25125	8.076	8.145	8.194	8.13833
247572_at		complex 1 family protein / LVR family protein; similar to Os10g0406600 [Oryza sativa (japonica cultivar-group)] (GB:NP_001064565.1); similar to hypothetical protein MtrDRAFT_AC149131g15v1 [Medicago truncatula] (GB:ABD32562.1); similar to Os08g0239000 [Oryza sativa (japonica cultivar-group)] (GB:NP_001061327.1); contains InterPro domain Complex 1 LYR protein; (InterPro:IPR008011)	AT5G61220	1.887	880	3.69865	7.407	1.057e-08	1.03e-07	9.382	5.777	4.851	4.792	4.721	5.03525	7.818	6.332	6.616	6.922
262691_at		stress-inducible protein, putative; similar to stress-inducible protein, putative [Arabidopsis thaliana] (TAIR:AT1G12270.1); similar to binding [Arabidopsis thaliana] (TAIR:AT4G12400.2); similar to Os02g0644100 [Oryza sativa (japonica cultivar-group)] (GB:NP_001047563.1); similar to Os04g0538000 [Oryza sativa (japonica cultivar-group)] (GB:NP_001053429.1); similar to Heat shock protein STI (Stres…	AT1G62740	1.884	881	3.69097	9.364	4.027e-11	6.072e-10	14.99	5.326	6.019	5.307	5.717	5.59225	7.723	7.202	7.504	7.47633
245026_at	ATCG00140.1, ATPH	ATPase III subunit, ATPase III subunit	ATCG00140	1.884	882	3.69097	8.106	1.371e-09	1.571e-08	11.44	4.615	5.188	4.951	5.513	5.06675	6.529	7.077	7.245	6.95033
262874_at		similar to NERD [Medicago truncatula] (GB:ABE94711.1); contains InterPro domain NERD; (InterPro:IPR011528)	AT1G65020	1.884	883	3.69097	7.751	3.846e-09	4.046e-08	10.4	5.027	5.131	4.063	5.263	4.871	6.514	6.664	7.088	6.75533
250983_at		In2-1 protein, putative; similar to In2-1 protein, putative [Arabidopsis thaliana] (TAIR:AT5G02790.1); similar to glutathione S-transferase [Pisum sativum] (GB:BAC81649.1); contains InterPro domain Thioredoxin-like fold; (InterPro:IPR012336); contains InterPro domain Glutathione S-transferase, N-terminal; (InterPro:IPR004045); contains InterPro domain Glutathione S-transferase, C-terminal-like; (…	AT5G02780	1.883	884	3.68841	10.68	1.253e-12	2.498e-11	18.49	7.299	7.785	7.31	7.743	7.53425	9.274	9.581	9.398	9.41767
261485_at	AT1G14360.1	ATUTR3/UTR3 (UDP-GALACTOSE TRANSPORTER 3); pyrimidine nucleotide sugar transporter; similar to ATUTR1/UTR1 (UDP-GALACTOSE TRANSPORTER 1), UDP-galactose transporter/ UDP-glucose transporter/ pyrimidine nucleotide sugar transporter [Arabidopsis thaliana] (TAIR:AT2G02810.1); similar to hypothetical protein MtrDRAFT_AC149601g16v1 [Medicago truncatula] (GB:ABD32994.1); contains InterPro domain UAA tra…	AT1G14360	1.883	885	3.68841	9.344	4.254e-11	6.379e-10	14.94	8.262	8.202	7.674	7.92	8.0145	10.05	9.779	9.864	9.89767
246789_at	LACS7	Encode peroxisomal long-chain acyl-CoA synthetase. Activates fatty acids for further metabolism. Interacts with PEX5.	AT5G27600	1.882	886	3.68586	10.5	1.989e-12	3.781e-11	18.03	5.751	6.22	5.127	5.701	5.69975	7.767	7.525	7.452	7.58133
260439_at		similar to unknown protein [Arabidopsis thaliana] (TAIR:AT1G25370.1); similar to conserved hypothetical protein [Medicago truncatula] (GB:ABE79894.1); contains InterPro domain Protein of unknown function DUF1639; (InterPro:IPR012438)	AT1G68340	1.88	887	3.68075	9.498	2.799e-11	4.348e-10	15.36	6.686	6.792	5.888	6.365	6.43275	8.787	8.138	8.014	8.313
264522_at	AT1G10050.1	Encodes a putative glycosyl hydrolase family 10 protein (xylanase).	AT1G10050	1.879	888	3.6782	9.189	6.49e-11	9.382e-10	14.51	5.091	5.537	5.941	5.471	5.51	7.23	7.491	7.448	7.38967
248826_at	AT5G47080.1, CKB1	Regulatory subunit beta of casein kinase II. purified CKB1 resulted in up 100-fold stimulation of casein kinase activity compared with the CKA1 activity alone. Forms a tetrameric complex with CKA1 (CKA1(2)CKB1(2))., Regulatory subunit beta of casein kinase II. purified CKB1 resulted in up 100-fold stimulation of casein kinase activity compared with the CKA1 activity alone. Forms a tetrameric comp…	AT5G47080	1.879	889	3.6782	8.252	9.011e-10	1.068e-08	11.86	6.402	6.761	6.328	6.435	6.4815	8.328	8.381	8.374	8.361
253956_at	AT4G26700.1, ATFIM1	fimbrin-like protein, fimbrin-like protein	AT4G26700	1.878	890	3.67565	7.527	7.419e-09	7.435e-08	9.738	4.816	5.028	4.207	4.635	4.6715	7.357	6.268	6.021	6.54867
261395_at		ovule development protein, putative; similar to ovule development protein, putative [Arabidopsis thaliana] (TAIR:AT1G16060.1); similar to Os08g0442400 [Oryza sativa (japonica cultivar-group)] (GB:NP_001061917.1); similar to AP2/EREBP transcription factor-like protein [Oryza sativa (japonica cultivar-group)] (GB:BAD10030.1); similar to Os09g0423800 [Oryza sativa (japonica cultivar-group)] (GB:NP_0…	AT1G79700	1.877	891	3.6731	7.585	6.25e-09	6.345e-08	9.91	5.676	5.494	5.995	4.918	5.52075	7.438	7.283	7.472	7.39767
264244_at	AT1G60440.1	The gene AT1G60440 encodes pantothenate kinase 1. Its molecular function was shown to phosphorylate pantothenate to form 4í-phosphopantothenate.	AT1G60440	1.876	892	3.67056	16.84	1.682e-18	1.203e-16	32.11	8.301	8.205	7.966	8.025	8.12425	9.851	10.12	10.03	10.0003
255649_at		COP1-interacting protein-related; similar to COP1-interacting protein-related [Arabidopsis thaliana] (TAIR:AT2G02770.1); similar to mature parasite-infected erythrocyte surface antigen [Medicago truncatula] (GB:ABE84632.1)	AT4G00920	1.876	893	3.67056	7.817	3.169e-09	3.371e-08	10.59	4.629	5.725	4.437	4.49	4.82025	6.615	6.551	6.924	6.69667
263164_at		glutamate binding; similar to glutamate binding [Arabidopsis thaliana] (TAIR:AT4G02690.1); similar to putative receptor associated protein [Capsicum chinense] (GB:CAI53895.2); contains InterPro domain Protein of unknown function UPF0005; (InterPro:IPR006214)	AT1G03070	1.875	894	3.66802	12.23	2.789e-14	7.942e-13	22.33	9.899	9.791	10.06	9.827	9.89425	11.6	11.78	11.93	11.77
254050_s_at		similar to unknown protein [Arabidopsis thaliana] (TAIR:AT4G25690.2); similar to conserved hypothetical protein [Medicago truncatula] (GB:ABE85314.1), similar to unknown protein [Arabidopsis thaliana] (TAIR:AT4G25670.1); similar to conserved hypothetical protein [Medicago truncatula] (GB:ABE85314.1)	multiple	1.875	895	3.66802	7.862	2.782e-09	2.991e-08	10.72	7.191	7.105	6.465	6.731	6.873	8.616	8.863	8.765	8.748
249084_at		similar to Os05g0564000 [Oryza sativa (japonica cultivar-group)] (GB:NP_001056329.1)	AT5G44150	1.875	896	3.66802	7.358	1.223e-08	1.172e-07	9.236	4.694	4.537	5.725	6.111	5.26675	7.254	6.76	7.411	7.14167
247060_at	AT5G66760.1, SDH1-1	One of two genes in Arabidopsis that encode a flavoprotein subunit of the mitochondrial succinate dehydrogenase complex., One of two genes in Arabidopsis that encode a flavoprotein subunit of the mitochondrial succinate dehydrogenase complex.	AT5G66760	1.874	897	3.66547	11.79	7.964e-14	2.062e-12	21.28	9.287	9.28	9.231	9.093	9.22275	11.27	11	11.02	11.0967
258830_at		similar to unknown protein [Arabidopsis thaliana] (TAIR:AT5G25170.1); similar to expressed protein [Oryza sativa (japonica cultivar-group)] (GB:ABB47783.1); similar to unknown protein [Oryza sativa] (GB:AAG16855.1); similar to Os02g0814000 [Oryza sativa (japonica cultivar-group)] (GB:NP_001048488.1); contains InterPro domain Protein of unknown function DUF862, eukaryotic; (InterPro:IPR008580)	AT3G07090	1.874	898	3.66547	9.38	3.851e-11	5.821e-10	15.04	10.67	10.53	10.31	10.33	10.46	12.27	12.32	12.41	12.3333
251415_at		similar to hydroxyproline-rich glycoprotein family protein [Arabidopsis thaliana] (TAIR:AT4G16790.1); similar to conserved hypothetical protein [Medicago truncatula] (GB:ABE83694.1)	AT3G60380	1.874	899	3.66547	8.677	2.702e-10	3.482e-09	13.07	4.805	4.457	5.088	4.739	4.77225	6.888	6.591	6.458	6.64567
255042_at		similar to EMB2756 (EMBRYO DEFECTIVE 2756), hydrolase, acting on carbon-nitrogen (but not peptide) bonds, in linear amides [Arabidopsis thaliana] (TAIR:AT1G34550.1); similar to expressed protein [Oryza sativa (japonica cultivar-group)] (GB:ABA91928.2); contains InterPro domain Protein of unknown function DUF616; (InterPro:IPR006852)	AT4G09630	1.873	900	3.66293	11.01	5.398e-13	1.175e-11	19.34	5.703	6.125	6.465	5.877	6.0425	8.017	7.889	7.842	7.916
267640_at	COP1	Represses photomorphogenesis and induces skotomorphogenesis in the dark. Contains a ring finger zinc-binding motif, a coiled-coil domain, and several WD-40 repeats, similar to G-beta proteins. The C-terminus has homology to TAFII80, a subunit of the TFIID component of the RNA polymerase II of Drosophila. Nuclear localization in the dark and cytoplasmic in the light.	AT2G32950	1.873	901	3.66293	8.851	1.66e-10	2.228e-09	13.56	5.399	5.293	5.011	5.842	5.38625	7.516	6.931	7.332	7.25967
251535_at		similar to unknown protein [Arabidopsis thaliana] (TAIR:AT5G06190.1)	AT3G58540	1.871	902	3.65786	11.03	5.089e-13	1.118e-11	19.4	5.08	4.703	4.411	4.492	4.6715	6.881	6.436	6.311	6.54267
265044_at	AT1G03950.1	SNF7 family protein; similar to SNF7 family protein [Arabidopsis thaliana] (TAIR:AT5G44560.1); similar to Os10g0476400 [Oryza sativa (japonica cultivar-group)] (GB:NP_001064848.1); similar to BRI1-KD interacting protein 109 [Oryza sativa (japonica cultivar-group)] (GB:BAD11337.1); similar to Os03g0639800 [Oryza sativa (japonica cultivar-group)] (GB:NP_001050739.1); contains InterPro domain Snf7; …	AT1G03950	1.871	903	3.65786	11.03	5.157e-13	1.13e-11	19.39	5.939	5.876	6.164	6.146	6.03125	8.433	7.45	7.824	7.90233
262180_at		phosphoglycerate/bisphosphoglycerate mutase family protein; similar to phosphoglycerate/bisphosphoglycerate mutase family protein [Arabidopsis thaliana] (TAIR:AT1G22170.1); similar to Os02g0751800 [Oryza sativa (japonica cultivar-group)] (GB:NP_001048137.1); similar to putative phosphoglycerate mutase [Oryza sativa (japonica cultivar-group)] (GB:BAD38179.1); contains InterPro domain Phosphoglycer…	AT1G78050	1.871	904	3.65786	10.02	6.978e-12	1.197e-10	16.76	7.542	7.619	6.655	7.204	7.255	9.016	9.11	9.251	9.12567
254557_at		similar to Os04g0600400 [Oryza sativa (japonica cultivar-group)] (GB:NP_001053760.1)	AT4G19140	1.87	905	3.65533	9.094	8.451e-11	1.189e-09	14.24	6.068	6.145	6.293	6.421	6.23175	8.343	7.92	8.043	8.102
263922_s_at		pyruvate kinase, putative; similar to pyruvate kinase, putative [Arabidopsis thaliana] (TAIR:AT3G52990.1); similar to Pyruvate kinase [Medicago truncatula] (GB:ABE80121.1); similar to pyruvate kinase-like [Deschampsia antarctica] (GB:AAM22747.1); similar to pyruvate kinase family protein, expressed [Oryza sativa (japonica cultivar-group)] (GB:ABA96475.1); contains InterPro domain Pyruvate kinase,…	multiple	1.867	906	3.64773	9.977	7.76e-12	1.316e-10	16.65	5.728	6.113	5.734	6.046	5.90525	8.287	7.148	7.882	7.77233
261726_at		similar to unknown protein [Arabidopsis thaliana] (TAIR:AT4G38390.1); similar to unknown protein [Arabidopsis thaliana] (TAIR:AT1G20550.1); similar to OSJNBb0078D11.5 [Oryza sativa (japonica cultivar-group)] (GB:CAE01922.2); similar to putative auxin-independent growth promoter [Oryza sativa (japonica cultivar-group)] (GB:BAD10226.1); similar to axi 1 [Nicotiana tabacum] (GB:CAA56570.1); contains…	AT1G76270	1.866	907	3.64521	9.449	3.192e-11	4.903e-10	15.23	6.334	6.108	5.603	6.094	6.03475	7.539	8.066	8.095	7.9
262624_at		CCR4-NOT transcription complex protein, putative; similar to CCR4-NOT transcription complex protein, putative [Arabidopsis thaliana] (TAIR:AT3G44240.1); similar to putative CCR4-NOT transcription complex subunit 7 [Oryza sativa (japonica cultivar-group)] (GB:BAD19081.1); similar to Os02g0796300 [Oryza sativa (japonica cultivar-group)] (GB:NP_001048387.1); contains InterPro domain Ribonuclease CAF…	AT1G06450	1.865	908	3.64268	10.21	4.223e-12	7.526e-11	17.27	6.769	6.867	6.282	6.736	6.6635	8.614	8.326	8.646	8.52867
253268_s_at	AT4G34131.1, AT4G34135.1	UGT73B3 (UDP-glucosyl transferase 73B3); UDP-glycosyltransferase/ abscisic acid glucosyltransferase/ transferase, transferring hexosyl groups; similar to UGT73B2, UDP-glucosyltransferase/ UDP-glycosyltransferase/ flavonol 3-O-glucosyltransferase [Arabidopsis thaliana] (TAIR:AT4G34135.1); similar to UGT73B1 (UDP-glucosyl transferase 73B1), UDP-glycosyltransferase/ abscisic acid glucosyltransferase…	multiple	1.864	909	3.64016	9.109	8.09e-11	1.142e-09	14.29	7.887	8.397	7.46	8.26	8.001	9.83	9.857	9.909	9.86533
252226_at		glycosyl hydrolase family protein 43; similar to glycosyl hydrolase family protein 43 [Arabidopsis thaliana] (TAIR:AT5G67540.2); similar to Os01g0879400 [Oryza sativa (japonica cultivar-group)] (GB:NP_001044987.1); similar to Os12g0406100 [Oryza sativa (japonica cultivar-group)] (GB:NP_001066630.1); similar to Proteinase inhibitor I4, serpin [Medicago truncatula] (GB:ABE79581.1); contains InterPr…	AT3G49880	1.862	910	3.63511	12.73	8.733e-15	2.748e-13	23.5	6.028	6.646	6.421	6.776	6.46775	8.323	8.317	8.351	8.33033
259447_s_at	AT1G02430.1, AT1G02440.1	A member of ARF GTPase family. A thaliana has 21 members of this family, known to be essential for vesicle coating and uncoating and functions in GTP-binding. Gene encoding ADP-ribosylation factor and similar to other ARFs and ARF-like proteins., A member of ARF GTPase family. A thaliana has 21 members of this family, known to be essential for vesicle coating and uncoating and functions in GTP-bi…	multiple	1.862	911	3.63511	10.8	9.194e-13	1.894e-11	18.81	4.134	4.092	4.473	4.546	4.31125	6.31	5.805	6.404	6.173
246561_at		similar to unknown protein [Arabidopsis thaliana] (TAIR:AT3G02160.1); similar to hypothetical protein [Cleome spinosa] (GB:ABD96923.1); contains InterPro domain Bromodomain transcription factor; (InterPro:IPR006565); contains InterPro domain Histone-fold; (InterPro:IPR009072)	AT5G15570	1.862	912	3.63511	9.46	3.1e-11	4.778e-10	15.26	6.355	5.978	5.982	5.755	6.0175	7.067	8.65	7.923	7.88
252276_at		similar to hypothetical protein MtrDRAFT_AC119415g11v1 [Medicago truncatula] (GB:ABE85164.1)	AT3G49490	1.86	913	3.63008	11.09	4.383e-13	9.744e-12	19.55	6.999	7.29	6.376	6.585	6.8125	8.748	8.581	8.689	8.67267
258821_at		wound-responsive protein-related; similar to Os12g0405700 [Oryza sativa (japonica cultivar-group)] (GB:NP_001066628.1); similar to Wound-induced basic protein (GB:Q09020); contains InterPro domain Wound-inducible basic; (InterPro:IPR012643)	AT3G07230	1.86	914	3.63008	10.99	5.617e-13	1.213e-11	19.3	6.201	6.641	5.948	6.228	6.2545	8.177	8.243	7.922	8.114
262355_at		mitochondrial substrate carrier family protein; similar to mitochondrial substrate carrier family protein [Arabidopsis thaliana] (TAIR:AT5G26200.1); similar to Os09g0444700 [Oryza sativa (japonica cultivar-group)] (GB:NP_001063299.1); similar to Os03g0175200 [Oryza sativa (japonica cultivar-group)] (GB:NP_001049133.1); similar to mitochondrial carrier, putative, expressed [Oryza sativa (japonica …	AT1G72820	1.86	915	3.63008	6.418	2.052e-07	1.548e-06	6.407	5.053	5.381	4.123	5.463	5.005	6.546	6.927	7.122	6.865
258196_at		similar to unknown protein [Arabidopsis thaliana] (TAIR:AT1G54200.1); similar to Os03g0175800 [Oryza sativa (japonica cultivar-group)] (GB:NP_001049135.1); similar to Hypothetical protein [Oryza sativa (japonica cultivar-group)] (GB:AAM01132.1); similar to expressed protein [Oryza sativa (japonica cultivar-group)] (GB:ABB47525.1)	AT3G13980	1.857	916	3.62254	9.351	4.166e-11	6.26e-10	14.96	5.912	5.871	6.485	5.992	6.065	7.65	7.933	8.183	7.922
257906_at	ATL5	Encodes ribosomal protein L5 that binds to 5S ribosomal RNA and in involved in its export from the nucleus to the cytoplasm.	AT3G25520	1.856	917	3.62003	11.54	1.466e-13	3.58e-12	20.66	6.94	6.739	6.335	6.412	6.6065	8.261	8.479	8.648	8.46267
265388_s_at		C2 domain-containing protein (sytA); similar to C2 domain-containing protein [Arabidopsis thaliana] (TAIR:AT1G20080.1); similar to Os09g0538800 [Oryza sativa (japonica cultivar-group)] (GB:NP_001063800.1); similar to C2 [Medicago truncatula] (GB:ABE85279.1); similar to Os02g0448400 [Oryza sativa (japonica cultivar-group)] (GB:NP_001046755.1); contains InterPro domain C2; (InterPro:IPR000008); con…	multiple	1.856	918	3.62003	9.239	5.672e-11	8.261e-10	14.65	5.051	4.801	4.074	4.771	4.67425	6.563	6.302	6.727	6.53067
264617_at		nitrate-responsive NOI protein, putative; similar to unknown protein [Arabidopsis thaliana] (TAIR:AT4G35655.1); similar to nitrate-induced NOI protein [Zea mays] (GB:AAB86937.1); contains InterPro domain Nitrate-induced NOI; (InterPro:IPR008700)	AT2G17660	1.855	919	3.61752	9.841	1.112e-11	1.847e-10	16.29	8.624	8.574	8.018	8.541	8.43925	10.38	10.15	10.35	10.2933
267470_at	AT2G30490.1, ATC4H	Encodes a cinnamate-4-hydroxylase., Encodes a cinnamate-4-hydroxylase.	AT2G30490	1.853	920	3.61251	8.854	1.646e-10	2.211e-09	13.57	4.821	4.927	5.023	4.757	4.882	6.527	7.268	6.41	6.735
247393_at		octicosapeptide/Phox/Bem1p (PB1) domain-containing protein; similar to octicosapeptide/Phox/Bem1p (PB1) domain-containing protein [Arabidopsis thaliana] (TAIR:AT3G48240.1); similar to Octicosapeptide/Phox/Bem1p [Medicago truncatula] (GB:ABE82497.1); contains InterPro domain Octicosapeptide/Phox/Bem1p; (InterPro:IPR000270)	AT5G63130	1.85	921	3.605	11.51	1.569e-13	3.811e-12	20.59	7.292	6.974	7.168	6.865	7.07475	8.708	9.096	8.969	8.92433
258559_at		homeotic gene regulator, putative; similar to homeotic gene regulator, putative [Arabidopsis thaliana] (TAIR:AT5G19310.1); similar to PREDICTED: similar to SWI/SNF-related matrix-associated actin-dependent regulator of chromatin a4 isoform 20 [Canis familiaris] (GB:XP_867832.1); similar to PREDICTED: similar to SWI/SNF-related matrix-associated actin-dependent regulator of chromatin a2 isoform b …	AT3G06010	1.85	922	3.605	9.284	5.002e-11	7.385e-10	14.77	4.516	5.074	5.075	4.098	4.69075	6.296	6.662	6.665	6.541
249344_at	ATPHB3	prohibitin 3	AT5G40770	1.849	923	3.6025	8.825	1.781e-10	2.38e-09	13.49	6.295	5.324	5.793	5.377	5.69725	7.959	7.352	7.328	7.54633
251148_at	AT3G63180.1	similar to unknown protein [Arabidopsis thaliana] (TAIR:AT3G22380.1); similar to unknown protein [Oryza sativa (japonica cultivar-group)] (GB:BAC84664.1)	AT3G63180	1.848	924	3.60001	14.77	1.005e-16	4.814e-15	28	6.106	5.884	5.791	5.995	5.944	7.857	7.634	7.884	7.79167
265538_at		similar to unknown protein [Oryza sativa (japonica cultivar-group)] (GB:AAP03423.1)	AT2G15860	1.843	925	3.58755	10.3	3.346e-12	6.125e-11	17.5	4.932	5.268	5.17	5.13	5.125	7.005	6.738	7.162	6.96833
267570_at	HVT1	Has RNA or DNA helicase activity and expressed specifically in tapetum and vascular tissue. First identified member of a new group of the mle helicase group of the DEAH family.	AT2G30800	1.842	926	3.58507	9.969	7.933e-12	1.343e-10	16.63	6.968	7.001	6.222	6.651	6.7105	8.482	8.659	8.516	8.55233
265079_at		Kin17 DNA-binding protein-related; similar to Kin17 DNA-binding protein-related [Arabidopsis thaliana] (TAIR:AT5G51795.1); similar to Os03g0570300 [Oryza sativa (japonica cultivar-group)] (GB:NP_001050519.1); similar to hypothetical protein [Oryza sativa] (GB:AAG59654.1); contains InterPro domain Translation protein SH3-like; (InterPro:IPR008991)	AT1G55460	1.842	927	3.58507	9.212	6.107e-11	8.853e-10	14.57	6.467	6.728	5.891	6.923	6.50225	8.303	8.416	8.315	8.34467
257687_at		short-chain dehydrogenase/reductase (SDR) family protein; Identical to Peroxisomal 2,4-dienoyl-CoA reductase (EC 1.3.1.34) [Arabidopsis Thaliana] (GB:Q9LTV6;GB:Q67Y37;GB:Q680G7); similar to D2,D4-dienoyl-CoA reductase-related [Arabidopsis thaliana] (TAIR:AT2G07640.1); similar to Os04g0614000 [Oryza sativa (japonica cultivar-group)] (GB:NP_001053860.1); similar to MGC82265 protein [Xenopus laevis]…	AT3G12800	1.84	928	3.5801	11.94	5.493e-14	1.472e-12	21.65	7.424	7.795	7.827	7.912	7.7395	9.415	9.668	9.655	9.57933
265449_at		arginine/serine-rich splicing factor, putative; similar to ATRSP31 (ARGININE/SERINE-RICH SPLICING FACTOR 31), RNA binding [Arabidopsis thaliana] (TAIR:AT3G61860.1); similar to ar (GB:AAT37136.1); similar to Os04g0118900 [Oryza sativa (japonica cultivar-group)] (GB:NP_001052061.1); contains InterPro domain Nucleotide-binding, alpha-beta plait; (InterPro:IPR012677); contains InterPro domain RNA-bin…	AT2G46610	1.838	929	3.57514	12.82	6.992e-15	2.262e-13	23.73	5.767	6.133	6.171	6.257	6.082	8.015	7.882	7.862	7.91967
259155_at		transcription initiation factor IIB-2 / general transcription factor TFIIB-2 (TFIIB2); Identical to Transcription initiation factor IIB-2 (General transcription factor TFIIB-2) (AtTFIIB2) (TFIIB2) [Arabidopsis Thaliana] (GB:Q9SS44;GB:P92972); similar to TFIIB (TRANSCRIPTION FACTOR II B), RNA polymerase II transcription factor [Arabidopsis thaliana] (TAIR:AT2G41630.1); similar to Transcription ini…	AT3G10330	1.836	930	3.57019	10.81	9.041e-13	1.868e-11	18.82	5.536	5.545	4.847	5.402	5.3325	6.915	7.338	7.253	7.16867
265822_at	ATSLY1	member of SLY1 Gene Family	AT2G17980	1.836	931	3.57019	10.12	5.389e-12	9.434e-11	17.02	6.769	6.869	6.757	6.514	6.72725	8.718	8.241	8.731	8.56333
266637_at	AT2G35600.1, BRXL1	Belongs to five-member BRX gene family. Arabidopsis BRX genes share high levels of similarity among each others, with several conserved domains. The most distinct is BRX domain - highly conserved in all BRX genes among distantly related species. This protein-protein interaction domain is required and sufficient for BRX activity., Belongs to five-member BRX gene family. Arabidopsis BRX genes share…	AT2G35600	1.836	932	3.57019	8.914	1.389e-10	1.888e-09	13.74	6.693	6.518	6.127	6.713	6.51275	7.906	8.495	8.646	8.349
267248_at		transcription factor; similar to unknown protein [Arabidopsis thaliana] (TAIR:AT3G14750.1); similar to transglutaminase [Zea mays] (GB:CAD13455.1); similar to Os03g0818000 [Oryza sativa (japonica cultivar-group)] (GB:NP_001051704.1); similar to transglutaminase [Zea mays] (GB:CAD32336.1); contains InterPro domain Helix-turn-helix, Fis-type; (InterPro:IPR002197)	AT2G30120	1.835	933	3.56771	10.74	1.067e-12	2.161e-11	18.66	4.52	4.592	4.265	4.633	4.5025	6.058	6.254	6.702	6.338
259856_at		similar to unknown protein [Arabidopsis thaliana] (TAIR:AT1G25400.1); similar to IMP dehydrogenase/GMP reductase [Medicago truncatula] (GB:ABE93249.1)	AT1G68440	1.835	934	3.56771	8.792	1.952e-10	2.58e-09	13.4	6.1	6.712	6.048	6.564	6.356	8.154	7.945	8.474	8.191
245976_at	AT5G13080.1, WRKY75	member of WRKY Transcription Factor; Group II-c, member of WRKY Transcription Factor; Group II-c	AT5G13080	1.834	935	3.56524	6.606	1.161e-07	9.241e-07	6.977	3.78	3.551	3.902	3.493	3.6815	4.017	6.344	6.186	5.51567
261566_at		similar to unknown protein [Arabidopsis thaliana] (TAIR:AT4G10430.3); similar to Os02g0106800 [Oryza sativa (japonica cultivar-group)] (GB:NP_001045630.1); similar to Os08g0152800 [Oryza sativa (japonica cultivar-group)] (GB:NP_001061007.1); similar to Predicted membrane protein (ISS) [Ostreococcus tauri] (GB:CAL54240.1); contains InterPro domain TMPIT-like; (InterPro:IPR012926)	AT1G33230	1.831	936	3.55784	10.87	7.612e-13	1.603e-11	19	7.175	7.246	6.727	7.205	7.08825	9.042	8.752	8.962	8.91867
265674_at				1.831	937	3.55784	5.409	4.473e-06	2.558e-05	3.334	3.644	3.593	4.183	3.987	3.85175	4.081	6.912	6.055	5.68267
256545_at		hAT-like transposase family (hobo/Ac/Tam3), has a 2.1e-83 P-value blast match to GB:CAA29005 ORFa of Maize Ac (hAT-element) (Zea mays)	AT3G14800	1.83	938	3.55537	11.05	4.841e-13	1.069e-11	19.45	6.01	5.837	6.419	5.856	6.0305	7.758	7.932	7.89	7.86
255931_at	AT1G12710.1	ATPP2-A12 (Phloem protein 2-A12); similar to ATPP2-A11 (Phloem protein 2-A11) [Arabidopsis thaliana] (TAIR:AT1G63090.1); similar to Cyclin-like F-box; Galactose-binding like [Medicago truncatula] (GB:ABE90560.1); contains InterPro domain Cyclin-like F-box; (InterPro:IPR001810)	AT1G12710	1.829	939	3.55291	9.246	5.55e-11	8.11e-10	14.67	6.418	6.454	5.704	6.257	6.20825	7.453	8.38	8.278	8.037
252040_at		similar to unknown protein [Arabidopsis thaliana] (TAIR:AT5G22070.1); similar to Protein of unknown function DUF266, plant [Medicago truncatula] (GB:ABE91847.1); similar to Os03g0648100 [Oryza sativa (japonica cultivar-group)] (GB:NP_001050776.1); similar to Protein of unknown function DUF266, plant [Medicago truncatula] (GB:ABE78946.1); contains InterPro domain Protein of unknown function DUF266…	AT3G52060	1.828	940	3.55045	8.397	5.963e-10	7.293e-09	12.28	7.406	7.056	7.56	6.985	7.25175	8.596	9.354	9.289	9.07967
267319_at	ATMRP2	encodes a multidrug resistance-associated protein that is MgATP-energized glutathione S-conjugate pump. The expression of this gene is upregulated by herbicide safeners such as benoxacor and fenclorim.	AT2G34660	1.827	941	3.54799	6.015	7.01e-07	4.753e-06	5.18	5.649	5.327	5.149	4.891	5.254	6.962	7.078	7.204	7.08133
260886_at		similar to unknown protein [Arabidopsis thaliana] (TAIR:AT1G62330.1); similar to putative growth regulator [Gossypium hirsutum] (GB:AAT64033.1); similar to putative growth regulator [Gossypium hirsutum] (GB:AAT64018.1); contains InterPro domain Protein of unknown function DUF246, plant; (InterPro:IPR004348)	AT1G29200	1.826	942	3.54553	9.339	4.314e-11	6.46e-10	14.92	6.706	6.835	6.76	6.239	6.635	8.172	8.781	8.428	8.46033
253689_at		similar to unknown protein [Arabidopsis thaliana] (TAIR:AT4G29760.1); contains domain Cysteine proteinases (SSF54001)	AT4G29770	1.825	943	3.54307	6.884	5.029e-08	4.274e-07	7.816	4.135	4.06	4.226	4.496	4.22925	5.936	5.885	6.342	6.05433
259859_at		protein phosphatase 2C-related / PP2C-related; similar to protein phosphatase 2C-related / PP2C-related [Arabidopsis thaliana] (TAIR:AT1G09160.1); similar to Protein phosphatase 2C-like [Medicago truncatula] (GB:ABE85667.1); contains InterPro domain Protein phosphatase 2C-like; (InterPro:IPR001932), protein phosphatase type 2C; similar to protein phosphatase 2C-related / PP2C-related [Arabidopsis…	AT1G68410	1.824	944	3.54062	8.082	1.472e-09	1.672e-08	11.36	7.788	7.071	7.619	6.933	7.35275	8.822	9.284	9.423	9.17633
[truncated: 278 more rows]

## Sheet: Down regulated in SIV PT v dry
ID	Symbol	Description	Genbank	logFC (SIV PT v dry pollen)	number UP/DOWN	FC	t (SIV PT v dry pollen)	P.Value (SIV PT v dry pollen)	adj.P.Val (SIV PT v dry pollen)	B (SIV PT v dry pollen)	dry pollen-1_signal	dry pollen-2_signal	dry pollen-3_signal	dry pollen-4_signal	average signal_ dry pollen (log2)	SIV PT-1_signal	SIV PT-2_signal	SIV PT-3_signal	average signal_ SIV PT (log2)
[truncated: 356 more rows]
