# Supplementary material for: Penetration of the Stigma and Style Elicits a Novel Transcriptome in Pollen Tubes, Pointing to Genes Critical for Growth in a Pistil
Source: PLoS Genet. 2009 Aug 28;5(8):e1000621. doi: 10.1371/journal.pgen.1000621 (PMC2726614; doi:10.1371/journal.pgen.1000621)
Supplement: Table S14 — Statistical analysis of gene expression changes between SIV PT v 4 h PT (0.99 MB XLS) [file pgen.1000621.s019.xls]

## Sheet: Up regulated in SIV PT v 4h PT
ID	Symbol	Description	Genbank	logFC (SIV v 4hPT)	Number UP/DOWN	FC	t (SIV PT v 4hPT)	P.Value (SIV PT v 4hPT)	adj.P.Val (SIV PT v 4hPT)	B (SIV PT v 4hPT)	4h PT-1_signal	4h PT-2_signal	4h PT-3_signal	4h PT-4_signal	average signal_ 4h PT (log2)	SIV PT-1_signal	SIV PT-2_signal	SIV PT-3_signal	average signal_ SIV PT (log2)
264648_at		luminal binding protein 3 (BiP-3) (BP3); similar to BIP (LUMINAL BINDING PROTEIN), ATP binding [Arabidopsis thaliana] (TAIR:AT5G42020.1); similar to luminal binding protein 1 (BiP-1) (BP1) [Arabidopsis thaliana] (TAIR:AT5G28540.1); similar to HSP70B (heat shock protein 70B), ATP binding [Arabidopsis thaliana] (TAIR:AT1G16030.1); similar to luminal binding protein [Pseudotsuga menziesii] (GB:CAA89…	AT1G09080	7.002	1	128.178	45.55	4.478e-33	1.021e-28	63.8	3.766	3.444	3.744	3.744	3.6745	10.63	10.6	10.8	10.6767
256848_at		kinesin light chain-related; similar to kinesin light chain-related [Arabidopsis thaliana] (TAIR:AT1G27500.1); similar to kinesin light chain-related [Musa acuminata] (GB:ABF70051.1); similar to glycoside hydrolase family 17 protein [Musa balbisiana] (GB:ABF70142.1); similar to similar to A. thaliana protein BAB01483 similar to kinesin light chain [Hordeum vulgare subsp. vulgare] (GB:AAM13438.1);…	AT3G27960	5.082	2	33.8715	16.8	1.828e-18	3.625e-16	32.05	7.05	7.7	5.286	7.902	6.9845	12.09	11.97	12.15	12.07
265174_s_at		polygalacturonase; similar to polygalacturonase, putative / pectinase, putative [Arabidopsis thaliana] (TAIR:AT1G70500.1); similar to polygalacturonase [Cucumis sativus] (GB:BAA88472.1); contains InterPro domain Virulence factor, pectin lyase fold; (InterPro:IPR011050); contains InterPro domain Glycoside hydrolase, family 28; (InterPro:IPR000743); contains InterPro domain Pectolytic enzyme, Pecti…	multiple	4.995	3	31.8893	24.32	1.023e-23	1.944e-20	43.94	3.755	3.723	4.135	3.617	3.8075	9.724	8.251	8.432	8.80233
259757_at	AT1G77510.1	Encodes a protein disulfide isomerase-like (PDIL) protein, a member of a multigene family within the thioredoxin (TRX) superfamily.	AT1G77510	4.854	4	28.9201	22.26	1.968e-22	1.871e-19	41.07	4.529	5.496	5.272	4.617	4.9785	9.876	9.658	9.963	9.83233
261545_at		similar to hydroxyproline-rich glycoprotein family protein [Arabidopsis thaliana] (TAIR:AT1G63540.1); similar to Leishmania major strain Friedlin proteophosphoglycan 5 [Leishmania major strain Friedlin] (GB:XP_843163.1)	AT1G63530	4.774	5	27.3601	24.47	8.332e-24	1.728e-20	44.14	5.637	5.529	5.186	6.707	5.76475	10.5	10.58	10.54	10.54
247494_at		calnexin 1 (CNX1); Identical to Calnexin homolog 1 precursor (CNX1) [Arabidopsis Thaliana] (GB:P29402); similar to calnexin, putative [Arabidopsis thaliana] (TAIR:AT5G07340.1); similar to calnexin homolog (GB:AAA17742.1); similar to Concanavalin A-like lectin/glucanase [Medicago truncatula] (GB:ABE80216.1); similar to putative papillar cell-specific calnexin [Brassica napus] (GB:AAK84429.1); cont…	AT5G61790	4.722	6	26.3915	27.56	1.507e-25	1.146e-21	48	6.881	6.367	6.191	6.112	6.38775	11.16	11.05	11.12	11.11
245757_at	PHI-1	At1g35140 (At1g35140/T32G9_32) mRNA, complete cds	AT1G35140	4.555	7	23.5067	15.37	2.941e-17	3.9e-15	29.29	5.615	5.026	5.032	4.448	5.03025	8.653	10.04	10.07	9.58767
264376_at		protein phosphatase 2C, putative / PP2C, putative; similar to protein phosphatase 2C, putative / PP2C, putative [Arabidopsis thaliana] (TAIR:AT4G31860.1); similar to Os06g0651600 [Oryza sativa (japonica cultivar-group)] (GB:NP_001058229.1); similar to Os02g0180000 [Oryza sativa (japonica cultivar-group)] (GB:NP_001046088.1); similar to Protein phosphatase 2C [Medicago truncatula] (GB:ABE93914.1);…	AT2G25070	4.506	8	22.7217	18.37	1.053e-19	3.531e-17	34.89	6.189	6.213	4.904	5.417	5.68075	9.703	10.4	10.46	10.1877
266562_at		defense-related protein, putative; similar to glutamine amidotransferase class-I domain-containing protein [Arabidopsis thaliana] (TAIR:AT4G30550.1); similar to defense-related protein [Brassica carinata] (GB:AAK50344.1); contains InterPro domain Glutamine amidotransferase class-I; (InterPro:IPR000991); contains InterPro domain Glutamine amidotransferase superfamily; (InterPro:IPR011702)	AT2G23970	4.465	9	22.0851	17.2	8.586e-19	1.888e-16	32.81	6.935	7.115	5.66	6.746	6.614	10.39	11.43	11.42	11.08
257439_at		mechanosensitive ion channel domain-containing protein / MS ion channel domain-containing protein; similar to mechanosensitive ion channel domain-containing protein / MS ion channel domain-containing protein [Arabidopsis thaliana] (TAIR:AT3G14810.1); similar to mechanosensitive ion channel domain-containing protein / MS ion channel domain-containing protein [Arabidopsis thaliana] (TAIR:AT1G53470.…	AT2G17000	4.424	10	21.4663	14.94	7.127e-17	8.128e-15	28.4	5.773	5.43	4.561	5.189	5.23825	9.349	9.748	9.889	9.662
263169_at		phototropic-responsive NPH3 family protein; similar to phototropic-responsive NPH3 family protein [Arabidopsis thaliana] (TAIR:AT2G47860.1); similar to Os03g0347700 [Oryza sativa (japonica cultivar-group)] (GB:NP_001050100.1); similar to transposon protein, putative, Mutator sub-class, expressed [Oryza sativa (japonica cultivar-group)] (GB:ABA91176.1); contains InterPro domain NPH3; (InterPro:IPR…	AT1G03010	4.383	11	20.8648	26.46	6.001e-25	2.282e-21	46.68	3.69	3.992	4.088	4.109	3.96975	8.123	8.117	8.82	8.35333
259923_at		protein kinase family protein; similar to kinase [Arabidopsis thaliana] (TAIR:AT1G17540.1); similar to High mobility group protein HMG14 and HMG17; Protein kinase [Medicago truncatula] (GB:ABE79015.1); contains InterPro domain Protein kinase-like; (InterPro:IPR011009); contains InterPro domain Protein kinase; (InterPro:IPR000719); contains InterPro domain Serine/threonine protein kinase, active s…	AT1G72760	4.377	12	20.7782	21.82	3.808e-22	3.102e-19	40.42	5.113	5.894	4.448	5.378	5.20825	9.44	9.73	9.586	9.58533
251428_at	DIN2	Encodes a protein similar to beta-glucosidase and is a member of glycoside hydrolase family 1. Expression is induced after 24 hours of dark treatment, in senescing leaves and treatment with exogenous photosynthesis inhibitor. Induction of gene expression was suppressed in excised leaves supplied with sugar. The authors suggest that the gene's expression pattern is responding to the level of sugar…	AT3G60140	4.29	13	19.5622	17.35	6.481e-19	1.509e-16	33.08	4.899	5.139	3.907	5.953	4.9745	9.502	9.325	8.964	9.26367
251281_at	AGP20, AT3G61640.1, AGP20, AT3G61640.1	AGP20 (ARABINOGALACTAN PROTEIN 20); Identical to Arabinogalactan peptide 20 precursor (AG-peptide 20) (AGP20) [Arabidopsis Thaliana] (GB:Q9M373); similar to AGP16 (ARABINOGALACTAN PROTEIN 16) [Arabidopsis thaliana] (TAIR:AT2G46330.1); similar to unknown [Capsicum annuum] (GB:AAM12785.1); similar to Os05g0217000 [Oryza sativa (japonica cultivar-group)] (GB:NP_001054936.1); contains InterPro domain…	AT3G61640	4.267	14	19.2528	12.15	3.332e-14	1.72e-12	22.24	4.392	4.474	5.033	6.874	5.19325	8.735	9.791	9.852	9.45933
248593_at		Encodes a putative pectin methylesterase. The gene is preferentially expressed in floral buds.	AT5G49180	4.249	15	19.0141	7.033	3.213e-08	3.779e-07	8.398	8.254	8.596	6.622	7.259	7.68275	11.64	12.13	12.03	11.9333
266161_at	AT2G28170.1, ATCHX7	member of Putative Na+/H+ antiporter family, member of Putative Na+/H+ antiporter family	AT2G28170	4.242	16	18.9221	18.13	1.598e-19	4.859e-17	34.47	5.706	4.698	4.368	5.246	5.0045	9.167	9.489	9.083	9.24633
264223_s_at	AT3G16030.1	CES101 (CALLUS EXPRESSION OF RBCS 101); carbohydrate binding / kinase; similar to B120, protein kinase/ sugar binding [Arabidopsis thaliana] (TAIR:AT4G21390.1); similar to SFR1 [Brassica oleracea var. acephala] (GB:CAA74661.1); contains InterPro domain Serine/threonine protein kinase; (InterPro:IPR002290); contains InterPro domain Apple-like; (InterPro:IPR003609); contains InterPro domain Curculi…	AT3G16030	4.216	17	18.5841	24.08	1.43e-23	2.51e-20	43.62	3.647	3.924	3.829	3.705	3.77625	7.287	8.394	8.294	7.99167
252897_at	AT4G39490.1, CYP96A10	member of CYP96A, member of CYP96A	AT4G39490	4.196	18	18.3283	15.9	1.023e-17	1.621e-15	30.34	6.066	5.884	5.244	6.129	5.83075	9.825	10.25	10	10.025
263599_at	WOL	Histidine kinase: cytokinin-binding receptor that transduces cytokinin signals across the plasma membrane	AT2G01830	4.177	19	18.0885	21.04	1.256e-21	8.678e-19	39.25	5.111	4.484	4.775	5.159	4.88225	8.413	9.319	9.447	9.05967
255526_at		exocyst complex subunit Sec15-like family protein; similar to exocyst complex subunit Sec15-like family protein [Arabidopsis thaliana] (TAIR:AT3G56640.1); similar to PREDICTED: similar to Exocyst complex component Sec15A isoform 3 [Canis familiaris] (GB:XP_866644.1); similar to Os03g0163500 [Oryza sativa (japonica cultivar-group)] (GB:NP_001049059.1); similar to Os01g0351300 [Oryza sativa (japoni…	AT4G02350	4.163	20	17.9138	21.94	3.146e-22	2.734e-19	40.61	4.734	5.068	3.948	4.592	4.5855	8.755	8.69	8.802	8.749
260601_at	AT1G55910.1, ZIP11	member of Putative zinc transporter ZIP2 - like family, member of Putative zinc transporter ZIP2 - like family	AT1G55910	4.067	21	16.7606	22.19	2.192e-22	2e-19	40.96	6.618	6.434	6.5	6.454	6.5015	10.45	10.54	10.72	10.57
259803_at	PATL1	novel cell-plate-associated protein that is related in sequence to proteins involved in membrane trafficking in other eukaryotes	AT1G72150	4.065	22	16.7374	11.14	3.888e-13	1.463e-11	19.77	8.816	8.523	6.138	7.966	7.86075	11.81	11.91	12.06	11.9267
267503_at		similar to unknown protein [Arabidopsis thaliana] (TAIR:AT2G45610.1); similar to CXE carboxylesterase [Malus pumila] (GB:ABB89004.1); contains InterPro domain Esterase/lipase/thioesterase; (InterPro:IPR000379); contains InterPro domain Alpha/beta hydrolase fold-3; (InterPro:IPR013094)	AT2G45600	3.997	23	15.9668	16.52	3.086e-18	5.723e-16	31.53	6.987	6.964	5.834	6.967	6.688	10.81	10.53	10.72	10.6867
263614_at		serpin, putative / serine protease inhibitor, putative; similar to serpin, putative / serine protease inhibitor, putative [Arabidopsis thaliana] (TAIR:AT2G26390.1); similar to serpin-like protein [Citrus x paradisi] (GB:AAN76362.1); contains InterPro domain Proteinase inhibitor I4, serpin; (InterPro:IPR000215)	AT2G25240	3.966	24	15.6273	16.03	7.997e-18	1.312e-15	30.58	4.707	5.166	4.234	4.993	4.775	8.064	9.013	9.147	8.74133
264865_at	ARL1, AT1G24120.1	encodes a DnaJ-like protein similar to ARG1 and ARL2 that are both involved in root and hypocotyl gravitropism response. However, null mutation in this gene does not result in defects in gravitropism. Gene is expressed in all tissues examined., encodes a DnaJ-like protein similar to ARG1 and ARL2 that are both involved in root and hypocotyl gravitropism response. However, null mutation in this ge…	AT1G24120	3.924	25	15.1789	18.97	3.729e-20	1.492e-17	35.91	6.639	6.115	6.115	6.713	6.3955	10.04	10.55	10.37	10.32
251398_at		zinc finger (C2H2 type) family protein; similar to zinc finger (C2H2 type) family protein [Arabidopsis thaliana] (TAIR:AT2G45120.1); similar to ZPT3-3 [Petunia x hybrida] (GB:BAA21927.1); contains InterPro domain Zinc finger, C2H2-type; (InterPro:IPR007087)	AT3G60580	3.922	26	15.1579	25.19	3.158e-24	7.204e-21	45.08	6.387	6.022	6.031	6.472	6.228	10.01	10.13	10.31	10.15
266419_at	ANNAT3	Annexins are calcium binding proteins that are localized in the cytoplasm. When cytosolic Ca2+ increases, they relocate to the plasma membrane.	AT2G38760	3.922	27	15.1579	14.79	9.526e-17	1.065e-14	28.11	6.651	6.067	5.559	6.009	6.0715	9.697	10.2	10.08	9.99233
262167_at		zinc finger (C3HC4-type RING finger) family protein; similar to zinc finger (C3HC4-type RING finger) family protein [Arabidopsis thaliana] (TAIR:AT1G19310.1); similar to Os12g0636000 [Oryza sativa (japonica cultivar-group)] (GB:NP_001067361.1); similar to Os01g0766200 [Oryza sativa (japonica cultivar-group)] (GB:NP_001044354.1); similar to putative RING finger protein [Oryza sativa (japonica cult…	AT1G74990	3.904	28	14.97	18.92	4.07e-20	1.6e-17	35.83	6.405	6.512	5.31	6.511	6.1845	10.01	10.19	10.07	10.09
251665_at	ARR9	response regulator ARR9, A two-component response regulator-like protein with a receiver domain with a conserved aspartate residue and a possible phosphorylation site and at the N-terminal half. Appears to interact with histidine kinase like genes ATHP3 and ATHP2	AT3G57040	3.831	29	14.2313	17.25	7.866e-19	1.794e-16	32.89	5.445	5.778	5.328	4.469	5.255	8.919	9.153	9.187	9.08633
266568_at		similar to unknown protein [Arabidopsis thaliana] (TAIR:AT4G30710.1); similar to Protein of unknown function DUF566 [Medicago truncatula] (GB:ABE79495.1); contains InterPro domain Protein of unknown function DUF566; (InterPro:IPR007573)	AT2G24070	3.814	30	14.0646	20.52	2.876e-21	1.726e-18	38.44	5.899	5.158	4.744	5.473	5.3185	9.166	9.235	8.999	9.13333
245293_at		heat shock protein 70, putative / HSP70, putative; similar to heat shock protein, putative [Arabidopsis thaliana] (TAIR:AT1G11660.1); similar to PREDICTED: similar to CG2918-PA [Tribolium castaneum] (GB:XP_973490.1); similar to Os02g0710900 [Oryza sativa (japonica cultivar-group)] (GB:NP_001047898.1); contains InterPro domain Heat shock protein Hsp70; (InterPro:IPR001023); contains InterPro domai…	AT4G16660	3.814	31	14.0646	17.94	2.246e-19	6.641e-17	34.14	5.143	4.91	4.296	5.614	4.99075	8.714	8.84	8.86	8.80467
266381_at	AT2G14670.1	ATSUC8 (SUCROSE-PROTON SYMPORTER 8); carbohydrate transporter/ sucrose:hydrogen symporter/ sugar porter; Identical to Sucrose transport protein SUC8 (Sucrose permease 8) (Sucrose-proton symporter 8) (SUC8) [Arabidopsis Thaliana] (GB:Q9ZVK6); similar to ATSUC9 (SUCROSE-PROTON SYMPORTER 9), carbohydrate transporter/ sucrose:hydrogen symporter/ sugar porter [Arabidopsis thaliana] (TAIR:AT5G06170.1);…	AT2G14670	3.759	32	13.5385	20.08	5.847e-21	3.031e-18	37.74	5.681	5.84	4.807	5.105	5.35825	8.705	9.298	9.349	9.11733
259132_at		similar to unknown protein [Arabidopsis thaliana] (TAIR:AT5G15740.1); similar to hypothetical protein [Cleome spinosa] (GB:ABD96934.1); similar to Os06g0284200 [Oryza sativa (japonica cultivar-group)] (GB:NP_001057398.1); similar to hypothetical protein [Cleome spinosa] (GB:ABD96844.1); contains InterPro domain Protein of unknown function DUF246, plant; (InterPro:IPR004348)	AT3G02250	3.758	33	13.5292	25.81	1.387e-24	3.515e-21	45.87	5.304	4.783	4.93	4.78	4.94925	8.559	8.689	8.873	8.707
253277_at	AT4G34230.1, CAD5	Encodes a catalytically active cinnamyl alcohol dehydrogenase which uses p-coumaryl aldehyde as a preferred substrate. It can also use sinapyl, caffeyl, coniferyl and d-hydroxyconiferyl aldehydes as substrates., Encodes a catalytically active cinnamyl alcohol dehydrogenase which uses p-coumaryl aldehyde as a preferred substrate. It can also use sinapyl, caffeyl, coniferyl and d-hydroxyconiferyl a…	AT4G34230	3.75	34	13.4543	16.79	1.843e-18	3.625e-16	32.05	5.368	4.954	4.429	4.946	4.92425	8.427	8.76	8.834	8.67367
256911_at		transaminase; similar to Glucosamine 6-phosphate synthetases, contain amidotransferase and phosphosugar isomerase domains (ISS) [Ostreococcus tauri] (GB:CAL54169.1); similar to glucosamine-fructose-6-phosphate aminotransferase, isomerizing family protein, expressed [Oryza sativa (japonica cultivar-group)] (GB:ABA91394.2); similar to SIS domain containing protein, expressed [Oryza sativa (japonica…	AT3G24090	3.742	35	13.3799	21.25	9.166e-22	6.744e-19	39.56	5.361	5.847	6.27	5.788	5.8165	9.557	9.534	9.585	9.55867
244960_at	ATCG01020.1, RPL32	encodes a chloroplast ribosomal protein L32, a constituent of the large subunit of the ribosomal complex, encodes a chloroplast ribosomal protein L32, a constituent of the large subunit of the ribosomal complex	ATCG01020	3.738	36	13.3429	13.35	2.126e-15	1.606e-13	25	3.499	4.585	3.29	3.348	3.6805	6.954	7.527	7.776	7.419
249197_at	AT5G42380.1	calmodulin-related protein, putative; similar to calcium-binding EF hand family protein [Arabidopsis thaliana] (TAIR:AT1G76650.1); similar to regulator of gene silencing [Lycopersicon esculentum] (GB:AAT65969.1); contains InterPro domain EF-Hand type; (InterPro:IPR011992); contains InterPro domain Calcium-binding EF-hand; (InterPro:IPR002048)	AT5G42380	3.712	37	13.1046	16.95	1.374e-18	2.848e-16	32.34	3.365	3.63	3.968	4.745	3.927	8.172	7.196	7.548	7.63867
262504_at	AT1G21750.1	Encodes a protein disulfide isomerase-like (PDIL) protein, a member of a multigene family within the thioredoxin (TRX) superfamily; isoform contains non-consensus GA donor splice site at intron 9	AT1G21750	3.71	38	13.0864	20.73	2.051e-21	1.265e-18	38.77	7.361	7.031	7.16	7.137	7.17225	10.77	10.84	11.04	10.8833
254733_at		glycoside hydrolase family 28 protein / polygalacturonase (pectinase) family protein; similar to glycoside hydrolase family 28 protein / polygalacturonase (pectinase) family protein [Arabidopsis thaliana] (TAIR:AT2G15450.1); similar to glycoside hydrolase family 28 protein / polygalacturonase (pectinase) family protein [Arabidopsis thaliana] (TAIR:AT2G15470.1); similar to glycoside hydrolase fami…	AT4G13760	3.697	39	12.969	18.22	1.377e-19	4.361e-17	34.62	5.842	4.778	4.587	4.71	4.97925	7.96	9.196	8.873	8.67633
246887_at		sugar transporter, putative; Identical to Sugar transport protein 8 (Hexose transporter 8) (STP8) [Arabidopsis Thaliana] (GB:Q9SBA7;GB:O81492); similar to sugar transporter, putative [Arabidopsis thaliana] (TAIR:AT3G05960.1); similar to monosaccharide transporter [Populus tremula x Populus tremuloides] (GB:CAG27608.1); contains InterPro domain Sugar transporter; (InterPro:IPR003663); contains Int…	AT5G26250	3.691	40	12.9152	19.47	1.596e-20	7.136e-18	36.75	6.203	5.249	6.176	6.019	5.91175	10.15	9.176	9.485	9.60367
262307_at		DNAJ heat shock N-terminal domain-containing protein; similar to DNAJ heat shock N-terminal domain-containing protein [Arabidopsis thaliana] (TAIR:AT1G56300.1); similar to DnaJ-like protein [Glycine max] (GB:AAM23263.1); contains InterPro domain Heat shock protein DnaJ, N-terminal; (InterPro:IPR001623)	AT1G71000	3.687	41	12.8795	16.37	4.108e-18	7.208e-16	31.25	4.952	4.638	5.472	6.029	5.27275	8.593	8.898	9.387	8.95933
255993_at		NLI interacting factor (NIF) family protein; similar to NLI interacting factor (NIF) family protein [Arabidopsis thaliana] (TAIR:AT1G29780.1); similar to carboxy-terminal domain phosphatase [Dictyostelium discoideum] (GB:XP_628708.1); similar to Os05g0205100 [Oryza sativa (japonica cultivar-group)] (GB:NP_001054894.1); contains InterPro domain Dullard-like phosphatase domain; (InterPro:IPR011948)…	AT1G29770	3.681	42	12.826	15.96	9.114e-18	1.474e-15	30.45	8.41	8.375	6.798	8.008	7.89775	11.44	11.72	11.58	11.58
253416_at		pyruvate decarboxylase, putative; similar to PDC3 (PYRUVATE DECARBOXYLASE-3), pyruvate decarboxylase [Arabidopsis thaliana] (TAIR:AT5G01330.1); similar to PDC2 (PYRUVATE DECARBOXYLASE-2), pyruvate decarboxylase [Arabidopsis thaliana] (TAIR:AT5G54960.1); similar to pyruvate decarboxylase, putative [Arabidopsis thaliana] (TAIR:AT5G01320.1); similar to pyruvate decarboxylase [Fragaria x ananassa] (G…	AT4G33070	3.676	43	12.7816	18.83	4.761e-20	1.78e-17	35.67	3.446	3.866	3.765	4.146	3.80575	7.04	7.617	7.787	7.48133
253687_at		similar to Saposin B [Medicago truncatula] (GB:ABE80541.1); contains InterPro domain Saposin B; (InterPro:IPR008139)	AT4G29520	3.671	44	12.7374	18.45	9.149e-20	3.162e-17	35.03	4.765	4.988	5.678	4.979	5.1025	8.648	8.748	8.923	8.773
262638_at		encodes a protein whose sequence is similar to 2-oxoglutarate-dependent dioxygenase	AT1G06650	3.668	45	12.711	15.48	2.364e-17	3.229e-15	29.5	4.583	4.831	4.645	4.479	4.6345	7.776	8.302	8.829	8.30233
257366_s_at		transmembrane protein-related; similar to emp24/gp25L/p24 family protein [Arabidopsis thaliana] (TAIR:AT2G03290.1); similar to emp24 protein [Hyacinthus orientalis] (GB:AAT08688.1); similar to Os03g0376000 [Oryza sativa (japonica cultivar-group)] (GB:NP_001050219.1); similar to Os07g0632700 [Oryza sativa (japonica cultivar-group)] (GB:NP_001060368.1); contains InterPro domain emp24/gp25L/p24; (In…	multiple	3.647	46	12.5273	16.9	1.512e-18	3.08e-16	32.24	4.419	4.077	3.556	4.263	4.07875	7.736	7.612	7.83	7.726
254015_at	AT4G26140.1, BGAL12	putative beta-galactosidase, putative beta-galactosidase	AT4G26140	3.631	47	12.3891	17.54	4.655e-19	1.167e-16	33.41	4.978	4.657	4.518	4.86	4.75325	7.592	8.828	8.733	8.38433
247564_at		Encodes a predicted protein with 30% identity with MER3/RCK.	AT5G61140	3.624	48	12.3291	14.66	1.262e-16	1.345e-14	27.83	7.513	7.76	5.834	7.648	7.18875	10.74	10.77	10.93	10.8133
249985_at		protein kinase family protein; similar to GPK1 (Glyoxysomal protein kinase 1), kinase [Arabidopsis thaliana] (TAIR:AT3G17420.1); similar to putative receptor-like protein kinase 3 [Glycine max] (GB:AAU10525.1); contains InterPro domain Protein kinase-like; (InterPro:IPR011009); contains InterPro domain Protein kinase; (InterPro:IPR000719); contains InterPro domain Serine/threonine protein kinase,…	AT5G18500	3.622	49	12.3121	16.83	1.713e-18	3.427e-16	32.12	4.32	3.889	4.437	3.651	4.07425	6.936	7.772	8.379	7.69567
259852_at	AERO1	endoplasmic reticulum oxidoreductin	AT1G72280	3.614	50	12.244	18.66	6.3e-20	2.245e-17	35.4	6.039	5.951	6.242	6.494	6.1815	10.03	9.557	9.804	9.797
252315_at	AT3G48690.1	Encodes a protein with carboxylesterase whose activity was tested using both pNA and 2,4-D-methyl.	AT3G48690	3.606	51	12.1763	12.21	2.913e-14	1.521e-12	22.38	7.344	7.881	6.409	8.471	7.52625	10.88	11.32	11.2	11.1333
259541_at		protein kinase; similar to protein kinase, putative [Arabidopsis thaliana] (TAIR:AT1G76370.1); similar to putative serine/threonine protein kinase [Oryza sativa (japonica cultivar-group)] (GB:AAT58829.1); similar to Os01g0936100 [Oryza sativa (japonica cultivar-group)] (GB:NP_001045326.1); contains InterPro domain Protein kinase-like; (InterPro:IPR011009); contains InterPro domain Protein kinase;…	AT1G20650	3.601	52	12.1341	16.66	2.388e-18	4.577e-16	31.79	6.276	6.639	5.228	5.654	5.94925	9.308	9.594	9.748	9.55
258788_at		MD-2-related lipid recognition domain-containing protein / ML domain-containing protein; similar to MD-2-related lipid recognition domain-containing protein / ML domain-containing protein [Arabidopsis thaliana] (TAIR:AT5G06480.1); similar to Os03g0788200 [Oryza sativa (japonica cultivar-group)] (GB:NP_001051500.1); similar to putative ML domain protein [Nicotiana glauca] (GB:CAH69231.1); similar …	AT3G11780	3.591	53	12.0503	11.27	2.841e-13	1.102e-11	20.09	6.814	6.755	4.713	7.584	6.4665	9.911	10.13	10.13	10.057
249883_at	AT5G22900.1, ATCHX3	member of Putative Na+/H+ antiporter family, member of Putative Na+/H+ antiporter family	AT5G22900	3.581	54	11.9671	16.44	3.627e-18	6.619e-16	31.37	5.628	5.82	4.182	6.078	5.427	8.978	8.896	9.151	9.00833
245956_s_at	BIP	luminal binding protein 1 (BiP-1) (BP1); Identical to Luminal-binding protein 2 precursor (BiP2) (AtBP2) [Arabidopsis Thaliana] (GB:Q39043;GB:Q39042); Identical to Luminal-binding protein 1 precursor (BiP1) (AtBP1) [Arabidopsis Thaliana] (GB:Q9LKR3;GB:Q41928); similar to HSP70 (heat shock protein 70), ATP binding [Arabidopsis thaliana] (TAIR:AT3G12580.1); similar to BIP (LUMINAL BINDING PROTEIN),…	multiple	3.577	55	11.934	21.02	1.301e-21	8.727e-19	39.22	8.663	8.726	9.12	9.199	8.927	12.61	12.44	12.46	12.5033
267266_at	AT2G23150.1, NRAMP3	Encodes a member of the Nramp2 metal transporter family; like its homolog Atnramp4, localized in vacuolar membrane. Seedlings of double mutant, atnramp3-1 atnramp4-1, were arrested at early germination., Encodes a member of the Nramp2 metal transporter family; like its homolog Atnramp4, localized in vacuolar membrane. Seedlings of double mutant, atnramp3-1 atnramp4-1, were arrested at early germi…	AT2G23150	3.575	56	11.9174	17.93	2.271e-19	6.641e-17	34.13	6.725	6.7	6.054	7.21	6.67225	10.28	10.24	10.22	10.2467
252435_at		Mutator-like transposase family, has a 6.7e-76 P-value blast match to Q9SI25 /181-349 Pfam PF03108 MuDR family transposase (MuDr-element domain), similar to unknown protein [Arabidopsis thaliana] (TAIR:AT5G37385.1), Mutator-like transposase family, has a 2.2e-75 P-value blast match to Q9SI25 /181-349 Pfam PF03108 MuDR family transposase (MuDr-element domain), Mutator-like transposase family, has …	multiple	3.575	57	11.9174	13.11	3.624e-15	2.559e-13	24.47	4.823	6.132	5.9	5.208	5.51575	8.87	9.175	9.225	9.09
244967_at	ATCG00630.1, PSAJ	Encodes subunit J of photosystem I., Encodes subunit J of photosystem I.	ATCG00630	3.553	58	11.7371	12.71	9.062e-15	5.602e-13	23.55	3.83	3.988	5.174	4.505	4.37425	7.735	7.707	8.341	7.92767
255863_s_at		GDSL-motif lipase/hydrolase family protein; similar to GDSL-motif lipase/hydrolase family protein [Arabidopsis thaliana] (TAIR:AT2G30310.1); similar to Os01g0827700 [Oryza sativa (japonica cultivar-group)] (GB:NP_001044683.1); similar to Lipolytic enzyme, G-D-S-L [Medicago truncatula] (GB:ABE88960.1); contains InterPro domain Lipolytic enzyme, G-D-S-L; (InterPro:IPR001087), GDSL-motif lipase/hydr…	multiple	3.553	59	11.7371	11.72	9.327e-14	4.213e-12	21.21	7.403	7.451	5.713	8.676	7.31075	10.42	11.04	11.13	10.8633
257754_at	AT3G18820.1	AtRABG3f/AtRab7B (Arabidopsis Rab GTPase homolog G3f); GTP binding; similar to ATRAB7/ATRABG3E/AtRABG3e, GTP binding [Arabidopsis thaliana] (TAIR:AT1G49300.2); similar to unknown [Solanum tuberosum] (GB:ABB02623.1); contains InterPro domain Small GTP-binding protein domain; (InterPro:IPR005225); contains InterPro domain Ras small GTPase, Rab type; (InterPro:IPR003579); contains InterPro domain Si…	AT3G18820	3.549	60	11.7046	17.68	3.565e-19	9.797e-17	33.68	6.407	5.784	5.697	6.242	6.0325	9.42	9.704	9.62	9.58133
253478_at		similar to unknown protein [Arabidopsis thaliana] (TAIR:AT1G79910.1); similar to hypothetical protein [Oryza sativa (japonica cultivar-group)] (GB:BAD46051.1); similar to Os02g0159200 [Oryza sativa (japonica cultivar-group)] (GB:NP_001045961.1); contains InterPro domain Protein of unknown function DUF292, eukaryotic; (InterPro:IPR005061)	AT4G32350	3.538	61	11.6157	13.94	5.871e-16	5.357e-14	26.29	6.186	4.718	4.658	5.907	5.36725	8.864	8.91	8.941	8.905
256017_at	AT1G19180.1, AT1G19180.2, AT1G19180.1, AT1G19180.2	similar to unknown protein [Arabidopsis thaliana] (TAIR:AT1G74950.1); similar to PnFL-2 [Ipomoea nil] (GB:AAG49896.1); contains InterPro domain ZIM; (InterPro:IPR010399), similar to unknown protein [Arabidopsis thaliana] (TAIR:AT1G74950.1); similar to PnFL-2 [Ipomoea nil] (GB:AAG49896.1); contains InterPro domain ZIM; (InterPro:IPR010399), similar to unknown protein [Arabidopsis thaliana] (TAIR:A…	AT1G19180	3.527	62	11.5274	15.77	1.333e-17	2.029e-15	30.08	5.324	4.513	4.326	5.266	4.85725	8.038	8.649	8.465	8.384
264706_at		kinase interacting family protein; similar to EMB1674 (EMBRYO DEFECTIVE 1674) [Arabidopsis thaliana] (TAIR:AT1G58210.1); similar to unknown [Lycopersicon esculentum] (GB:AAK84476.1); contains InterPro domain Prefoldin; (InterPro:IPR009053); contains InterPro domain KIP1-like; (InterPro:IPR011684)	AT1G09720	3.513	63	11.4161	14.16	3.608e-16	3.444e-14	26.78	8.397	8.723	6.908	8.918	8.2365	11.72	11.78	11.75	11.75
261430_at		transducin family protein / WD-40 repeat family protein; similar to EMB2221 (EMBRYO DEFECTIVE 2221) [Arabidopsis thaliana] (TAIR:AT3G63460.1); similar to Sec31p [Oryza sativa] (GB:BAB47154.1); similar to Os07g0657200 [Oryza sativa (japonica cultivar-group)] (GB:NP_001060510.1); contains InterPro domain WD-40 repeat; (InterPro:IPR001680); contains InterPro domain WD40-like; (InterPro:IPR011046)	AT1G18830	3.503	64	11.3373	20.36	3.718e-21	1.972e-18	38.19	5.092	4.365	5.283	4.908	4.912	8.022	8.569	8.653	8.41467
259962_at		DNA-directed RNA polymerases I, II, and III 7 kDa subunit, putative; similar to DNA-directed RNA polymerases I, II, and III 7 kDa subunit, putative [Arabidopsis thaliana] (TAIR:AT5G41010.1); similar to PREDICTED: similar to DNA-directed RNA polymerases I, II, and III 7.0 kDa polypeptide (ABC10-alpha) (RPB7.0) (RPB10alpha) (RPABC4), partial [Apis mellifera] (GB:XP_001122738.1); contains InterPro d…	AT1G53690	3.501	65	11.3216	26.49	5.794e-25	2.282e-21	46.71	3.961	3.756	3.682	3.878	3.81925	7.069	7.676	7.215	7.32
264382_at	AT2G25110.1	MIR domain-containing protein; Identical to Stromal cell-derived factor 2-like protein precursor (SDF2-like protein) [Arabidopsis Thaliana] (GB:Q93ZE8;GB:O81720;GB:Q9SEZ5); similar to MIR [Medicago truncatula] (GB:ABE79257.1); contains InterPro domain MIR; (InterPro:IPR003608)	AT2G25110	3.481	66	11.1657	19.96	7.134e-21	3.47e-18	37.55	6.405	7.46	6.88	7.306	7.01275	10.5	10.43	10.55	10.4933
253154_at		similar to unknown protein [Arabidopsis thaliana] (TAIR:AT4G35690.1); similar to hypothetical protein [Glycine max] (GB:AAK01735.1); contains InterPro domain Protein of unknown function DUF241, plant; (InterPro:IPR004320)	AT4G35710	3.473	67	11.1039	20.93	1.503e-21	9.52e-19	39.08	6.106	4.824	5.362	5.384	5.419	8.789	9.011	8.876	8.892
247064_at		disease resistance protein (CC-NBS-LRR class), putative; Identical to Probable disease resistance protein At5g66890 [Arabidopsis Thaliana] (GB:Q9FKZ2); similar to disease resistance protein (CC-NBS-LRR class), putative [Arabidopsis thaliana] (TAIR:AT5G66900.1); similar to Disease resistance protein; AAA ATPase [Medicago truncatula] (GB:ABE88570.1); contains InterPro domain Leucine-rich repeat; (I…	AT5G66890	3.462	68	11.0196	18.19	1.429e-19	4.464e-17	34.58	5.213	5.094	5.658	5.783	5.437	9.467	8.658	8.571	8.89867
264888_at		similar to unknown protein [Arabidopsis thaliana] (TAIR:AT4G38360.2); similar to hypothetical protein [Oryza sativa (japonica cultivar-group)] (GB:AAU89247.1); contains InterPro domain Protein of unknown function DUF300; (InterPro:IPR005178)	AT1G23070	3.451	69	10.9359	15.55	2.048e-17	2.848e-15	29.65	4.166	5.114	4.888	4.527	4.67375	8.35	8.065	7.96	8.125
256407_at	AT1G66570.1, AT1G66570.1	ATSUC7 (SUCROSE-PROTON SYMPORTER 7); carbohydrate transporter/ sucrose:hydrogen symporter/ sugar porter; Identical to Probable sucrose transport protein SUC7 (Sucrose permease 7) (Sucrose- proton symporter 7) (SUC7) [Arabidopsis Thaliana] (GB:Q67YF8;GB:Q9C6H8;GB:Q9C716); similar to ATSUC9 (SUCROSE-PROTON SYMPORTER 9), carbohydrate transporter/ sucrose:hydrogen symporter/ sugar porter [Arabidopsis…	AT1G66570	3.44	70	10.8528	11.91	5.996e-14	2.843e-12	21.65	4.882	5.789	4.194	5.295	5.04	7.386	9.232	8.822	8.48
249565_at		self-incompatibility protein-related; similar to self-incompatibility protein-related [Arabidopsis thaliana] (TAIR:AT5G04350.1); contains InterPro domain Plant self-incompatibility S1; (InterPro:IPR010264)	AT5G38440	3.434	71	10.8078	10.05	6.431e-12	1.746e-10	16.95	4.909	5.01	4.05	7.264	5.30825	9.214	8.587	8.424	8.74167
257953_at	AT3G21865.1	Interacts with PEX4 in a yeast two-hybrid. The PEX4 and PEX22 pair may be important during the remodeling of peroxisome matrix contents as glyoxysomes transition to leaf peroxisomes.	AT3G21865	3.427	72	10.7555	15.16	4.528e-17	5.644e-15	28.85	4.804	5.05	5.801	5.301	5.239	8.714	8.702	8.582	8.666
245931_at		pectate lyase family protein; similar to pectate lyase family protein [Arabidopsis thaliana] (TAIR:AT1G30350.1); similar to Pectolytic enzyme, Pectin lyase fold [Medicago truncatula] (GB:ABE82007.1); contains InterPro domain Virulence factor, pectin lyase fold; (InterPro:IPR011050); contains InterPro domain Pectate lyase/Amb allergen; (InterPro:IPR002022); contains InterPro domain Pectolytic enzy…	AT5G09280	3.409	73	10.6221	11.39	2.102e-13	8.486e-12	20.39	9.59	9.503	7.548	9.85	9.12275	12.39	12.63	12.57	12.53
249660_at		similar to unknown protein [Arabidopsis thaliana] (TAIR:AT5G36805.1), Encodes a Plant thionin family protein	multiple	3.384	74	10.4396	12.96	5.108e-15	3.437e-13	24.12	7.625	7.891	5.848	7.973	7.33425	10.17	11.06	10.93	10.72
254247_at		protein kinase family protein; similar to EMB1290 (EMBRYO DEFECTIVE 1290), kinase [Arabidopsis thaliana] (TAIR:AT4G23250.1); similar to protein kinase family protein [Arabidopsis thaliana] (TAIR:AT4G11460.1); similar to protein kinase family protein [Arabidopsis thaliana] (TAIR:AT4G11470.1); similar to receptor-like protein kinase homolog RK20-1 [Phaseolus vulgaris] (GB:AAD21872.1); contains Inte…	AT4G23260	3.352	75	10.2106	21.93	3.236e-22	2.734e-19	40.58	4.323	4.151	4.64	3.928	4.2605	7.335	7.664	7.837	7.612
245048_at	ATCG00040.1, MATK	Encodes a maturase located in the trnK intron in the chloroplast genome., Encodes a maturase located in the trnK intron in the chloroplast genome.	ATCG00040	3.33	76	10.0561	13.35	2.117e-15	1.604e-13	25.01	5.344	5.506	5.116	4.449	5.10375	8.178	8.561	8.563	8.434
263102_at		unknown protein	AT2G05270	3.328	77	10.0422	12.38	1.944e-14	1.063e-12	22.78	3.542	3.843	4.214	4.244	3.96075	6.22	8.026	7.621	7.289
251752_at	ProT2	Encodes a proline transporter with affinity for gly betaine, proline, and GABA. Protein is expressed most highly in the roots.	AT3G55740	3.321	78	9.99357	14.39	2.236e-16	2.25e-14	27.26	5.063	4.576	4.764	5.348	4.93775	8.371	8.107	8.299	8.259
250716_at	AT5G06170.1	ATSUC9 (SUCROSE-PROTON SYMPORTER 9); carbohydrate transporter/ sucrose:hydrogen symporter/ sugar porter; Identical to Sucrose transport protein SUC9 (Sucrose permease 9) (Sucrose-proton symporter 9) (SUC9) [Arabidopsis Thaliana] (GB:Q9FG00); similar to ATSUC8 (SUCROSE-PROTON SYMPORTER 8), carbohydrate transporter/ sucrose:hydrogen symporter/ sugar porter [Arabidopsis thaliana] (TAIR:AT2G14670.1);…	AT5G06170	3.309	79	9.91079	13.92	6.056e-16	5.504e-14	26.26	9.473	9.666	8.23	10.27	9.40975	12.64	12.74	12.78	12.72
254683_at		permease-related; similar to permease-related [Arabidopsis thaliana] (TAIR:AT3G23870.1); similar to OSJNBa0069D17.4 [Oryza sativa (japonica cultivar-group)] (GB:CAD40575.1); similar to Os05g0424800 [Oryza sativa (japonica cultivar-group)] (GB:NP_001055595.1); similar to Protein of unknown function DUF803 [Medicago truncatula] (GB:ABE89975.1); contains InterPro domain Protein of unknown function D…	AT4G13800	3.309	80	9.91079	11.82	7.352e-14	3.402e-12	21.45	7.243	7.439	5.287	6.333	6.5755	9.827	9.889	9.936	9.884
255755_s_at		pseudogene, putative polygalacturonase, blastp match of 52% identity and 9.5e-65 P-value to SP|P35339|PGLT_MAIZE Exopolygalacturonase precursor (EC 3.2.1.67) (ExoPG) (Pectinase) (Galacturan 1,4-alpha-galacturonidase). (Maize) {Zea mays}, glycoside hydrolase family 28 protein / polygalacturonase (pectinase) family protein; similar to glycoside hydrolase family 28 protein / polygalacturonase (pecti…	multiple	3.301	81	9.85598	10.03	6.821e-12	1.835e-10	16.89	6.346	4.072	3.556	3.987	4.49025	8.408	7.574	7.392	7.79133
260885_at	AT1G29230.1, CIPK18	Encodes a member of the SNF1-related kinase (SnRK) gene family (SnRK3.20), which has also been reported as a member of the CBL-interacting protein kinases (CIPK18)., Encodes a member of the SNF1-related kinase (SnRK) gene family (SnRK3.20), which has also been reported as a member of the CBL-interacting protein kinases (CIPK18).	AT1G29230	3.285	82	9.74728	11.64	1.143e-13	5.041e-12	21	7.88	7.884	7.438	8.882	8.021	11.32	11.36	11.24	11.3067
261117_at	AT1G75310.1, AUL1, AT1G75310.1, AUL1	AUL1 (auxin-like 1 protein); heat shock protein binding; similar to trichohyalin-related [Arabidopsis thaliana] (TAIR:AT4G36520.1); similar to 10A19I.11 [Oryza sativa (japonica cultivar-group)] (GB:AAD39596.1); similar to Os05g0579900 [Oryza sativa (japonica cultivar-group)] (GB:NP_001056423.1); contains InterPro domain Heat shock protein DnaJ, N-terminal; (InterPro:IPR001623), AUL1 (auxin-like 1…	AT1G75310	3.282	83	9.72703	21.75	4.253e-22	3.346e-19	40.31	5.129	4.877	4.718	4.732	4.864	8.103	8.131	8.205	8.14633
253636_at		similar to unknown protein [Arabidopsis thaliana] (TAIR:AT2G23940.1); similar to Protein of unknown function DUF788 [Medicago truncatula] (GB:ABE94694.1); contains InterPro domain Protein of unknown function DUF788; (InterPro:IPR008506)	AT4G30500	3.276	84	9.68666	19.12	2.866e-20	1.188e-17	36.17	5.868	5.696	6.467	5.554	5.89625	9.289	9.001	9.226	9.172
264867_at	AT1G24150.1	Encodes a group I formin. Localized to cell junctions. Polymerizes actin. Binds profilin.	AT1G24150	3.268	85	9.6331	14.32	2.583e-16	2.557e-14	27.11	6.377	6.084	6.153	7.27	6.471	9.666	9.775	9.776	9.739
245821_at		phosphatidylinositol 3- and 4-kinase family protein; similar to phosphatidylinositol 3- and 4-kinase family protein [Arabidopsis thaliana] (TAIR:AT2G03890.1); similar to phosphatidylinositol 3- and 4-kinase family protein [Arabidopsis thaliana] (TAIR:AT1G13640.1); similar to Phosphatidylinositol 3- and 4-kinase, catalytic [Medicago truncatula] (GB:ABE92357.1); similar to Os06g0283400 [Oryza sativ…	AT1G26270	3.262	86	9.59312	15.02	5.965e-17	6.872e-15	28.58	4.235	4.415	4.107	4.241	4.2495	7.432	7.515	7.587	7.51133
264252_at	AT1G09180.1	A member of ARF-like GTPase family. A thaliana has 21 members, in two subfamilies, ARF and ARF-like (ARL) GTPases.	AT1G09180	3.259	87	9.57319	16.38	4.069e-18	7.195e-16	31.26	6.965	7.255	6.232	7.264	6.929	10.09	10.27	10.2	10.1867
258415_at	AT3G17390.1, MTO3	S-adenosylmethionine synthetase, S-adenosylmethionine synthetase	AT3G17390	3.238	88	9.43485	17.07	1.089e-18	2.301e-16	32.57	8.186	8.466	7.653	7.357	7.9155	11	11.17	11.3	11.1567
257447_at		F-box family protein; similar to F-box family protein [Arabidopsis thaliana] (TAIR:AT3G49030.1); similar to Cyclin-like F-box; FBD [Medicago truncatula] (GB:ABE92019.1); contains InterPro domain FBD-like; (InterPro:IPR006566); contains InterPro domain Cyclin-like F-box; (InterPro:IPR001810); contains InterPro domain FBD; (InterPro:IPR013596); contains InterPro domain Leucine-rich repeat 2; (Inter…	AT2G04230	3.23	89	9.38268	19.21	2.459e-20	1.039e-17	36.32	4.69	5.184	5.328	5.432	5.1585	8.323	8.558	8.283	8.388
246116_at		similar to kinase [Arabidopsis thaliana] (TAIR:AT2G24370.1); similar to Protein kinase; UspA [Medicago truncatula] (GB:ABE79207.1); contains domain no description (G3D.3.40.50.1420); contains domain Adenine nucleotide alpha hydrolases-like (SSF52402)	AT5G20310	3.228	90	9.36968	12.04	4.349e-14	2.177e-12	21.97	8.943	8.635	7.204	9.476	8.5645	11.7	11.86	11.81	11.79
259528_at		similar to unknown protein [Arabidopsis thaliana] (TAIR:AT5G12900.1); similar to Peptidase M14, carboxypeptidase A [Medicago truncatula] (GB:ABE94280.1); contains domain TNF receptor-like (SSF57586)	AT1G12330	3.21	91	9.25351	12.97	4.968e-15	3.362e-13	24.15	4.705	4.879	5.543	5.236	5.09075	8.08	8.428	8.393	8.30033
249797_at		remorin family protein; similar to remorin family protein [Arabidopsis thaliana] (TAIR:AT3G48940.1); similar to Remorin (pp34) (GB:P93788); contains InterPro domain Remorin, N-terminal region; (InterPro:IPR005518); contains InterPro domain Remorin, C-terminal region; (InterPro:IPR005516)	AT5G23750	3.204	92	9.2151	16.37	4.141e-18	7.21e-16	31.24	7.142	6.89	7.617	6.483	7.033	9.945	10.3	10.47	10.2383
263606_at		very-long-chain fatty acid condensing enzyme, putative; Identical to Probable 3-ketoacyl-CoA synthase 9 (EC 2.3.1.-) (KCS-9) (Very-long- chain fatty acid condensing enzyme 9) (VLCFA condensing enzyme 9) (KCS9) [Arabidopsis Thaliana] (GB:Q9SIX1); similar to very-long-chain fatty acid condensing enzyme, putative [Arabidopsis thaliana] (TAIR:AT1G19440.1); similar to beta-ketoacyl-CoA synthase, putat…	AT2G16280	3.204	93	9.2151	12.61	1.14e-14	6.683e-13	23.32	6.016	5.813	5.414	6.199	5.8605	9.114	9.145	8.934	9.06433
251663_at		glutaredoxin family protein; similar to glutaredoxin family protein [Arabidopsis thaliana] (TAIR:AT2G41330.1); similar to Thioredoxin fold [Medicago truncatula] (GB:ABE87618.1); contains InterPro domain Thioredoxin-like fold; (InterPro:IPR012336); contains InterPro domain Glutaredoxin; (InterPro:IPR002109); contains InterPro domain Thioredoxin fold; (InterPro:IPR012335)	AT3G57070	3.201	94	9.19596	19.22	2.424e-20	1.039e-17	36.34	5.242	5.644	5.969	5.853	5.677	8.685	8.944	9.004	8.87767
256216_at	CRT1	Encodes calreticulin CRT1.	AT1G56340	3.199	95	9.18322	22.96	6.978e-23	8.378e-20	42.08	6.197	6.701	6.284	6.45	6.408	9.785	9.382	9.654	9.607
251528_at		similar to ATNAP4 (ARABIDOPSIS THALIANA NON-INTRINSIC ABC PROTEIN 4) [Arabidopsis thaliana] (TAIR:AT1G03900.1); similar to unknown protein [Oryza sativa (japonica cultivar-group)] (GB:BAD61234.1); contains InterPro domain Adaptin ear-binding coat-associated protein 1 NECAP-1; (InterPro:IPR012466)	AT3G58600	3.194	96	9.15145	15.06	5.524e-17	6.495e-15	28.66	5.417	5.454	4.702	5.629	5.3005	8.605	8.449	8.429	8.49433
244984_at	ATCG00800.1, RPS3	encodes a chloroplast ribosomal protein S3, a constituent of the small subunit of the ribosomal complex, encodes a chloroplast ribosomal protein S3, a constituent of the small subunit of the ribosomal complex	ATCG00800	3.194	97	9.15145	8.886	1.504e-10	2.905e-09	13.78	4.565	6.261	3.631	3.36	4.45425	6.935	8.056	7.954	7.64833
250301_at		similar to unknown protein [Arabidopsis thaliana] (TAIR:AT2G19460.1); similar to hypothetical protein MtrDRAFT_AC152551g19v1 [Medicago truncatula] (GB:ABE86249.1)	AT5G11970	3.179	98	9.05679	12.24	2.706e-14	1.429e-12	22.45	5.193	4.367	4.297	5.444	4.82525	7.69	8.069	8.254	8.00433
264745_at	2008-04-02	Encodes a protein disulfide isomerase-like (PDIL) protein, a member of a multigene family within the thioredoxin (TRX) superfamily. This protein also belongs to the adenosine 5'-phosphosulfate reductase-like (APRL) group.	AT1G62180	3.176	99	9.03798	12.29	2.422e-14	1.291e-12	22.56	7.444	6.773	6.396	7.154	6.94175	10.29	9.97	10.09	10.1167
248608_at	ACLB-2, AT5G49460.1	One of the two genes encoding subunit B of the cytosolic enzyme ATP Citrate Lyase (ACL), One of the two genes encoding subunit B of the cytosolic enzyme ATP Citrate Lyase (ACL)	AT5G49460	3.172	100	9.01295	16.15	6.271e-18	1.076e-15	30.83	8	8.488	7.227	7.916	7.90775	11	11.13	11.1	11.0767
251832_at	AT3G55150.1	A member of EXO70 gene family, putative exocyst subunits, conserved in land plants. Arabidopsis thaliana contains 23 putative EXO70 genes, which can be classified into eight clusters on the phylogenetic tree.	AT3G55150	3.164	101	8.96311	19.81	9.063e-21	4.219e-18	37.31	4.826	4.663	4.63	4.496	4.65375	7.59	7.906	7.957	7.81767
252269_at		similar to unknown protein [Arabidopsis thaliana] (TAIR:AT3G49570.1); similar to unknown protein [Brassica rapa subsp. pekinensis] (GB:AAQ92331.1)	AT3G49580	3.154	102	8.9012	23.17	5.149e-23	7.452e-20	42.38	3.737	3.764	4.002	3.763	3.8165	6.972	7.273	6.666	6.97033
262124_at		nucleoporin family protein; similar to transporter [Arabidopsis thaliana] (TAIR:AT1G10390.2); similar to Os12g0166000 [Oryza sativa (japonica cultivar-group)] (GB:NP_001066246.1); similar to Nucleoporin autopeptidase family protein, expressed [Oryza sativa (japonica cultivar-group)] (GB:ABA95896.1); similar to Nucleoporin autopeptidase family protein, expressed [Oryza sativa (japonica cultivar-gr…	AT1G59660	3.154	103	8.9012	15.12	4.926e-17	5.945e-15	28.77	7.091	6.835	7.756	7.702	7.346	10.28	10.51	10.71	10.5
263003_at		calcium-binding EF-hand family protein; similar to calcium-binding EF hand family protein [Arabidopsis thaliana] (TAIR:AT5G28900.1); similar to calcium-binding EF hand family protein, putative / protein phosphatase 2A 62 kDa B'' regulatory subunit, putative [Arabidopsis thaliana] (TAIR:AT5G44090.1); similar to calcium-binding EF hand family protein [Arabidopsis thaliana] (TAIR:AT5G28850.2); simil…	AT1G54450	3.154	104	8.9012	13.5	1.532e-15	1.192e-13	25.33	5.619	5.615	5.838	6.477	5.88725	9.131	8.81	9.183	9.04133
252906_at	AT4G39640.1, AT4G39640.1	The gene encodes a gamma-glutamyltransferase (AKA gamma-glutamyl transpeptidase, EC 2.3.2.2) that is located in vascular tissues (predominantly phloem) of leaves and is involved in the degradation of glutathione. The encoded enzyme also mitigates oxidative stress by metabolizing GSSG (oxidized form of GSH - glutathione) in the apoplast., The gene encodes a gamma-glutamyltransferase (AKA gamma-glu…	AT4G39640	3.142	105	8.82747	15.7	1.515e-17	2.229e-15	29.95	7.383	7.659	7.135	8.415	7.648	10.63	10.96	10.78	10.79
257597_at		kinase; similar to protein kinase family protein [Arabidopsis thaliana] (TAIR:AT3G07070.1); similar to putative serine/threonine protein kinase [Oryza sativa (japonica cultivar-group)] (GB:AAT58829.1); similar to Os07g0668900 [Oryza sativa (japonica cultivar-group)] (GB:NP_001060583.1); similar to Os01g0936100 [Oryza sativa (japonica cultivar-group)] (GB:NP_001045326.1); contains InterPro domain …	AT3G24790	3.142	106	8.82747	9.058	9.322e-11	1.921e-09	14.26	9.29	8.993	6.233	8.468	8.246	11.33	11.41	11.42	11.3867
258907_at	AT3G06370.1, NHX4	member of Sodium proton exchanger family, member of Sodium proton exchanger family	AT3G06370	3.14	107	8.81524	16	8.382e-18	1.366e-15	30.54	6.546	6.619	5.398	7.012	6.39375	9.414	9.552	9.634	9.53333
259539_at		similar to unknown protein [Arabidopsis thaliana] (TAIR:AT1G76270.1); similar to axi 1 [Nicotiana tabacum] (GB:CAA56570.1); contains InterPro domain Protein of unknown function DUF246, plant; (InterPro:IPR004348)	AT1G20550	3.138	108	8.80303	17.77	3.04e-19	8.669e-17	33.84	6.201	6.641	5.863	6.702	6.35175	9.315	9.681	9.475	9.49033
255531_at		similar to unknown protein [Arabidopsis thaliana] (TAIR:AT5G61710.1); similar to Os01g0930500 [Oryza sativa (japonica cultivar-group)] (GB:NP_001045290.1)	AT4G02160	3.138	109	8.80303	15.67	1.599e-17	2.308e-15	29.89	8.923	8.824	8.59	9.632	8.99225	12.05	12.12	12.22	12.13
245023_at	ATCG00080.1, PSBI	PSII I protein, PSII I protein	ATCG00080	3.118	110	8.68183	12.52	1.413e-14	7.978e-13	23.1	5.15	4.499	3.594	4.227	4.3675	6.868	7.599	7.987	7.48467
256787_at	AT3G13790.1	Encodes a protein with invertase activity.	AT3G13790	3.111	111	8.63981	8.643	2.971e-10	5.378e-09	13.1	4.344	4.484	5.584	4.337	4.68725	7.536	7.98	7.878	7.798
250288_at		auxin-responsive GH3 family protein; similar to auxin-responsive GH3 family protein [Arabidopsis thaliana] (TAIR:AT5G13370.1); similar to auxin-responsive GH3 family protein [Arabidopsis thaliana] (TAIR:AT5G13380.1); similar to auxin-responsive GH3 family protein [Arabidopsis thaliana] (TAIR:AT5G13360.2); similar to Probable indole-3-acetic acid-amido synthetase GH3.11 (Auxin-responsive GH3-like …	AT5G13350	3.108	112	8.62187	17.67	3.63e-19	9.858e-17	33.66	6.725	6.783	6.516	6.696	6.68	9.84	9.781	9.743	9.788
253915_at		calcium-binding EF hand family protein; similar to PBP1 (PINOID-BINDING PROTEIN 1), calcium ion binding [Arabidopsis thaliana] (TAIR:AT5G54490.1); similar to Avr9/Cf-9 rapidly elicited protein 20 [Nicotiana tabacum] (GB:AAV92890.1); contains InterPro domain EF-Hand type; (InterPro:IPR011992); contains InterPro domain Calcium-binding EF-hand; (InterPro:IPR002048)	AT4G27280	3.108	113	8.62187	17.47	5.277e-19	1.294e-16	33.29	6.318	5.584	5.227	5.711	5.71	9.074	8.621	8.759	8.818
253576_at		pentatricopeptide (PPR) repeat-containing protein; similar to EMB2758 (EMBRYO DEFECTIVE 2758), binding [Arabidopsis thaliana] (TAIR:AT4G33990.1); similar to Tetratricopeptide-like helical [Medicago truncatula] (GB:ABE84706.1); contains InterPro domain Pentatricopeptide repeat; (InterPro:IPR002885); contains InterPro domain Protein prenyltransferase; (InterPro:IPR008940); contains InterPro domain …	AT4G31070	3.1	114	8.57419	20.47	3.122e-21	1.78e-18	38.36	3.604	3.626	3.674	3.676	3.645	6.917	6.216	7.101	6.74467
258124_at		similar to unknown protein [Arabidopsis thaliana] (TAIR:AT5G24600.1); similar to hypothetical protein [Oryza sativa (japonica cultivar-group)] (GB:BAC55679.1); similar to Os02g0292800 [Oryza sativa (japonica cultivar-group)] (GB:NP_001046597.1); similar to Os08g0153900 [Oryza sativa (japonica cultivar-group)] (GB:NP_001061011.1); contains InterPro domain Protein of unknown function DUF599; (Inter…	AT3G18215	3.097	115	8.55638	18.9	4.17e-20	1.612e-17	35.8	6.434	6.658	6.235	6.694	6.50525	9.514	9.728	9.566	9.60267
261883_at		protein kinase family protein; similar to protein kinase family protein [Arabidopsis thaliana] (TAIR:AT2G45590.1); similar to Os03g0251700 [Oryza sativa (japonica cultivar-group)] (GB:NP_001049573.1); similar to Protein kinase domain containing protein, expressed [Oryza sativa (japonica cultivar-group)] (GB:ABF94994.1); contains InterPro domain Protein kinase-like; (InterPro:IPR011009); contains …	AT1G80870	3.095	116	8.54452	19.96	7.151e-21	3.47e-18	37.54	6.113	5.967	6.515	6.549	6.286	8.977	9.518	9.649	9.38133
244985_at	ATCG00810.1, RPL22	encodes a chloroplast ribosomal protein L22, a constituent of the large subunit of the ribosomal complex, encodes a chloroplast ribosomal protein L22, a constituent of the large subunit of the ribosomal complex	ATCG00810	3.087	117	8.49727	10.25	3.801e-12	1.082e-10	17.48	3.74	4.926	4.894	4.459	4.50475	6.684	8.014	8.077	7.59167
267410_at	AT2G34920.1	EDA18 (embryo sac development arrest 18); protein binding / zinc ion binding; similar to protein binding / zinc ion binding [Arabidopsis thaliana] (TAIR:AT1G30860.1); similar to hypothetical protein [Oryza sativa (japonica cultivar-group)] (GB:BAD31049.1); similar to Os03g0107500 [Oryza sativa (japonica cultivar-group)] (GB:NP_001048693.1); similar to Os02g0823300 [Oryza sativa (japonica cultivar…	AT2G34920	3.078	118	8.44443	13.74	8.894e-16	7.542e-14	25.88	8.85	9.101	7.886	9.423	8.815	11.92	11.84	11.92	11.8933
255569_at	ATSTE24	CAAX protease with broad substrate specificity. Localized exclusively to the endoplasmic reticulum.	AT4G01320	3.069	119	8.39191	10.92	6.807e-13	2.417e-11	19.21	4.779	5.518	4.271	6.146	5.1785	9.371	7.621	7.752	8.248
255894_at		nucleotidyltransferase family protein; similar to nPAP (NUCLEAR POLY(A) POLYMERASE), nucleotidyltransferase [Arabidopsis thaliana] (TAIR:AT4G32850.8); similar to putative poly(A) polymerase [Oryza sativa (japonica cultivar-group)] (GB:BAD54151.1); similar to putative polynucleotide adenylyltransferase [Oryza sativa (indica cultivar-group)] (GB:AAW68016.1); similar to putative polynucleotide adeny…	AT1G17980	3.055	120	8.31087	15.51	2.199e-17	3.04e-15	29.58	6.738	6.555	5.627	7.097	6.50425	9.548	9.537	9.591	9.55867
262360_at	AT1G73080.1	Encodes a leucine-rich repeat receptor kinase. Functions as a receptor for AtPep1 to amplify innate immunity response to pathogen attacks.	AT1G73080	3.053	121	8.29936	14.41	2.142e-16	2.181e-14	27.3	5.512	5.21	5.458	5.772	5.488	8.768	8.432	8.423	8.541
246607_at		carbohydrate binding / kinase; similar to lectin protein kinase family protein [Arabidopsis thaliana] (TAIR:AT4G32300.1); similar to Os02g0767400 [Oryza sativa (japonica cultivar-group)] (GB:NP_001048231.1); similar to D-mannose binding lectin family protein, expressed [Oryza sativa (japonica cultivar-group)] (GB:ABA99625.1); similar to Os09g0454900 [Oryza sativa (japonica cultivar-group)] (GB:NP…	AT5G35370	3.045	122	8.25347	16.61	2.593e-18	4.93e-16	31.71	5.867	5.549	5.53	5.523	5.61725	8.574	8.653	8.761	8.66267
254439_s_at		carbonic anhydrase family protein; similar to carbonic anhydrase family protein [Arabidopsis thaliana] (TAIR:AT4G21000.1); similar to putative dioscorin class A precursor [Oryza sativa (japonica cultivar-group)] (GB:BAD09854.1); contains InterPro domain Carbonic anhydrase, eukaryotic; (InterPro:IPR001148), carbonic anhydrase family protein; similar to carbonic anhydrase family protein [Arabidopsi…	multiple	3.044	123	8.24775	11.22	3.179e-13	1.223e-11	19.98	10.04	10.28	8.149	10.42	9.72225	12.65	12.78	12.86	12.7633
266127_s_at		mitochondrial elongation factor, putative; Identical to Probable elongation factor G, mitochondrial precursor (mEF-G) [Arabidopsis Thaliana] (GB:Q9C641); similar to mitochondrial elongation factor, putative [Arabidopsis thaliana] (TAIR:AT2G45030.1); similar to Mitochondrial translation elongation factor Tu (ISS) [Ostreococcus tauri] (GB:CAL54657.1); similar to mitochondrial elongation factor G [O…	multiple	3.029	124	8.16244	17.43	5.601e-19	1.345e-16	33.23	5.19	5.769	4.972	5.585	5.379	8.531	8.268	8.425	8.408
258532_at		60S ribosomal protein L29 (RPL29A); Identical to 60S ribosomal protein L29-1 (RPL29A) [Arabidopsis Thaliana] (GB:Q9M7X7); similar to 60S ribosomal protein L29 (RPL29B) [Arabidopsis thaliana] (TAIR:AT3G06680.1); similar to Ribosomal L29e protein [Medicago truncatula] (GB:ABE83198.1); contains InterPro domain Ribosomal L29e protein; (InterPro:IPR002673), structural constituent of ribosome; Identica…	AT3G06700	3.025	125	8.13984	13.19	3.049e-15	2.213e-13	24.64	4.262	4.601	4.702	4.286	4.46275	7.598	7.273	7.591	7.48733
245604_at		similar to unknown protein [Arabidopsis thaliana] (TAIR:AT3G23540.1); similar to expressed protein [Oryza sativa (japonica cultivar-group)] (GB:ABF96061.1); contains InterPro domain Esterase/lipase/thioesterase; (InterPro:IPR000379); contains InterPro domain Alpha/beta hydrolase fold-1; (InterPro:IPR000073)	AT4G14290	3.02	126	8.11168	15.36	2.971e-17	3.917e-15	29.28	6.223	5.261	5.379	5.512	5.59375	8.328	8.741	8.771	8.61333
250398_at		similar to unknown protein [Arabidopsis thaliana] (TAIR:AT2G25200.1); similar to Os08g0439600 [Oryza sativa (japonica cultivar-group)] (GB:NP_001061898.1); similar to unknown protein [Oryza sativa (japonica cultivar-group)] (GB:BAD28921.1); contains InterPro domain Protein of unknown function DUF868, plant; (InterPro:IPR008586)	AT5G11000	3.008	127	8.04448	14.78	9.849e-17	1.091e-14	28.08	4.662	4.629	5.53	5.498	5.07975	8.075	8.102	8.086	8.08767
259230_at		protein binding / zinc ion binding; similar to protein binding / zinc ion binding [Arabidopsis thaliana] (TAIR:AT5G48160.2); similar to Os12g0514400 [Oryza sativa (japonica cultivar-group)] (GB:NP_001066881.1); similar to Potyvirus VPg interacting protein [Nicotiana benthamiana] (GB:AAP22954.1); similar to Potyvirus VPg interacting protein [Pisum sativum] (GB:AAP22955.1); contains InterPro domain…	AT3G07780	2.996	128	7.97785	11.76	8.486e-14	3.856e-12	21.3	5.559	6.109	4.835	6.093	5.649	8.498	8.641	8.796	8.645
245629_at		similar to unknown protein [Arabidopsis thaliana] (TAIR:AT1G09310.1); similar to Os12g0563600 [Oryza sativa (japonica cultivar-group)] (GB:NP_001067038.1); similar to Os11g0683600 [Oryza sativa (japonica cultivar-group)] (GB:NP_001068462.1); similar to hypothetical protein [Oryza sativa (japonica cultivar-group)] (GB:BAC15899.1); contains InterPro domain Protein of unknown function DUF538; (Inter…	AT1G56580	2.987	129	7.92824	9.728	1.505e-11	3.73e-10	16.1	6.391	5.303	6.194	6.061	5.98725	9.347	8.795	8.78	8.974
260412_at	AT1G69830.1	Encodes a plastid-localized &#945;-amylase. Expression is reduced in the SEX4 mutant. Loss of function mutations show normal diurnal pattern of starch accumulation/degradation. Expression follows circadian rhythms.	AT1G69830	2.959	130	7.77585	14.78	9.759e-17	1.086e-14	28.09	5.198	5.433	5.775	4.691	5.27425	7.666	8.564	8.469	8.233
263277_at		similar to HAD-superfamily phosphatase subfamily IIIC; TonB box, N-terminal [Medicago truncatula] (GB:ABD28541.1); contains InterPro domain HAD-superfamily phosphatase subfamily IIIC; (InterPro:IPR010033)	AT2G14110	2.955	131	7.75432	12.1	3.785e-14	1.936e-12	22.11	6.819	7.22	6.422	8.054	7.12875	9.631	10.37	10.25	10.0837
244965_at	ATCG00590.1, ORF31, ATCG00590.1, ORF31	similar to cytochrome b6/f complex subunit VI [Gossypium hirsutum] (GB:YP_538953.1); contains InterPro domain Cytochrome B6-F complex subunit VI; (InterPro:IPR007802), similar to cytochrome b6/f complex subunit VI [Gossypium hirsutum] (GB:YP_538953.1); contains InterPro domain Cytochrome B6-F complex subunit VI; (InterPro:IPR007802), hypothetical protein, hypothetical protein	ATCG00590	2.949	132	7.72214	10.18	4.518e-12	1.271e-10	17.31	3.918	3.798	4.06	4.09	3.9665	6.713	6.921	7.114	6.916
255829_at	KT2	putative potassium transporter AtKT2p (AtKT2) mRNA,	AT2G40540	2.941	133	7.67943	19.68	1.121e-20	5.115e-18	37.1	7.089	6.604	6.903	6.983	6.89475	9.848	9.901	9.758	9.83567
247033_at	SKIP2	Encodes an SKP1 interacting partner (SKIP2).	AT5G67250	2.939	134	7.6688	16.45	3.498e-18	6.434e-16	31.41	7.044	6.946	7.022	7.362	7.0935	9.952	9.988	10.16	10.0333
247351_at	AT5G63790.1	ANAC102 (Arabidopsis NAC domain containing protein 102); transcription factor; similar to ATAF2 (Arabidopsis NAC domain containing protein 81) [Arabidopsis thaliana] (TAIR:AT5G08790.1); similar to NAC-domain protein 5-1 [Brassica napus] (GB:AAP35050.1); contains InterPro domain No apical meristem (NAM) protein; (InterPro:IPR003441)	AT5G63790	2.936	135	7.65287	10.26	3.685e-12	1.056e-10	17.51	5.8	4.719	4.18	6.242	5.23525	8.169	8.151	8.192	8.17067
245006_at	ATCG00340.1, PSAB	Encodes the D1 subunit of photosystem I and II reaction centers., Encodes the D1 subunit of photosystem I and II reaction centers.	ATCG00340	2.934	136	7.64226	15.22	3.978e-17	5.041e-15	28.98	5.322	5.177	5.819	5.833	5.53775	8.379	8.383	8.653	8.47167
257858_at		protein binding / zinc ion binding; similar to protein binding / zinc ion binding [Arabidopsis thaliana] (TAIR:AT1G79110.2); similar to Zinc finger, RING-type [Medicago truncatula] (GB:ABE88778.1); contains InterPro domain Zinc finger, RING-type; (InterPro:IPR001841)	AT3G12920	2.933	137	7.63697	18.35	1.083e-19	3.579e-17	34.86	7.916	8.119	7.351	7.769	7.78875	10.52	10.81	10.83	10.72
246872_at		proline-rich family protein; similar to proline-rich family protein [Arabidopsis thaliana] (TAIR:AT3G20850.1); similar to Extensin precursor (Cell wall hydroxyproline-rich glycoprotein) (GB:P13983); contains InterPro domain Pistil-specific extensin-like protein; (InterPro:IPR003882); contains InterPro domain Glutelin; (InterPro:IPR000480)	AT5G26080	2.932	138	7.63168	11.24	3.025e-13	1.165e-11	20.03	5.395	5.748	4.63	5.258	5.25775	7.767	8.525	8.278	8.19
260079_s_at	SRS8	basic helix-loop-helix (bHLH) family protein; similar to basic helix-loop-helix (bHLH) family protein [Arabidopsis thaliana] (TAIR:AT4G09180.1); similar to helix-loop-helix protein 1A [Pinus taeda] (GB:AAF04760.1); contains InterPro domain Helix-loop-helix DNA-binding; (InterPro:IPR011598); contains InterPro domain Basic helix-loop-helix dimerisation region bHLH; (InterPro:IPR001092), A member of…	multiple	2.924	139	7.58947	16.04	7.811e-18	1.291e-15	30.61	6.976	7.065	6.086	6.66	6.69675	9.286	9.689	9.886	9.62033
249658_s_at	AT5G36700.1	phosphoglycolate phosphatase, putative; similar to phosphoglycolate phosphatase, putative [Arabidopsis thaliana] (TAIR:AT5G36790.1); similar to HAD-superfamily hydrolase, subfamily IIA [Medicago truncatula] (GB:ABE78003.1); similar to OSIGBa0130B08.3 [Oryza sativa (indica cultivar-group)] (GB:CAH67343.1); similar to Os04g0490800 [Oryza sativa (japonica cultivar-group)] (GB:NP_001053167.1); contai…	multiple	2.92	140	7.56846	17.16	9.227e-19	1.986e-16	32.73	6.201	6.134	6.212	6.333	6.22	9.223	9.157	9.04	9.14
255875_s_at		protein kinase family protein; similar to protein kinase family protein [Arabidopsis thaliana] (TAIR:AT2G40560.1); similar to Protein kinase [Medicago truncatula] (GB:ABE93556.1); contains InterPro domain Protein kinase-like; (InterPro:IPR011009); contains InterPro domain Protein kinase; (InterPro:IPR000719), protein kinase family protein; similar to protein kinase family protein [Arabidopsis tha…	multiple	2.92	141	7.56846	15.65	1.665e-17	2.389e-15	29.85	3.987	4.241	4.185	4.763	4.294	7.281	7.067	7.295	7.21433
250182_at		GHMP kinase-related; similar to GHMP kinase family protein [Arabidopsis thaliana] (TAIR:AT3G01640.1); similar to Os11g0217300 [Oryza sativa (japonica cultivar-group)] (GB:NP_001067512.1); similar to GHMP kinases putative ATP-binding protein, expressed [Oryza sativa (japonica cultivar-group)] (GB:ABA92069.1); contains InterPro domain GHMP kinase, C terminal; (InterPro:IPR013750); contains InterPro…	AT5G14470	2.916	142	7.54751	11.76	8.483e-14	3.856e-12	21.3	8.182	8.491	6.921	8.833	8.10675	10.4	11.4	11.27	11.0233
259559_at	WAK3	encodes a wall-associated kinase	AT1G21240	2.907	143	7.50057	20.43	3.295e-21	1.81e-18	38.31	3.37	3.626	3.59	3.946	3.633	6.22	6.568	6.831	6.53967
265588_at		pathogenesis-related protein, putative; similar to allergen V5/Tpx-1-related family protein [Arabidopsis thaliana] (TAIR:AT2G19980.1); similar to pathogenesis related protein 1 [Eutrema wasabi] (GB:BAF03626.1); contains InterPro domain Allergen V5/Tpx-1 related; (InterPro:IPR001283)	AT2G19970	2.899	144	7.45909	9.104	8.215e-11	1.716e-09	14.39	4.211	4.453	3.884	4.774	4.3305	8.9	6.489	6.3	7.22967
253458_at		octicosapeptide/Phox/Bem1p (PB1) domain-containing protein / tetratricopeptide repeat (TPR)-containing protein; similar to octicosapeptide/Phox/Bem1p (PB1) domain-containing protein / tetratricopeptide repeat (TPR)-containing protein [Arabidopsis thaliana] (TAIR:AT2G25290.1); similar to Os08g0296900 [Oryza sativa (japonica cultivar-group)] (GB:NP_001061478.1); similar to Os09g0556200 [Oryza sativ…	AT4G32070	2.891	145	7.41784	13.9	6.383e-16	5.71e-14	26.21	5.835	5.858	5.618	5.878	5.79725	8.551	8.507	9.007	8.68833
257686_at		short-chain dehydrogenase/reductase (SDR) family protein; Identical to Peroxisomal 2,4-dienoyl-CoA reductase (EC 1.3.1.34) [Arabidopsis Thaliana] (GB:Q9LTV6;GB:Q67Y37;GB:Q680G7); similar to D2,D4-dienoyl-CoA reductase-related [Arabidopsis thaliana] (TAIR:AT2G07640.1); similar to Os04g0614000 [Oryza sativa (japonica cultivar-group)] (GB:NP_001053860.1); similar to MGC82265 protein [Xenopus laevis]…	AT3G12800	2.883	146	7.37682	15.09	5.208e-17	6.22e-15	28.71	7.015	7.099	6.77	7.392	7.069	10.05	9.924	9.879	9.951
260628_at		early-responsive to dehydration protein-related / ERD protein-related; similar to early-responsive to dehydration protein-related / ERD protein-related [Arabidopsis thaliana] (TAIR:AT4G04340.1); similar to early-responsive to dehydration protein-related / ERD protein-related [Arabidopsis thaliana] (TAIR:AT4G22120.2); similar to Protein of unknown function DUF221 [Medicago truncatula] (GB:ABE86757…	AT1G62320	2.882	147	7.37171	14.43	2.031e-16	2.077e-14	27.35	6.468	7.19	7.146	6.882	6.9215	9.699	9.869	9.842	9.80333
245892_at		protease inhibitor/seed storage/lipid transfer protein (LTP) family protein; similar to protease inhibitor/seed storage/lipid transfer protein (LTP) family protein [Arabidopsis thaliana] (TAIR:AT5G64080.2); similar to xylogen protein 1 [Zinnia elegans] (GB:BAD24657.1); contains InterPro domain Plant lipid transfer protein/Par allergen; (InterPro:IPR000528); contains InterPro domain Plant lipid tr…	AT5G09370	2.881	148	7.36661	7.955	2.126e-09	3.21e-08	11.12	5.877	5.983	6.989	8.286	6.78375	9.633	9.658	9.705	9.66533
260931_at		invertase/pectin methylesterase inhibitor family protein; similar to invertase/pectin methylesterase inhibitor family protein [Arabidopsis thaliana] (TAIR:AT2G47340.1); similar to Plant invertase/pectin methylesterase inhibitor family protein, expressed [Oryza sativa (japonica cultivar-group)] (GB:ABA95341.1); contains InterPro domain Plant invertase/pectin methylesterase inhibitor; (InterPro:IPR…	AT1G02550	2.878	149	7.3513	15.25	3.771e-17	4.833e-15	29.04	7.105	7.155	6.061	7.263	6.896	10.09	9.731	9.499	9.77333
262925_at	YSL7	Arabidopsis thaliana metal-nicotianamine transporter YSL4	AT1G65730	2.872	150	7.32079	17.19	8.694e-19	1.889e-16	32.79	7.614	7.739	7.57	8.038	7.74025	10.97	10.39	10.48	10.6133
266675_s_at		pseudogene of the F-box protein family, contains Pfam profile PF00646: F-box domain, kelch repeat-containing F-box family protein; similar to kelch repeat-containing F-box family protein [Arabidopsis thaliana] (TAIR:AT2G29820.1); similar to Cyclin-like F-box; Serine/threonine protein phosphatase, BSU1 [Medicago truncatula] (GB:ABE89413.1); contains InterPro domain Cyclin-like F-box; (InterPro:IPR…	multiple	2.851	151	7.215	22.29	1.869e-22	1.871e-19	41.12	4.386	4.566	4.609	4.963	4.631	7.58	7.413	7.454	7.48233
245119_at		similar to unknown protein [Arabidopsis thaliana] (TAIR:AT3G57380.1); similar to glycosyltransferase [Medicago truncatula] (GB:CAI30145.1); contains InterPro domain Protein of unknown function DUF563; (InterPro:IPR007657)	AT2G41640	2.842	152	7.17013	11.67	1.058e-13	4.704e-12	21.08	4.872	5.952	5.864	5.477	5.54125	8.078	8.624	8.448	8.38333
247878_at		contains InterPro domain Helix-loop-helix DNA-binding; (InterPro:IPR011598)	AT5G57760	2.841	153	7.16517	12.05	4.256e-14	2.138e-12	22	5.878	5.995	4.246	5.774	5.47325	8.136	8.733	8.074	8.31433
267518_at		kinase interacting family protein; similar to kinase interacting protein-related [Arabidopsis thaliana] (TAIR:AT5G58320.2); similar to tRNA-binding arm [Medicago truncatula] (GB:ABE94140.1); contains InterPro domain KIP1-like; (InterPro:IPR011684)	AT2G30500	2.834	154	7.13048	9.842	1.11e-11	2.841e-10	16.4	5.126	6.398	6.477	6.369	6.0925	8.371	9.349	9.061	8.927
260843_at		Identical to Bet1-like protein At1g29060 [Arabidopsis Thaliana] (GB:Q8L9S0;GB:Q9LP36); similar to unknown protein [Arabidopsis thaliana] (TAIR:AT4G14600.1); similar to Os07g0577900 [Oryza sativa (japonica cultivar-group)] (GB:NP_001060092.1); similar to unknown [Striga asiatica] (GB:ABE66395.1); contains InterPro domain Target SNARE coiled-coil region; (InterPro:IPR000727); contains InterPro doma…	AT1G29060	2.83	155	7.11074	13.66	1.082e-15	8.957e-14	25.68	4.98	5.37	5.326	4.59	5.0665	7.94	7.958	7.791	7.89633
245176_at		DNAJ heat shock N-terminal domain-containing protein; similar to DNAJ heat shock N-terminal domain-containing protein [Arabidopsis thaliana] (TAIR:AT4G02100.1); similar to DNAJ heat shock N-terminal domain-containing protein [Arabidopsis thaliana] (TAIR:AT3G62570.1); similar to tetratricopeptide repeat, putative [Medicago truncatula] (GB:ABE90991.1); similar to tetratricopeptide repeat, putative …	AT2G47440	2.825	156	7.08614	15.05	5.609e-17	6.509e-15	28.64	6.112	5.489	5.613	5.356	5.6425	8.004	8.675	8.722	8.467
252987_at		similar to unknown protein [Arabidopsis thaliana] (TAIR:AT1G76270.1); similar to axi 1 [Nicotiana tabacum] (GB:CAA56570.1); contains InterPro domain Protein of unknown function DUF246, plant; (InterPro:IPR004348)	AT4G38390	2.821	157	7.06652	12.93	5.459e-15	3.62e-13	24.06	7.551	7.927	6.701	8.041	7.555	10.34	10.41	10.37	10.3733
261926_at		SEC14 cytosolic factor family protein / phosphoglyceride transfer family protein; Identical to Patellin-2 (PATL2) [Arabidopsis Thaliana] (GB:Q56ZI2;GB:Q9SK94); similar to PATL1 (PATELLIN 1), transporter [Arabidopsis thaliana] (TAIR:AT1G72150.1); similar to putative cytosolic factor [Trifolium pratense] (GB:BAE71201.1); contains InterPro domain emp24/gp25L/p24; (InterPro:IPR000348); contains Inter…	AT1G22530	2.819	158	7.05673	13.63	1.14e-15	9.351e-14	25.63	8.612	8.632	8.524	8.498	8.5665	11.39	11.36	11.4	11.3833
246336_at	ATCHX4	member of Putative Na+/H+ antiporter family	AT3G44900	2.807	159	6.99828	11.84	7.05e-14	3.289e-12	21.49	7.344	6.753	5.209	6.443	6.43725	9.077	9.369	9.284	9.24333
249933_at		rac GTPase activating protein, putative; similar to rac GTPase activating protein, putative [Arabidopsis thaliana] (TAIR:AT3G11490.1); similar to RhoGAP1 [Nicotiana tabacum] (GB:ABG85154.1); contains InterPro domain PAK-box/P21-Rho-binding; (InterPro:IPR000095); contains InterPro domain Rho GTPase activation protein; (InterPro:IPR008936); contains InterPro domain RhoGAP; (InterPro:IPR000198)	AT5G22400	2.802	160	6.97407	12.79	7.462e-15	4.757e-13	23.74	7.837	8.124	6.664	8.571	7.799	10.47	10.57	10.76	10.6
248332_at	AT5G52640.1, HSP81-1, AT5G52640.1, HSP81-1	Encodes a cytosolic heat shock protein AtHSP90.1. AtHSP90.1 interacts with disease resistance signaling components SGT1b and RAR1 and is required for RPS2-mediated resistance., Encodes a cytosolic heat shock protein AtHSP90.1. AtHSP90.1 interacts with disease resistance signaling components SGT1b and RAR1 and is required for RPS2-mediated resistance., Arabidopsis thaliana 81 kDA heat shock protei…	AT5G52640	2.802	161	6.97407	6.47	1.755e-07	1.729e-06	6.7	8.297	7.722	9.1	9.75	8.71725	11.44	11.35	11.77	11.52
248961_at		subtilase family protein; similar to subtilase family protein [Arabidopsis thaliana] (TAIR:AT5G45640.1); similar to subtilisin-like proteinase-like [Oryza sativa (japonica cultivar-group)] (GB:BAB21149.1); contains InterPro domain Protease-associated PA; (InterPro:IPR003137); contains InterPro domain Peptidase S8 and S53, subtilisin, kexin, sedolisin; (InterPro:IPR000209); contains InterPro domai…	AT5G45650	2.801	162	6.96923	9.778	1.318e-11	3.297e-10	16.23	8.549	8.843	7.283	9.229	8.476	11.07	11.43	11.34	11.28
245809_at	AT1G58440.1, XF1	Encodes a putative protein that has been speculated, based on sequence similarities, to have squalene monooxygenase activity., Encodes a putative protein that has been speculated, based on sequence similarities, to have squalene monooxygenase activity.	AT1G58440	2.791	163	6.92109	15.51	2.215e-17	3.044e-15	29.57	8.45	8.419	7.866	8.623	8.3395	11.11	11.18	11.1	11.13
248690_at	AT5G48230.1, AT5G48230.1	ACAT2/EMB1276 (ACETOACETYL-COA THIOLASE 2, EMBRYO DEFECTIVE 1276); acetyl-CoA C-acetyltransferase; Identical to Acetyl-CoA acetyltransferase, cytosolic 1 (EC 2.3.1.9) (Cytosolic acetoacetyl-CoA thiolase 1) (Thiolase 1) (AAT1) [Arabidopsis Thaliana] (GB:Q8S4Y1;GB:Q93YW6;GB:Q9LUB1); similar to acetyl-CoA C-acetyltransferase [Arabidopsis thaliana] (TAIR:AT5G47720.5); similar to Acetoacetyl-coenzyme …	AT5G48230	2.787	164	6.90193	14.62	1.36e-16	1.436e-14	27.76	5.516	6.059	5.494	5.545	5.6535	8.504	8.324	8.495	8.441
247811_at	AT5G58430.1	A member of EXO70 gene family, putative exocyst subunits, conserved in land plants. Arabidopsis thaliana contains 23 putative EXO70 genes, which can be classified into eight clusters on the phylogenetic tree.	AT5G58430	2.782	165	6.87805	13.51	1.474e-15	1.155e-13	25.37	5.492	4.689	5.759	5.21	5.2875	7.68	8.044	8.484	8.06933
257995_at		sugar transporter, putative; Identical to Sugar transport protein 10 (Hexose transporter 10) (STP10) [Arabidopsis Thaliana] (GB:Q9LT15;GB:O81707); similar to STP11 (SUGAR TRANSPORTER 11), carbohydrate transporter/ sugar porter [Arabidopsis thaliana] (TAIR:AT5G23270.1); similar to STP4 (SUGAR TRANSPORTER 4), carbohydrate transporter/ sugar porter [Arabidopsis thaliana] (TAIR:AT3G19930.1); similar …	AT3G19940	2.778	166	6.85901	9.895	9.642e-12	2.519e-10	16.54	9.364	9.351	8.258	10.62	9.39825	11.97	12.31	12.24	12.1733
261578_at		60S acidic ribosomal protein P1 (RPP1A); Identical to 60S acidic ribosomal protein P1-1 (RPP1A) [Arabidopsis Thaliana] (GB:Q8LCW9;GB:Q9MAM5); Identical to 60S acidic ribosomal protein P1-3 (RPP1C) [Arabidopsis Thaliana] (GB:Q8LEQ0;GB:Q9FIK9); similar to 60S acidic ribosomal protein P1 (RPP1C) [Arabidopsis thaliana] (TAIR:AT5G47700.2); similar to acidic ribosomal protein P1a-like [Solanum tuberosu…	AT1G01100	2.772	167	6.83054	11.4	2.066e-13	8.37e-12	20.41	5.026	5.032	5.059	4.986	5.02575	7.649	7.851	7.894	7.798
254839_at		stress-inducible protein, putative; similar to stress-inducible protein, putative [Arabidopsis thaliana] (TAIR:AT1G12270.1); similar to stress-inducible protein, putative [Arabidopsis thaliana] (TAIR:AT1G62740.1); similar to Os02g0644100 [Oryza sativa (japonica cultivar-group)] (GB:NP_001047563.1); similar to Os04g0538000 [Oryza sativa (japonica cultivar-group)] (GB:NP_001053429.1); similar to He…	AT4G12400	2.77	168	6.82108	8.309	7.659e-10	1.254e-08	12.15	5.892	5.515	7.23	7.659	6.574	8.932	9.469	9.63	9.34367
255883_at		oxidoreductase, 2OG-Fe(II) oxygenase family protein; similar to oxidoreductase, 2OG-Fe(II) oxygenase family protein [Arabidopsis thaliana] (TAIR:AT2G17720.1); similar to putative prolyl 4-hydroxylase [Oryza sativa (japonica cultivar-group)] (GB:BAD23054.1); contains InterPro domain Prolyl 4-hydroxylase, alpha subunit; (InterPro:IPR006620); contains InterPro domain 2OG-Fe(II) oxygenase; (InterPro:…	AT1G20270	2.768	169	6.81163	17.45	5.472e-19	1.328e-16	33.25	5.45	6.155	5.41	5.643	5.6645	8.315	8.42	8.564	8.433
246839_at		similar to unknown protein [Arabidopsis thaliana] (TAIR:AT3G05935.1); similar to hypothetical protein MtrDRAFT_AC149038g24v1 [Medicago truncatula] (GB:ABD32861.1)	AT5G26720	2.762	170	6.78336	13.86	6.902e-16	6.055e-14	26.13	6.842	6.604	5.441	6.493	6.345	8.906	9.246	9.169	9.107
245654_at		disease resistance protein (TIR-NBS-LRR class), putative; similar to disease resistance protein (TIR-NBS-LRR class), putative [Arabidopsis thaliana] (TAIR:AT2G16870.1); similar to disease resistance protein (TIR-NBS-LRR class), putative [Arabidopsis thaliana] (TAIR:AT1G56510.1); similar to disease resistance protein (TIR-NBS-LRR class), putative [Arabidopsis thaliana] (TAIR:AT1G56520.1); similar …	AT1G56540	2.762	171	6.78336	13.59	1.26e-15	1.016e-13	25.53	5.362	5.356	4.618	5.422	5.1895	7.943	7.822	8.091	7.952
263528_at		peroxidase, putative; Identical to Peroxidase 18 precursor (EC 1.11.1.7) (Atperox P18) (PER18) [Arabidopsis Thaliana] (GB:Q9SK52); similar to peroxidase, putative [Arabidopsis thaliana] (TAIR:AT4G31760.1); similar to peroxidase [Spinacia oleracea] (GB:CAA71496.1); contains InterPro domain Haem peroxidase; (InterPro:IPR010255); contains InterPro domain Haem peroxidase, plant/fungal/bacterial; (Int…	AT2G24800	2.759	172	6.76927	13.16	3.222e-15	2.326e-13	24.59	4.374	4.96	4.04	5.274	4.662	6.749	7.692	7.821	7.42067
266590_at	AT2G46240.1	A member of Arabidopsis BAG (Bcl-2-associated athanogene) proteins, plant homologs of mammalian regulators of apoptosis. Expression of BAG6 in leaves was strongly induced by heat stress. Knockout mutants exhibited enhanced susceptibility to fungal pathogen Botrytis cinerea. Plant BAG proteins are multi-functional and remarkably similar to their animal counterparts, as they regulate apoptotic-like…	AT2G46240	2.754	173	6.74585	9.739	1.46e-11	3.626e-10	16.13	7.966	6.978	8.814	9.116	8.2185	10.93	10.94	11.05	10.9733
245100_at	UBP5	Encodes ubiquitin-specific protease with nuclear localization signals that is likely to be involved in ubiquitin-mediated protein degradation.	AT2G40930	2.752	174	6.7365	15.77	1.334e-17	2.029e-15	30.07	5.409	4.834	5.41	5.369	5.2555	7.956	8.085	7.98	8.007
266786_at		non-LTR retrotransposon family (LINE), has a 1.3e-43 P-value blast match to GB:NP_038605 L1 repeat, Tf subfamily, member 30 (LINE-element) (Mus musculus)	AT2G28980	2.748	175	6.71785	12.47	1.572e-14	8.791e-13	23	4.588	4.762	5.769	4.822	4.98525	7.04	8.127	8.032	7.733
260138_at	CAM4	encodes a calmodulin	AT1G66410	2.739	176	6.67607	13.05	4.207e-15	2.91e-13	24.32	5.953	6.399	6.295	5.395	6.0105	8.737	8.749	8.763	8.74967
251016_at		allergen V5/Tpx-1-related family protein; similar to pathogenesis-related protein, putative [Arabidopsis thaliana] (TAIR:AT3G09590.1); similar to pathogenisis-related protein 1.1 [Triticum aestivum] (GB:CAA07473.1); contains InterPro domain Allergen V5/Tpx-1 related; (InterPro:IPR001283)	AT5G02730	2.739	177	6.67607	12.54	1.345e-14	7.649e-13	23.15	6.934	7.513	6.53	8.185	7.2905	10.02	10.03	10.03	10.0267
250535_at		VQ motif-containing protein; similar to VQ motif-containing protein [Arabidopsis thaliana] (TAIR:AT1G28280.1); similar to VQ [Medicago truncatula] (GB:ABE85646.1); contains InterPro domain VQ; (InterPro:IPR008889), VQ motif-containing protein; similar to VQ motif-containing protein [Arabidopsis thaliana] (TAIR:AT2G33780.1); similar to VQ motif-containing protein [Arabidopsis thaliana] (TAIR:AT1G2…	AT5G08480	2.734	178	6.65298	8.06	1.568e-09	2.425e-08	11.43	8.923	8.86	6.449	9.262	8.3735	10.88	11.22	11.23	11.11
256522_at		U-box domain-containing protein; similar to U-box domain-containing protein [Arabidopsis thaliana] (TAIR:AT5G37490.1); similar to syringolide-induced protein 13-1-1 [Glycine max] (GB:BAB86896.1); contains InterPro domain Armadillo-like helical; (InterPro:IPR011989); contains InterPro domain U box; (InterPro:IPR003613), U-box domain-containing protein; similar to U-box domain-containing protein [A…	AT1G66160	2.732	179	6.64376	17.2	8.609e-19	1.888e-16	32.8	4.168	4.46	4.476	4.269	4.34325	7.16	7.144	6.922	7.07533
266492_at		protein kinase family protein; similar to kinase [Arabidopsis thaliana] (TAIR:AT2G24370.1); similar to protein kinase family protein [Arabidopsis thaliana] (TAIR:AT4G31230.1); similar to protein kinase family protein [Arabidopsis thaliana] (TAIR:AT5G35380.1); similar to serine threonine kinase [Zea mays] (GB:AAL59227.1); similar to Protein kinase; UspA [Medicago truncatula] (GB:ABE79207.1); simil…	AT2G07020	2.723	180	6.60244	8.803	1.895e-10	3.594e-09	13.55	7.745	7.76	5.42	8.144	7.26725	9.837	10.12	10.01	9.989
247450_at		invertase/pectin methylesterase inhibitor family protein / DC 1.2 homolog (FL5-2I22); similar to invertase/pectin methylesterase inhibitor family protein [Arabidopsis thaliana] (TAIR:AT3G47380.1); similar to putative ripening-related protein [Vitis vinifera] (GB:CAB85625.1); contains InterPro domain Plant invertase/pectin methylesterase inhibitor; (InterPro:IPR007186); contains InterPro domain Pe…	AT5G62350	2.715	181	6.56593	11.48	1.669e-13	6.92e-12	20.62	4.204	4.702	5.044	5.43	4.845	7.102	8.166	7.414	7.56067
258719_at		pectate lyase family protein; similar to pectate lyase family protein [Arabidopsis thaliana] (TAIR:AT3G55140.1); similar to Os01g0546800 [Oryza sativa (japonica cultivar-group)] (GB:NP_001043284.1); similar to putative pectate lyase [Oryza sativa (japonica cultivar-group)] (GB:BAD73403.1); contains InterPro domain Virulence factor, pectin lyase fold; (InterPro:IPR011050); contains InterPro domain…	AT3G09540	2.71	182	6.54322	9.963	8.056e-12	2.132e-10	16.73	7.601	6.763	5.094	6.615	6.51825	9.006	9.466	9.212	9.228
259251_at		heavy-metal-associated domain-containing protein; similar to heavy-metal-associated domain-containing protein [Arabidopsis thaliana] (TAIR:AT5G48290.1); similar to heavy metal-associated domain, putative [Medicago truncatula] (GB:ABE90826.1); similar to Os04g0469100 [Oryza sativa (japonica cultivar-group)] (GB:NP_001053042.1); similar to Os04g0469000 [Oryza sativa (japonica cultivar-group)] (GB:N…	AT3G07600	2.709	183	6.53868	11.86	6.636e-14	3.121e-12	21.55	5.181	4.657	4.928	4.444	4.8025	7.815	6.71	8.01	7.51167
261461_at		unknown protein	AT1G07860	2.706	184	6.5251	11.26	2.909e-13	1.127e-11	20.06	4.698	4.878	4.63	5.628	4.9585	8.686	7.034	7.273	7.66433
246547_at		similar to unknown protein [Arabidopsis thaliana] (TAIR:AT2G14910.1); similar to seed maturation-like protein, putative [Medicago truncatula] (GB:ABE86960.1)	AT5G14970	2.705	185	6.52058	15.15	4.578e-17	5.647e-15	28.84	4.781	5.187	4.907	5.513	5.097	7.754	7.677	7.976	7.80233
253246_at		similar to unknown protein [Arabidopsis thaliana] (TAIR:AT2G16385.1)	AT4G34600	2.704	186	6.51606	11.36	2.272e-13	9.069e-12	20.31	6.054	6.122	5.144	7.404	6.181	8.87	8.994	8.792	8.88533
247425_at		similar to unknown protein [Arabidopsis thaliana] (TAIR:AT3G28770.1); similar to unnamed protein product; gene_id:K19B1.16 unknown protein-related [Medicago truncatula] (GB:ABE84483.1)	AT5G62550	2.702	187	6.50703	11.31	2.553e-13	1.006e-11	20.2	7.323	7.564	7.492	8.727	7.7765	10.32	10.59	10.52	10.4767
254403_at		subtilase family protein; similar to subtilase family protein [Arabidopsis thaliana] (TAIR:AT1G32950.1); similar to subtilase family protein [Arabidopsis thaliana] (TAIR:AT4G10550.1); similar to subtilase family protein [Arabidopsis thaliana] (TAIR:AT1G32940.1); similar to Os09g0530800 [Oryza sativa (japonica cultivar-group)] (GB:NP_001063751.1); similar to Protease-associated PA; Proteinase inhi…	AT4G21323	2.7	188	6.49802	9.407	3.581e-11	8.078e-10	15.23	9.348	9.442	8.123	9.814	9.18175	11.82	11.95	11.88	11.8833
261713_at	ATMYC2	Encodes a 68 kD MYC-related transcriptional activator with a typical DNA binding domain of a basic region helix-loop-helix leucine zipper motif. Its transcription is induced by dehydration stress and ABA treatment and precedes the induction of rd22, whose expression ATMYC2 can activate. Negative regulator of blue lightñmediated photomorphogenic growth and blue and far-red-lightñregulated gene exp…	AT1G32640	2.694	189	6.47105	12.59	1.208e-14	6.992e-13	23.26	4.662	4.888	4.884	5.612	5.0115	7.623	7.606	7.886	7.705
251105_at	AT5G01730.1, WAVE3	putative WAVE homolog, putative WAVE homolog	AT5G01730	2.691	190	6.45761	10.11	5.428e-12	1.505e-10	17.12	5.216	6.182	5.945	7.036	6.09475	8.973	8.753	8.631	8.78567
247571_at	AT5G61210.1, SNAP33	membrane localized t-SNARE SNAP25 homologue, probably involved in cytokinesis and cell plate formation, membrane localized t-SNARE SNAP25 homologue, probably involved in cytokinesis and cell plate formation	AT5G61210	2.69	191	6.45313	16.39	3.927e-18	7.109e-16	31.29	5.699	6.15	5.876	6.885	6.1525	9.02	8.723	8.784	8.84233
266361_at		calcium-binding EF hand family protein; similar to calcium-binding EF hand family protein [Arabidopsis thaliana] (TAIR:AT1G05150.1); similar to Os03g0263900 [Oryza sativa (japonica cultivar-group)] (GB:NP_001049638.1); similar to O-GlcNAc-transferase-like protein [Castanea sativa] (GB:AAL15891.1); contains InterPro domain Tetratricopeptide region; (InterPro:IPR013026); contains InterPro domain Te…	AT2G32450	2.69	192	6.45313	9.986	7.57e-12	2.015e-10	16.79	5.621	6.399	5.02	4.608	5.412	7.487	8.343	8.477	8.10233
250894_s_at		GDSL-motif lipase/hydrolase family protein; similar to GDSL-motif lipase/hydrolase family protein [Arabidopsis thaliana] (TAIR:AT5G03820.1); similar to Os03g0683800 [Oryza sativa (japonica cultivar-group)] (GB:NP_001050914.1); similar to Lipolytic enzyme, G-D-S-L [Medicago truncatula] (GB:ABE90349.1); contains InterPro domain Lipolytic enzyme, G-D-S-L; (InterPro:IPR001087), GDSL-motif lipase/hydr…	multiple	2.689	193	6.44866	9.226	5.866e-11	1.261e-09	14.73	7.333	8.171	7.203	9.117	7.956	10.71	10.79	10.43	10.6433
249547_at		protease inhibitor/seed storage/lipid transfer protein (LTP) family protein; similar to protease inhibitor/seed storage/lipid transfer protein (LTP) family protein [Arabidopsis thaliana] (TAIR:AT5G38170.1); similar to lipid transfer-like protein [Brassica napus var. napus] (GB:AAS68185.1); similar to seed specific protein Bn15D80B [Brassica napus] (GB:AAP37973.1); contains InterPro domain Plant l…	AT5G38160	2.689	194	6.44866	7.564	6.663e-09	9.031e-08	9.974	5.201	5.878	4.909	5.732	5.43	8.831	7.671	7.856	8.11933
263832_at		glycoside hydrolase family 28 protein / polygalacturonase (pectinase) family protein; similar to glycoside hydrolase family 28 protein / polygalacturonase (pectinase) family protein [Arabidopsis thaliana] (TAIR:AT1G43080.1); similar to glycoside hydrolase family 28 protein / polygalacturonase (pectinase) family protein [Arabidopsis thaliana] (TAIR:AT2G15470.1); similar to glycoside hydrolase fami…	AT2G40310	2.688	195	6.44419	9.557	2.387e-11	5.591e-10	15.63	6.333	5.149	5.283	3.928	5.17325	7.145	8.46	7.978	7.861
247188_at	AT5G65430.1, GRF8	member of 14-3-3 proteins, member of 14-3-3 proteins	AT5G65430	2.687	196	6.43973	17.22	8.345e-19	1.868e-16	32.83	4.979	4.569	5.01	4.526	4.771	7.699	7.015	7.661	7.45833
262114_at	AT1G02860.1	SPX (SYG1/Pho81/XPR1) domain-containing protein / zinc finger (C3HC4-type RING finger) protein-related; similar to SPX (SYG1/Pho81/XPR1) domain-containing protein / zinc finger (C3HC4-type RING finger) protein-related [Arabidopsis thaliana] (TAIR:AT2G38920.1); similar to Zinc finger, RING-type; SPX, N-terminal [Medicago truncatula] (GB:ABE85047.1); contains InterPro domain SPX, N-terminal; (Inter…	AT1G02860	2.683	197	6.4219	17.04	1.149e-18	2.404e-16	32.52	5.157	4.91	5.23	5.451	5.187	8.029	7.887	7.692	7.86933
262113_at		late embryogenesis abundant 3 family protein / LEA3 family protein; similar to SAG21 (SENESCENCE-ASSOCIATED GENE 21) [Arabidopsis thaliana] (TAIR:AT4G02380.1); similar to late embryogenis abundant protein 5 [Nicotiana tabacum] (GB:AAC06242.1); contains InterPro domain Late embryogenesis abundant protein 3; (InterPro:IPR004926)	AT1G02820	2.683	198	6.4219	9.898	9.575e-12	2.507e-10	16.55	9.44	9.597	8.444	10.1	9.39525	11.93	12.13	12.17	12.0767
250548_at		myosin heavy chain-related; similar to MFP1 (MAR BINDING FILAMENT-LIKE PROTEIN 1) [Arabidopsis thaliana] (TAIR:AT3G16000.1); similar to microtubule-associated protein [Nicotiana benthamiana] (GB:ABB97536.1)	AT5G08120	2.681	199	6.413	15.08	5.278e-17	6.263e-15	28.7	4.555	4.69	4.633	4.953	4.70775	7.368	7.358	7.441	7.389
259440_at	BPS1	BYPASS1, required to prevent constitutive production of a root-derived graft-transmissible signal	AT1G01550	2.68	200	6.40856	9.299	4.806e-11	1.059e-09	14.93	7.69	7.865	5.768	7.687	7.2525	9.702	10.09	10.01	9.934
247456_at	AT5G62160.1, ZIP12	member of Fe(II) transporter isolog family, member of Fe(II) transporter isolog family	AT5G62160	2.679	201	6.40412	16.58	2.748e-18	5.137e-16	31.65	5.621	5.489	5.754	5.939	5.70075	8.167	8.478	8.495	8.38
247047_at		similar to unknown protein [Arabidopsis thaliana] (TAIR:AT2G23790.1); similar to Os10g0501500 [Oryza sativa (japonica cultivar-group)] (GB:NP_001064986.1); similar to Protein of unknown function DUF607 [Medicago truncatula] (GB:ABE78504.1); similar to Os03g0233000 [Oryza sativa (japonica cultivar-group)] (GB:NP_001049472.1); contains InterPro domain Protein of unknown function DUF607; (InterPro:I…	AT5G66650	2.676	202	6.39082	11.87	6.488e-14	3.064e-12	21.57	6.215	6.705	6.312	7.848	6.77	9.387	9.463	9.487	9.44567
262313_at		similar to unknown protein [Arabidopsis thaliana] (TAIR:AT1G23110.1); similar to conserved hypothetical protein [Medicago truncatula] (GB:ABE89195.1)	AT1G70900	2.672	203	6.37312	9.974	7.827e-12	2.081e-10	16.75	6.328	6.497	4.631	6.147	5.90075	8.374	8.777	8.568	8.573
250443_at		protein kinase family protein; similar to protein kinase, putative [Arabidopsis thaliana] (TAIR:AT5G65530.1); similar to putative receptor protein kinase PERK1 [Oryza sativa (japonica cultivar-group)] (GB:BAD45880.1); similar to Os06g0663900 [Oryza sativa (japonica cultivar-group)] (GB:NP_001058295.1); contains InterPro domain Protein kinase-like; (InterPro:IPR011009); contains InterPro domain Pr…	AT5G10520	2.671	204	6.3687	8.365	6.533e-10	1.087e-08	12.31	8.201	8.797	6.83	9.312	8.285	10.87	11.09	10.91	10.9567
250221_at	AT5G14220.1	HEMG2/MEE61 (maternal effect embryo arrest 61); oxidoreductase/ protoporphyrinogen oxidase; similar to PPOX (PROTOPORPHYRINOGEN OXIDASE), protoporphyrinogen oxidase [Arabidopsis thaliana] (TAIR:AT4G01690.1); similar to protoporphyrinogen IX oxidase [Glycine max] (GB:BAA76348.1); similar to Amine oxidase [Medicago truncatula] (GB:ABE79724.1); similar to Protoporphyrinogen oxidase, mitochondrial (P…	AT5G14220	2.666	205	6.34667	11.39	2.106e-13	8.489e-12	20.39	6.611	5.849	5.058	5.66	5.7945	8.226	8.476	8.678	8.46
250325_s_at		self-incompatibility protein-related; similar to self-incompatibility protein-related [Arabidopsis thaliana] (TAIR:AT5G12070.1); similar to Plant self-incompatibility S1 [Medicago truncatula] (GB:ABE83730.1); contains InterPro domain Cupredoxin; (InterPro:IPR008972); contains InterPro domain Plant self-incompatibility S1; (InterPro:IPR010264), self-incompatibility protein-related; similar to self…	multiple	2.665	206	6.34227	11.4	2.045e-13	8.315e-12	20.42	7.009	6.982	5.489	7.48	6.74	9.554	9.378	9.283	9.405
266841_at	AT2G26150.1, ATHSFA2	member of Heat Stress Transcription Factor (Hsf) family, member of Heat Stress Transcription Factor (Hsf) family	AT2G26150	2.662	207	6.3291	8.746	2.223e-10	4.142e-09	13.39	4.223	5.076	4.357	5.287	4.73575	6.978	7.34	7.876	7.398
250452_at		elongation factor 1-alpha, putative / EF-1-alpha, putative; similar to translation factor, nucleic acid binding [Arabidopsis thaliana] (TAIR:AT1G18070.2); similar to Os04g0595300 [Oryza sativa (japonica cultivar-group)] (GB:NP_001053733.1); similar to putative translation elongation factor eEF-1 [Oryza sativa (japonica cultivar-group)] (GB:BAD52510.1); similar to Zinc finger, RanBP2-type; AAA ATP…	AT5G10630	2.651	208	6.28102	16.09	7.104e-18	1.2e-15	30.7	6.516	6.399	5.717	5.993	6.15625	8.963	8.508	8.952	8.80767
249746_at	AT5G24590.2, TIP	Member of NAc protein family. Interacts with turnip crinkle virus (TCV) capsid protein. Transcription factor involved in regulating the defense response of Arabidopsis to TCV., Member of NAc protein family. Interacts with turnip crinkle virus (TCV) capsid protein. Transcription factor involved in regulating the defense response of Arabidopsis to TCV.	AT5G24590	2.649	209	6.27232	14.03	4.79e-16	4.441e-14	26.5	5.497	5.839	6.429	5.82	5.89625	8.231	8.602	8.803	8.54533
250015_at	DRT101	encodes a novel protein involved in DNA repair from UV damage. Isolated by functional complementation of E. coli UV-sensitive mutants (UVR genes).	AT5G18070	2.649	210	6.27232	12.54	1.333e-14	7.617e-13	23.16	5.505	5.875	4.515	5.604	5.37475	7.803	8.051	8.219	8.02433
248075_at	AT5G55740.1	Encodes a member of the E+ subgroup of the PPR protein family, containing the E and E+ motifs following a tandem array of PPR motifs. It also contains an unknown motif consisting of 15 aa, which is highly conserved in some PPR proteins, including CRR4. CRR21 is involved in RNA editing of the site 2 of ndhD (ndhD-2),which encodes a subunit of the NDH complex. The RNA editing changes aa 128 from Se…	AT5G55740	2.648	211	6.26798	10.89	7.24e-13	2.548e-11	19.15	4.742	5.501	5.571	5.227	5.26025	8.275	7.765	7.686	7.90867
251368_at		similar to unknown protein [Arabidopsis thaliana] (TAIR:AT2G45900.1); similar to conserved hypothetical protein [Medicago truncatula] (GB:ABD32828.1); contains domain PHOSPHATIDYLINOSITOL N-ACETYLGLUCOSAMINYLTRANSFERASE SUBUNIT P (DOWN SYNDROME CRITICAL REGION PROTEIN 5)-RELATED (PTHR21726); contains domain RNASE H1 SMALL SUBUNIT (AYP1)-RELATED (PTHR21726:SF4)	AT3G61380	2.647	212	6.26363	17.62	3.978e-19	1.037e-16	33.57	6.535	6.439	6.201	6.567	6.4355	9.166	9.022	9.06	9.08267
257939_at	STP4	Encodes a sucrose hydrogen symporter that is induced by wounding.	AT3G19930	2.645	213	6.25496	12.82	7.086e-15	4.541e-13	23.8	9.803	10.04	8.948	10.57	9.84025	12.39	12.55	12.51	12.4833
254104_at		integral membrane family protein; similar to integral membrane family protein [Arabidopsis thaliana] (TAIR:AT4G03540.1); similar to Os05g0245300 [Oryza sativa (japonica cultivar-group)] (GB:NP_001055014.1); similar to integral membrane family protein-like [Oryza sativa (japonica cultivar-group)] (GB:BAD37279.1); similar to hypothetical protein [Oryza sativa (japonica cultivar-group)] (GB:BAD03557…	AT4G25040	2.643	214	6.24629	10.02	6.95e-12	1.865e-10	16.87	8.739	9.175	7.656	9.705	8.81875	11.43	11.47	11.48	11.46
247498_at		mitochondrial substrate carrier family protein; similar to mitochondrial substrate carrier family protein [Arabidopsis thaliana] (TAIR:AT5G51050.1); similar to mitochondrial substrate carrier family protein [Arabidopsis thaliana] (TAIR:AT5G07320.1); similar to Calcium-binding EF-hand; Adenine nucleotide translocator 1 [Medicago truncatula] (GB:ABE80214.1); contains InterPro domain EF-Hand type; (…	AT5G61810	2.631	215	6.19455	18.4	9.958e-20	3.39e-17	34.94	8.236	7.958	7.633	7.706	7.88325	10.27	10.58	10.69	10.5133
260586_at		similar to glycine-rich protein [Arabidopsis thaliana] (TAIR:AT3G59640.2); similar to glycine-rich protein, related [Medicago truncatula] (GB:ABE86768.1)	AT2G43630	2.624	216	6.16457	10.88	7.566e-13	2.655e-11	19.1	4.716	5.965	5.857	6.154	5.673	8.289	8.302	8.301	8.29733
246705_x_at		similar to unknown protein [Arabidopsis thaliana] (TAIR:AT5G28120.1), similar to unknown protein [Arabidopsis thaliana] (TAIR:AT5G28110.1)	multiple	2.62	217	6.1475	15.4	2.759e-17	3.724e-15	29.35	6.073	6.124	5.9	6.157	6.0635	8.908	8.616	8.527	8.68367
262133_at	SULTR1;2	Encodes a sulfate transporter that can restore sulfate uptake capacity of a yeast mutant lacking sulfate transporter genes.	AT1G78000	2.61	218	6.10504	12.73	8.555e-15	5.332e-13	23.61	6.73	6.701	6.616	7.387	6.8585	9.317	9.662	9.426	9.46833
246554_at	AT5G15450.1	Encodes a chloroplast-targeted Hsp101 homologue. Functions as a molecular chaperone involved in plastid differentiation mediating internal thylakoid membrane formation and conferring thermotolerance to chloroplasts during heat stress. APG6 is constitutively expressed in the root tips, the organ boundary region, the reproductive tissues of mature plants where plastids exist as proplastids, and sli…	AT5G15450	2.61	219	6.10504	11.03	5.136e-13	1.883e-11	19.49	4.961	6.222	6.697	6.804	6.171	8.68	8.608	9.054	8.78067
260717_at		calcineurin-like phosphoesterase family protein; similar to PP7 (protein phosphatase 7), protein serine/threonine phosphatase [Arabidopsis thaliana] (TAIR:AT5G63870.1); similar to Serine/threonine-specific protein phosphatase and bis(5-nucleosyl)-tetraphosphatase [Medicago truncatula] (GB:ABE88824.1); contains InterPro domain Protein of unknown function DUF1723; (InterPro:IPR013541); contains Int…	AT1G48120	2.609	220	6.10081	14.66	1.261e-16	1.345e-14	27.83	4.828	4.945	5.156	4.43	4.83975	7.559	7.474	7.314	7.449
253228_at		similar to unknown protein [Arabidopsis thaliana] (TAIR:AT5G48420.1); similar to hypothetical protein MtrDRAFT_AC149637g23v1 [Medicago truncatula] (GB:ABE88368.1)	AT4G34630	2.606	221	6.08813	14.06	4.511e-16	4.2e-14	26.56	8.377	8.339	7.686	8.507	8.22725	10.69	10.91	10.9	10.8333
258887_at	AT3G05630.1, PLDP2	Encodes a member of the PXPH-PLD subfamily of phospholipase D proteins. Regulates vesicle trafficking. Required for auxin transport and distribution and hence auxin responses. This subfamily is novel structurally different from the majority of plant PLDs by having phox homology (PX) and pleckstrin homology (PH) domains. Involved regulating root development in response to nutrient limitation. Play…	AT3G05630	2.598	222	6.05447	15.69	1.559e-17	2.28e-15	29.92	4.811	5.035	5.5	5.291	5.15925	7.511	7.563	8.196	7.75667
245050_at	ATCG00070.1, PSBK	PSII K protein, PSII K protein	ATCG00070	2.595	223	6.04189	9.246	5.556e-11	1.207e-09	14.78	4.826	5.588	5.336	4.661	5.10275	6.851	8.121	8.123	7.69833
266230_at		armadillo/beta-catenin repeat family protein / U-box domain-containing protein; similar to armadillo/beta-catenin repeat family protein / U-box domain-containing family protein [Arabidopsis thaliana] (TAIR:AT3G46510.1); similar to Spotted leaf protein 11 (Spotted leaf11) (Cell death-related protein SPL11) (GB:Q64HA9); similar to Os03g0275900 [Oryza sativa (japonica cultivar-group)] (GB:NP_0010497…	AT2G28830	2.585	224	6.00016	11.17	3.652e-13	1.386e-11	19.84	5.179	4.981	4.968	6.259	5.34675	7.632	8.207	7.955	7.93133
259354_at		heavy-metal-associated domain-containing protein; similar to heavy-metal-associated domain-containing protein [Arabidopsis thaliana] (TAIR:AT5G19090.1); similar to Heavy metal transport/detoxification protein [Medicago truncatula] (GB:ABE90127.1); contains InterPro domain Heavy metal transport/detoxification protein; (InterPro:IPR006121); contains InterPro domain Collagen triple helix repeat; (In…	AT3G05220	2.584	225	5.996	15.34	3.102e-17	4.066e-15	29.23	6.556	6.272	7	6.459	6.57175	9.366	8.963	9.138	9.15567
265128_at		protein binding / zinc ion binding; similar to EDA18 (embryo sac development arrest 18), protein binding / zinc ion binding [Arabidopsis thaliana] (TAIR:AT2G34920.1); similar to hypothetical protein [Oryza sativa (japonica cultivar-group)] (GB:BAD31049.1); similar to Os07g0499800 [Oryza sativa (japonica cultivar-group)] (GB:NP_001059716.1); similar to Os02g0823300 [Oryza sativa (japonica cultivar…	AT1G30860	2.577	226	5.96698	11.99	4.897e-14	2.413e-12	21.85	7.291	7.677	6.55	7.536	7.2635	9.493	10.05	9.982	9.84167
266295_at	AT2G29550.1, TUB7	Encodes a beta-tubulin that is expressed in leaves, roots and flowers., Encodes a beta-tubulin that is expressed in leaves, roots and flowers.	AT2G29550	2.576	227	5.96284	9.288	4.95e-11	1.089e-09	14.9	7.863	8.069	7.356	7.854	7.7855	9.963	10.58	10.54	10.361
253934_at		hydrolase, hydrolyzing O-glycosyl compounds; similar to glycosyl hydrolase family 17 protein [Arabidopsis thaliana] (TAIR:AT5G55180.1); similar to elicitor inducible beta-1,3-glucanase NtEIG-E76 [Nicotiana tabacum] (GB:BAB17320.1); contains InterPro domain X8; (InterPro:IPR012946); contains InterPro domain Glycoside hydrolase, family 17; (InterPro:IPR000490)	AT4G26830	2.574	228	5.95458	9.715	1.558e-11	3.834e-10	16.06	8.977	9.431	8.216	9.998	9.1555	11.67	11.74	11.77	11.7267
258752_at	AT3G09520.1	A member of EXO70 gene family, putative exocyst subunits, conserved in land plants. Arabidopsis thaliana contains 23 putative EXO70 genes, which can be classified into eight clusters on the phylogenetic tree.	AT3G09520	2.573	229	5.95046	13.91	6.206e-16	5.618e-14	26.24	6.039	5.949	5.976	7.03	6.2485	8.904	8.664	8.895	8.821
249496_s_at		similar to unknown protein [Arabidopsis thaliana] (TAIR:AT5G39200.1), similar to unknown protein [Arabidopsis thaliana] (TAIR:AT5G39140.1); similar to unknown protein [Arabidopsis thaliana] (TAIR:AT5G39200.1), similar to unknown protein [Arabidopsis thaliana] (TAIR:AT5G39140.1); similar to Os07g0298100 [Oryza sativa (japonica cultivar-group)] (GB:NP_001059417.1)	multiple	2.573	230	5.95046	8.345	6.914e-10	1.143e-08	12.25	8.946	9.032	7.149	9.559	8.6715	10.91	11.46	11.37	11.2467
267335_s_at		glycosyl hydrolase family 17 protein; Identical to Putative glucan endo-1,3-beta-glucosidase 8 precursor (EC 3.2.1.39) ((1->3)-beta-glucan endohydrolase 8) ((1->3)-beta-glucanase 8) (Beta- 1,3-endoglucanase 8) (Beta-1,3-glucanase 8) [Arabidopsis Thaliana] (GB:Q6NKW9;GB:Q67XG3;GB:Q9XIR7); similar to glycosyl hydrolase family 17 protein [Arabidopsis thaliana] (TAIR:AT5G18220.1); similar to glycosyl…	multiple	2.571	231	5.94221	8.365	6.537e-10	1.087e-08	12.31	6.841	6.987	6.437	8.127	7.098	9.73	9.812	9.465	9.669
249610_at		similar to Os02g0815400 [Oryza sativa (japonica cultivar-group)] (GB:NP_001048502.1)	AT5G37360	2.567	232	5.92576	12.91	5.778e-15	3.798e-13	24	5.368	5.846	5.554	4.71	5.3695	8.016	7.705	8.09	7.937
251840_at	AT3G54960.1	Encodes a protein disulfide isomerase-like (PDIL) protein, a member of a multigene family within the thioredoxin (TRX) superfamily.	AT3G54960	2.567	233	5.92576	12.26	2.605e-14	1.385e-12	22.49	6.22	5.973	5.92	6.552	6.16625	8.9	8.45	8.85	8.73333
267605_at	AT2G32920.1	Encodes a protein disulfide isomerase-like (PDIL) protein, a member of a multigene family within the thioredoxin (TRX) superfamily.	AT2G32920	2.567	234	5.92576	12.18	3.128e-14	1.622e-12	22.31	5.709	5.311	5.48	5.547	5.51175	8.218	7.824	8.193	8.07833
261714_at	AT1G18510.1	Member of TETRASPANIN family	AT1G18510	2.566	235	5.92165	13.26	2.622e-15	1.942e-13	24.79	7.365	7.737	6.386	7.435	7.23075	9.544	9.907	9.941	9.79733
249719_at		auxin-responsive family protein; similar to auxin-responsive protein, putative [Arabidopsis thaliana] (TAIR:AT5G47530.1); similar to putative membrane protein [Solanum tuberosum] (GB:CAC37356.1); contains InterPro domain Protein of unknown function DUF568, DOMON-like; (InterPro:IPR007613); contains InterPro domain DOMON related; (InterPro:IPR005018); contains InterPro domain Cytochrome b561 / fer…	AT5G35735	2.56	236	5.89708	7.616	5.711e-09	7.9e-08	10.13	4.816	5.464	4.857	5.801	5.2345	7.523	7.992	7.869	7.79467
263757_at		cysteine proteinase A494, putative / thiol protease, putative; Identical to Probable cysteine proteinase A494 precursor (EC 3.4.22.-) [Arabidopsis Thaliana] (GB:P43295;GB:Q9SJT5); similar to RD19 (RESPONSIVE TO DEHYDRATION 19), cysteine-type peptidase [Arabidopsis thaliana] (TAIR:AT4G39090.1); similar to senescence-associated cysteine protease [Brassica oleracea] (GB:AAL60581.1); contains InterPr…	AT2G21430	2.559	237	5.89299	8.966	1.202e-10	2.396e-09	14.01	9.477	9.888	8.844	10.25	9.61475	12	12.3	12.21	12.17
259435_at		Potential natural antisense gene, locus overlaps with AT1G01450, protein kinase-related; similar to kinase [Arabidopsis thaliana] (TAIR:AT1G64300.2); similar to Os05g0585800 [Oryza sativa (japonica cultivar-group)] (GB:NP_001056458.1); similar to photoreceptor [Ceratodon purpureus] (GB:CAA71838.1); similar to Os01g0621600 [Oryza sativa (japonica cultivar-group)] (GB:NP_001043605.1); contains Inte…	multiple	2.556	238	5.88075	17.39	6.108e-19	1.436e-16	33.14	6.671	6.308	5.917	6.755	6.41275	8.722	9.103	9.082	8.969
264844_at		glycosyltransferase family 14 protein / core-2/I-branching enzyme family protein; similar to glycosyltransferase family 14 protein / core-2/I-branching enzyme family protein [Arabidopsis thaliana] (TAIR:AT4G03340.1); similar to Os08g0143500 [Oryza sativa (japonica cultivar-group)] (GB:NP_001060977.1); similar to glycosyl transferase family 14 protein [Musa balbisiana] (GB:ABF70128.1); similar to …	AT1G03520	2.555	239	5.87667	13.12	3.524e-15	2.504e-13	24.5	4.8	4.066	4.403	4.673	4.4855	6.392	7.302	7.428	7.04067
251061_at		armadillo/beta-catenin repeat family protein / U-box domain-containing protein; similar to PUB17 (PLANT U-BOX17), ubiquitin-protein ligase [Arabidopsis thaliana] (TAIR:AT1G29340.1); similar to arm repeat protein [Oryza sativa (japonica cultivar-group)] (GB:AAO72657.1); contains InterPro domain Armadillo; (InterPro:IPR000225); contains InterPro domain Armadillo-like helical; (InterPro:IPR011989); …	AT5G01830	2.554	240	5.8726	14.32	2.59e-16	2.557e-14	27.11	5.874	6.236	6.418	5.628	6.039	8.498	8.585	8.697	8.59333
250212_at	SUVH4	Encodes a histone 3 lysine 9 specific methyltransferase involved in the maintenance of DNA methylation. SUVH4/KYP is a SU(VAR)3-9 homolog, a SET domain protein. Known SET domain proteins are involved in epigenetic control of gene expression. There are 10 SUVH genes in Arabidopsis and this subfamily of the SET proteins have an additional conserved RING finger motif called YDG domain. In kyp mutant…	AT5G13960	2.536	241	5.79979	16.76	1.975e-18	3.817e-16	31.98	6.649	6.203	6.623	6.626	6.52525	9.091	9.051	9.041	9.061
267591_at	AT2G39705.1	DVL11/RTFL8 (ROTUNDIFOLIA LIKE 8); similar to DVL8/RTFL7 (ROTUNDIFOLIA LIKE 7) [Arabidopsis thaliana] (TAIR:AT3G55515.1); similar to conserved hypothetical protein [Medicago truncatula] (GB:ABE83577.1); contains InterPro domain DVL; (InterPro:IPR012552)	AT2G39705	2.535	242	5.79577	10.28	3.49e-12	1.009e-10	17.57	5.254	4.661	5.251	3.996	4.7905	6.918	7.487	7.572	7.32567
253792_at		ammonium transporter, putative; Identical to Ammonium transporter 1 member 4 (AtAMT1;4) (AMT1.4) [Arabidopsis Thaliana] (GB:Q9SVT8;GB:Q4PSH7); similar to ammonium transporter, putative [Arabidopsis thaliana] (TAIR:AT3G24290.1); similar to ATAMT1,3 (ammonium transporter 1,3), ammonium transporter [Arabidopsis thaliana] (TAIR:AT3G24300.1); similar to AMT1,1 (AMMONIUM TRANSPORT 1), ammonium transpor…	AT4G28700	2.533	243	5.78774	17.56	4.425e-19	1.122e-16	33.46	6.748	6.259	6.716	6.399	6.5305	8.971	9.189	9.03	9.06333
263150_at		17.4 kDa class III heat shock protein (HSP17.4-CIII); similar to AT-HSP17.6A (Arabidopsis thaliana heat shock protein 17.6A) [Arabidopsis thaliana] (TAIR:AT5G12030.1); similar to small heat stress protein class CIII [Lycopersicon peruvianum] (GB:AAK84869.1); contains InterPro domain HSP20-like chaperone; (InterPro:IPR008978); contains InterPro domain Heat shock protein Hsp20; (InterPro:IPR002068)	AT1G54050	2.533	244	5.78774	7.401	1.076e-08	1.399e-07	9.494	8.591	8.423	9.453	10.15	9.15425	11.7	11.55	11.8	11.6833
250044_at		disease resistance protein (TIR-NBS-LRR class), putative; similar to disease resistance protein (TIR-NBS-LRR class), putative [Arabidopsis thaliana] (TAIR:AT5G11250.1); similar to disease resistance protein (TIR-NBS-LRR class), putative [Arabidopsis thaliana] (TAIR:AT2G14080.1); similar to disease resistance protein (TIR-NBS-LRR class), putative [Arabidopsis thaliana] (TAIR:AT5G18360.1); similar …	AT5G17680	2.526	245	5.75973	11.7	9.871e-14	4.423e-12	21.15	5.32	5.461	5.381	4.998	5.29	7.345	8.024	8.077	7.81533
267500_s_at	AT2G44890.1, CYP704A1, AT2G45510.1, CYP704A2	member of CYP704A, member of CYP704A, member of CYP704A, member of CYP704A	multiple	2.525	246	5.75573	14.39	2.201e-16	2.231e-14	27.27	4.658	4.67	5.631	5.372	5.08275	7.208	7.731	7.886	7.60833
248366_at		scarecrow-like transcription factor 8 (SCL8); similar to SCL1 (SCARECROW-LIKE 1), transcription factor [Arabidopsis thaliana] (TAIR:AT1G21450.1); similar to GRAS10 [Solanum lycopersicum] (GB:ABD72965.1); contains InterPro domain GRAS transcription factor; (InterPro:IPR005202)	AT5G52510	2.525	247	5.75573	13.84	7.213e-16	6.304e-14	26.09	6.804	6.455	6.8	6.933	6.748	9.072	9.359	9.389	9.27333
254492_at		DREPP plasma membrane polypeptide family protein; similar to DREPP plasma membrane polypeptide-related [Arabidopsis thaliana] (TAIR:AT5G44610.1); similar to plasma membrane polypeptide [Nicotiana tabacum] (GB:CAA69901.1); contains InterPro domain DREPP plasma membrane polypeptide; (InterPro:IPR008469)	AT4G20260	2.525	248	5.75573	10.09	5.685e-12	1.568e-10	17.08	9.941	10.31	9.537	10.31	10.0245	12.31	12.64	12.7	12.55
259037_at		armadillo/beta-catenin repeat family protein; similar to armadillo/beta-catenin repeat family protein [Arabidopsis thaliana] (TAIR:AT3G53800.1); similar to Os03g0271400 [Oryza sativa (japonica cultivar-group)] (GB:NP_001049691.1); similar to putative stress-induced protein [Solanum commersonii] (GB:CAJ19270.1); similar to Os03g0822700 [Oryza sativa (japonica cultivar-group)] (GB:NP_001051736.1); …	AT3G09350	2.523	249	5.74776	10.04	6.626e-12	1.795e-10	16.92	8.802	8.524	9.097	9.807	9.0575	11.54	11.54	11.66	11.58
262792_at		Encodes a Maternally expressed gene (MEG) family protein	AT1G10710	2.521	250	5.7398	10.79	9.344e-13	3.167e-11	18.89	5.052	5.452	4.435	6.208	5.28675	8.271	7.603	7.547	7.807
254749_at		DC1 domain-containing protein; similar to DC1 domain-containing protein [Arabidopsis thaliana] (TAIR:AT1G62030.1); similar to DC1 domain-containing protein [Arabidopsis thaliana] (TAIR:AT4G02540.1); similar to DC1 domain-containing protein [Arabidopsis thaliana] (TAIR:AT5G48320.1); similar to DC1 domain-containing protein [Brassica oleracea] (GB:ABD65623.1); contains InterPro domain Zinc finger, …	AT4G13130	2.509	251	5.69225	11.27	2.813e-13	1.096e-11	20.1	5.767	5.928	5.469	6.149	5.82825	9.267	7.796	7.947	8.33667
248903_at	KAS	3-ketoacyl-acyl carrier protein synthase I (KAS I) mRNA,	AT5G46290	2.507	252	5.68437	16.38	4.051e-18	7.195e-16	31.26	6.145	5.887	6.007	6.576	6.15375	8.962	8.472	8.547	8.66033
244981_at	ATCG00770.1, RPS8	chloroplast 30S ribosomal protein S8, chloroplast 30S ribosomal protein S8	ATCG00770	2.506	253	5.68043	6.816	6.163e-08	6.753e-07	7.746	4.338	3.443	4.887	4.09	4.1895	5.648	7.168	7.271	6.69567
245009_at	ATCG00380.1, RPS4	Chloroplast encoded ribosomal protein S4, Chloroplast encoded ribosomal protein S4	ATCG00380	2.504	254	5.67256	10.68	1.234e-12	4.043e-11	18.61	6.833	6.8	6.201	5.746	6.395	8.62	8.892	9.185	8.899
258401_at		regulator of chromosome condensation (RCC1) family protein; similar to regulator of chromosome condensation (RCC1) family protein [Arabidopsis thaliana] (TAIR:AT3G26100.2); similar to Os12g0284000 [Oryza sativa (japonica cultivar-group)] (GB:NP_001066582.1); similar to regulator of chromosome condensation, putative, expressed [Oryza sativa (japonica cultivar-group)] (GB:ABA97468.1); similar to Os…	AT3G15430	2.502	255	5.6647	13.22	2.814e-15	2.057e-13	24.72	6.44	6.799	6.509	7.216	6.741	9.568	9.094	9.066	9.24267
266006_at		ABC transporter family protein; Identical to White-brown complex homolog protein 2 (WBC2) [Arabidopsis Thaliana] (GB:Q9ZUT0;GB:Q8GYL8); similar to ABC transporter family protein [Arabidopsis thaliana] (TAIR:AT2G39350.1); similar to ABC transporter family protein [Arabidopsis thaliana] (TAIR:AT5G13580.1); similar to ABC transporter family protein [Arabidopsis thaliana] (TAIR:AT3G53510.1); similar …	AT2G37360	2.502	256	5.6647	12.74	8.46e-15	5.302e-13	23.62	6.916	7.018	5.815	6.921	6.6675	9.115	9.231	9.163	9.16967
246560_at		similar to unknown protein [Arabidopsis thaliana] (TAIR:AT3G02125.1)	AT5G15560	2.499	257	5.65293	6.844	5.667e-08	6.263e-07	7.829	7.831	9.203	6.854	9.841	8.43225	10.78	11.1	10.91	10.93
248381_at		pfkB-type carbohydrate kinase family protein; similar to pfkB-type carbohydrate kinase family protein [Arabidopsis thaliana] (TAIR:AT1G66430.1); similar to fructokinase (GB:AAB57733.1); contains InterPro domain PfkB; (InterPro:IPR011611); contains InterPro domain Carbohydrate kinase, PfkB; (InterPro:IPR002173); contains InterPro domain Ribokinase; (InterPro:IPR002139)	AT5G51830	2.497	258	5.6451	12.22	2.854e-14	1.493e-12	22.4	4.924	4.608	4.734	5.179	4.86125	7.269	7.215	7.59	7.358
256513_at	SGR2	encodes a novel protein that may be part of a gene family represented by bovine phosphatidic acid-preferring phospholipase A1 (PA-PLA1)containing a putative transmembrane domain. SGR2 is involved in the formation and function of the vacuole.	AT1G31480	2.496	259	5.64119	13.78	8.213e-16	7.069e-14	25.96	5.671	5.3	5.897	5.911	5.69475	7.908	8.316	8.348	8.19067
251839_at	AT3G54950.1	PLA IIIA/PLP7 (Patatin-like protein 7); similar to PLA IIB/PLP6 (Patatin-like protein 6), nutrient reservoir [Arabidopsis thaliana] (TAIR:AT2G39220.1); similar to putative lipid acyl hydrolase [Oryza sativa] (GB:AAK72885.1); similar to Os03g0254400 [Oryza sativa (japonica cultivar-group)] (GB:NP_001049586.1); contains InterPro domain Patatin; (InterPro:IPR002641)	AT3G54950	2.489	260	5.61389	11.41	2.01e-13	8.202e-12	20.44	5.245	4.715	4.762	5.471	5.04825	7.537	7.395	7.678	7.53667
247955_at	AT5G56950.1	NAP1;3 (NUCLEOSOME ASSEMBLY PROTEIN1;3); DNA binding; similar to NAP1,1 (NUCLEOSOME ASSEMBLY PROTEIN1,1), DNA binding [Arabidopsis thaliana] (TAIR:AT4G26110.1); similar to nucleosome assembly protein I-like protein; similar to mouse nap I, PIR Accession Number JS0707 (GB:AAA50234.1); contains InterPro domain Nucleosome assembly protein (NAP); (InterPro:IPR002164)	AT5G56950	2.483	261	5.59059	14.07	4.374e-16	4.106e-14	26.59	3.998	4.502	3.861	3.847	4.052	6.228	6.808	6.569	6.535
245189_at		unknown protein	AT1G67670	2.477	262	5.56739	11.11	4.252e-13	1.585e-11	19.68	6.679	6.676	7.275	6.689	6.82975	9.073	9.358	9.488	9.30633
263205_at		C2 domain-containing protein; similar to C2 domain-containing protein [Arabidopsis thaliana] (TAIR:AT5G11100.1); similar to putative C2 domain-containing protein [Oryza sativa (japonica cultivar-group)] (GB:BAD30714.1); similar to C2 [Medicago truncatula] (GB:ABE86343.1); similar to C2 [Medicago truncatula] (GB:ABE81789.1); contains InterPro domain C2; (InterPro:IPR000008); contains InterPro doma…	AT1G05500	2.466	263	5.5251	14.55	1.571e-16	1.637e-14	27.61	6.629	6.92	6.027	5.945	6.38025	8.522	8.966	9.051	8.84633
261673_at		protease inhibitor/seed storage/lipid transfer protein (LTP) family protein; similar to protease inhibitor/seed storage/lipid transfer protein (LTP) family protein [Arabidopsis thaliana] (TAIR:AT1G73560.1); similar to Os06g0711900 [Oryza sativa (japonica cultivar-group)] (GB:NP_001058554.1); similar to lipid transfer protein [Picea abies] (GB:BAA23548.1); contains InterPro domain Plant lipid tran…	AT1G18280	2.461	264	5.50598	10.34	3.028e-12	8.924e-11	17.71	10.01	10.11	8.895	10.78	9.94875	12.23	12.58	12.41	12.4067
258453_at	AT3G22320.1, ATRPABC24.3	RNA polymerase I, II and III 24.3 kDa subunit (AtRPABC24.3), RNA polymerase I, II and III 24.3 kDa subunit (AtRPABC24.3)	AT3G22320	2.457	265	5.49074	13.12	3.537e-15	2.505e-13	24.49	4.587	5.433	5.478	5.588	5.2715	8.267	7.464	7.454	7.72833
251059_at	AT5G01810.1, CIPK15	Encodes a CBL-interacting serine/threonine protein kinase, also has similarities to SOS2 kinase., Encodes a CBL-interacting serine/threonine protein kinase, also has similarities to SOS2 kinase.	AT5G01810	2.455	266	5.48313	13.37	2.033e-15	1.546e-13	25.05	9.753	9.869	9.492	10.12	9.8085	12.04	12.41	12.35	12.2667
261003_at		pentatricopeptide (PPR) repeat-containing protein; similar to pentatricopeptide (PPR) repeat-containing protein [Arabidopsis thaliana] (TAIR:AT3G62470.1); similar to putative disease resistance protein RPH8A [Oryza sativa (japonica cultivar-group)] (GB:BAC15497.1); similar to Os07g0599100 [Oryza sativa (japonica cultivar-group)] (GB:NP_001060187.1); contains InterPro domain Pentatricopeptide repe…	AT1G26500	2.44	267	5.42642	12.31	2.276e-14	1.219e-12	22.62	6.389	5.562	5.281	5.552	5.696	8.311	8.116	7.982	8.13633
261032_at		hydrolase, alpha/beta fold family protein; similar to hydrolase, alpha/beta fold family protein [Arabidopsis thaliana] (TAIR:AT1G72620.1); similar to Alpha/beta hydrolase fold [Medicago truncatula] (GB:ABE81749.1); similar to Os03g0178500 [Oryza sativa (japonica cultivar-group)] (GB:NP_001049153.1); similar to Os07g0622700 [Oryza sativa (japonica cultivar-group)] (GB:NP_001060317.1); contains Int…	AT1G17430	2.439	268	5.42266	13.23	2.783e-15	2.048e-13	24.73	5.764	6.183	5.585	5.568	5.775	7.858	8.398	8.386	8.214
256245_at	AT3G12580.1	HSP70 (heat shock protein 70); ATP binding; similar to heat shock cognate 70 kDa protein 3 (HSC70-3) (HSP70-3) [Arabidopsis thaliana] (TAIR:AT3G09440.1); similar to heat shock cognate 70 kDa protein 2 (HSC70-2) (HSP70-2) [Arabidopsis thaliana] (TAIR:AT5G02490.1); similar to HSC70-1 (heat shock cognate 70 kDa protein 1), ATP binding [Arabidopsis thaliana] (TAIR:AT5G02500.1); similar to heat shock …	AT3G12580	2.436	269	5.41139	5.416	4.375e-06	3.037e-05	3.497	9.226	9.195	9.908	11.09	9.85475	12.24	12.14	12.49	12.29
263271_s_at		Ulp1 protease family protein; similar to Ulp1 protease family protein [Arabidopsis thaliana] (TAIR:AT5G28970.1); similar to unknown protein [Arabidopsis thaliana] (TAIR:AT4G19320.1); similar to unknown protein [Arabidopsis thaliana] (TAIR:AT5G36020.1); similar to hypothetical protein 23.t00036 [Brassica oleracea] (GB:ABD65624.1); contains InterPro domain Peptidase C48, SUMO/Sentrin/Ubl1; (InterPr…	multiple	2.431	270	5.39267	13.78	8.268e-16	7.09e-14	25.95	7.979	8.281	8.658	7.927	8.21125	10.27	10.76	10.89	10.64
263763_at		similar to Os09g0531100 [Oryza sativa (japonica cultivar-group)] (GB:NP_001063753.1); similar to conserved hypothetical protein [Medicago truncatula] (GB:ABE89529.1)	AT2G21385	2.428	271	5.38147	12.18	3.101e-14	1.611e-12	22.31	4.245	5.399	4.894	5.053	4.89775	7.822	7.019	7.135	7.32533
258331_at		coatomer protein complex, subunit beta 2 (beta prime), putative; similar to coatomer protein complex, subunit beta 2 (beta prime), putative [Arabidopsis thaliana] (TAIR:AT1G52360.1); similar to coatomer protein complex, subunit beta 2 (beta prime), putative [Arabidopsis thaliana] (TAIR:AT1G79990.1); similar to Coatomer protein complex, subunit beta 2 (beta prime) [Rattus norve (GB:AAH88397.1); si…	AT3G15980	2.414	272	5.3295	15.81	1.226e-17	1.902e-15	30.16	6.481	6.566	6.233	6.019	6.32475	8.771	8.707	8.738	8.73867
254082_at		glutamine cyclotransferase family protein; similar to Chain A, Unbound Glutaminyl Cyclotransferase From Carica Papaya. (GB:2IWA); similar to glutamine cyclotransferase precursor [Carica papaya] (GB:AAC27745.1); contains InterPro domain Quinoprotein amine dehydrogenase, beta chain-like; (InterPro:IPR011044); contains InterPro domain Glutamine cyclotransferase; (InterPro:IPR007788), catalytic; simi…	AT4G25720	2.414	273	5.3295	11.68	1.024e-13	4.561e-12	21.11	6.485	6.446	7.317	6.998	6.8115	9.26	9.087	9.331	9.226
258138_at	AT3G24495.1, MSH7	encodes a DNA mismatch repair homolog of human MutS gene, MSH6. There are four MutS genes in Arabidopsis, MSH2, MSH3, MSH6, and MSH7, which all act as heterodimers and bind to 51-mer duplexes. MSH2*MSH7 exhibit moderate affinity for a (T/G) substrate and weak binding of (+T), suggesting MSH2*MSH7 may be specialized for lesions/base mispairs not tested or for (T/G) mispairs in special contexts., e…	AT3G24495	2.413	274	5.32581	9.661	1.802e-11	4.344e-10	15.92	5.764	5.511	6.44	6.211	5.9815	8.545	7.986	8.653	8.39467
248499_at	AT5G50400.1	ATPAP27/PAP27 (purple acid phosphatase 27); acid phosphatase/ protein serine/threonine phosphatase; similar to ATPAP24/PAP24 (purple acid phosphatase 24), acid phosphatase/ protein serine/threonine phosphatase [Arabidopsis thaliana] (TAIR:AT4G24890.1); similar to calcineurin-like phosphoesterase family protein [Arabidopsis thaliana] (TAIR:AT1G13750.1); similar to putative metallophosphatase [Lupi…	AT5G50400	2.412	275	5.32212	17.9	2.405e-19	6.944e-17	34.07	7.48	7.583	7.404	7.594	7.51525	10.12	9.849	9.809	9.926
258132_at	AT3G24550.1	encodes an ortholog of Brassica napus proline extensin-like receptor kinase. Expression of the brassica gene is induced by wounding and fungal infection.	AT3G24550	2.41	276	5.31474	9.068	9.078e-11	1.872e-09	14.29	5.771	6.399	6.878	7.557	6.65125	9.135	8.9	9.15	9.06167
254851_at		disease resistance protein (TIR-NBS-LRR class), putative; similar to disease resistance protein (TIR-NBS-LRR class), putative [Arabidopsis thaliana] (TAIR:AT4G19510.2); similar to disease resistance protein (TIR-NBS-LRR class), putative [Arabidopsis thaliana] (TAIR:AT4G36150.1); similar to disease resistance protein (TIR-NBS-LRR class), putative [Arabidopsis thaliana] (TAIR:AT5G45200.1); similar …	AT4G12010	2.41	277	5.31474	8.919	1.372e-10	2.703e-09	13.87	4.529	5.307	5.07	5.136	5.0105	7.98	7.23	7.052	7.42067
266056_at	AT2G40810.1, AtATG18c, AT2G40810.1, AtATG18c	AtATG18c (Arabidopsis thaliana homolog of yeast autophagy 18 (ATG18) c); similar to AtATG18d (Arabidopsis thaliana homolog of yeast autophagy 18 (ATG18) d) [Arabidopsis thaliana] (TAIR:AT3G56440.1); similar to P0028E10.20 [Oryza sativa (japonica cultivar-group)] (GB:BAB39916.1); similar to Os01g0168500 [Oryza sativa (japonica cultivar-group)] (GB:NP_001042130.1); contains InterPro domain WD-40 re…	AT2G40810	2.403	278	5.28902	12.09	3.895e-14	1.979e-12	22.08	5.123	5.909	5.615	5.838	5.62125	8.114	7.88	8.078	8.024
266299_at	AT2G29450.1, ATGSTU5	Encodes a member of the TAU glutathione S-transferase gene family. Gene expression is induced by exposure to auxin, pathogen and herbicides. Naming convention according to Wagner et al. (2002), Encodes a member of the TAU glutathione S-transferase gene family. Gene expression is induced by exposure to auxin, pathogen and herbicides. Naming convention according to Wagner et al. (2002)	AT2G29450	2.4	279	5.27803	7.312	1.4e-08	1.772e-07	9.23	4.373	4.151	3.922	3.766	4.053	5.801	6.801	6.756	6.45267
257608_at		chaperonin, putative; Identical to Chaperonin CPN60-like 2, mitochondrial precursor (HSP60-like 2) [Arabidopsis Thaliana] (GB:Q93ZM7;GB:Q9LRW0); similar to HSP60 (Heat shock protein 60), ATP binding / protein binding / unfolded protein binding [Arabidopsis thaliana] (TAIR:AT3G23990.1); similar to chaperonin, putative [Arabidopsis thaliana] (TAIR:AT2G33210.1); similar to GroEL-like chaperone, ATPa…	AT3G13860	2.399	280	5.27437	12.74	8.484e-15	5.302e-13	23.61	7.09	6.92	6.378	7.163	6.88775	9.412	9.092	9.357	9.287
267463_at		DNA-binding protein-related; similar to DNA-binding protein-related [Arabidopsis thaliana] (TAIR:AT4G28440.1); similar to Os01g0238600 [Oryza sativa (japonica cultivar-group)] (GB:NP_001042538.1); similar to unknown [Medicago sativa] (GB:AAZ32857.1); similar to Os01g0754100 [Oryza sativa (japonica cultivar-group)] (GB:NP_001044277.1); contains InterPro domain Nucleic acid-binding, OB-fold, subgro…	AT2G33845	2.385	281	5.22344	12.55	1.311e-14	7.514e-13	23.18	5.522	6.491	5.485	6.057	5.88875	8.708	8.02	8.091	8.273
266795_at		similar to NPH4 (NON-PHOTOTROPHIC HYPOCOTYL), transcription factor [Arabidopsis thaliana] (TAIR:AT5G20730.3); similar to hypothetical protein Os03g31010 [Oryza sativa (japonica cultivar-group)] (GB:AAP20836.1)	AT2G03070	2.381	282	5.20898	15.05	5.621e-17	6.509e-15	28.64	5.209	5.031	5.11	5.13	5.12	7.317	7.428	7.76	7.50167
258408_at	ATCHX19	member of Putative Na+/H+ antiporter family	AT3G17630	2.377	283	5.19455	12.68	9.663e-15	5.893e-13	23.48	8.89	8.527	7.946	8.895	8.5645	10.8	11	11.03	10.9433
267082_at	CRK1	Encodes CDPK-related kinase 1 (CRK1).	AT2G41140	2.374	284	5.18376	13.62	1.178e-15	9.634e-14	25.59	6.4	5.952	6.223	6.62	6.29875	8.608	8.668	8.742	8.67267
254706_at		DNA-binding family protein; similar to DNA-binding family protein [Arabidopsis thaliana] (TAIR:AT5G46640.1); similar to Os04g0589900 [Oryza sativa (japonica cultivar-group)] (GB:NP_001053702.1); similar to putative AT-Hook DNA-binding protein [Oryza sativa] (GB:AAK00433.1); contains InterPro domain Protein of unknown function DUF296; (InterPro:IPR005175); contains InterPro domain HMG-I and HMG-Y,…	AT4G17950	2.368	285	5.16225	11.62	1.202e-13	5.265e-12	20.95	6.381	5.7	5.308	6.207	5.899	8.032	8.42	8.348	8.26667
244962_at	ATCG01050.1, NDHD	Represents a plastid-encoded subunit of a NAD(P)H dehydrogenase complex. Its mRNA is edited at four positions. Translation data is not available for this gene., Represents a plastid-encoded subunit of a NAD(P)H dehydrogenase complex. Its mRNA is edited at four positions. Translation data is not available for this gene.	ATCG01050	2.368	286	5.16225	6.398	2.184e-07	2.107e-06	6.481	5.131	5.922	5.985	5.959	5.74925	7.291	8.503	8.556	8.11667
254378_at	AT4G21810.1	Der1-like family protein / degradation in the ER-like family protein; Identical to Derlin-2.1 (AtDerlin2-1) (DER2.1) [Arabidopsis Thaliana] (GB:Q8VZ96;GB:O49704;GB:Q9M0L7;GB:Q9SVR6); similar to Der1-like family protein / degradation in the ER-like family protein [Arabidopsis thaliana] (TAIR:AT4G04860.1); similar to Os03g0852200 [Oryza sativa (japonica cultivar-group)] (GB:NP_001051921.1); similar…	AT4G21810	2.363	287	5.14439	13.74	9.016e-16	7.617e-14	25.86	6.977	7.231	7.623	7.445	7.319	9.572	9.658	9.817	9.68233
248022_at	AT5G56510.1	APUM12 (ARABIDOPSIS PUMILIO 12); RNA binding; similar to APUM7 (ARABIDOPSIS PUMILIO 7), RNA binding [Arabidopsis thaliana] (TAIR:AT1G78160.1); similar to Os11g0579900 [Oryza sativa (japonica cultivar-group)] (GB:NP_001068151.1); similar to Os12g0488900 [Oryza sativa (japonica cultivar-group)] (GB:NP_001066792.1); similar to Translational repressor Pumilio/PUF3 and related RNA-binding proteins (Pu…	AT5G56510	2.36	288	5.1337	15.85	1.128e-17	1.775e-15	30.24	3.805	3.862	4.295	4.35	4.078	6.806	6.264	6.245	6.43833
261269_at		emp24/gp25L/p24 family protein; similar to emp24/gp25L/p24 family protein [Arabidopsis thaliana] (TAIR:AT1G69460.1); similar to Os03g0376000 [Oryza sativa (japonica cultivar-group)] (GB:NP_001050219.1); similar to GOLD [Medicago truncatula] (GB:ABE86767.1); similar to Os07g0632700 [Oryza sativa (japonica cultivar-group)] (GB:NP_001060368.1); contains InterPro domain emp24/gp25L/p24; (InterPro:IPR…	AT1G26690	2.36	289	5.1337	11.1	4.272e-13	1.587e-11	19.68	5.335	5.918	4.908	6.338	5.62475	8.111	7.743	8.1	7.98467
245863_s_at		helicase domain-containing protein; similar to helicase domain-containing protein [Arabidopsis thaliana] (TAIR:AT1G58060.1); similar to Os04g0432200 [Oryza sativa (japonica cultivar-group)] (GB:NP_001052829.1); similar to PREDICTED: similar to DEAH (Asp-Glu-Ala-His) box polypeptide 29 [Canis familiaris] (GB:XP_535238.2); contains InterPro domain Helicase-associated region; (InterPro:IPR007502); c…	multiple	2.36	290	5.1337	8.977	1.168e-10	2.34e-09	14.04	5.317	5.702	5.434	5.532	5.49625	8.853	7.248	7.468	7.85633
248082_at		fimbrin-like protein, putative; Identical to Putative fimbrin-like protein 3 (FIM3) [Arabidopsis Thaliana] (GB:Q9FJ70); similar to fimbrin-like protein, putative [Arabidopsis thaliana] (TAIR:AT5G35700.1); similar to ATFIM1 (Arabidopsis thaliana fimbrin 1), actin binding [Arabidopsis thaliana] (TAIR:AT4G26700.2); similar to fimbrin-like protein, putative [Arabidopsis thaliana] (TAIR:AT2G04750.1); …	AT5G55400	2.357	291	5.12304	9.699	1.628e-11	3.983e-10	16.02	9.016	9.056	9.263	9.839	9.2935	11.45	11.7	11.8	11.65
252053_at	AT3G52400.1, SYP122, AT3G52400.1, SYP122	syntaxin protein, syntaxin protein, syntaxin protein, involved in the negative regulation of defense pathways such as programmed cell death, salicylic acid signalling pathway, jasmonic acid signalling pathway, syntaxin protein, involved in the negative regulation of defense pathways such as programmed cell death, salicylic acid signalling pathway, jasmonic acid signalling pathway	AT3G52400	2.355	292	5.11594	9.852	1.081e-11	2.784e-10	16.43	6.893	6.895	6.585	8.393	7.1915	9.534	9.484	9.62	9.546
252513_at		similar to conserved hypothetical protein [Medicago truncatula] (GB:ABE80013.1)	AT3G46220	2.351	293	5.10178	12.54	1.336e-14	7.617e-13	23.16	8.866	8.797	7.864	8.267	8.4485	10.21	11.1	11.1	10.8033
257768_at		zinc finger (C3HC4-type RING finger) family protein; similar to zinc finger (C3HC4-type RING finger) family protein [Arabidopsis thaliana] (TAIR:AT1G06770.1); similar to zinc finger (C3HC4-type RING finger) family protein [Arabidopsis thaliana] (TAIR:AT2G30580.1); similar to Zinc finger, C3HC4 type family protein, expressed [Oryza sativa (japonica cultivar-group)] (GB:ABF97766.1); contains InterP…	AT3G23060	2.349	294	5.09471	13.9	6.336e-16	5.71e-14	26.22	5.615	6.178	5.701	6.368	5.9655	7.899	8.559	8.486	8.31467
247672_at	AT5G60220.1	Member of TETRASPANIN family	AT5G60220	2.346	295	5.08413	10.67	1.286e-12	4.203e-11	18.57	4.529	5.013	5.158	5.758	5.1145	7.622	7.268	7.493	7.461
245665_at		similar to hypothetical protein [Oryza sativa (japonica cultivar-group)] (GB:BAC84779.1)	AT1G28250	2.344	296	5.07708	13.22	2.854e-15	2.08e-13	24.71	5.359	6.093	4.821	5.533	5.4515	7.844	7.672	7.869	7.795
253697_at		type I phosphodiesterase/nucleotide pyrophosphatase family protein; similar to type I phosphodiesterase/nucleotide pyrophosphatase family protein [Arabidopsis thaliana] (TAIR:AT4G29690.1); similar to Type I phosphodiesterase/nucleotide pyrophosphatase [Medicago truncatula] (GB:ABE90599.1); contains InterPro domain Type I phosphodiesterase/nucleotide pyrophosphatase; (InterPro:IPR002591)	AT4G29700	2.34	297	5.06303	9.672	1.748e-11	4.232e-10	15.95	4.252	3.723	4.817	4.094	4.2215	6.169	6.945	6.572	6.562
252155_at		phosphatidic acid phosphatase-related / PAP2-related; similar to phosphatidic acid phosphatase-related / PAP2-related [Arabidopsis thaliana] (TAIR:AT5G66450.1); similar to hypothetical protein [Thellun (GB:ABB45850.1); contains InterPro domain Phosphoesterase, PA-phosphatase related; (InterPro:IPR000326); contains InterPro domain Acid phosphatase/vanadium-dependent haloperoxidase; (InterPro:IPR00…	AT3G50920	2.337	298	5.05251	13.4	1.913e-15	1.459e-13	25.11	5.766	5.124	5.483	6.085	5.6145	7.971	8.005	7.88	7.952
250283_at		pentatricopeptide (PPR) repeat-containing protein; similar to EMB2261 (EMBRYO DEFECTIVE 2261), binding [Arabidopsis thaliana] (TAIR:AT3G49170.1); similar to PPR986-12 [Physcomitrella patens] (GB:BAD67155.1); contains InterPro domain Pentatricopeptide repeat; (InterPro:IPR002885); contains InterPro domain Protein prenyltransferase; (InterPro:IPR008940); contains InterPro domain Tetratricopeptide-l…	AT5G13270	2.336	299	5.04901	11.93	5.596e-14	2.693e-12	21.72	5.472	4.621	4.431	4.612	4.784	7.078	6.991	7.291	7.12
259864_at		nuM1-related; similar to nucleolin, putative [Arabidopsis thaliana] (TAIR:AT1G48920.1); similar to Os04g0620700 [Oryza sativa (japonica cultivar-group)] (GB:NP_001053909.1); similar to H0714H04.9 [Oryza sativa (indica cultivar-group)] (GB:CAH66982.1); similar to Os08g0192900 [Oryza sativa (japonica cultivar-group)] (GB:NP_001061178.1); contains InterPro domain Nucleotide-binding, alpha-beta plait…	AT1G72800	2.333	300	5.03852	14.23	3.092e-16	2.976e-14	26.93	7.532	7.577	7.543	8.088	7.685	9.944	10.13	9.978	10.0173
246087_at		similar to unknown protein [Arabidopsis thaliana] (TAIR:AT2G06005.1); similar to Os02g0778300 [Oryza sativa (japonica cultivar-group)] (GB:NP_001048294.1); similar to unknown protein [Oryza sativa (japonica cultivar-group)] (GB:BAD16977.1); contains InterPro domain Prefoldin; (InterPro:IPR009053)	AT5G20580	2.332	301	5.03503	12.58	1.218e-14	7.034e-13	23.25	4.783	4.796	4.909	5.114	4.9005	7.046	6.937	7.715	7.23267
254728_at		similar to hypothetical protein MtrDRAFT_AC161864g11v1 [Medicago truncatula] (GB:ABE86675.1)	AT4G13690	2.328	302	5.02109	12.56	1.271e-14	7.322e-13	23.21	4.955	4.906	5.421	5.521	5.20075	8.133	7.173	7.282	7.52933
253482_at		60S ribosomal protein L39 (RPL39C); Identical to 60S ribosomal protein L39-1 (RPL39C) [Arabidopsis Thaliana] (GB:P51424;GB:Q541X1;GB:Q93VI7;GB:Q9SIS1); similar to 60S ribosomal protein L39 (RPL39B) [Arabidopsis thaliana] (TAIR:AT3G02190.1); similar to putative 60S ribosomal protein L39 [Oryza sativa (japonica cultivar-group)] (GB:BAD19088.1); similar to Os02g0797200 [Oryza sativa (japonica cultiv…	AT4G31985	2.322	303	5.00025	13.28	2.457e-15	1.838e-13	24.86	3.828	4.273	3.838	3.972	3.97775	6.619	6.322	5.958	6.29967
247693_at	AT5G59730.1	A member of EXO70 gene family, putative exocyst subunits, conserved in land plants. Arabidopsis thaliana contains 23 putative EXO70 genes, which can be classified into eight clusters on the phylogenetic tree.	AT5G59730	2.319	304	4.98986	8.209	1.019e-09	1.633e-08	11.86	5.273	5.507	6.212	6.342	5.8335	7.948	8.235	8.273	8.152
256964_at	AGP12	Encodes a GPI-anchored arabinogalactan (AG) peptide with a short 'classical' backbone of 10 amino acids, seven of which are conserved among the 4 other Arabidopsis AG peptides. These peptides may be involved in cell signaling.	AT3G13520	2.317	305	4.98295	13.69	1.006e-15	8.409e-14	25.75	7.471	7.211	7.034	6.931	7.16175	9.148	9.795	9.493	9.47867
253712_at	AT4G29330.1	Der1-like family protein / degradation in the ER-like family protein; Identical to Derlin-1 (AtDerlin1-1) (DER1) [Arabidopsis Thaliana] (GB:Q8VZU9;GB:Q9M0E8); similar to Der1-like family protein / degradation in the ER-like family protein [Arabidopsis thaliana] (TAIR:AT4G04860.1); similar to Derlin-1 (DER1-like protein 1) (OsDerlin 1-1) (18 kDa cold-induced protein) (GB:Q06397); contains InterPro…	AT4G29330	2.316	306	4.9795	16.77	1.918e-18	3.738e-16	32.01	6.446	6.348	6.166	6.349	6.32725	8.443	8.711	8.777	8.64367
264203_at	PFL	S18 ribosomal protein involved in the binding of f-Met tRNA during initiation of mRNA translation. Expression restricted to meristems. Mutant phenotype-pointed first leaves,reduced fresh weight, growth retardation.	AT1G22780	2.315	307	4.97605	9.677	1.724e-11	4.179e-10	15.96	3.98	4.425	4.481	4.875	4.44025	6.762	6.991	6.513	6.75533
248583_at	AT5G49930.1	EMB1441 (EMBRYO DEFECTIVE 1441); nucleic acid binding; similar to unknown protein [Arabidopsis thaliana] (TAIR:AT2G22795.1); similar to PREDICTED: similar to serolo (GB:XP_863424.1); similar to PREDICTED: similar to serolo (GB:XP_877430.1); similar to PREDICTED: similar to serolo (GB:XP_851229.1); contains InterPro domain Protein of unknown function DUF814; (InterPro:IPR008532); contains InterPro…	AT5G49930	2.313	308	4.96915	12.4	1.844e-14	1.013e-12	22.84	4.955	5.158	5.801	5.244	5.2895	7.821	7.41	7.578	7.603
245175_at	AT2G47470.1	Encodes a protein disulfide isomerase-like (PDIL) protein, a member of a multigene family within the thioredoxin (TRX) superfamily.	AT2G47470	2.313	309	4.96915	11.51	1.552e-13	6.52e-12	20.7	6.047	6.1	6.259	6.001	6.10175	8.52	8.36	8.362	8.414
254731_at	AT4G13740.1	EMB2597 (EMBRYO DEFECTIVE 2597); similar to unknown protein [Arabidopsis thaliana] (TAIR:AT1G08300.1); similar to conserved hypothetical protein [Medicago truncatula] (GB:ABE91506.1)	AT4G13740	2.313	310	4.96915	10.15	4.9e-12	1.363e-10	17.23	5.452	5.381	5.725	6.588	5.7865	7.808	8.39	8.1	8.09933
246731_at	AT5G27630.1	Acyl-CoA binding protein with high affinity for oleoyl-CoA. Expressed in all plant organs. Involved in fatty acid transport.	AT5G27630	2.313	311	4.96915	9.791	1.272e-11	3.2e-10	16.27	5.458	6.275	5.15	5.602	5.62125	7.271	8.08	8.449	7.93333
256476_at				2.31	312	4.95883	9.895	9.64e-12	2.519e-10	16.54	5.507	4.149	4.1	3.825	4.39525	6.372	6.887	6.857	6.70533
254050_s_at		similar to unknown protein [Arabidopsis thaliana] (TAIR:AT4G25690.2); similar to conserved hypothetical protein [Medicago truncatula] (GB:ABE85314.1), similar to unknown protein [Arabidopsis thaliana] (TAIR:AT4G25670.1); similar to conserved hypothetical protein [Medicago truncatula] (GB:ABE85314.1)	multiple	2.31	313	4.95883	9.688	1.675e-11	4.082e-10	15.99	6.099	6.04	7.24	6.371	6.4375	8.616	8.863	8.765	8.748
267075_at	EEL	Transcription factor homologous to ABI5. Regulates AtEm1 expression by binding directly at the AtEm1 promoter. Located in the nucleus and expressed during seed maturation in the cotyledons and later in the whole embryo.	AT2G41070	2.307	314	4.94853	8.455	5.059e-10	8.644e-09	12.56	4.485	5.268	6.506	6.194	5.61325	7.918	7.76	8.083	7.92033
264266_at		protein phosphatase 2C-related / PP2C-related; similar to protein phosphatase type 2C [Arabidopsis thaliana] (TAIR:AT1G68410.2); similar to Protein phosphatase 2C-like [Medicago truncatula] (GB:ABD28356.1); similar to Protein phosphatase 2C-like [Medicago truncatula] (GB:ABE85667.1); contains InterPro domain Protein phosphatase 2C-like; (InterPro:IPR001932)	AT1G09160	2.306	315	4.9451	10.81	9.054e-13	3.078e-11	18.92	6.792	6.531	5.175	6.222	6.18	8.565	8.39	8.503	8.486
258103_at	AT3G23630.1, ATIPT7	Encodes an isopentenyl transferase involved in cytokinin biosynthesis., Encodes an isopentenyl transferase involved in cytokinin biosynthesis.	AT3G23630	2.306	316	4.9451	8.236	9.456e-10	1.523e-08	11.93	8.577	8.672	6.697	9.147	8.27325	10.49	10.6	10.64	10.5767
258150_at	AT3G18160.1, AT3G18160.1	peroxin-3 family protein; similar to peroxin-3 family protein [Arabidopsis thaliana] (TAIR:AT1G48635.1); similar to Os09g0314300 [Oryza sativa (japonica cultivar-group)] (GB:NP_001062839.1); similar to PREDICTED: peroxisomal biogenesis factor 3 [Macaca mulatta] (GB:XP_001091411.1); similar to peroxisomal biogenesis factor 3 [Danio rerio] (GB:NP_956522.1); contains InterPro domain Peroxin-3; (Inte…	AT3G18160	2.303	317	4.93483	12.98	4.9e-15	3.327e-13	24.17	5.038	4.821	4.981	5.108	4.987	7.824	7.047	6.999	7.29
252278_at	AT3G49530.1	ANAC062 (Arabidopsis NAC domain containing protein 62); transcription factor; similar to TIP (TCV-INTERACTING PROTEIN), transcription factor [Arabidopsis thaliana] (TAIR:AT5G24590.2); similar to No apical meristem (NAM) protein [Medicago truncatula] (GB:ABE84505.1); contains InterPro domain No apical meristem (NAM) protein; (InterPro:IPR003441)	AT3G49530	2.303	318	4.93483	12.25	2.672e-14	1.414e-12	22.46	7.313	7.44	7.787	8.284	7.706	9.927	10.07	10.03	10.009
258218_at	AT3G18000.1, NMT1	Arabidopsis thaliana N-methyltransferase-like protein mRNA., Arabidopsis thaliana N-methyltransferase-like protein mRNA.	AT3G18000	2.301	319	4.92799	11.1	4.353e-13	1.612e-11	19.66	8.043	8.513	7.318	8.41	8.071	10.35	10.46	10.31	10.3733
258131_at		protein kinase family protein; similar to ATPERK1 (PROLINE EXTENSIN-LIKE RECEPTOR KINASE 1), ATP binding / protein kinase [Arabidopsis thaliana] (TAIR:AT3G24550.1); similar to receptor protein kinase PERK1 [Brassica napus] (GB:AAK21965.1); contains InterPro domain Serine/threonine protein kinase; (InterPro:IPR002290); contains InterPro domain Protein kinase-like; (InterPro:IPR011009); contains In…	AT3G24540	2.299	320	4.92117	12.15	3.315e-14	1.715e-12	22.25	6.456	6.592	6.657	6.961	6.6665	8.261	9.442	9.193	8.96533
250995_at	AT5G02500.1, HSC70-1	encodes a member of heat shock protein 70 family., encodes a member of heat shock protein 70 family.	AT5G02500	2.298	321	4.91776	15.74	1.412e-17	2.105e-15	30.02	8.388	8.406	8.564	8.983	8.58525	10.92	10.75	10.98	10.8833
261408_s_at		histone H4; Identical to Histone H4 [Arabidopsis Thaliana] (GB:P59259;GB:P02308); similar to histone H4 [Arabidopsis thaliana] (TAIR:AT5G59690.1); similar to histone H4 [Arabidopsis thaliana] (TAIR:AT5G59970.1); similar to histone H4 [Arabidopsis thaliana] (TAIR:AT3G53730.1); similar to histone H4 [Nicotiana tabacum] (GB:BAF36442.1); similar to Os01g0835900 [Oryza sativa (japonica cultivar-group)…	multiple	2.295	322	4.90754	9.452	3.168e-11	7.256e-10	15.35	4.121	4.249	4.692	4.088	4.2875	6.485	6.783	6.479	6.58233
262773_at		nuclear matrix constituent protein-related; similar to unknown protein [Arabidopsis thaliana] (TAIR:AT1G68790.1); similar to nuclear matrix constituent protein 1 (NMCP1) [Daucus carota] (GB:BAA20407.1); contains InterPro domain t-snare; (InterPro:IPR010989), nuclear matrix constituent protein-related; similar to unknown protein [Arabidopsis thaliana] (TAIR:AT1G68790.1); similar to unknown protein…	AT1G13220	2.294	323	4.90414	11.93	5.658e-14	2.717e-12	21.71	6.409	6.716	6.177	6.499	6.45025	8.393	9.032	8.809	8.74467
267432_at		UTP--glucose-1-phosphate uridylyltransferase family protein; Identical to Probable UDP-N-acetylglucosamine pyrophosphorylase (EC 2.7.7.23) [Arabidopsis Thaliana] (GB:O64765); similar to UDP-N-acetylglucosamine pyrophosphorylase-related [Arabidopsis thaliana] (TAIR:AT1G31070.2); similar to Os08g0206900 [Oryza sativa (japonica cultivar-group)] (GB:NP_001061242.1); similar to Os04g0613700 [Oryza sat…	AT2G35020	2.294	324	4.90414	10.4	2.53e-12	7.582e-11	17.89	4.995	5.766	6.773	5.35	5.721	7.988	7.896	8.161	8.015
246161_at	AT5G20900.1	similar to unknown protein [Arabidopsis thaliana] (TAIR:AT3G43440.1); similar to ZIM motif family protein, expressed [Oryza sativa (japonica cultivar-group)] (GB:ABF96481.1); similar to OSJNBa0060D06.16 [Oryza sativa (japonica cultivar-group)] (GB:CAE03550.1); similar to Os04g0653000 [Oryza sativa (japonica cultivar-group)] (GB:NP_001054103.1); contains InterPro domain ZIM; (InterPro:IPR010399)	AT5G20900	2.293	325	4.90074	13.07	4.008e-15	2.795e-13	24.37	6.279	6.577	5.753	5.864	6.11825	8.344	8.413	8.477	8.41133
261531_at		transcription factor jumonji (jmjC) domain-containing protein; similar to transcription factor jumonji (jmj) family protein / zinc finger (C5HC2 type) family protein [Arabidopsis thaliana] (TAIR:AT4G20400.2); similar to transcription factor jumonji (jmj) family protein / zinc finger (C5HC2 type) family protein [Arabidopsis thaliana] (TAIR:AT1G08620.1); similar to PREDICTED: similar to Jumonji/ARI…	AT1G63490	2.293	326	4.90074	13.03	4.356e-15	3.002e-13	24.28	7.323	7.39	7.634	7.82	7.54175	9.655	9.845	10	9.83333
257908_at		bile acid:sodium symporter family protein; similar to bile acid:sodium symporter family protein [Arabidopsis thaliana] (TAIR:AT4G12030.2); similar to Os02g0475400 [Oryza sativa (japonica cultivar-group)] (GB:NP_001046843.1); similar to Os09g0520600 [Oryza sativa (japonica cultivar-group)] (GB:NP_001063701.1); similar to putative anion:sodium symporter [Lycopersicon esculentum] (GB:AAU03362.1); co…	AT3G25410	2.287	327	4.8804	12.5	1.481e-14	8.321e-13	23.06	5.338	5.434	5.62	4.655	5.26175	7.909	7.113	7.624	7.54867
249283_at		amino acid transporter family protein; similar to unknown protein [Arabidopsis thaliana] (TAIR:AT1G08230.2); similar to Os05g0586500 [Oryza sativa (japonica cultivar-group)] (GB:NP_001056462.1); similar to Os01g0621200 [Oryza sativa (japonica cultivar-group)] (GB:NP_001043602.1); similar to hypothetical protein [Cicer arietinum] (GB:CAA06244.1); contains InterPro domain Amino acid/polyamine trans…	AT5G41800	2.286	328	4.87702	15.27	3.603e-17	4.643e-15	29.08	7.893	7.761	7.558	7.699	7.72775	9.936	10.01	10.1	10.0153
259821_at		subtilase family protein; similar to subtilase family protein [Arabidopsis thaliana] (TAIR:AT1G66210.1); similar to subtilase family protein [Arabidopsis thaliana] (TAIR:AT4G21650.1); similar to subtilase family protein [Arabidopsis thaliana] (TAIR:AT4G10540.1); similar to Protease-associated PA; Proteinase inhibitor I9, subtilisin propeptide [Medicago truncatula] (GB:ABE90461.1); contains InterP…	AT1G66220	2.286	329	4.87702	10.08	5.878e-12	1.612e-10	17.04	9.397	9.471	8.209	9.767	9.211	11.38	11.63	11.48	11.4967
253152_at		similar to unknown protein [Arabidopsis thaliana] (TAIR:AT4G35710.1); similar to hypothetical protein [Glycine max] (GB:AAK01735.1); contains InterPro domain Protein of unknown function DUF241, plant; (InterPro:IPR004320)	AT4G35690	2.278	330	4.85005	12.12	3.589e-14	1.844e-12	22.17	4.659	3.774	3.901	3.872	4.0515	5.64	6.773	6.577	6.33
259307_at		signal peptidase subunit family protein; Identical to Probable signal peptidase complex subunit 3 (EC 3.4.-.-) (Microsomal signal peptidase 22 kDa subunit) (SPase 22 kDa subunit) (SPC22) [Arabidopsis Thaliana] (GB:Q9MA96;GB:O65203); similar to signal peptidase subunit family protein [Arabidopsis thaliana] (TAIR:AT5G27430.1); similar to Signal peptidase 22 kDa subunit [Medicago truncatula] (GB:ABD…	AT3G05230	2.278	331	4.85005	10.32	3.17e-12	9.259e-11	17.66	6.609	6.367	6.329	5.369	6.1685	7.84	8.78	8.719	8.44633
266217_at				2.275	332	4.83998	13.56	1.348e-15	1.075e-13	25.46	4.529	4.367	4.11	4.578	4.396	6.111	6.959	6.942	6.67067
247717_at	LTP3	lipid transfer protein 3	AT5G59320	2.275	333	4.83998	7.07	2.88e-08	3.416e-07	8.507	4.124	4.169	4.196	5.309	4.4495	6.604	7.086	6.484	6.72467
254924_at	ATMPK5	MAP kinase	AT4G11330	2.272	334	4.82992	12.36	2.041e-14	1.106e-12	22.73	4.628	4.766	5.05	5.658	5.0255	7.791	6.944	7.157	7.29733
258196_at		similar to unknown protein [Arabidopsis thaliana] (TAIR:AT1G54200.1); similar to Os03g0175800 [Oryza sativa (japonica cultivar-group)] (GB:NP_001049135.1); similar to Hypothetical protein [Oryza sativa (japonica cultivar-group)] (GB:AAM01132.1); similar to expressed protein [Oryza sativa (japonica cultivar-group)] (GB:ABB47525.1)	AT3G13980	2.272	335	4.82992	11.44	1.851e-13	7.58e-12	20.52	5.387	5.992	5.282	5.938	5.64975	7.65	7.933	8.183	7.922
249725_at		unknown protein	AT5G35470	2.265	336	4.80654	14.1	4.089e-16	3.854e-14	26.65	7.098	6.74	6.512	6.259	6.65225	8.943	8.861	8.947	8.917
253438_at	SHM3, SHM3	SHM3 (SERINE HYDROXYMETHYLTRANSFERASE 3); glycine hydroxymethyltransferase; similar to SHM1 (SERINE HYDROXYMETHYLTRANSFERASE 1), glycine hydroxymethyltransferase [Arabidopsis thaliana] (TAIR:AT4G37930.1); similar to Glycine/serine hydroxymethyltransferase (ISS) [Ostreococcus tauri] (GB:CAL58340.1); contains InterPro domain Glycine hydroxymethyltransferase; (InterPro:IPR001085)	AT4G32520	2.265	337	4.80654	8.343	6.95e-10	1.148e-08	12.24	5.888	6.249	5.206	5.791	5.7835	8.986	7.467	7.692	8.04833
261341_s_at	AT1G52940.1, AT2G18130.1, AT3G46120.1	ATPAP5/PAP5 (purple acid phosphatase 5); acid phosphatase/ protein serine/threonine phosphatase; similar to ATPAP11/PAP11 (purple acid phosphatase 11), acid phosphatase/ protein serine/threonine phosphatase [Arabidopsis thaliana] (TAIR:AT2G18130.1); similar to purple acid phosphatase [Ipomoea batatas] (GB:CAA06921.1); contains InterPro domain Fibronectin, type III-like fold; (InterPro:IPR008957);…	multiple	2.263	338	4.79989	11.61	1.239e-13	5.374e-12	20.92	5.715	5.548	5.764	5.734	5.69025	7.262	8.526	8.071	7.953
262741_at		similar to unknown protein [Arabidopsis thaliana] (TAIR:AT5G67610.2); similar to expressed protein [Oryza sativa (japonica cultivar-group)] (GB:ABF97955.1); similar to Os03g0654500 [Oryza sativa (japonica cultivar-group)] (GB:NP_001050797.1)	AT1G28760	2.263	339	4.79989	10.17	4.686e-12	1.313e-10	17.27	5.136	5.611	6.489	6.238	5.8685	8.272	8.045	8.078	8.13167
264260_at		calreticulin 2 (CRT2); Identical to Calreticulin-2 precursor (CRT2) [Arabidopsis Thaliana] (GB:Q38858;GB:O04152;GB:O80486); similar to CRT1 (CALRETICULIN 1), calcium ion binding [Arabidopsis thaliana] (TAIR:AT1G56340.1); similar to calreticulin-1 [Glycine max] (GB:BAF36056.1); similar to calreticulin (GB:AAA80652.1); similar to Calreticulin-2 precursor (GB:Q38858); contains InterPro domain Calret…	AT1G09210	2.261	340	4.79324	13.05	4.21e-15	2.91e-13	24.32	7.334	7.27	6.911	7.274	7.19725	9.402	9.372	9.601	9.45833
247305_at		similar to expressed protein [Oryza sativa (japonica cultivar-group)] (GB:ABA99036.2)	AT5G63905	2.258	341	4.78328	10.92	6.758e-13	2.409e-11	19.22	4.3	4.636	4.415	4.017	4.342	5.941	7.145	6.713	6.59967
255686_at	AT4G00630.1, KEA2	member of Putative potassium transporter family, member of Putative potassium transporter family	AT4G00630	2.256	342	4.77665	9.103	8.24e-11	1.72e-09	14.39	3.705	3.856	4.326	4.577	4.116	5.86	6.343	6.912	6.37167
254166_at	SHD	encodes an ortholog of GRP94, an ER-resident HSP90-like protein and is involved in regulation of meristem size and organization. Single and double mutant analyses suggest that SHD may be required for the correct folding and/or complex formation of CLV proteins. Lines carrying recessive mutations in this locus exhibits expanded shoot meristems, disorganized root meristems, and defective pollen tub…	AT4G24190	2.255	343	4.77334	13.83	7.403e-16	6.445e-14	26.06	6.154	5.905	6.096	6.472	6.15675	8.172	8.527	8.537	8.412
263397_s_at		GDSL-motif lipase/hydrolase family protein; similar to RXF26, carboxylic ester hydrolase [Arabidopsis thaliana] (TAIR:AT1G58430.1); similar to Os01g0827700 [Oryza sativa (japonica cultivar-group)] (GB:NP_001044683.1); similar to Lipolytic enzyme, G-D-S-L [Medicago truncatula] (GB:ABE88960.1); contains InterPro domain Lipolytic enzyme, G-D-S-L; (InterPro:IPR001087), GDSL-motif lipase/hydrolase fam…	multiple	2.254	344	4.77004	9.512	2.696e-11	6.256e-10	15.51	10.09	10.23	9.509	10.72	10.1372	12.31	12.48	12.38	12.39
264925_at		similar to unknown protein [Arabidopsis thaliana] (TAIR:AT1G10820.2); similar to unknown protein [Oryza sativa (japonica cultivar-group)] (GB:BAD26476.1); similar to Os04g0523100 [Oryza sativa (japonica cultivar-group)] (GB:NP_001053344.1); similar to OSIGBa0153E02-OSIGBa0093I20.5 [Oryza sativa (indica cultivar-group)] (GB:CAH67876.1); contains InterPro domain Homeodomain-like; (InterPro:IPR00905…	AT1G60670	2.253	345	4.76673	7.617	5.697e-09	7.894e-08	10.13	5.745	6.667	5.061	4.527	5.5	7.309	8.13	7.819	7.75267
256998_at		transcription factor; similar to transcription factor [Arabidopsis thaliana] (TAIR:AT1G54060.1); similar to Os02g0565000 [Oryza sativa (japonica cultivar-group)] (GB:NP_001047163.1); similar to 6b-interacting protein 1 [Nicotiana tabacum] (GB:BAB83610.1); similar to Os05g0560600 [Oryza sativa (japonica cultivar-group)] (GB:NP_001056310.1); contains InterPro domain Homeodomain-like; (InterPro:IPR0…	AT3G14180	2.25	346	4.75683	11.59	1.275e-13	5.519e-12	20.89	5.971	5.953	6.385	6.934	6.31075	8.532	8.661	8.49	8.561
260648_at		zinc finger (C3HC4-type RING finger) family protein; similar to zinc finger (C3HC4-type RING finger) family protein [Arabidopsis thaliana] (TAIR:AT5G60710.1); similar to Os02g0806700 [Oryza sativa (japonica cultivar-group)] (GB:NP_001048450.1); similar to Hypothetical protein protein containing a von Willebrand factor type A domain [Oryza sativa] (GB:AAK98695.1); contains InterPro domain von Will…	AT1G08050	2.248	347	4.75024	12.97	4.986e-15	3.365e-13	24.15	6.579	7.102	6.589	7.095	6.84125	9.242	8.996	9.029	9.089
266101_at		similar to phosphatidic acid phosphatase-related / PAP2-related [Arabidopsis thaliana] (TAIR:AT3G54020.1); similar to Os01g0850100 [Oryza sativa (japonica cultivar-group)] (GB:NP_001044812.1); similar to hypothetical protein PY02331 [Plasmodium yoelii yoelii str. 17XNL] (GB:XP_730203.1); similar to Os05g0287800 [Oryza sativa (japonica cultivar-group)] (GB:NP_001055096.1)	AT2G37940	2.245	348	4.74037	14.67	1.235e-16	1.329e-14	27.85	6.447	6.799	6.363	6.648	6.56425	8.846	8.623	8.959	8.80933
256087_at		F-box family protein; similar to F-box family protein [Arabidopsis thaliana] (TAIR:AT1G20795.1); contains InterPro domain Cyclin-like F-box; (InterPro:IPR001810); contains InterPro domain Galactose oxidase, central; (InterPro:IPR011043)	AT1G20800	2.245	349	4.74037	12.59	1.192e-14	6.924e-13	23.27	5.027	5.119	5.084	6.056	5.3215	7.699	7.678	7.323	7.56667
244935_at	ATCG01090.1, NDHI	Encodes subunit of the chloroplast NAD(P)H dehydrogenase complex, Encodes subunit of the chloroplast NAD(P)H dehydrogenase complex	ATCG01090	2.244	350	4.73709	9.473	2.997e-11	6.911e-10	15.4	5.613	6.152	5.16	5.714	5.65975	7.424	8.069	8.219	7.904
255510_at	AT4G02020.1, EZA1	encodes a polycomb group protein EZA1. Also known as SWINGER (SWN). Forms part of a large protein complex that can include VRN2 (VERNALIZATION 2), VIN3 (VERNALIZATION INSENSITIVE 3) and polycomb group proteins FERTILIZATION INDEPENDENT ENDOSPERM (FIE) and CURLY LEAF (CLF). The complex has a role in establishing FLC (FLOWERING LOCUS C) repression during vernalization. Performs a partially redundan…	AT4G02020	2.237	351	4.71416	9.817	1.186e-11	3.008e-10	16.34	5.679	5.995	5.201	6.51	5.84625	8.306	7.862	8.083	8.08367
247514_at	PMSR1	ubiquitous enzyme that repairs oxidatively damaged proteins	AT5G61640	2.236	352	4.71089	10.98	5.823e-13	2.098e-11	19.37	6.385	6.231	6.493	6.356	6.36625	8.111	8.67	9.026	8.60233
244986_at	ATCG00820.1, RPS19	Encodes a 6.8-kDa protein of the small ribosomal subunit., Encodes a 6.8-kDa protein of the small ribosomal subunit.	ATCG00820	2.236	353	4.71089	10.67	1.295e-12	4.224e-11	18.56	4.613	5.413	4.625	4.242	4.72325	6.413	7.226	7.24	6.95967
254294_at		rhomboid family protein; similar to ATRBL2 (ARABIDOPSIS THALIANA RHOMBOID-LIKE 2), serine-type endopeptidase [Arabidopsis thaliana] (TAIR:AT1G63120.1); similar to membrane protein [Saccharum hybrid cultivar H65-7052] (GB:AAA02747.1); contains InterPro domain Prismane-like; (InterPro:IPR011254); contains InterPro domain Rhomboid-like protein; (InterPro:IPR002610)	AT4G23070	2.232	354	4.69785	10.46	2.195e-12	6.72e-11	18.03	8.152	8.638	7.628	9.145	8.39075	10.71	10.59	10.57	10.6233
257822_at	ROF1	Encodes a a high molecular weight member of the FK506 binding protein (FKBP) family. It has three FKBP12-like domains, tetratricopeptide repeats, and a putative calmodulin binding domain.	AT3G25230	2.228	355	4.68484	8.003	1.848e-09	2.824e-08	11.26	7.41	7.944	8.597	9.358	8.32725	10.57	10.4	10.69	10.5533
259876_at		DNAJ heat shock N-terminal domain-containing protein; Identical to Chaperone protein dnaJ 10 (AtJ10) (AtDjC10) (ATJ10) [Arabidopsis Thaliana] (GB:Q8GYX8;GB:O04662;GB:Q9SRE3); similar to DNAJ heat shock N-terminal domain-containing protein [Arabidopsis thaliana] (TAIR:AT1G21080.1); similar to DnaJ-like protein [Brassica juncea] (GB:AAW50121.1); contains InterPro domain Heat shock protein DnaJ; (In…	AT1G76700	2.227	356	4.68159	15.34	3.123e-17	4.07e-15	29.23	6.294	6.461	5.762	6.145	6.1655	8.365	8.42	8.392	8.39233
254134_at		arginosuccinate synthase family; Identical to Argininosuccinate synthase, chloroplast precursor (EC 6.3.4.5) (Citrulline--aspartate ligase) [Arabidopsis Thaliana] (GB:Q9SZX3;GB:Q8VZ47); similar to Ar (GB:ABE78918.1); similar to Os12g0235800 [Oryza sativa (japonica cultivar-group)] (GB:NP_001066459.1); contains InterPro domain Argininosuccinate synthase; (InterPro:IPR001518)	AT4G24830	2.227	357	4.68159	11.53	1.483e-13	6.298e-12	20.74	5.484	6.207	5.898	5.65	5.80975	8.134	8.059	7.919	8.03733
254060_at	AT4G25350.1	SHB1 encodes a nuclear and cytosolic protein that has motifs homologous with SYG1 protein family members. Acts in cryptochrome signaling. Overexpression of SHB1 enhanced the expression of PHYTOCHROME-INTERACTING FACTOR4 (PIF4) under red light and promoted proteasome-mediated degradation of phytochrome A and hypocotyl elongation under far-red light. A knockout allele suppressed LONG HYPOCOTYL IN F…	AT4G25350	2.227	358	4.68159	9.933	8.712e-12	2.292e-10	16.65	5.624	5.081	4.855	5.448	5.252	7.76	7.64	7.037	7.479
267169_at		short-chain dehydrogenase/reductase (SDR) family protein; similar to short-chain dehydrogenase/reductase (SDR) family protein [Arabidopsis thaliana] (TAIR:AT5G02540.1); similar to putative pod-specific dehydrogenase SAC25 [Brassica napus] (GB:CAB58175.1); contains InterPro domain Short-chain dehydrogenase/reductase SDR; (InterPro:IPR002198); contains InterPro domain Glucose/ribitol dehydrogenase;…	AT2G37540	2.227	359	4.68159	7.627	5.53e-09	7.687e-08	10.16	8.688	8.941	8.164	9.397	8.7975	10.98	11.04	11.05	11.0233
261177_at		male sterility MS5 family protein; similar to male sterility MS5 family protein [Arabidopsis thaliana] (TAIR:AT5G48850.1); similar to Os05g0506000 [Oryza sativa (japonica cultivar-group)] (GB:NP_001055980.1); similar to unknown [Oryza sativa] (GB:AAC72543.1); contains InterPro domain Tetratricopeptide region; (InterPro:IPR013026); contains InterPro domain Tetratricopeptide TPR_1; (InterPro:IPR001…	AT1G04770	2.222	360	4.6654	8.387	6.14e-10	1.027e-08	12.37	6.838	7.169	5.755	6.636	6.5995	8.782	8.823	8.86	8.82167
267319_at	ATMRP2	encodes a multidrug resistance-associated protein that is MgATP-energized glutathione S-conjugate pump. The expression of this gene is upregulated by herbicide safeners such as benoxacor and fenclorim.	AT2G34660	2.221	361	4.66216	7.313	1.398e-08	1.772e-07	9.231	4.821	4.812	4.428	5.38	4.86025	6.962	7.078	7.204	7.08133
256681_at	SPP2	sucrose-phosphatase (SPP2)	AT3G52340	2.22	362	4.65893	9.679	1.718e-11	4.169e-10	15.96	6.815	7.098	6.692	7.418	7.00575	8.711	9.603	9.364	9.226
267519_at	AT2G30470.1, HSI2	HSI2 is a member of a novel family of B3 domain proteins with a sequence similar to the ERF-associated amphiphilic repression (EAR) motif. It functions as an active repressor of the Spo minimal promoter (derived from a gene for sweet potato sporamin A1) through the EAR motif. It contains a plant-specific B3 DNA-binding domain. The Arabidopsis genome contains 42 genes with B3 domains which could b…	AT2G30470	2.217	363	4.64926	9.109	8.091e-11	1.693e-09	14.41	5.971	5.602	5.499	5.114	5.5465	6.902	8.061	8.327	7.76333
263972_at		similar to unknown protein [Arabidopsis thaliana] (TAIR:AT2G31560.2); similar to conserved hypothetical protein [Medicago truncatula] (GB:ABE80754.1)	AT2G42760	2.216	364	4.64603	10.57	1.673e-12	5.277e-11	18.31	5.891	5.099	6.531	5.628	5.78725	7.742	7.805	8.465	8.004
258465_at		invertase/pectin methylesterase inhibitor family protein; Identical to Pectinmethylesterase inhibitor 2 precursor (AtPMEI2) (PMEI2) [Arabidopsis Thaliana] (GB:Q9LUV1); similar to invertase/pectin methylesterase inhibitor family protein [Arabidopsis thaliana] (TAIR:AT1G48020.1); similar to pectinmethylesterase inhibitor [Actinidia deliciosa] (GB:BAC54964.1); contains InterPro domain Plant invertas…	AT3G17220	2.209	365	4.62355	7.277	1.556e-08	1.948e-07	9.124	4.754	4.869	4.886	3.911	4.605	7.606	6.742	6.094	6.814
247279_at	AGP1	Encodes arabinogalactan-protein (AGP1).	AT5G64310	2.209	366	4.62355	6.234	3.601e-07	3.308e-06	5.982	7.748	6.918	6.319	8.807	7.448	9.425	9.773	9.773	9.657
252984_at	ELI3-2	Encodes an aromatic alcohol:NADP+ oxidoreductase whose mRNA levels are increased in response to treatment with a variety of phytopathogenic bacteria. Though similar to mannitol dehydrogenases, this enzyme does not have mannitol dehydrogenase activity.	AT4G37990	2.203	367	4.60436	13.34	2.15e-15	1.619e-13	24.99	9.54	9.83	8.94	9.684	9.4985	11.68	11.7	11.72	11.7
267606_at		beta-ketoacyl-CoA synthase, putative; Identical to 3-ketoacyl-CoA synthase 11 (EC 2.3.1.-) (EC 2.3.1.119) (KCS-11) (Very- long-chain fatty acid condensing enzyme 11) (VLCFA condensing enzyme 11) (KCS11) [Arabidopsis Thaliana] (GB:O48780); similar to beta-ketoacyl-CoA synthase, putative [Arabidopsis thaliana] (TAIR:AT5G43760.1); similar to beta-ketoacyl-CoA synthase, putative [Arabidopsis thaliana…	AT2G26640	2.199	368	4.59161	12.67	9.966e-15	6.014e-13	23.45	6.33	6.439	5.533	5.978	6.07	8.033	8.337	8.435	8.26833
264365_s_at		extracellular dermal glycoprotein, putative / EDGP, putative; similar to extracellular dermal glycoprotein, putative / EDGP, putative [Arabidopsis thaliana] (TAIR:AT1G03230.1); similar to putative xyloglucanase inhibitor [Solanum tuberosum] (GB:AAP84703.1); contains InterPro domain Peptidase aspartic, catalytic; (InterPro:IPR009007), extracellular dermal glycoprotein, putative / EDGP, putative; s…	multiple	2.197	369	4.58525	12.79	7.513e-15	4.774e-13	23.74	6.057	5.873	5.567	6.354	5.96275	8.535	8.155	7.789	8.15967
254058_at		transcription regulator; similar to unknown protein [Arabidopsis thaliana] (TAIR:AT4G00130.1); similar to storekeeper protein [Solanum tuberosum] (GB:CAC39398.1); contains InterPro domain Protein of unknown function DUF573; (InterPro:IPR007592)	AT4G25210	2.193	370	4.57255	10.27	3.599e-12	1.036e-10	17.54	6.018	6.03	5.834	5.964	5.9615	8.076	8.243	8.145	8.15467
245851_at		Stone et al. (Plant Cell, 2007, PubMed ID 17194765) suggested that this locus is misannotated, with a full open reading frame ORF likely encompassing both the At5g13530 and At5g13540 loci. The misannotation will be corrected with the next Arabidopsis genome release (TAIR8). At5g13530 and At5g13540 together encode KEEP ON GOING (KEG), a RING E3 ligase involved in abscisic acid signaling. KEG is es…	AT5G13540	2.19	371	4.56305	9.856	1.07e-11	2.759e-10	16.44	5.631	5.189	5.493	5.57	5.47075	7.173	7.944	7.865	7.66067
246580_at		ABC transporter family protein; Identical to White-brown complex homolog protein 14 (WBC14) [Arabidopsis Thaliana] (GB:Q9C6W5;GB:Q9C6R7); similar to ABC transporter family protein [Arabidopsis thaliana] (TAIR:AT4G27420.1); similar to ABC transporter-like protein [Brassica rapa] (GB:ABB97034.1); similar to Os08g0167000 [Oryza sativa (japonica cultivar-group)] (GB:NP_001061077.1); contains InterPro…	AT1G31770	2.188	372	4.55673	6.703	8.681e-08	9.155e-07	7.403	6.986	7.114	5.53	7.363	6.74825	8.922	8.985	8.901	8.936
248045_at	HSP81-2	a member of heat shock protein 90 (HSP90) gene family. Expressed in all tissues and abundant in root apical meristem, pollen and tapetum. Expression is NOT heat-induced but induced by IAA and NaCl.	AT5G56030	2.188	373	4.55673	6.118	5.117e-07	4.517e-06	5.631	6.626	6.28	8.24	9.074	7.555	9.766	9.531	9.931	9.74267
261485_at	AT1G14360.1	ATUTR3/UTR3 (UDP-GALACTOSE TRANSPORTER 3); pyrimidine nucleotide sugar transporter; similar to ATUTR1/UTR1 (UDP-GALACTOSE TRANSPORTER 1), UDP-galactose transporter/ UDP-glucose transporter/ pyrimidine nucleotide sugar transporter [Arabidopsis thaliana] (TAIR:AT2G02810.1); similar to hypothetical protein MtrDRAFT_AC149601g16v1 [Medicago truncatula] (GB:ABD32994.1); contains InterPro domain UAA tra…	AT1G14360	2.186	374	4.55042	10.85	8.18e-13	2.844e-11	19.03	7.859	7.714	7.977	7.297	7.71175	10.05	9.779	9.864	9.89767
264873_at	AT1G24100.1	Encodes a UDP-glucose:thiohydroximate S-glucosyltransferase, involved in glucosinolate biosynthesis	AT1G24100	2.184	375	4.54412	11.61	1.218e-13	5.301e-12	20.94	5.64	5.551	6.17	5.226	5.64675	8.07	7.543	7.88	7.831
260805_at	AT1G78320.1, ATGSTU23	Encodes glutathione transferase belonging to the tau class of GSTs. Naming convention according to Wagner et al. (2002)., Encodes glutathione transferase belonging to the tau class of GSTs. Naming convention according to Wagner et al. (2002).	AT1G78320	2.184	376	4.54412	8.131	1.278e-09	2.004e-08	11.63	6.434	5.778	7.573	6.218	6.50075	8.304	8.763	8.987	8.68467
254269_at		protein kinase, putative; similar to protein kinase family protein [Arabidopsis thaliana] (TAIR:AT1G67890.1); similar to HA-tagged protein kinase domain of putative mitogen-activated protein kinase kinase kinase [synthetic construct] (GB:ABK06412.1); contains InterPro domain PAS; (InterPro:IPR000014); contains InterPro domain Protein kinase-like; (InterPro:IPR011009); contains InterPro domain Pro…	AT4G23050	2.182	377	4.53782	10.98	5.778e-13	2.085e-11	19.37	5.814	6.203	6.517	5.424	5.9895	8.526	7.591	8.399	8.172
254063_at		protein kinase family protein; similar to protein kinase family protein [Arabidopsis thaliana] (TAIR:AT5G51770.1); similar to Os03g0251700 [Oryza sativa (japonica cultivar-group)] (GB:NP_001049573.1); similar to Protein kinase domain containing protein, expressed [Oryza sativa (japonica cultivar-group)] (GB:ABF94994.1); contains InterPro domain Protein kinase-like; (InterPro:IPR011009); contains …	AT4G25390	2.182	378	4.53782	10.15	4.864e-12	1.356e-10	17.23	6.223	6.272	6.606	7.242	6.58575	8.503	8.849	8.954	8.76867
254048_at		similar to unknown protein [Arabidopsis thaliana] (TAIR:AT4G25660.1); similar to Protein of unknown function DUF862, eukaryotic [Medicago truncatula] (GB:ABE85315.1); similar to Os10g0533900 [Oryza sativa (japonica cultivar-group)] (GB:NP_001065158.1); contains InterPro domain Protein of unknown function DUF862, eukaryotic; (InterPro:IPR008580)	AT4G25680	2.18	379	4.53154	12.79	7.535e-15	4.774e-13	23.73	6.594	7.035	6.329	6.978	6.734	8.687	9.062	8.993	8.914
253171_at		bZIP transcription factor family protein; similar to DNA binding / transcription factor [Arabidopsis thaliana] (TAIR:AT2G16770.1); similar to bZIP transcription factor bZIP122 [Glycine max] (GB:ABI34664.1); contains InterPro domain Eukaryotic transcription factor, DNA-binding; (InterPro:IPR008917); contains InterPro domain Basic leucine zipper; (InterPro:IPR011700); contains InterPro domain Basic…	AT4G35040	2.179	380	4.5284	8.97	1.191e-10	2.378e-09	14.02	5.345	5.026	5.5	6.951	5.7055	7.771	7.77	8.112	7.88433
246226_at	AT4G37200.1, HCF164	Encodes thioredoxin-like protein with disulfide reductase activity that is involved in the biogenesis of the plastid cytochrome b6f complex. Protein is located in the thylakoid membrane with the C-terminal hydrophilic portion, containing the thioredoxin like domain, extending into the thylakoid lumen., Encodes thioredoxin-like protein with disulfide reductase activity that is involved in the biog…	AT4G37200	2.178	381	4.52526	12.07	4.072e-14	2.059e-12	22.04	5.121	5.165	5.314	5.604	5.301	7.644	7.502	7.292	7.47933
247520_at		cytochrome c oxidase subunit Vc, putative / COX5C, putative; Identical to Probable cytochrome c oxidase polypeptide Vc-3 (EC 1.9.3.1) (Cytochrome c oxidase subunit 5c-3) [Arabidopsis Thaliana] (GB:Q9FLK2); similar to cytochrome c oxidase subunit Vc family protein / COX5C family protein [Arabidopsis thaliana] (TAIR:AT2G47380.1); similar to Os12g0561000 [Oryza sativa (japonica cultivar-group)] (GB:…	AT5G61310	2.175	382	4.51586	11.51	1.572e-13	6.574e-12	20.68	4.673	4.546	4.488	4.925	4.658	7.11	6.499	6.892	6.83367
248676_at		male sterility MS5 family protein; similar to male sterility MS5 family protein [Arabidopsis thaliana] (TAIR:AT1G04770.1); similar to Os05g0506000 [Oryza sativa (japonica cultivar-group)] (GB:NP_001055980.1); similar to unknown [Oryza sativa] (GB:AAC72543.1); contains InterPro domain Tetratricopeptide region; (InterPro:IPR013026); contains InterPro domain Tetratricopeptide TPR_2; (InterPro:IPR013…	AT5G48850	2.175	383	4.51586	8.897	1.458e-10	2.839e-09	13.81	5.507	5.047	5.189	5.419	5.2905	6.936	7.91	7.55	7.46533
251870_at		early-responsive to dehydration protein-related / ERD protein-related; similar to HYP1 (HYPOTHETICAL PROTEIN 1) [Arabidopsis thaliana] (TAIR:AT3G01100.1); similar to Os01g0950900 [Oryza sativa (japonica cultivar-group)] (GB:NP_001045409.1); similar to Protein of unknown function DUF221 [Medicago truncatula] (GB:ABE79158.1); contains InterPro domain Protein of unknown function DUF221; (InterPro:IP…	AT3G54510	2.173	384	4.5096	13.76	8.673e-16	7.41e-14	25.9	6.115	6.112	5.996	6.351	6.1435	8.129	8.546	8.275	8.31667
249583_at	TCH2	Encodes a protein with 40% similarity to calmodulin. Binds Ca(2+) and, as a consequence, undergoes conformational changes. CML24 expression occurs in all major organs, and transcript levels are increased from 2- to 15-fold in plants subjected to touch, darkness, heat, cold, hydrogen peroxide, abscisic acid (ABA), and indole-3-acetic acid. However, CML24 protein accumulation changes were not detec…	AT5G37770	2.171	385	4.50335	8.754	2.174e-10	4.065e-09	13.41	5.766	6.169	6.491	6.414	6.21	8.453	8.545	8.144	8.38067
265582_at		zinc finger (C3HC4-type RING finger) family protein; Identical to Putative RING-H2 finger protein ATL2D precursor (RING-H2 finger protein ATL12) (ATL2D) [Arabidopsis Thaliana] (GB:Q9SL78); similar to zinc finger (C3HC4-type RING finger) family protein [Arabidopsis thaliana] (TAIR:AT4G28890.1); similar to RING zinc finger protein-like [Oryza sativa (japonica cultivar-group)] (GB:BAD53905.1); simil…	AT2G20030	2.169	386	4.49712	10.32	3.143e-12	9.203e-11	17.67	4.828	5.629	5.119	5.506	5.2705	7.574	7.25	7.493	7.439
265841_at		glycogenin glucosyltransferase (glycogenin)-related; similar to glycogenin glucosyltransferase (glycogenin)-related [Arabidopsis thaliana] (TAIR:AT4G16600.1); similar to OSIGBa0143N19.10 [Oryza sativa (indica cultivar-group)] (GB:CAH67416.1); similar to Glycosyl transferase, family 8 [Medicago truncatula] (GB:ABE80888.1); contains InterPro domain Glycosyl transferase, family 8; (InterPro:IPR00249…	AT2G35710	2.162	387	4.47535	12.14	3.436e-14	1.769e-12	22.21	5.97	6.159	6.386	5.882	6.09925	8.259	8.212	8.314	8.26167
250296_at	AT5G12020.1	17.6 kDa class II heat shock protein (HSP17.6-CII); Identical to 17.6 kDa class II heat shock protein (HSP17.6II) [Arabidopsis Thaliana] (GB:P29830); similar to AT-HSP17.6A (Arabidopsis thaliana heat shock protein 17.6A) [Arabidopsis thaliana] (TAIR:AT5G12030.1); similar to 17.9 kDa class II heat shock protein (GB:P46516); contains InterPro domain HSP20-like chaperone; (InterPro:IPR008978); conta…	AT5G12020	2.162	388	4.47535	7.593	6.116e-09	8.389e-08	10.06	8.628	8.216	9.399	9.928	9.04275	11.4	10.96	11.25	11.2033
263549_at	AT2G21650.1	MEE3 (maternal effect embryo arrest 3); DNA binding / transcription factor; similar to DNA binding / transcription factor [Arabidopsis thaliana] (TAIR:AT4G39250.1); similar to MYB transcription factor MYB142 [Glycine max] (GB:ABH02867.1); contains InterPro domain Homeodomain-related; (InterPro:IPR012287); contains InterPro domain Homeodomain-like; (InterPro:IPR009057); contains InterPro domain My…	AT2G21650	2.159	389	4.46605	8.993	1.116e-10	2.25e-09	14.08	6.738	6.786	6.745	6.814	6.77075	8.98	8.918	8.89	8.92933
258559_at		homeotic gene regulator, putative; similar to homeotic gene regulator, putative [Arabidopsis thaliana] (TAIR:AT5G19310.1); similar to PREDICTED: similar to SWI/SNF-related matrix-associated actin-dependent regulator of chromatin a4 isoform 20 [Canis familiaris] (GB:XP_867832.1); similar to PREDICTED: similar to SWI/SNF-related matrix-associated actin-dependent regulator of chromatin a2 isoform b …	AT3G06010	2.157	390	4.45986	10.82	8.635e-13	2.969e-11	18.97	4.573	3.792	4.644	4.527	4.384	6.296	6.662	6.665	6.541
245915_s_at	AT5G19770.1, TUA3, AT5G19770.1, TUA3, AT5G19780.1, TUA5	tubulin 3, tubulin 3, Encodes an isoform of alpha tubulin. Closely related to adjacent gene TUA3 suggesting recent duplication., Encodes an isoform of alpha tubulin. Closely related to adjacent gene TUA3 suggesting recent duplication.	multiple	2.155	391	4.45369	13.97	5.44e-16	5.004e-14	26.37	9.024	9.041	8.226	8.803	8.7735	10.7	10.96	11.13	10.93
252022_at		fructose-bisphosphate aldolase, putative; similar to fructose-bisphosphate aldolase, putative [Arabidopsis thaliana] (TAIR:AT2G36460.1); similar to Fructose-bisphosphate aldolase, class-I [Medicago truncatula] (GB:ABE84500.1); contains InterPro domain Fructose-bisphosphate aldolase, class-I; (InterPro:IPR000741)	AT3G52930	2.155	392	4.45369	6.036	6.573e-07	5.651e-06	5.382	8.704	8.611	6.207	8.352	7.9685	11.23	9.504	9.637	10.1237
260425_at	AT1G72440.1	EDA25 (embryo sac development arrest 25); similar to unknown protein [Arabidopsis thaliana] (TAIR:AT3G17160.1); similar to unknown protein [Arabidopsis thaliana] (TAIR:AT3G28770.1); similar to CAATT-binding transcription factor/60S ribosomal subunit biogenesis protein (ISS) [Ostreococcus tauri] (GB:CAL56761.1); similar to Os09g0116400 [Oryza sativa (japonica cultivar-group)] (GB:NP_001062588.1); …	AT1G72440	2.154	393	4.4506	8.195	1.062e-09	1.697e-08	11.82	5.081	4.4	4.747	4.97	4.7995	7.945	6.652	6.264	6.95367
257955_at		zinc finger (CCCH-type) family protein; similar to BRI1-KD interacting protein 105 [Oryza sativa (japonica cultivar-group)] (GB:BAD11333.1); similar to Os02g0161200 [Oryza sativa (japonica cultivar-group)] (GB:NP_001045976.1); contains InterPro domain Zinc finger, CCCH-type; (InterPro:IPR000571)	AT3G21810	2.151	394	4.44136	12.87	6.326e-15	4.111e-13	23.91	6.052	5.569	5.66	5.994	5.81875	8.217	7.823	7.869	7.96967
261943_at	AHA9, AT1G80660.1, AHA9, AT1G80660.1	AHA9 (Arabidopsis H(+)-ATPase 9); hydrogen-exporting ATPase, phosphorylative mechanism; Identical to ATPase 9, plasma membrane-type (EC 3.6.3.6) (Proton pump 9) (AHA9) [Arabidopsis Thaliana] (GB:Q42556;GB:Q9M8N3;GB:Q9SAJ1); similar to AHA6 (ARABIDOPSIS H(+)-ATPASE 6), ATPase [Arabidopsis thaliana] (TAIR:AT2G07560.1); similar to AHA8 (ARABIDOPSIS H(+)-ATPASE 8), ATPase [Arabidopsis thaliana] (TAIR…	AT1G80660	2.151	395	4.44136	10.99	5.74e-13	2.075e-11	19.38	8.022	8.392	7.934	8.077	8.10625	10.22	10.32	10.23	10.2567
259830_at		leucine-rich repeat family protein; similar to F-box family protein (FBL4) [Arabidopsis thaliana] (TAIR:AT4G15475.1); similar to Cyclin-like F-box [Medicago truncatula] (GB:ABE87204.1); contains InterPro domain Leucine-rich repeat; (InterPro:IPR001611); contains InterPro domain Leucine-rich repeat, cysteine-containing; (InterPro:IPR007089)	AT1G80630	2.148	396	4.43213	11.02	5.298e-13	1.937e-11	19.46	5.877	5.766	6.085	6.831	6.13975	8.474	8.072	8.316	8.28733
255199_at		PQ-loop repeat family protein / transmembrane family protein; similar to PQ-loop repeat family protein / transmembrane family protein [Arabidopsis thaliana] (TAIR:AT5G59470.1); similar to Os07g0479200 [Oryza sativa (japonica cultivar-group)] (GB:NP_001059633.1); similar to Cystinosin/ERS1p repeat [Medicago truncatula] (GB:ABD32623.1); contains InterPro domain Cystinosin/ERS1p repeat; (InterPro:IP…	AT4G07390	2.148	397	4.43213	10.73	1.09e-12	3.608e-11	18.74	8.715	8.737	8.279	9.301	8.758	10.14	11.4	11.17	10.9033
253582_at		unknown protein	AT4G30670	2.147	398	4.42906	11.76	8.515e-14	3.861e-12	21.3	5.727	5.8	6.273	6.417	6.05425	8.182	8.154	8.266	8.20067
246337_at	AT3G44910.1, ATCHX12	member of Putative Na+/H+ antiporter family, member of Putative Na+/H+ antiporter family	AT3G44910	2.147	399	4.42906	10.92	6.824e-13	2.417e-11	19.21	8.093	7.707	6.989	8.344	7.78325	9.864	9.966	9.96	9.93
253012_at		glycine-rich protein; similar to unknown protein [Arabidopsis thaliana] (TAIR:AT2G22660.2); similar to Protein of unknown function DUF1399 [Medicago truncatula] (GB:ABE84186.1); contains InterPro domain Protein of unknown function DUF1399; (InterPro:IPR009836)	AT4G37900	2.147	400	4.42906	10.42	2.408e-12	7.265e-11	17.94	4.519	5.248	4.205	5.327	4.82475	6.442	7.2	7.274	6.972
252102_at	LTI30	Belongs to the dehydrin protein family, which contains highly conserved stretches of 7-17 residues that are repetitively scattered in their sequences, the K-, S-, Y- and lysine rich segments. LTI29 and LTI30 double overexpressors confer freeze tolerance. Located in membranes. mRNA upregulated by water deprivation and abscisic acid.	AT3G50970	2.145	401	4.42292	9.702	1.614e-11	3.953e-10	16.03	5.547	5.735	5.401	5.314	5.49925	7.229	8.733	6.971	7.64433
250358_at	AGP15	Encodes arabinogalactan protein (AGP15).	AT5G11740	2.144	402	4.41986	9.521	2.626e-11	6.111e-10	15.54	9.854	10.05	9.459	10.67	10.0083	12.15	12.16	12.15	12.1533
264268_at		cysteine-type peptidase; similar to Ulp1 protease family protein [Arabidopsis thaliana] (TAIR:AT1G10570.2); similar to Os01g0738100 [Oryza sativa (japonica cultivar-group)] (GB:NP_001044186.1); similar to Os06g0487900 [Oryza sativa (japonica cultivar-group)] (GB:NP_001057669.1); similar to Ulp1 protease family, C-terminal catalytic domain containing protein, expressed [Oryza sativa (japonica cult…	AT1G60220	2.142	403	4.41373	17.62	4.002e-19	1.037e-16	33.56	5.847	5.501	5.59	5.637	5.64375	7.877	7.693	7.788	7.786
259686_at		scarecrow transcription factor family protein; similar to SCR (SCARECROW), transcription factor [Arabidopsis thaliana] (TAIR:AT3G54220.1); similar to Os06g0127800 [Oryza sativa (japonica cultivar-group)] (GB:NP_001056667.1); similar to GRAS family transcription factor containing protein [Oryza sativa (japonica cultivar-group)] (GB:ABA93922.1); contains InterPro domain GRAS transcription factor; (…	AT1G63100	2.137	404	4.39846	7.297	1.466e-08	1.845e-07	9.184	4.25	4.037	4.646	4.514	4.36175	6.62	6.303	6.574	6.499
259279_at	MTO1, MTO1	encodes a cystathionine gamma-synthase, which performs the first committed step in methionine biosynthesis. A conserved motif of 13 amino acids in the first exon is required for posttranscriptional autoregulation. This enzyme shares the same substrate as threonine synthase (TS) and its absence transcriptionally affects 8 genes in the genome., Produces a shorter CGS protein, in which the the conse…	AT3G01120	2.136	405	4.39542	23.05	6.142e-23	7.783e-20	42.2	10.26	10.12	10.12	10.07	10.1425	12.24	12.27	12.33	12.28
246627_s_at		3-phosphoshikimate 1-carboxyvinyltransferase, putative / 5-enolpyruvylshikimate-3-phosphate, putative / EPSP synthase, putative; similar to 3-phosphoshikimate 1-carboxyvinyltransferase / 5-enolpyruvylshikimate-3-phosphate / EPSP synthase [Arabidopsis thaliana] (TAIR:AT2G45300.1); similar to 3-phosphoshikimate 1-carboxyvinyltransferase, chloroplast precursor (5-enolpyruvylshikimate-3-phosphate syn…	multiple	2.135	406	4.39237	13.25	2.636e-15	1.946e-13	24.79	6.132	6.242	5.836	6.088	6.0745	8.488	7.9	8.242	8.21
248313_at		RabGAP/TBC domain-containing protein; similar to RAB GTPase activator [Arabidopsis thaliana] (TAIR:AT4G27100.2); similar to TBC1 domain family, member 15 [Xenopus tropicalis] (GB:NP_989223.1); similar to TBC1 domain family, member 15 [Xenopus tropicalis] (GB:AAH76966.1); similar to Os02g0709800 [Oryza sativa (japonica cultivar-group)] (GB:NP_001047892.1); contains InterPro domain RabGAP/TBC; (Int…	AT5G52590	2.135	407	4.39237	10.86	7.875e-13	2.755e-11	19.06	6.327	6.358	6.428	7.574	6.67175	8.842	8.841	8.738	8.807
247087_at		leucine-rich repeat family protein; similar to leucine-rich repeat family protein [Arabidopsis thaliana] (TAIR:AT2G15320.1); similar to Os02g0647300 [Oryza sativa (japonica cultivar-group)] (GB:NP_001047577.1); similar to Hcr2-p3 [Lycopersicon pimpinellifolium] (GB:AAX19025.1); contains InterPro domain Leucine-rich repeat; (InterPro:IPR001611); contains InterPro domain Leucine-rich repeat, plant …	AT5G66330	2.135	408	4.39237	8.716	2.419e-10	4.469e-09	13.3	6.06	6.457	5.438	6.156	6.02775	7.327	8.698	8.462	8.16233
245028_at		similar to unknown protein [Arabidopsis thaliana] (TAIR:AT5G42880.1); similar to unknown protein [Arabidopsis thaliana] (TAIR:AT4G33390.1); similar to IMP dehydrogenase/GMP reductase [Medicago truncatula] (GB:ABE88908.1); contains InterPro domain Protein of unknown function DUF827, plant; (InterPro:IPR008545)	AT2G26570	2.134	409	4.38933	14.52	1.702e-16	1.756e-14	27.53	8.864	9.026	8.673	8.874	8.85925	10.91	11.11	10.95	10.99
254033_at	AT4G25950.1	V-ATPase G-subunit like protein	AT4G25950	2.132	410	4.38325	11.61	1.233e-13	5.355e-12	20.93	6.87	7.418	7.481	7.695	7.366	9.517	9.475	9.502	9.498
251379_at		similar to unknown protein [Arabidopsis thaliana] (TAIR:AT2G45260.1); similar to expressed protein [Oryza sativa (japonica cultivar-group)] (GB:ABB47396.1); similar to Os10g0508100 [Oryza sativa (japonica cultivar-group)] (GB:NP_001065020.1); contains InterPro domain Protein of unknown function DUF641, plant; (InterPro:IPR006943)	AT3G60680	2.131	411	4.38021	10.32	3.16e-12	9.24e-11	17.67	5.56	5.827	5.497	6.249	5.78325	7.855	8.017	7.87	7.914
257483_at	AT1G49620.1, ICK5	Kip-related protein (KRP) gene, encodes CDK (cyclin-dependent kinase) inhibitor (CKI), negative regulator of cell division. A member of seven KRP genes found in Arabidopsis thaliana. Differential expression patterns for distinct KRPs were revealed by in situ hybridization. Binds to D type cyclins and may inhibit cell cycle., Kip-related protein (KRP) gene, encodes CDK (cyclin-dependent kinase) in…	AT1G49620	2.13	412	4.37717	11.06	4.759e-13	1.756e-11	19.57	6.606	6.399	6.834	6.274	6.52825	9.067	8.463	8.445	8.65833
251857_at		RNA recognition motif (RRM)-containing protein; similar to RNA recognition motif (RRM)-containing protein [Arabidopsis thaliana] (TAIR:AT1G20880.1); similar to Os03g0286500 [Oryza sativa (japonica cultivar-group)] (GB:NP_001049774.1); similar to Hypothetical protein [Oryza sativa (japonica cultivar-group)] (GB:AAO16994.1); contains InterPro domain Nucleotide-binding, alpha-beta plait; (InterPro:I…	AT3G54770	2.129	413	4.37414	12.08	3.965e-14	2.01e-12	22.07	6.392	6.786	5.871	6.306	6.33875	8.4	8.439	8.566	8.46833
266891_at	AT2G44690.1	A member of ROP GTPase gene family.	AT2G44690	2.129	414	4.37414	10.78	9.564e-13	3.222e-11	18.87	6.823	6.976	6.423	7.207	6.85725	8.962	9.034	8.964	8.98667
255958_at	AT1G22150.1, SULTR1;3	sulfate transporter Sultr1;3, sulfate transporter Sultr1;3	AT1G22150	2.121	415	4.34995	14.3	2.673e-16	2.628e-14	27.08	6.906	6.678	7.107	6.885	6.894	8.89	9.148	9.008	9.01533
248322_at		heavy-metal-associated domain-containing protein; similar to heavy-metal-associated domain-containing protein [Arabidopsis thaliana] (TAIR:AT5G52750.1); similar to unknown [Populus tremuloides] (GB:AAO63778.1); contains InterPro domain Heavy metal transport/detoxification protein; (InterPro:IPR006121)	AT5G52760	2.12	416	4.34694	7.631	5.469e-09	7.611e-08	10.17	4.299	5.376	4.729	6.084	5.122	7.507	7.776	6.444	7.24233
262769_at	DIS1	Mutant has defect in trichome cell expansion and actin organization resulting in a distorted trichome phenotype.	AT1G13180	2.119	417	4.34393	14.59	1.449e-16	1.524e-14	27.69	5.719	5.841	5.902	5.885	5.83675	8.084	7.919	7.864	7.95567
245431_at		MORN (Membrane Occupation and Recognition Nexus) repeat-containing protein /phosphatidylinositol-4-phosphate 5-kinase-related; similar to MORN (Membrane Occupation and Recognition Nexus) repeat-containing protein /phosphatidylinositol-4-phosphate 5-kinase-related [Arabidopsis thaliana] (TAIR:AT2G35170.1); similar to ICE-like protease p20 domain containing protein, expressed [Oryza sativa (japonic…	AT4G17080	2.119	418	4.34393	10.69	1.208e-12	3.972e-11	18.63	5.505	6.107	4.735	5.184	5.38275	7.598	7.383	7.525	7.502
264003_at		GRAM domain-containing protein / ABA-responsive protein-related; similar to ABA-responsive protein-related [Arabidopsis thaliana] (TAIR:AT4G40100.1); similar to putative ABA-responsive protein [Oryza sativa (japonica cultivar-group)] (GB:BAD36095.1); similar to Os03g0187600 [Oryza sativa (japonica cultivar-group)] (GB:NP_001049211.1); contains InterPro domain GRAM; (InterPro:IPR004182)	AT2G22475	2.117	419	4.33791	6.967	3.923e-08	4.522e-07	8.198	5.278	6.7	5.799	6.305	6.0205	8.289	8.156	7.967	8.13733
258507_at		beta-fructofuranosidase, putative / invertase, putative / saccharase, putative / beta-fructosidase, putative; similar to beta-fructofuranosidase, putative / invertase, putative / saccharase, putative / beta-fructosidase, putative [Arabidopsis thaliana] (TAIR:AT1G56560.1); similar to beta-fructofuranosidase, putative / invertase, putative / saccharase, putative / beta-fructosidase, putative [Arabi…	AT3G06500	2.11	420	4.31691	9.608	2.077e-11	4.94e-10	15.77	5.788	6.486	6.382	6.5	6.289	8.422	8.42	8.355	8.399
252527_at	AT3G46440.1, UXS5	encodes a protein similar to UDP-glucuronic acid decarboxylase. UDP-glucuronic acid decarboxylase produces UDP-xylose, which is a substrate for many cell wall carbohydrates including hemicellulose and pectin. UDP-xylose is also known to feedback regulate several cell wall biosynthetic enzymes., encodes a protein similar to UDP-glucuronic acid decarboxylase. UDP-glucuronic acid decarboxylase produ…	AT3G46440	2.108	421	4.31093	12.25	2.638e-14	1.399e-12	22.48	10.57	10.51	10.1	10.93	10.5275	12.29	12.81	12.81	12.6367
251489_at		similar to F-box family protein [Arabidopsis thaliana] (TAIR:AT3G60040.1)	AT3G59460	2.106	422	4.30496	12.1	3.783e-14	1.936e-12	22.11	6.991	7.107	6.717	7.361	7.044	8.89	9.322	9.237	9.14967
245885_at		phosphate-responsive protein, putative; similar to phosphate-responsive protein, putative [Arabidopsis thaliana] (TAIR:AT5G64260.1); similar to erg-1 [Solanum tuberosum] (GB:AAP42136.1); contains InterPro domain Phosphate-induced protein 1 conserved region; (InterPro:IPR006766)	AT5G09440	2.105	423	4.30198	13.56	1.338e-15	1.071e-13	25.47	7.193	7.364	7.533	7.491	7.39525	9.422	9.482	9.597	9.50033
251042_at	AT5G02310.1, CER3	Putative involvement in the release of fatty acids from elongase complexes., Putative involvement in the release of fatty acids from elongase complexes.	AT5G02310	2.105	424	4.30198	12.94	5.307e-15	3.54e-13	24.09	5.534	5.831	5.258	5.632	5.56375	7.184	8.028	7.793	7.66833
262408_at		protein phosphatase 2C, putative / PP2C, putative; similar to protein phosphatase 2C, putative / PP2C, putative [Arabidopsis thaliana] (TAIR:AT1G22280.1); similar to H0815C01.7 [Oryza sativa (indica cultivar-group)] (GB:CAH67186.1); contains InterPro domain Protein phosphatase 2C-like; (InterPro:IPR001932)	AT1G34750	2.105	425	4.30198	9.069	9.052e-11	1.869e-09	14.29	5.808	6.45	5.826	7.152	6.309	8.185	8.55	8.508	8.41433
256258_at		transcription factor, putative; similar to repressor protein-related [Arabidopsis thaliana] (TAIR:AT5G19490.1); similar to At3g12480-like protein [Boechera stricta] (GB:ABB89765.1); contains InterPro domain Histone-fold; (InterPro:IPR009072); contains InterPro domain Transcription factor CBF/NF-Y/archaeal histone; (InterPro:IPR003958); contains InterPro domain Histone-fold/TFIID-TAF/NF-Y; (InterP…	AT3G12480	2.104	426	4.299	12.41	1.835e-14	1.011e-12	22.84	6.681	6.829	6.858	6.127	6.62375	8.616	8.835	8.732	8.72767
246561_at		similar to unknown protein [Arabidopsis thaliana] (TAIR:AT3G02160.1); similar to hypothetical protein [Cleome spinosa] (GB:ABD96923.1); contains InterPro domain Bromodomain transcription factor; (InterPro:IPR006565); contains InterPro domain Histone-fold; (InterPro:IPR009072)	AT5G15570	2.104	427	4.299	10.69	1.22e-12	4.005e-11	18.62	5.948	5.763	5.439	5.952	5.7755	7.067	8.65	7.923	7.88
246021_at		L-ascorbate oxidase, putative; similar to L-ascorbate oxidase/ copper ion binding [Arabidopsis thaliana] (TAIR:AT5G21105.1); similar to ascorbate oxidase [Brassica juncea] (GB:AAF20933.1); similar to ascorbate oxidase [Brassica juncea] (GB:AAF20931.1); similar to ascorbate oxidase [Brassica juncea] (GB:AAF20932.1); contains InterPro domain Multicopper oxidase, copper-binding site; (InterPro:IPR00…	AT5G21100	2.103	428	4.29602	11.39	2.11e-13	8.49e-12	20.39	7.127	6.983	6.839	7.093	7.0105	8.974	9.144	9.22	9.11267
249446_at		leucine-rich repeat family protein / protein kinase family protein; similar to EFR (EF-TU RECEPTOR), ATP binding / kinase/ protein serine/threonine kinase [Arabidopsis thaliana] (TAIR:AT5G20480.1); similar to Os02g0215700 [Oryza sativa (japonica cultivar-group)] (GB:NP_001046291.1); similar to putative protein kinase Xa21 [Oryza sativa (japonica cultivar-group)] (GB:BAD17689.1); similar to Os02g0…	AT5G39390	2.101	429	4.29007	10.81	8.991e-13	3.061e-11	18.93	5.796	6.3	5.786	5.095	5.74425	7.557	7.984	7.996	7.84567
254059_at	ATHSP23.6-MITO	AtHSP23.6-mito mRNA, nuclear gene encoding mitochondrial	AT4G25200	2.1	430	4.28709	8.983	1.147e-10	2.308e-09	14.05	5.368	5.36	5.004	6.02	5.438	7.735	6.983	7.895	7.53767
253646_at	ATMKK2	encodes a MAP kinase kinase 2 that regulates MPK6 and MPK4 in response to cold and salt stresses. Co-expression with MEKK1 in protoplasts activated MKK2 activity, suggesting that MEKK1 may be a regulator of MKK2.	AT4G29810	2.099	431	4.28412	8.899	1.451e-10	2.829e-09	13.82	5.308	4.454	5.359	5.08	5.05025	8.15	6.267	7.03	7.149
251563_at		C2 domain-containing protein; similar to C2 domain-containing protein [Arabidopsis thaliana] (TAIR:AT1G51570.1); similar to NTRB (NADPH-dependent thioredoxin reductase B) [Arabidopsis thaliana] (TAIR:AT4G11610.1); similar to C2 domain-containing protein [Arabidopsis thaliana] (TAIR:AT5G12970.1); similar to C2 [Medicago truncatula] (GB:ABD33426.1); similar to C2 [Medicago truncatula] (GB:ABE89860.…	AT3G57880	2.095	432	4.27226	8.207	1.025e-09	1.641e-08	11.85	6.223	6.525	6.345	6.693	6.4465	9.656	7.929	8.039	8.54133
260572_at		molybdopterin biosynthesis MoaE family protein; similar to putative molybdopterin synthase large subunit [Momordica charantia] (GB:CAD80090.1); similar to Os02g0140300 [Oryza sativa (japonica cultivar-group)] (GB:NP_001045852.1); contains InterPro domain Molybdopterin biosynthesis MoaE; (InterPro:IPR003448)	AT2G43760	2.094	433	4.2693	13.15	3.348e-15	2.394e-13	24.55	5.366	4.977	5.126	4.929	5.0995	7.756	6.744	7.08	7.19333
250978_at		phosphatidic acid phosphatase-related / PAP2-related; similar to PREDICTED: similar to Dolichyldiphosphatase 1 (Dolichyl pyrophosphate phosphatase 1) (Protein 2-23) [Rattus norve (GB:XP_231129.3); similar to Os03g0288700 [Oryza sativa (japonica cultivar-group)] (GB:NP_001049787.1); contains InterPro domain Phosphoesterase, PA-phosphatase related; (InterPro:IPR000326); contains InterPro domain Aci…	AT5G03080	2.094	434	4.2693	12.34	2.149e-14	1.156e-12	22.68	7.942	7.958	7.405	7.958	7.81575	10.04	9.858	9.835	9.911
252398_at		zinc finger (C3HC4-type RING finger) family protein; similar to zinc finger (C3HC4-type RING finger) family protein [Arabidopsis thaliana] (TAIR:AT4G32600.1); similar to Os05g0145000 [Oryza sativa (japonica cultivar-group)] (GB:NP_001054629.1); similar to hypothetical protein T17F15.140-like protein [Hordeum vulgare subsp. vulgare] (GB:AAL85697.1); contains InterPro domain Zinc finger, RING-type;…	AT3G47990	2.094	435	4.2693	10.79	9.478e-13	3.207e-11	18.88	4.858	5.193	5.619	4.852	5.1305	7.553	6.991	7.131	7.225
245499_at	AT4G16480.1	Encodes a high affinity H+:<i>myo</i>-inositol symporter. The only other compound shown to be transported was pinitol, a methylated derivative of <i>myo</i>-inositol.	AT4G16480	2.093	436	4.26634	10.76	1.02e-12	3.403e-11	18.8	10.37	10.41	9.965	11.29	10.5087	12.5	12.69	12.62	12.6033
255061_at	AT4G08930.1	Encodes a protein disulfide isomerase-like (PDIL) protein, a member of a multigene family within the thioredoxin (TRX) superfamily. This protein also belongs to the adenosine 5'-phosphosulfate reductase-like (APRL) group.	AT4G08930	2.092	437	4.26339	13.16	3.261e-15	2.347e-13	24.57	6.447	7.002	6.767	6.598	6.7035	8.277	8.931	9.178	8.79533
259792_at	AT1G29690.1	Encodes a protein containing a domain with significant homology to the MACPF (membrane attack complex and perforin) domain of complements and perforin proteins that are involved in innate immunity in animals. Transgenic <i>cad1-1</i> mutant plants show lesions seen in the hypersensitive response, as well as a spontaneous activation of expression of pathogenesis-related genes and leading to a 32-f…	AT1G29690	2.092	438	4.26339	11.21	3.271e-13	1.256e-11	19.95	7.299	7.457	6.858	7.794	7.352	9.175	9.442	9.715	9.444
251579_at	ATBS14A	Encodes a Bet1/Sft1-like SNARE protein which fully suppresses the temperature-sensitive growth defect in <i>sft1-1</i> yeast cells; however, it cannot support the deletion of the yeast BET1 gene (<i>bet1&Delta;</i>).	AT3G58170	2.09	439	4.25748	15.83	1.181e-17	1.844e-15	30.2	5.581	5.881	5.738	5.772	5.743	7.91	7.685	7.904	7.833
249884_at	AT5G22910.1, ATCHX9	member of Putative Na+/H+ antiporter family, member of Putative Na+/H+ antiporter family	AT5G22910	2.09	440	4.25748	10.76	1.025e-12	3.412e-11	18.8	9.026	9.317	8.335	10.01	9.172	11.39	11.32	11.07	11.26
257519_at		nucleic acid binding; similar to RNA recognition motif (RRM)-containing protein [Arabidopsis thaliana] (TAIR:AT1G14340.1); similar to RNA-binding re (GB:ABD32221.1); contains InterPro domain Nucleotide-binding, alpha-beta plait; (InterPro:IPR012677)	AT3G01210	2.088	441	4.25158	9.999	7.309e-12	1.95e-10	16.82	4.979	6.023	6.251	5.516	5.69225	7.613	7.738	7.991	7.78067
263922_s_at		pyruvate kinase, putative; similar to pyruvate kinase, putative [Arabidopsis thaliana] (TAIR:AT3G52990.1); similar to Pyruvate kinase [Medicago truncatula] (GB:ABE80121.1); similar to pyruvate kinase-like [Deschampsia antarctica] (GB:AAM22747.1); similar to pyruvate kinase family protein, expressed [Oryza sativa (japonica cultivar-group)] (GB:ABA96475.1); contains InterPro domain Pyruvate kinase,…	multiple	2.087	442	4.24864	11.15	3.779e-13	1.432e-11	19.8	5.465	5.71	5.749	5.819	5.68575	8.287	7.148	7.882	7.77233
250590_at		exonuclease family protein; similar to exonuclease family protein [Arabidopsis thaliana] (TAIR:AT5G61390.1); similar to Os10g0407500 [Oryza sativa (japonica cultivar-group)] (GB:NP_001064570.1); similar to exonuclease family protein, putative, expressed [Oryza sativa (japonica cultivar-group)] (GB:ABG66074.1); contains InterPro domain Exonuclease; (InterPro:IPR006055); contains InterPro domain Po…	AT5G07710	2.084	443	4.23981	12.68	9.725e-15	5.9e-13	23.48	6.963	6.92	6.457	6.73	6.7675	8.667	9.026	8.862	8.85167
265460_at		calcium-binding protein, putative; similar to PBP1 (PINOID-BINDING PROTEIN 1), calcium ion binding [Arabidopsis thaliana] (TAIR:AT5G54490.1); similar to Os02g0122600 [Oryza sativa (japonica cultivar-group)] (GB:NP_001045728.1); similar to Os06g0683400 [Oryza sativa (japonica cultivar-group)] (GB:NP_001058389.1); similar to EF-hand Ca2+-binding protein CCD1 [Triticum aestivum] (GB:AAF86307.1); con…	AT2G46600	2.084	444	4.23981	11.42	1.937e-13	7.917e-12	20.47	8.254	8.785	8.452	8.907	8.5995	10.55	10.8	10.71	10.6867
248686_at		33 kDa secretory protein-related; similar to receptor protein kinase-related [Arabidopsis thaliana] (TAIR:AT3G22060.1); similar to 33 kDa secretory protein-like protein [Brassica rapa subsp. pekinensis] (GB:AAN23095.1); similar to Os03g0277600 [Oryza sativa (japonica cultivar-group)] (GB:NP_001049721.1); similar to Os03g0277700 [Oryza sativa (japonica cultivar-group)] (GB:NP_001049722.1); contain…	AT5G48540	2.084	445	4.23981	5.425	4.26e-06	2.966e-05	3.524	4.818	5.672	5.534	5.067	5.27275	8.895	6.372	6.804	7.357
262213_at		protein binding / zinc ion binding; similar to protein binding / zinc ion binding [Arabidopsis thaliana] (TAIR:AT3G48070.2); similar to hypothetical protein LES1_20t00015 [Lycopersicon esculentum] (GB:ABI34275.1); similar to Zinc finger, RING-type [Medicago truncatula] (GB:ABE86954.1); contains InterPro domain Zinc finger, RING-type; (InterPro:IPR001841)	AT1G74870	2.082	446	4.23394	11.85	6.926e-14	3.238e-12	21.51	7.034	6.42	6.578	6.975	6.75175	8.921	8.72	8.86	8.83367
258509_at		protein kinase family protein; similar to protein kinase family protein [Arabidopsis thaliana] (TAIR:AT1G67890.1); similar to protein kinase family protein [Arabidopsis thaliana] (TAIR:AT3G06630.1); similar to protein kinase family protein [Arabidopsis thaliana] (TAIR:AT3G06640.1); similar to Os11g0678000 [Oryza sativa (japonica cultivar-group)] (GB:NP_001068453.1); similar to protein kinase fami…	AT3G06620	2.082	447	4.23394	11.58	1.322e-13	5.69e-12	20.86	5.8	5.655	5.401	5.101	5.48925	7.164	7.445	8.105	7.57133
256467_at		copia-like retrotransposon family, has a 1.2e-230 P-value blast match to gb|AAO73527.1| gag-pol polyprotein (Glycine max) (SIRE1) (Ty1_Copia-family), copia-like retrotransposon family, has a 9.0e-230 P-value blast match to gb|AAO73527.1| gag-pol polyprotein (Glycine max) (SIRE1) (Ty1_Copia-family)	multiple	2.082	448	4.23394	7.296	1.47e-08	1.85e-07	9.181	5.214	5.347	4.708	5.945	5.3035	8.733	6.464	6.96	7.38567
247323_at		dentin sialophosphoprotein-related; similar to unknown protein [Arabidopsis thaliana] (TAIR:AT3G54500.2); similar to expressed protein [Oryza sativa (japonica cultivar-group)] (GB:ABF96328.1); similar to Os03g0387900 [Oryza sativa (japonica cultivar-group)] (GB:NP_001050262.1)	AT5G64170	2.081	449	4.231	8.954	1.243e-10	2.469e-09	13.97	5.64	5.075	6.364	6.65	5.93225	8.01	7.953	8.078	8.01367
247272_at	AT5G64300.1, ATGCH, AT5G64300.1, ATGCH	encodes GTP cyclohydrolase II that can functionally complement E. coli mutant deficient in this gene. It also has 3,4-dihydroxy-2-butanone-4-phosphate synthase activity which makes it a bifunctional enzyme involved in the formation of the pyrimidine and of the carbohydrate from GTP and ribulose-5-phosphate, respectively, encodes GTP cyclohydrolase II that can functionally complement E. coli mutan…	AT5G64300	2.079	450	4.22514	9.724	1.522e-11	3.754e-10	16.09	5.263	5.169	5.658	5.078	5.292	7.68	7.093	7.338	7.37033
265674_at				2.075	451	4.21344	6.13	4.941e-07	4.38e-06	5.666	3.687	3.404	3.192	4.147	3.6075	4.081	6.912	6.055	5.68267
250524_at		myb family transcription factor; similar to myb family transcription factor [Arabidopsis thaliana] (TAIR:AT5G23650.1); similar to H0101F08.8 [Oryza sativa (indica cultivar-group)] (GB:CAJ86209.1); contains InterPro domain Homeodomain-related; (InterPro:IPR012287); contains InterPro domain Homeodomain-like; (InterPro:IPR009057); contains InterPro domain Myb-like DNA-binding region, SHAQKYF class; …	AT5G08520	2.074	452	4.21052	10.05	6.353e-12	1.729e-10	16.96	7.581	7.887	7.089	8.039	7.649	9.499	9.877	9.791	9.72233
264402_at	AT2G25140.1	Encodes ClpB4, which belongs to the Casein lytic proteinase/heat shock protein 100 (Clp/Hsp100) family. Targeted to the mitochondrion, also referred to as ClpB-m. Transcripts of ClpB4 accumulate dramatically at high temperatures, suggesting that it may be involved in response to heat stress.	AT2G25140	2.072	453	4.20469	10.99	5.616e-13	2.034e-11	19.4	5.635	5.528	5.196	4.932	5.32275	7.069	7.305	7.812	7.39533
265670_s_at		similar to unknown protein [Arabidopsis thaliana] (TAIR:AT2G32210.1); similar to conserved hypothetical protein [Medicago truncatula] (GB:ABD32591.1), similar to unknown protein [Arabidopsis thaliana] (TAIR:AT2G32210.1), similar to unknown protein [Arabidopsis thaliana] (TAIR:AT2G32190.1); similar to conserved hypothetical protein [Medicago truncatula] (GB:ABD32591.1)	multiple	2.071	454	4.20178	7.745	3.918e-09	5.62e-08	10.51	3.544	3.657	3.762	4.04	3.75075	4.92	6.737	5.808	5.82167
249416_at		unknown protein	AT5G39570	2.07	455	4.19887	12.06	4.147e-14	2.093e-12	22.02	7.207	6.976	7.582	6.771	7.134	9.544	8.952	9.115	9.20367
264897_at		dynein light chain type 1 family protein; similar to dynein light chain, putative [Arabidopsis thaliana] (TAIR:AT5G20110.1); similar to B0812A04.2 [Oryza sativa (indica cultivar-group)] (GB:CAH67632.1); similar to Os02g0580400 [Oryza sativa (japonica cultivar-group)] (GB:NP_001047235.1); similar to Os04g0462600 [Oryza sativa (japonica cultivar-group)] (GB:NP_001053004.1); contains InterPro domain…	AT1G23220	2.066	456	4.18724	9.84	1.115e-11	2.852e-10	16.4	6.168	6.221	5.039	5.259	5.67175	7.683	7.543	7.987	7.73767
246315_at		similar to Os03g0594700 [Oryza sativa (japonica cultivar-group)] (GB:NP_001050593.1)	AT3G56870	2.066	457	4.18724	7.771	3.627e-09	5.243e-08	10.58	4.376	4.781	5.626	5.033	4.954	5.855	7.605	7.6	7.02
247720_at	UXS3	Encodes an isoform of UDP-glucuronic acid decarboxylase, which is predicted to be cytosolic by PSORT. This enzyme produces UDP-xylose, which is a substrate for many cell wall carbohydrates including hemicellulose and pectin. UDP-xylose is also known to feedback regulate several cell wall biosynthetic enzymes.	AT5G59290	2.064	458	4.18144	13.65	1.084e-15	8.957e-14	25.68	9.652	9.812	9.221	9.902	9.64675	11.5	11.79	11.84	11.71
246532_at		glycosyl hydrolase family 81 protein; similar to glycosyl hydrolase family 81 protein [Arabidopsis thaliana] (TAIR:AT1G18310.1); similar to hypothetical protein [Cleome spinosa] (GB:ABD96863.1); similar to beta-glucan-binding protein 4 [Medicago truncatula] (GB:ABB69784.1); similar to putative beta-glucan elicitor receptor [Brassica napus] (GB:AAP42646.1); contains InterPro domain Glycoside hydro…	AT5G15870	2.062	459	4.17565	9.076	8.88e-11	1.84e-09	14.31	6.546	6.26	7.032	8.045	6.97075	9.405	8.819	8.873	9.03233
255610_at	AT4G01190.1	Type I phosphatidylinositol-4-phosphate 5-kinase, subfamily A. Preferentially phosphorylates PtdIns4P. Expressed in flowers and inflorescence stems.	AT4G01190	2.062	460	4.17565	7.319	1.373e-08	1.741e-07	9.249	7.593	7.353	6.024	7.932	7.2255	9.397	9.287	9.179	9.28767
254961_at		long-chain-fatty-acid--CoA ligase, putative / long-chain acyl-CoA synthetase, putative; similar to long-chain-fatty-acid--CoA ligase / long-chain acyl-CoA synthetase [Arabidopsis thaliana] (TAIR:AT4G23850.1); similar to LACS2 (LONG-CHAIN ACYL-COA SYNTHETASE 2) [Arabidopsis thaliana] (TAIR:AT1G49430.1); similar to long-chain-fatty-acid--CoA ligase, putative / long-chain acyl-CoA synthetase, putati…	AT4G11030	2.062	461	4.17565	6.286	3.071e-07	2.868e-06	6.141	5.167	5.149	5.337	4.588	5.06025	8.414	6.332	6.62	7.122
256598_at	AT3G30180.1	Encodes a cytochrome p450 enzyme that catalyzes the last reaction in the production of brassinolide. It is capable of converting 6-deoxocastasterone into castasterone, a C-6 oxidation, as well as the further conversion of castasterone into brassinolide by a Baeyer-Villinger oxidation reaction at C-6, resulting in the formation of an unusual seven-membered lactone ring. The enzyme possesses high a…	AT3G30180	2.059	462	4.16697	9.055	9.406e-11	1.933e-09	14.25	9.009	8.521	8.08	9.483	8.77325	10.65	10.93	10.92	10.8333
263278_at	AT2G14120.1	dynamin-like protein 2b (ADL2b); Identical to Dynamin-related protein 3B (Dynamin-like protein 2b) (DRP3B) [Arabidopsis Thaliana] (GB:Q8LFT2;GB:Q8LPH8;GB:Q8S8A4;GB:Q8S943;GB:Q9SI47); similar to ADL2 (ARABIDOPSIS DYNAMIN-LIKE 2), GTP binding / GTPase [Arabidopsis thaliana] (TAIR:AT4G33650.1); similar to OSJNBa0072D21.2 [Oryza sativa (japonica cultivar-group)] (GB:CAE02157.2); similar to Dynamin ce…	AT2G14120	2.057	463	4.1612	8.633	3.058e-10	5.511e-09	13.07	5.885	5.756	6.311	6.641	6.14825	8.356	8.037	8.223	8.20533
260025_at		SGS domain-containing protein; similar to COP1-interacting protein-related [Arabidopsis thaliana] (TAIR:AT1G30060.1); similar to SGS; HSP20-like chaperone [Medicago truncatula] (GB:ABC75374.1); contains InterPro domain SGS; (InterPro:IPR007699); contains InterPro domain HSP20-like chaperone; (InterPro:IPR008978); contains InterPro domain CS; (InterPro:IPR007052); contains InterPro domain Sigma fa…	AT1G30070	2.056	464	4.15832	8.406	5.817e-10	9.8e-09	12.42	6.54	5.531	6.76	7.008	6.45975	8.266	8.28	9.001	8.51567
249796_at		26S proteasome regulatory subunit, putative; Identical to 26S proteasome non-ATPase regulatory subunit 14 (26S proteasome regulatory subunit rpn11) (RPN11) [Arabidopsis Thaliana] (GB:Q9LT08;GB:Q8LD11); similar to AJH2 (COP9-signalosome 5B), protein binding [Arabidopsis thaliana] (TAIR:AT1G71230.1); similar to Mov34-1; Flagellar motor switch protein FliG-like [Medicago truncatula] (GB:ABE79516.1);…	AT5G23540	2.054	465	4.15256	15.29	3.453e-17	4.475e-15	29.13	5.791	6.464	5.863	6.09	6.052	8.06	8.14	8.118	8.106
257700_at		LEM3 (ligand-effect modulator 3) family protein / CDC50 family protein; similar to LEM3 (ligand-effect modulator 3) family protein / CDC50 family protein [Arabidopsis thaliana] (TAIR:AT1G54320.1); similar to Os06g0665000 [Oryza sativa (japonica cultivar-group)] (GB:NP_001058302.1); similar to Os02g0173800 [Oryza sativa (japonica cultivar-group)] (GB:NP_001046043.1); similar to hypothetical protei…	AT3G12740	2.053	466	4.14968	12.83	6.855e-15	4.404e-13	23.83	6.359	7.025	6.501	6.69	6.64375	9.081	8.405	8.603	8.69633
254878_at	AT4G11660.1, AT-HSFB2B	member of Heat Stress Transcription Factor (Hsf) family, member of Heat Stress Transcription Factor (Hsf) family	AT4G11660	2.052	467	4.1468	12.7	9.35e-15	5.733e-13	23.52	5.462	5.589	5.774	5.79	5.65375	7.263	7.886	7.969	7.706
262227_s_at	AT1G53750.1, RPT1A	26S proteasome AAA-ATPase subunit RPT1a (RPT1a) mRNA,, 26S proteasome AAA-ATPase subunit RPT1a (RPT1a) mRNA,, 26S proteasome AAA-ATPase subunit, putative; similar to RPT1A (regulatory particle triple-A 1A), ATPase [Arabidopsis thaliana] (TAIR:AT1G53750.1); similar to 26S protease regulatory subunit 7 (26S proteasome subunit 7) (26S proteasome AAA-ATPase subunit RPT1) (Regulatory particle triple-A…	multiple	2.049	468	4.13819	12.95	5.213e-15	3.497e-13	24.1	7.035	7.032	7.111	7.094	7.068	9.194	9.041	9.116	9.117
266421_at	AT2G38540.1, LP1	Non-specific lipid transfer protein. Binds calmodulin in a Ca2+-independent manner. Localized to the cell wall. Specifically expressed in L1 epidermal layer., Non-specific lipid transfer protein. Binds calmodulin in a Ca2+-independent manner. Localized to the cell wall. Specifically expressed in L1 epidermal layer.	AT2G38540	2.049	469	4.13819	8.588	3.466e-10	6.144e-09	12.94	5.362	5.462	4.556	5.302	5.1705	7.449	7.14	7.07	7.21967
260978_at		17.6 kDa class I small heat shock protein (HSP17.6C-CI) (AA 1-156); Identical to 17.6 kDa class I heat shock protein (HSP 17.6) (HSP17.6) [Arabidopsis Thaliana] (GB:P13853;GB:Q9C8L3); similar to ATHSP17.4 (Arabidopsis thaliana heat shock protein 17.4) [Arabidopsis thaliana] (TAIR:AT3G46230.1); similar to low molecular weight heat-shock protein [Brassica rapa] (GB:AAB72109.1); contains InterPro do…	AT1G53540	2.049	470	4.13819	8.034	1.687e-09	2.592e-08	11.35	8.071	7.746	9.139	9.587	8.63575	10.74	10.62	10.69	10.6833
254557_at		similar to Os04g0600400 [Oryza sativa (japonica cultivar-group)] (GB:NP_001053760.1)	AT4G19140	2.048	471	4.13532	9.959	8.128e-12	2.146e-10	16.72	6.836	5.871	5.451	6.057	6.05375	8.343	7.92	8.043	8.102
267038_at		integral membrane protein, putative; similar to unknown protein [Arabidopsis thaliana] (TAIR:AT2G36330.1); similar to hypothetical protein [Oryza sativa (japonica cultivar-group)] (GB:AAO60016.1); similar to Os03g0817100 [Oryza sativa (japonica cultivar-group)] (GB:NP_001051699.1); similar to Os05g0344400 [Oryza sativa (japonica cultivar-group)] (GB:NP_001055254.1); contains InterPro domain Prote…	AT2G38480	2.047	472	4.13246	10.78	9.628e-13	3.238e-11	18.86	7.92	7.796	7.29	8.716	7.9305	10.03	9.927	9.972	9.97633
259856_at		similar to unknown protein [Arabidopsis thaliana] (TAIR:AT1G25400.1); similar to IMP dehydrogenase/GMP reductase [Medicago truncatula] (GB:ABE93249.1)	AT1G68440	2.046	473	4.12959	9.804	1.229e-11	3.102e-10	16.3	6.153	6.077	6.334	6.017	6.14525	8.154	7.945	8.474	8.191
260462_at	ZIP4	A member of Zrt- and Irt-related protein (ZIP) family. transcript is induced in response to zinc deficiency in the root and shoot. Expression is regulated by copper, but response to copper deficiency is detected only after three weeks of deficiency.	AT1G10970	2.045	474	4.12673	11.31	2.542e-13	1.003e-11	20.2	6.032	5.921	5.201	6.2	5.8385	8.175	7.735	7.741	7.88367
252226_at		glycosyl hydrolase family protein 43; similar to glycosyl hydrolase family protein 43 [Arabidopsis thaliana] (TAIR:AT5G67540.2); similar to Os01g0879400 [Oryza sativa (japonica cultivar-group)] (GB:NP_001044987.1); similar to Os12g0406100 [Oryza sativa (japonica cultivar-group)] (GB:NP_001066630.1); similar to Proteinase inhibitor I4, serpin [Medicago truncatula] (GB:ABE79581.1); contains InterPr…	AT3G49880	2.043	475	4.12102	13.96	5.611e-16	5.14e-14	26.34	6.533	6.08	6.295	6.243	6.28775	8.323	8.317	8.351	8.33033
251052_at	DPA	core cell cycle genes	AT5G02470	2.041	476	4.11531	11.51	1.564e-13	6.556e-12	20.69	6.196	5.585	5.604	5.426	5.70275	7.63	7.783	7.82	7.74433
257014_at		similar to F-box family protein [Arabidopsis thaliana] (TAIR:AT3G52680.1); similar to Cyclin-like F-box; FBD [Medicago truncatula] (GB:ABE84776.1); contains InterPro domain FBD-like; (InterPro:IPR006566); contains InterPro domain FBD; (InterPro:IPR013596); contains InterPro domain Leucine-rich repeat 2; (InterPro:IPR013101)	AT3G26930	2.04	477	4.11246	10.3	3.359e-12	9.748e-11	17.6	4.712	4.906	5.149	5.628	5.09875	7.581	7.098	6.739	7.13933
250569_at	AT5G08130.1, BIM1	Arabidopsis thaliana basic helix-loop-helix (bHLH) family protein involved in brassinosteroid signaling. It synergistically interacts with BES1 to bind to E box sequences (CANNTG)., Arabidopsis thaliana basic helix-loop-helix (bHLH) family protein involved in brassinosteroid signaling. It synergistically interacts with BES1 to bind to E box sequences (CANNTG).	AT5G08130	2.04	478	4.11246	7.847	2.909e-09	4.272e-08	10.81	4.81	4.984	4.755	3.789	4.5845	5.507	7.327	7.04	6.62467
264772_at		T-complex protein 11; similar to T-complex protein 11 [Arabidopsis thaliana] (TAIR:AT4G09150.1); similar to OJ000114_01.6 [Oryza sativa (japonica cultivar-group)] (GB:CAE03125.3); similar to Os02g0556700 [Oryza sativa (japonica cultivar-group)] (GB:NP_001047132.1); similar to H0525C06.4 [Oryza sativa (indica cultivar-group)] (GB:CAH66841.1); contains InterPro domain T-complex 11; (InterPro:IPR008…	AT1G22930	2.037	479	4.10391	13.66	1.068e-15	8.889e-14	25.69	6.991	7.001	7.122	7.175	7.07225	9.265	9.117	8.946	9.10933
265402_at		BSD domain-containing protein; similar to BSD domain-containing protein [Arabidopsis thaliana] (TAIR:AT5G65910.1); similar to Os01g0766600 [Oryza sativa (japonica cultivar-group)] (GB:NP_001044357.1); similar to putative BSD protein [Oryza sativa (japonica cultivar-group)] (GB:BAD53348.1); contains InterPro domain BSD; (InterPro:IPR005607)	AT2G10950	2.037	480	4.10391	10.82	8.643e-13	2.969e-11	18.97	5.936	5.586	5.548	6.465	5.88375	8.267	7.766	7.73	7.921
254664_at		eIF4-gamma/eIF5/eIF2-epsilon domain-containing protein; similar to eIF4-gamma/eIF5/eIF2-epsilon domain-containing protein [Arabidopsis thaliana] (TAIR:AT3G02270.1); similar to eIF4-gamma/eIF5/eIF2-epsilon domain-containing protein [Arabidopsis thaliana] (TAIR:AT2G34970.1); similar to hypothetical protein DDBDRAFT_0185388 [Dictyostelium discoideum AX4] (GB:XP_639192.1); similar to Os02g0812400 [Or…	AT4G18300	2.037	481	4.10391	10.59	1.573e-12	4.984e-11	18.37	4.527	5.531	4.651	5.023	4.933	7.172	6.851	6.885	6.96933
257349_at		similar to unknown protein [Arabidopsis thaliana] (TAIR:AT1G06750.1); similar to conserved hypothetical protein [Medicago truncatula] (GB:ABE83048.1); contains domain no description (G3D.3.40.50.300); contains domain P-loop containing nucleoside triphosphate hydrolases (SSF52540)	AT2G30630	2.037	482	4.10391	8.698	2.541e-10	4.675e-09	13.25	6.773	7.345	6.442	7.498	7.0145	9.091	9.049	9.014	9.05133
263304_at		epsin N-terminal homology (ENTH) domain-containing protein / clathrin assembly protein-related; Identical to Clathrin assembly protein At2g01920 [Arabidopsis Thaliana] (GB:Q9SHV5;GB:Q4PSW4); similar to epsin N-terminal homology (ENTH) domain-containing protein / clathrin assembly protein-related [Arabidopsis thaliana] (TAIR:AT1G14686.1); similar to Phosphoinositide-binding clathrin adaptor, N-ter…	AT2G01920	2.036	483	4.10107	11.57	1.34e-13	5.747e-12	20.84	7.837	8.415	7.503	8.503	8.0645	9.896	10.29	10.11	10.0987
255456_at		similar to unknown protein [Arabidopsis thaliana] (TAIR:AT1G03340.1); similar to IMP dehydrogenase/GMP reductase [Medicago truncatula] (GB:ABE86673.1)	AT4G02920	2.036	484	4.10107	9.685	1.689e-11	4.108e-10	15.98	7.372	7.934	7.847	7.914	7.76675	9.771	9.739	9.898	9.80267
263583_at	IDH2	NAD+ dependent isocitrate dehydrogenase subunit 2 (IDH2)	AT2G17130	2.033	485	4.09255	12.61	1.129e-14	6.651e-13	23.33	5.821	6.051	5.719	6.074	5.91625	8.244	7.731	7.873	7.94933
264214_s_at	AT1G65300.1, PHE2, AT1G65300.1, PHE2, PHE1	PHE2 (PHERES2); DNA binding / transcription factor; Identical to MADS-box transcription factor PHERES2 (PHE2) [Arabidopsis Thaliana] (GB:Q7XJK8;GB:O80802); similar to PHE1 (PHERES1), DNA binding / transcription factor [Arabidopsis thaliana] (TAIR:AT1G65330.1); similar to putative MADS-box protein AGL35 [Oryza sativa (japonica cultivar-group)] (GB:BAD81343.1); contains InterPro domain Transcriptio…	multiple	2.033	486	4.09255	8.596	3.391e-10	6.023e-09	12.96	6.206	5.952	6.279	6.977	6.3535	7.85	8.669	8.643	8.38733
267477_at		PAC motif-containing protein; similar to PHOT2 (NON PHOTOTROPIC HYPOCOTYL 1-LIKE), kinase [Arabidopsis thaliana] (TAIR:AT5G58140.1); similar to Os01g0186200 [Oryza sativa (japonica cultivar-group)] (GB:NP_001042244.1); similar to putative phototropin [Oryza sativa (japonica cultivar-group)] (GB:BAD67804.1); contains InterPro domain PAS; (InterPro:IPR000014); contains InterPro domain PAC motif; (I…	AT2G02710	2.031	487	4.08688	11.62	1.198e-13	5.256e-12	20.96	6.304	6.611	6.836	6.442	6.54825	9.205	8.243	8.29	8.57933
253360_at	APM1, AT4G33090.1	encodes an aminopeptidase, a ortholog of mouse microsomal AP (EC 3.4.11.2)., encodes an aminopeptidase, a ortholog of mouse microsomal AP (EC 3.4.11.2).	AT4G33090	2.026	488	4.07274	10.53	1.85e-12	5.789e-11	18.2	4.815	5.599	5.26	5.652	5.3315	7.823	7.003	7.246	7.35733
257391_at		cell cycle control protein-related; similar to cell cycle control protein-related [Arabidopsis thaliana] (TAIR:AT3G43250.1); similar to PREDICTED: similar to CG8435-PA [Apis mellifera] (GB:XP_396635.2); similar to hypothetical protein DDBDRAFT_0205793 [Dictyostelium discoideum AX4] (GB:XP_641652.1); similar to Os01g0588700 [Oryza sativa (japonica cultivar-group)] (GB:NP_001043437.1); contains Int…	AT2G32050	2.026	489	4.07274	9.135	7.549e-11	1.596e-09	14.48	3.646	4.817	3.865	3.386	3.9285	5.131	6.122	6.61	5.95433
259639_at		Ran-binding protein 1 domain-containing protein / RanBP1 domain-containing protein; similar to Ran-binding protein 1 domain-containing protein / RanBP1 domain-containing protein [Arabidopsis thaliana] (TAIR:AT3G15970.1); similar to hypothetical protein DDBDRAFT_0205337 [Dictyostelium discoideum AX4] (GB:XP_642253.1); similar to Os05g0349500 [Oryza sativa (japonica cultivar-group)] (GB:NP_00105527…	AT1G52380	2.025	490	4.06992	8.526	4.135e-10	7.157e-09	12.77	3.889	5.389	3.853	4.55	4.42025	6.528	6.338	6.47	6.44533
266646_at	ATPH1	Encodes a protein containing one PH (pleckstrin homology) domain with a short N-terminal extension	AT2G29700	2.021	491	4.05865	12.67	9.964e-15	6.014e-13	23.45	7.055	7.333	7.308	7.19	7.2215	9.368	9.133	9.227	9.24267
252601_s_at		40S ribosomal protein S20 (RPS20A); Identical to 40S ribosomal protein S20-1 (RPS20C) [Arabidopsis Thaliana] (GB:P49200;GB:Q42168;GB:Q9FPI1;GB:Q9LDG8); similar to 40S ribosomal protein S20 (RPS20C) [Arabidopsis thaliana] (TAIR:AT5G62300.2); similar to Os10g0170200 [Oryza sativa (japonica cultivar-group)] (GB:NP_001064232.1); similar to Os03g0249400 [Oryza sativa (japonica cultivar-group)] (GB:NP_…	multiple	2.019	492	4.05303	9.134	7.552e-11	1.596e-09	14.47	5.646	4.83	4.68	5.411	5.14175	7.693	6.835	6.955	7.161
261677_at		zinc finger (C3HC4-type RING finger) family protein; similar to membrane protein, putative [Arabidopsis thaliana] (TAIR:AT1G68820.1); similar to zinc finger (C3HC4-type RING finger) family protein [Arabidopsis thaliana] (TAIR:AT1G73950.1); similar to hypothetical protein [Trifolium pratense] (GB:BAE71207.1); similar to conserved hypothetical protein [Medicago truncatula] (GB:ABE90658.1); similar …	AT1G18470	2.017	493	4.04741	10.96	6.158e-13	2.208e-11	19.31	6.179	6.198	6.072	6.854	6.32575	8.289	8.424	8.315	8.34267
245143_at		similar to unknown protein [Arabidopsis thaliana] (TAIR:AT3G60890.1)	AT2G45450	2.016	494	4.04461	12.64	1.069e-14	6.366e-13	23.38	5.56	5.309	5.39	5.258	5.37925	7.469	7.506	7.212	7.39567
249372_at	AT5G40760.1	Encodes a cytosolic glucose-6-phosphate dehydrogenase that is insensitive to reduction by DTT and whose mRNA is expressed ubiquitously.	AT5G40760	2.016	495	4.04461	10.02	6.891e-12	1.851e-10	16.88	4.784	4.545	5.474	5.728	5.13275	7.23	7.058	7.156	7.148
264788_at		DNAJ heat shock protein, putative; similar to DNAJ heat shock N-terminal domain-containing protein (J11) [Arabidopsis thaliana] (TAIR:AT4G36040.1); similar to DnaJ-like protein [Phaseolus vulgaris] (GB:AAB36543.1); contains InterPro domain Heat shock protein DnaJ, N-terminal; (InterPro:IPR001623)	AT2G17880	2.015	496	4.04181	8.98	1.158e-10	2.325e-09	14.04	5.927	4.961	5.597	5.149	5.4085	7.564	7.098	7.608	7.42333
262713_at		similar to unknown protein [Arabidopsis thaliana] (TAIR:AT1G56080.1); similar to putative protein [Avicennia marina] (GB:AAV33647.1); contains domain PAH2 domain (SSF47762)	AT1G16520	2.013	497	4.03621	10.87	7.667e-13	2.686e-11	19.09	6.628	6.599	6.159	6.348	6.4335	8.35	8.522	8.468	8.44667
266256_at		60S acidic ribosomal protein P2 (RPP2B); Identical to 60S acidic ribosomal protein P2-2 (RPP2B) [Arabidopsis Thaliana] (GB:Q9SLF7;GB:Q8LB03); similar to 60S acidic ribosomal protein P2 (RPP2A) [Arabidopsis thaliana] (TAIR:AT2G27720.1); similar to 60s acidic ribosomal protein-like protein [Solanum tuberosum] (GB:ABA40434.1); contains InterPro domain Ribosomal protein 60S; (InterPro:IPR001813)	AT2G27710	2.012	498	4.03341	11.45	1.798e-13	7.377e-12	20.55	4.592	4.812	5.364	5.132	4.975	7.404	6.756	6.8	6.98667
245004_at	ATCG00300.1, YCF9	encodes PsbZ, which is a subunit of photosystem II. In Chlamydomonas, this protein has been shown to be essential in the interaction between PS II and the light harvesting complex II., encodes PsbZ, which is a subunit of photosystem II. In Chlamydomonas, this protein has been shown to be essential in the interaction between PS II and the light harvesting complex II.	ATCG00300	2.012	499	4.03341	8.601	3.342e-10	5.95e-09	12.98	4.473	5.049	5.118	4.69	4.8325	6.466	7.149	6.916	6.84367
244993_s_at	ATCG01000.1, YCF1.1, ATCG01000.1, YCF1.1, ATCG01130.1, YCF1.2, ATCG01130.1, YCF1.2	Identical to Putative membrane protein ycf1 (ycf1-B) [Arabidopsis Thaliana] (GB:P56785); similar to hypothetical chloroplast RF1 [Citrus sinensis] (GB:YP_740535.1); similar to hypothetical chloroplast RF1 [Citrus sinensis] (GB:YP_740523.1); contains InterPro domain Ycf1; (InterPro:IPR008896), Identical to Putative membrane protein ycf1 (ycf1-B) [Arabidopsis Thaliana] (GB:P56785); similar to hypot…	multiple	2.008	500	4.02224	8.934	1.317e-10	2.603e-09	13.92	5.56	6.532	5.135	5.881	5.777	7.312	7.958	8.086	7.78533
257869_at		ER lumen protein retaining receptor family protein; similar to ER lumen protein retaining receptor family protein [Arabidopsis thaliana] (TAIR:AT4G38790.1); similar to ER lumen retaining receptor family-like protein [Solanum tuberosum] (GB:ABB02637.1); contains InterPro domain ER lumen protein retaining receptor; (InterPro:IPR000133)	AT3G25160	2.006	501	4.01667	11.2	3.372e-13	1.29e-11	19.92	6.814	6.757	5.64	6.712	6.48075	8.884	8.277	8.299	8.48667
258570_at	PPCK2	Encodes a second Arabidopsis phosphoenolpyruvate carboxylase kinase gene product with a different expression pattern from PPCK1. Expression of the gene is upregulated by exposure of the plant to light.	AT3G04530	2.006	502	4.01667	8.443	5.224e-10	8.892e-09	12.53	8.453	8.633	7.832	9.698	8.654	10.4	10.7	10.87	10.6567
261362_s_at		60S ribosomal protein L35a (RPL35aB); Identical to 60S ribosomal protein L35a-4 (RPL35AD) [Arabidopsis Thaliana] (GB:P51422;GB:Q9M049); Identical to 60S ribosomal protein L35a-2 (RPL35AB) [Arabidopsis Thaliana] (GB:Q9FZH0); similar to 60S ribosomal protein L35a (RPL35aD) [Arabidopsis thaliana] (TAIR:AT3G55750.1); similar to ribosomal protein L33 [Castanea sativa] (GB:AAK25760.1); contains InterPr…	multiple	2.004	503	4.01111	10.85	7.997e-13	2.793e-11	19.05	4.926	4.906	5.317	5.561	5.1775	7.253	7.136	7.154	7.181
267086_at		pentatricopeptide (PPR) repeat-containing protein; similar to UDP-glucoronosyl/UDP-glucosyl transferase family protein [Arabidopsis thaliana] (TAIR:AT1G05670.1); similar to Os07g0671200 [Oryza sativa (japonica cultivar-group)] (GB:NP_001060597.1); similar to Os10g0495200 [Oryza sativa (japonica cultivar-group)] (GB:NP_001064949.1); similar to putative chloroplast RNA processing protein [Oryza sat…	AT2G32630	2.004	504	4.01111	8.699	2.538e-10	4.672e-09	13.26	5.038	6.202	5.399	5.736	5.59375	8.121	7.393	7.277	7.597
261041_at	AT1G17440.1	transcription initiation factor IID (TFIID) subunit A family protein; similar to TAFII58 (tata-associated factor II 58) [Arabidopsis thaliana] (TAIR:AT3G10070.1); similar to Histone-fold [Medicago truncatula] (GB:ABE92437.1); contains InterPro domain Histone-fold; (InterPro:IPR009072); contains InterPro domain Transcription initiation factor TFIID; (InterPro:IPR003228); contains InterPro domain H…	AT1G17440	2.003	505	4.00833	10.85	8.159e-13	2.841e-11	19.03	6.793	6.747	6.201	7.051	6.698	8.298	8.821	8.984	8.701
245012_at	ATCG00440.1, NDHC	Encodes NADH dehydrogenase D3 subunit of the chloroplast NAD(P)H dehydrogenase complex, Encodes NADH dehydrogenase D3 subunit of the chloroplast NAD(P)H dehydrogenase complex	ATCG00440	2.002	506	4.00555	10.09	5.717e-12	1.573e-10	17.07	5.297	5.04	4.702	5.444	5.12075	6.872	6.994	7.501	7.12233
245024_at	ATCG00120.1, ATPA	Encodes the ATPase alpha subunit, which is a subunit of ATP synthase and part of the CF1 portion which catalyzes the conversion of ADP to ATP using the proton motive force. This complex is located in the thylakoid membrane of the chloroplast., Encodes the ATPase alpha subunit, which is a subunit of ATP synthase and part of the CF1 portion which catalyzes the conversion of ADP to ATP using the pro…	ATCG00120	2.001	507	4.00277	6.227	3.671e-07	3.367e-06	5.963	5.727	6.844	6.65	4.751	5.993	7.557	8.005	8.42	7.994
246115_at		chloroplast outer membrane protein, putative; similar to ATTOC120 (Arabidopsis thaliana translocon outer complex protein 120), GTP binding / protein translocase [Arabidopsis thaliana] (TAIR:AT3G16620.1); similar to AIG1 [Medicago truncatula] (GB:ABE78362.1); similar to Os12g0197400 [Oryza sativa (japonica cultivar-group)] (GB:NP_001066359.1); similar to AIG1 family protein, expressed [Oryza sativ…	AT5G20300	2	508	4	8.64	2.997e-10	5.416e-09	13.09	6.764	7.832	6.635	6.577	6.952	8.946	8.899	9.011	8.952
259710_at		aminotransferase class I and II family protein; similar to AAT/ATAAT/MEE17 (maternal effect embryo arrest 17), aspartate transaminase [Arabidopsis thaliana] (TAIR:AT2G22250.3); similar to Os09g0453800 [Oryza sativa (japonica cultivar-group)] (GB:NP_001063347.1); similar to putative asparate aminotransferase [Hordeum vulgare] (GB:BAE86874.1); contains InterPro domain 1-aminocyclopropane-1-carboxyl…	AT1G77670	1.999	509	3.99723	10.46	2.168e-12	6.675e-11	18.05	6.197	5.685	6.982	6.016	6.22	8.527	8.278	7.85	8.21833
257581_s_at		AP2 domain-containing transcription factor, putative; similar to AP2 domain-containing transcription factor, putative [Arabidopsis thaliana] (TAIR:AT1G51120.1); similar to Os01g0141000 [Oryza sativa (japonica cultivar-group)] (GB:NP_001041982.1); similar to RAV-like DNA-binding protein [Glycine max] (GB:AAZ66389.1); contains InterPro domain Pathogenesis-related transcriptional factor and ERF; (In…	multiple	1.998	510	3.99446	10.51	1.923e-12	6.002e-11	18.17	4.541	3.723	4.593	4.121	4.2445	5.933	6.306	6.487	6.242
266184_s_at	ATPT2	phosphate transporter (AtPT2), phosphate transporter, putative; Identical to Inorganic phosphate transporter 1-7 (AtPht1;7) (H(+)/Pi cotransporter) (PHT1-7) [Arabidopsis Thaliana] (GB:Q494P0;GB:Q9M1T0); similar to PHT2 (phosphate transporter 2), carbohydrate transporter/ phosphate transporter/ sugar porter [Arabidopsis thaliana] (TAIR:AT5G43370.1); similar to ATPT2 (PHOSPHATE TRANSPORTER 2), carb…	multiple	1.998	511	3.99446	6.886	4.992e-08	5.6e-07	7.957	10.25	10.3	9.722	10.42	10.173	12.12	12.21	12.18	12.17
265822_at	ATSLY1	member of SLY1 Gene Family	AT2G17980	1.997	512	3.99169	11	5.52e-13	2.008e-11	19.42	6.309	6.558	6.656	6.743	6.5665	8.718	8.241	8.731	8.56333
256305_at	AT1G30400.1, ATMRP1	glutathione S-conjugate transporting ATPase (AtMRP1) mRNA. The expression of this gene is upregulated by herbicide safeners such as benoxacor and fenclorim., glutathione S-conjugate transporting ATPase (AtMRP1) mRNA. The expression of this gene is upregulated by herbicide safeners such as benoxacor and fenclorim.	AT1G30400	1.991	513	3.97512	8.287	8.152e-10	1.327e-08	12.08	6.616	7.219	7.371	7.49	7.174	9.205	9.175	9.116	9.16533
250841_at		spermidine synthase-related / putrescine aminopropyltransferase-related; similar to unknown protein [Arabidopsis thaliana] (TAIR:AT2G31740.1); similar to Os08g0520400 [Oryza sativa (japonica cultivar-group)] (GB:NP_001062267.1); similar to Os04g0379300 [Oryza sativa (japonica cultivar-group)] (GB:NP_001052588.1); similar to unnamed protein product [Homo sapiens] (GB:BAB55240.1); contains InterPro…	AT5G04610	1.989	514	3.96962	13.01	4.552e-15	3.109e-13	24.24	5.809	5.5	5.947	5.818	5.7685	7.642	7.537	8.093	7.75733
263930_at		integral membrane Yip1 family protein; similar to integral membrane Yip1 family protein [Arabidopsis thaliana] (TAIR:AT3G52760.1); similar to Protein of unknown function DUF649 [Medicago truncatula] (GB:ABE77839.1); contains InterPro domain Yip1 domain; (InterPro:IPR006977)	AT2G36300	1.989	515	3.96962	12.62	1.123e-14	6.64e-13	23.33	8.223	8.53	8.05	8.445	8.312	10.31	10.29	10.3	10.3
263535_at		similar to Os01g0766400 [Oryza sativa (japonica cultivar-group)] (GB:NP_001044356.1)	AT2G24970	1.989	516	3.96962	7.621	5.628e-09	7.804e-08	10.14	3.734	3.83	3.839	4.196	3.89975	5.539	5.919	6.208	5.88867
246884_at		ChaC-like family protein; similar to ChaC-like family protein [Arabidopsis thaliana] (TAIR:AT4G31290.1); similar to ChaC-like family protein-like [Solanum tuberosum] (GB:ABB87104.1); similar to meloidogyne-induced (GB:ABA46779.1); contains InterPro domain ChaC-like protein; (InterPro:IPR006840)	AT5G26220	1.988	517	3.96687	9.603	2.104e-11	5e-10	15.76	10.05	10.06	9.424	10.74	10.0685	11.96	12.11	12.1	12.0567
247311_at		DNA-directed DNA polymerase delta catalytic subunit, putative (POLD1); Identical to DNA polymerase delta catalytic subunit (EC 2.7.7.7) (POLD1) [Arabidopsis Thaliana] (GB:Q9LVN7); similar to ATREV3 (Arabidopsis thaliana recovery protein 3), DNA binding [Arabidopsis thaliana] (TAIR:AT1G67500.1); similar to DNA polymerase delta subunit [Chlorella pyrenoidosa] (GB:BAE48221.1); similar to DNA polymer…	AT5G63960	1.986	518	3.96137	8.411	5.731e-10	9.669e-09	12.44	5.491	5.668	4.218	5.518	5.22375	6.6	7.172	7.857	7.20967
262197_at	AT1G53910.1	encodes a member of the ERF (ethylene response factor) subfamily B-2 of ERF/AP2 transcription factor family (RAP2.12). The protein contains one AP2 domain. There are 5 members in this subfamily including RAP2.2 AND RAP2.12.	AT1G53910	1.985	519	3.95863	9.814	1.196e-11	3.029e-10	16.33	7.689	7.797	7.351	7.942	7.69475	9.799	9.638	9.6	9.679
245722_at		sec34-like family protein; similar to Subunit of cis-Gol (GB:CAL52453.1); similar to Os08g0451000 [Oryza sativa (japonica cultivar-group)] (GB:NP_001061944.1); contains InterPro domain Sec34-like protein; (InterPro:IPR007265)	AT1G73430	1.984	520	3.95588	8.365	6.537e-10	1.087e-08	12.31	4.784	4.592	4.119	5.48	4.74375	6.88	6.584	6.718	6.72733
261644_s_at	AT1G27840.1, AT1G27840.1	transducin family protein / WD-40 repeat family protein; similar to ATCSA-1, nucleotide binding [Arabidopsis thaliana] (TAIR:AT1G27840.1); similar to putative cockayne syndrome 1 homolog [Oryza sativa (japonica cultivar-group)] (GB:BAD16204.1); contains InterPro domain WD-40 repeat; (InterPro:IPR001680); contains InterPro domain WD40-like; (InterPro:IPR011046), ATCSA-1; nucleotide binding; simila…	multiple	1.983	521	3.95314	10.8	9.282e-13	3.151e-11	18.9	5.893	6.375	6.326	5.906	6.125	8.187	8.091	8.045	8.10767
246781_at	SFP1	Encodes a sugar-porter family protein that is induced during leaf senescence. The increase in its gene expression during leaf senescence is paralleled by an accumulation of monosaccharides.	AT5G27350	1.983	522	3.95314	8.634	3.046e-10	5.493e-09	13.07	5.071	4.598	5.434	5.7	5.20075	6.691	7.554	7.305	7.18333
248043_s_at	AT5G56010.1, HSP81-3	heat shock protein 81-4 (HSP81-4); similar to HSP81-1 (HEAT SHOCK PROTEIN 81-1), ATP binding / unfolded protein binding [Arabidopsis thaliana] (TAIR:AT5G52640.1); similar to HSP81-2 (EARLY-RESPONSIVE TO DEHYDRATION 8), ATP binding [Arabidopsis thaliana] (TAIR:AT5G56030.1); similar to HSP81-3 (Heat shock protein 81-3), ATP binding [Arabidopsis thaliana] (TAIR:AT5G56010.1); similar to Heat shock co…	multiple	1.982	523	3.9504	11.03	5.095e-13	1.871e-11	19.5	8.868	8.776	9.132	9.691	9.11675	11.39	10.8	11.11	11.1
264796_at	AT1G08680.1, ZIGA4	A member of ARF GAP domain (AGD), A thaliana has 15 members, grouped into four classes. AGD14 belongs to the class 4, together with AGD15., A member of ARF GAP domain (AGD), A thaliana has 15 members, grouped into four classes. AGD14 belongs to the class 4, together with AGD15.	AT1G08680	1.98	524	3.94493	12.21	2.922e-14	1.522e-12	22.37	7.172	7.535	7.287	7.352	7.3365	8.992	9.439	9.519	9.31667
260257_at		dolichol phosphate-mannose biosynthesis regulatory protein-related; similar to putative dolichol-phosphate (beta-D) mannosyltransferase 2 [Oryza sativa (japonica cultivar-group)] (GB:BAD10255.1); contains InterPro domain Dolichol phosphate-mannose biosynthesis regulatory; (InterPro:IPR009914)	AT1G74340	1.979	525	3.9422	8.581	3.535e-10	6.245e-09	12.92	4.481	4.911	5.514	5.281	5.04675	7.124	6.939	7.014	7.02567
263157_at	ALDH7B4, AT1G54100.1	Aldehyde dehydrogenase, Aldehyde dehydrogenase	AT1G54100	1.976	526	3.93401	12.72	8.761e-15	5.445e-13	23.58	8.745	8.994	9.032	9.73	9.12525	11.05	11.18	11.08	11.1033
257615_at		octicosapeptide/Phox/Bem1p (PB1) domain-containing protein; similar to octicosapeptide/Phox/Bem1p (PB1) domain-containing protein [Arabidopsis thaliana] (TAIR:AT1G70640.1); similar to PB1 domain, putative [Oryza sativa (japonica cultivar-group)] (GB:AAX96259.1); contains InterPro domain Octicosapeptide/Phox/Bem1p; (InterPro:IPR000270)	AT3G26510	1.976	527	3.93401	7.814	3.198e-09	4.662e-08	10.71	5.994	6.636	6.722	7.216	6.642	8.357	8.633	8.864	8.618
264848_at		similar to Os08g0511800 [Oryza sativa (japonica cultivar-group)] (GB:NP_001062215.1)	AT2G17350	1.974	528	3.92856	9.873	1.021e-11	2.653e-10	16.49	5.152	5.957	5.502	5.373	5.496	7.597	7.201	7.613	7.47033
256144_at		guanine nucleotide-binding family protein / activated protein kinase C receptor, putative / RACK, putative; similar to guanine nucleotide-binding family protein / activated protein kinase C receptor (RACK1) [Arabidopsis thaliana] (TAIR:AT3G18130.1); similar to Guanine nucleotide-binding protein subunit beta-like protein (GB:Q39336); contains InterPro domain WD-40 repeat; (InterPro:IPR001680)	AT1G48630	1.972	529	3.92312	8.669	2.76e-10	5.045e-09	13.17	5.836	6.933	6.822	6.818	6.60225	8.809	8.277	8.638	8.57467
262928_at		F-box family protein; similar to F-box family protein [Arabidopsis thaliana] (TAIR:AT1G65740.1); similar to Cyclin-like F-box [Medicago truncatula] (GB:ABE79226.1); contains InterPro domain Cyclin-like F-box; (InterPro:IPR001810); contains InterPro domain Protein of unknown function DUF295; (InterPro:IPR005174)	AT1G65760	1.971	530	3.9204	8.561	3.739e-10	6.561e-09	12.87	6.139	6.227	6.011	5.853	6.0575	8.717	7.462	7.908	8.029
262729_at	AT1G75840.1	Belongs to the plant-specific ROP group of Rho GTPases; localized to the plasma membrane of tips of root hairs; involved in polar growth control.	AT1G75840	1.971	531	3.9204	8.305	7.745e-10	1.266e-08	12.13	5.846	6.793	5.359	6.288	6.0715	8.014	8.077	8.037	8.04267
252348_at		senescence-associated protein, putative; similar to germination protein-related [Arabidopsis thaliana] (TAIR:AT3G29970.1); similar to HvB12D [Hordeum vulgare subsp. vulgare] (GB:CAA54065.1); contains InterPro domain B12D; (InterPro:IPR010530)	AT3G48140	1.969	532	3.91497	15.94	9.522e-18	1.529e-15	30.41	9.384	9.209	9.628	9.735	9.489	11.46	11.42	11.49	11.4567
253139_at	AKR2	ankyrin repeat-containing protein 2 (AKR2) mRNA, complete	AT4G35450	1.966	533	3.90683	14.28	2.804e-16	2.745e-14	27.03	7.768	7.734	7.699	8.069	7.8175	9.506	9.878	9.966	9.78333
253814_at		unknown protein	AT4G28290	1.964	534	3.90142	8.815	1.832e-10	3.477e-09	13.58	8.394	8.937	8.957	9.788	9.019	11.03	10.95	10.96	10.98
258722_at		pathogenesis-related protein, putative; similar to allergen V5/Tpx-1-related family protein [Arabidopsis thaliana] (TAIR:AT5G02730.1); similar to Pathogenesis-related protein PRB1-3 precursor (PR-1B) (HV-8) (GB:P35793); similar to Pathogenesis-related protein 1 precursor (GB:Q05968); contains InterPro domain Ves allergen; (InterPro:IPR002413); contains InterPro domain Allergen V5/Tpx-1 related; (…	AT3G09590	1.962	535	3.89602	13.43	1.763e-15	1.363e-13	25.19	8.059	8.249	7.735	8.43	8.11825	10.38	9.957	9.903	10.08
246940_at		phosphate translocator-related; similar to phosphate translocator-related [Arabidopsis thaliana] (TAIR:AT5G11230.1); similar to Protein of unknown function DUF250 [Medicago truncatula] (GB:ABE88491.1); contains InterPro domain Protein of unknown function DUF250; (InterPro:IPR004853)	AT5G25400	1.962	536	3.89602	11.51	1.549e-13	6.52e-12	20.7	6.102	6.859	6.603	6.525	6.52225	8.464	8.634	8.355	8.48433
265373_at		replication protein, putative; similar to replication protein, putative [Arabidopsis thaliana] (TAIR:AT5G45400.1); similar to Os02g0776800 [Oryza sativa (japonica cultivar-group)] (GB:NP_001048287.1); similar to replication protein A 70kDa [Oryza sativa (japonica cultivar-group)] (GB:BAB40712.1); similar to RPA 70kDa subunit [Pisum sativum] (GB:AAQ23194.1); contains InterPro domain Nucleic acid-b…	AT2G06510	1.962	537	3.89602	9.277	5.111e-11	1.122e-09	14.87	5.801	6.76	6.26	5.756	6.14425	7.889	8.337	8.093	8.10633
261109_at	CKX5	This gene used to be called AtCKX6. It encodes a protein whose sequence is similar to cytokinin oxidase/dehydrogenase, which catalyzes the degradation of cytokinins.	AT1G75450	1.959	538	3.88792	9.723	1.527e-11	3.761e-10	16.08	6.133	6.186	6.027	6.022	6.092	7.978	8.013	8.161	8.05067
263469_at	ATCHX21	member of Putative Na+/H+ antiporter family	AT2G31910	1.958	539	3.88523	9.306	4.717e-11	1.044e-09	14.95	8.311	8.171	6.748	7.984	7.8035	9.588	9.859	9.836	9.761
267640_at	COP1	Represses photomorphogenesis and induces skotomorphogenesis in the dark. Contains a ring finger zinc-binding motif, a coiled-coil domain, and several WD-40 repeats, similar to G-beta proteins. The C-terminus has homology to TAFII80, a subunit of the TFIID component of the RNA polymerase II of Drosophila. Nuclear localization in the dark and cytoplasmic in the light.	AT2G32950	1.957	540	3.88254	9.246	5.556e-11	1.207e-09	14.78	6.297	5.013	4.925	4.974	5.30225	7.516	6.931	7.332	7.25967
251430_at		DNA-binding bromodomain-containing protein; similar to DNA-binding bromodomain-containing protein [Arabidopsis thaliana] (TAIR:AT2G44430.1); similar to Os08g0510700 [Oryza sativa (japonica cultivar-group)] (GB:NP_001062208.1); similar to chromosome scaffold protein p85 [Moneuplotes crassus] (GB:AAN75020.1); contains InterPro domain Bromodomain; (InterPro:IPR001487)	AT3G60110	1.956	541	3.87985	13.53	1.417e-15	1.115e-13	25.41	3.667	3.456	3.401	3.888	3.603	5.499	5.429	5.749	5.559
246743_at		F-box family protein; similar to unknown protein [Arabidopsis thaliana] (TAIR:AT1G13780.1); similar to Cyclin-like F-box; FBD [Medicago truncatula] (GB:ABE80758.1); contains InterPro domain FBD-like; (InterPro:IPR006566); contains InterPro domain Cyclin-like F-box; (InterPro:IPR001810); contains InterPro domain FBD; (InterPro:IPR013596); contains InterPro domain Leucine-rich repeat 2; (InterPro:I…	AT5G27750	1.954	542	3.87447	9.789	1.279e-11	3.209e-10	16.26	5.596	6.353	5.556	6.203	5.927	8.597	7.596	7.45	7.881
250825_at		nucleolar matrix protein-related; similar to nucleolar matrix protein-related [Arabidopsis thaliana] (TAIR:AT2G27750.1); similar to hypothetical protein [Trifolium pratense] (GB:BAE71277.1); contains InterPro domain Surfeit locus 6; (InterPro:IPR007019)	AT5G05210	1.952	543	3.86911	10.35	2.941e-12	8.677e-11	17.74	5.627	5.522	5.779	6.232	5.79	7.69	7.467	8.069	7.742
252193_at		Member of the R2R3 factor gene family.	AT3G50060	1.952	544	3.86911	7.918	2.366e-09	3.545e-08	11.01	6.109	7.452	6.183	6.841	6.64625	8.56	8.56	8.675	8.59833
252563_at	ATEXLA1	member of EXPANSIN-LIKE. Naming convention from the Expansin Working Group (Kende et al, 2004. Plant Mol Bio)	AT3G45970	1.952	545	3.86911	5.677	1.968e-06	1.495e-05	4.291	3.718	4.076	3.878	4.391	4.01575	5.835	6.381	5.689	5.96833
254182_at		similar to unknown protein [Arabidopsis thaliana] (TAIR:AT1G22882.1); similar to Os01g0876400 [Oryza sativa (japonica cultivar-group)] (GB:NP_001044969.1); similar to membrane protein CH1-like [Oryza sativa (japonica cultivar-group)] (GB:BAB92455.1); contains InterPro domain Galactose-binding like; (InterPro:IPR008979); contains InterPro domain Sad1/UNC-like, C-terminal; (InterPro:IPR012919)	AT4G23950	1.951	546	3.86642	11.69	1.009e-13	4.502e-12	21.13	8.352	8.157	8.643	8.814	8.4915	10.16	10.73	10.43	10.44
266476_at		similar to unknown protein [Arabidopsis thaliana] (TAIR:AT2G20562.1); similar to hypothetical protein MtrDRAFT_AC135231g3v1 [Medicago truncatula] (GB:ABE82887.1)	AT2G31090	1.948	547	3.85839	14.39	2.24e-16	2.25e-14	27.26	6.819	6.6	6.843	7.099	6.84025	8.914	8.699	8.752	8.78833
257217_at	ATPPC3	One of four genes encoding phosphoenolpyruvate carboxylase, its mRNA is most abundantly expressed in roots and siliques.	AT3G14940	1.948	548	3.85839	11.65	1.121e-13	4.955e-12	21.02	6.329	6.61	6.578	6.966	6.62075	8.748	8.518	8.44	8.56867
257970_at		similar to unknown protein [Arabidopsis thaliana] (TAIR:AT5G40510.1); similar to Clostridium pasteurianum ferredoxin homolog [Solanum tuberosum] (GB:AAB33256.1); contains InterPro domain Thioredoxin-like fold; (InterPro:IPR012336); contains InterPro domain Sucraseferredoxin-like; (InterPro:IPR009737); contains InterPro domain Thioredoxin fold; (InterPro:IPR012335)	AT3G27570	1.948	549	3.85839	11.49	1.652e-13	6.866e-12	20.63	5.672	5.903	6.262	5.811	5.912	7.377	8.023	8.18	7.86
264040_at	ACR5, AT2G03730.1	Member of a small family of ACT domain containing proteins. ACT domains are thought to be involved in amino acid binding., Member of a small family of ACT domain containing proteins. ACT domains are thought to be involved in amino acid binding.	AT2G03730	1.948	550	3.85839	8.437	5.322e-10	9.053e-09	12.51	6.268	6.516	7.033	5.726	6.38575	8.26	8.412	8.331	8.33433
260195_at		unknown protein	AT1G67540	1.947	551	3.85572	11.27	2.835e-13	1.102e-11	20.09	7.314	7.496	7.698	7.452	7.49	9.427	9.261	9.624	9.43733
257448_s_at		similar to unknown protein [Arabidopsis thaliana] (TAIR:AT3G45800.1), similar to unknown protein [Arabidopsis thaliana] (TAIR:AT2G11620.1); contains InterPro domain Conserved hypothetical protein 1589, plant; (InterPro:IPR006476)	multiple	1.947	552	3.85572	7.368	1.186e-08	1.531e-07	9.396	4.851	4.659	4.336	4.494	4.585	7.942	5.604	6.049	6.53167
261211_at	AT1G12780.1	Encodes a UDP-glucose epimerase that catalyzes the interconversion of the sugar nucleotides UDP-glucose UDP-galactose via a UDP-4-keto-hexose intermediate. Responsive to stress.	AT1G12780	1.947	553	3.85572	7.339	1.294e-08	1.657e-07	9.309	10.41	10.19	9.719	10.75	10.2673	11.91	12.33	12.4	12.2133
263850_at		similar to unknown protein [Arabidopsis thaliana] (TAIR:AT5G35870.1); similar to Os12g0498900 [Oryza sativa (japonica cultivar-group)] (GB:NP_001066815.1)	AT2G04480	1.946	554	3.85305	14.07	4.422e-16	4.134e-14	26.58	5.368	5.187	5.467	5.607	5.40725	7.209	7.423	7.429	7.35367
247580_at		rRNA processing protein-related; similar to unknown protein [Arabidopsis thaliana] (TAIR:AT1G47970.1); similar to hypothetical protein DDBDRAFT_0201701 [Dictyostelium discoideum AX4] (GB:XP_645916.1); similar to Os01g0526200 [Oryza sativa (japonica cultivar-group)] (GB:NP_001043227.1); contains InterPro domain TRAUB; (InterPro:IPR012617)	AT5G61330	1.945	555	3.85038	10.55	1.733e-12	5.445e-11	18.27	6.039	5.675	5.401	5.673	5.697	7.051	7.887	7.987	7.64167
260852_at		emp24/gp25L/p24 family protein; similar to emp24/gp25L/p24 family protein [Arabidopsis thaliana] (TAIR:AT1G09580.1); similar to Os06g0210100 [Oryza sativa (japonica cultivar-group)] (GB:NP_001057112.1); similar to Os02g0768200 [Oryza sativa (japonica cultivar-group)] (GB:NP_001048237.1); similar to emp24 protein [Hyacinthus orientalis] (GB:AAT08688.1); contains InterPro domain emp24/gp25L/p24; (I…	AT1G21900	1.943	556	3.84504	11.52	1.523e-13	6.421e-12	20.72	6.586	6.768	6.741	6.409	6.626	8.52	8.604	8.58	8.568
248227_at		similar to unknown protein [Arabidopsis thaliana] (TAIR:AT5G38760.1); similar to pollen coat protein [Brassica oleracea] (GB:CAA63531.1); contains InterPro domain Late embryogenesis abundant protein; (InterPro:IPR004238)	AT5G53820	1.942	557	3.84238	8.903	1.434e-10	2.8e-09	13.83	9.653	9.903	8.835	9.701	9.523	11.29	11.49	11.62	11.4667
247287_at		similar to unknown protein [Arabidopsis thaliana] (TAIR:AT3G19920.1); similar to hypothetical protein [Trifolium pratense] (GB:BAE71289.1)	AT5G64230	1.941	558	3.83972	13.74	9.068e-16	7.632e-14	25.86	7.213	7.359	6.762	6.633	6.99175	8.809	8.9	9.089	8.93267
250127_at		similar to unknown protein [Arabidopsis thaliana] (TAIR:AT3G07470.1); similar to hypothetical protein [Nicotiana tabacum] (GB:CAI84656.1); contains InterPro domain Protein of unknown function DUF538; (InterPro:IPR007493)	AT5G16380	1.94	559	3.83706	10.33	3.038e-12	8.943e-11	17.71	5.455	6.259	5.869	6.512	6.02375	8.398	7.481	8.011	7.96333
253920_at		histone H2A, putative; Identical to Probable histone H2A.3 (HTA2) [Arabidopsis Thaliana] (GB:O81826;GB:Q8L8Z9); similar to RAT5 (RESISTANT TO AGROBACTERIUM TRANSFORMATION 5), DNA binding [Arabidopsis thaliana] (TAIR:AT5G54640.1); similar to Protein H2A.7 (wcH2A-4) (wcH2A-10) (GB:Q43312); similar to Os08g0427700 [Oryza sativa (japonica cultivar-group)] (GB:NP_001061844.1); contains InterPro domain…	AT4G27230	1.94	560	3.83706	7.309	1.411e-08	1.784e-07	9.222	5.369	5.372	5.635	4.333	5.17725	7.424	7.004	6.923	7.117
251124_s_at	AT5G01040.1	putative laccase, a member of laccase family of genes (17 members in Arabidopsis)., putative laccase, a member of laccase family of genes (17 members in Arabidopsis).	multiple	1.938	561	3.83174	9.445	3.225e-11	7.364e-10	15.33	6.99	7.555	6.715	7.674	7.2335	9.1	9.19	9.224	9.17133
247795_at		zinc finger (CCCH-type) family protein; similar to CZF1/ZFAR1 [Arabidopsis thaliana] (TAIR:AT2G40140.2); similar to Cys-3-His zinc finger protein [Capsicum annuum] (GB:ABI30334.1); contains InterPro domain Ankyrin; (InterPro:IPR002110); contains InterPro domain Zinc finger, CCCH-type; (InterPro:IPR000571)	AT5G58620	1.937	562	3.82909	9.08	8.784e-11	1.821e-09	14.32	7.856	8.217	6.654	7.838	7.64125	9.307	9.774	9.653	9.578
261726_at		similar to unknown protein [Arabidopsis thaliana] (TAIR:AT4G38390.1); similar to unknown protein [Arabidopsis thaliana] (TAIR:AT1G20550.1); similar to OSJNBb0078D11.5 [Oryza sativa (japonica cultivar-group)] (GB:CAE01922.2); similar to putative auxin-independent growth promoter [Oryza sativa (japonica cultivar-group)] (GB:BAD10226.1); similar to axi 1 [Nicotiana tabacum] (GB:CAA56570.1); contains…	AT1G76270	1.936	563	3.82643	9.805	1.225e-11	3.093e-10	16.3	5.688	6.048	6.25	5.872	5.9645	7.539	8.066	8.095	7.9
264787_at	ERD7	Identified as drought-inducible gene by differential hybridization. Upregulated by high light, drought, cold and salt stress determined by microarray analysis.	AT2G17840	1.935	564	3.82378	12.36	2.065e-14	1.114e-12	22.72	8.301	8.431	8.193	8.648	8.39325	10.17	10.31	10.51	10.33
250901_at	AT5G03530.1, ATRAB, AT5G03530.1, ATRAB	ATRAB ALPHA (Arabidopsis Rab GTPase homolog C2a); GTP binding; similar to AtRABC2b/AtRab18C (Arabidopsis Rab GTPase homolog C2b), GTP binding [Arabidopsis thaliana] (TAIR:AT3G09910.1); similar to RAB1X [Lotus japonicus] (GB:CAA98163.1); contains InterPro domain Small GTP-binding protein domain; (InterPro:IPR005225); contains InterPro domain Ras small GTPase, Rab type; (InterPro:IPR003579); contai…	AT5G03530	1.935	565	3.82378	10.33	3.097e-12	9.091e-11	17.69	4.67	4.468	3.93	4.229	4.32425	6.227	6.21	6.339	6.25867
251952_at		histone H2B, putative; Identical to Putative histone H2B.8 (HTB6) [Arabidopsis Thaliana] (GB:Q9LFF6); similar to histone H2B, putative [Arabidopsis thaliana] (TAIR:AT2G37470.1); similar to Probable histone H2B.3 (GB:Q1SU99); contains InterPro domain Histone-fold; (InterPro:IPR009072); contains InterPro domain Histone core; (InterPro:IPR007125); contains InterPro domain Histone-fold/TFIID-TAF/NF-Y…	AT3G53650	1.935	566	3.82378	7.613	5.765e-09	7.965e-08	10.12	6.094	6.687	6.193	6.921	6.47375	8.131	8.379	8.718	8.40933
253373_at	LKR, SDH, LKR, SDH, LKR, SDH	LKR (SACCHAROPINE DEHYDROGENASE); Identical to Alpha-aminoadipic semialdehyde synthase (LKR/SDH) (cAt-LKR/SDH) [Includes: Lysine ketoglutarate reductase (EC 1.5.1.8) (LKR); Saccharopine dehydrogenase (EC 1.5.1.9) (SDH) (cAt-SDH)] (LKR/SDH) [Arabidopsis Thaliana] (GB:Q9SMZ4;GB:O04155;GB:O04156;GB:O04884;GB:Q7DM71;GB:Q947M5;GB:Q94BT4); similar to bifunctional lysine-ketoglutarate reductase/saccharo…	AT4G33150	1.934	567	3.82113	13.4	1.896e-15	1.451e-13	25.12	9.597	9.444	9.65	9.775	9.6165	11.55	11.53	11.58	11.5533
260222_at		galactosyl transferase GMA12/MNN10 family protein; Identical to Putative glycosyltransferase 5 (EC 2.4.-.-) (AtGT5) (GT5) [Arabidopsis Thaliana] (GB:Q9CA75); similar to galactosyl transferase GMA12/MNN10 family protein [Arabidopsis thaliana] (TAIR:AT1G18690.1); similar to galactosyl transferase GMA12/MNN10 family protein [Arabidopsis thaliana] (TAIR:AT5G07720.1); similar to putative glycosyltrans…	AT1G74380	1.934	568	3.82113	11.94	5.506e-14	2.656e-12	21.74	7.804	8.172	8.122	8.591	8.17225	10.05	10.13	10.14	10.1067
266772_s_at		heat shock protein-related; similar to heat shock protein-related [Arabidopsis thaliana] (TAIR:AT4G16540.1); similar to hypothetical protein 25.t00003 [Brassica oleracea] (GB:ABD64966.1); contains InterPro domain HSP20-like chaperone; (InterPro:IPR008978); contains InterPro domain Heat shock protein Hsp20; (InterPro:IPR002068), heat shock protein-related; similar to heat shock protein-related [Ar…	multiple	1.933	569	3.81848	6.997	3.586e-08	4.169e-07	8.288	5.179	5.68	4.538	6.563	5.49	8.025	7.182	7.063	7.42333
262683_at		family II extracellular lipase 5 (EXL5); similar to EXL4 (extracellular lipase 4), acyltransferase/ carboxylic ester hydrolase/ lipase [Arabidopsis thaliana] (TAIR:AT1G75910.1); similar to Lipolytic enzyme, G-D-S-L [Medicago truncatula] (GB:ABE88162.1); contains InterPro domain Lipolytic enzyme, G-D-S-L; (InterPro:IPR001087)	AT1G75920	1.932	570	3.81584	10.81	8.849e-13	3.026e-11	18.95	4.126	4.716	4.054	4.393	4.32225	5.539	6.613	6.612	6.25467
245648_at		similar to unknown protein [Arabidopsis thaliana] (TAIR:AT1G35100.1)	AT1G24938	1.931	571	3.81319	8.231	9.59e-10	1.542e-08	11.92	7.038	6.224	5.938	6.036	6.309	8.295	8.169	8.257	8.24033
263374_at		DNAJ heat shock family protein; similar to DNAJ heat shock family protein [Arabidopsis thaliana] (TAIR:AT4G28480.1); similar to Heat shock protein DnaJ [Medicago truncatula] (GB:ABE89016.1); contains InterPro domain HSP40/DnaJ peptide-binding; (InterPro:IPR008971); contains InterPro domain Chaperone DnaJ, C-terminal; (InterPro:IPR002939); contains InterPro domain Heat shock protein DnaJ; (InterPr…	AT2G20560	1.93	572	3.81055	6.626	1.094e-07	1.123e-06	7.172	7.509	6.653	7.667	8.213	7.5105	9.407	9.267	9.648	9.44067
252042_at		protein kinase family protein; similar to protein kinase family protein [Arabidopsis thaliana] (TAIR:AT1G28390.1); similar to unknown protein [Oryza sativa (japonica cultivar-group)] (GB:AAV31339.1); similar to Os05g0387700 [Oryza sativa (japonica cultivar-group)] (GB:NP_001055424.1); contains InterPro domain Protein kinase-like; (InterPro:IPR011009); contains InterPro domain Protein kinase; (Int…	AT3G51990	1.928	573	3.80527	15.05	5.617e-17	6.509e-15	28.64	7.961	7.862	8.073	8.081	7.99425	9.833	9.93	10.01	9.92433
251945_at	UXS1	Encodes an isoform of UDP-glucuronic acid decarboxylase, which is predicted to be membrane-bound by PSORT analysis. This enzyme produces UDP-xylose, which is a substrate for many cell wall carbohydrates including hemicellulose and pectin. UDP-xylose is also known to feedback regulate several cell wall biosynthetic enzymes.	AT3G53520	1.925	574	3.79737	8.149	1.213e-09	1.909e-08	11.68	6.127	7.035	6.417	6.037	6.404	8.593	8.209	8.184	8.32867
251366_at		F-box family protein; similar to F-box family protein [Arabidopsis thaliana] (TAIR:AT2G31470.1); similar to Probable disease resistance RPP8-like protein 2 (GB:Q9MAG6); contains InterPro domain Cyclin-like F-box; (InterPro:IPR001810); contains InterPro domain F-box associated type 3; (InterPro:IPR013187); contains InterPro domain F-box associated type 1; (InterPro:IPR006527)	AT3G61340	1.924	575	3.79474	7.857	2.826e-09	4.167e-08	10.83	5.152	5.348	4.504	4.704	4.927	7.456	6.692	6.404	6.85067
266072_at	AT2G18700.1, ATTPS11	Encodes an enzyme putatively involved in trehalose biosynthesis. The protein has a trehalose synthase (TPS)-like domain that may or may not be active as well as a trehalose phosphatase (TPP)-like domain., Encodes an enzyme putatively involved in trehalose biosynthesis. The protein has a trehalose synthase (TPS)-like domain that may or may not be active as well as a trehalose phosphatase (TPP)-lik…	AT2G18700	1.921	576	3.78685	12.66	1.012e-14	6.09e-13	23.44	7.366	7.446	7.8	7.314	7.4815	9.398	9.403	9.407	9.40267
249084_at		similar to Os05g0564000 [Oryza sativa (japonica cultivar-group)] (GB:NP_001056329.1)	AT5G44150	1.92	577	3.78423	7.536	7.22e-09	9.71e-08	9.894	4.475	5.822	5.24	5.349	5.2215	7.254	6.76	7.411	7.14167
253735_at	AT4G29160.1, AT4G29160.1	SNF7 family protein; similar to SNF7 family protein [Arabidopsis thaliana] (TAIR:AT2G19830.1); similar to Os09g0267600 [Oryza sativa (japonica cultivar-group)] (GB:NP_001062723.1); similar to SNF7 family protein, expressed [Oryza sativa (japonica cultivar-group)] (GB:ABA95683.2); similar to Os06g0608500 [Oryza sativa (japonica cultivar-group)] (GB:NP_001058040.1); contains InterPro domain Snf7; (…	AT4G29160	1.918	578	3.77899	6.022	6.861e-07	5.872e-06	5.339	6.498	6.465	5.642	7.08	6.42125	8.503	8.257	8.26	8.34
262793_at	AT1G13110.1, CYP71B7	member of CYP71B, member of CYP71B	AT1G13110	1.917	579	3.77637	8.535	4.033e-10	7.007e-09	12.79	5.197	4.906	5.752	5.107	5.2405	6.581	7.402	7.489	7.15733
248607_at	ATCP1	AtCP1 encodes a novel Ca2+-binding protein, which shares sequence similarities with calmodulins. The expression of AtCP1 is induced by NaCl.	AT5G49480	1.917	580	3.77637	7.014	3.402e-08	3.979e-07	8.34	8.183	8.837	8.46	9.699	8.79475	10.84	10.65	10.64	10.71
248616_at		DNAJ heat shock N-terminal domain-containing protein; similar to DNAJ heat shock N-terminal domain-containing protein / S-locus protein, putative [Arabidopsis thaliana] (TAIR:AT1G16680.1); similar to putative heat shock protein [Oryza sativa (japonica cultivar-group)] (GB:AAP46232.1); contains InterPro domain Heat shock protein DnaJ; (InterPro:IPR003095); contains InterPro domain Heat shock prote…	AT5G49580	1.916	581	3.77375	12.85	6.562e-15	4.24e-13	23.87	8.278	7.983	7.718	8.106	8.02125	9.667	10.17	9.969	9.93533
263106_at		zinc finger (CCCH-type) family protein / RNA recognition motif (RRM)-containing protein; similar to RNA recognition motif (RRM)-containing protein [Arabidopsis thaliana] (TAIR:AT3G52980.1); similar to Os08g0126700 [Oryza sativa (japonica cultivar-group)] (GB:NP_001060899.1); similar to RRM-containing protein-like [Oryza sativa (japonica cultivar-group)] (GB:BAC55605.1); contains InterPro domain N…	AT2G05160	1.915	582	3.77114	8.99	1.126e-10	2.268e-09	14.07	8.746	8.886	8.158	9.305	8.77375	10.32	10.9	10.84	10.6867
265718_at	AT2G03340.1, WRKY3	Encodes WRKY DNA-binding protein 3 (WRKY3)., Encodes WRKY DNA-binding protein 3 (WRKY3).	AT2G03340	1.912	583	3.7633	8.4	5.907e-10	9.914e-09	12.41	4.755	4.449	4.69	4.793	4.67175	5.496	6.998	7.257	6.58367
244998_at	ATCG00180.1, RPOC1	RNA polymerase beta' subunit-1, RNA polymerase beta' subunit-1	ATCG00180	1.908	584	3.75288	6.854	5.502e-08	6.113e-07	7.859	4.889	4.776	4.313	4.865	4.71075	6.303	6.889	6.662	6.618
262264_at		patched family protein; similar to patched family protein [Arabidopsis thaliana] (TAIR:AT4G38350.1); similar to hypothetical protein SNOG_13186 [Phaeosphaeria nodorum SN15] (GB:EAT79513.1); similar to hypothetical protein MG00819.4 [Magnaporthe grisea 70-15] (GB:XP_368425.1); similar to H0409D10.4 [Oryza sativa (indica cultivar-group)] (GB:CAH66746.1); contains InterPro domain Niemann-Pick C type…	AT1G42470	1.906	585	3.74769	10.92	6.814e-13	2.417e-11	19.21	8.794	8.925	8.865	9.76	9.086	11	11.02	10.96	10.9933
258821_at		wound-responsive protein-related; similar to Os12g0405700 [Oryza sativa (japonica cultivar-group)] (GB:NP_001066628.1); similar to Wound-induced basic protein (GB:Q09020); contains InterPro domain Wound-inducible basic; (InterPro:IPR012643)	AT3G07230	1.904	586	3.74249	11.25	2.951e-13	1.141e-11	20.05	5.891	6.645	6.216	6.09	6.2105	8.177	8.243	7.922	8.114
256935_at		protease inhibitor/seed storage/lipid transfer protein (LTP) family protein; similar to protease inhibitor/seed storage/lipid transfer protein (LTP) family protein [Arabidopsis thaliana] (TAIR:AT3G22580.1); contains InterPro domain Plant lipid transfer/seed storage/trypsin-alpha amylase inhibitor; (InterPro:IPR003612)	AT3G22570	1.904	587	3.74249	10.78	9.681e-13	3.247e-11	18.86	5.613	6.325	5.392	5.801	5.78275	7.705	7.812	7.542	7.68633
261265_at		zinc finger (C3HC4-type RING finger) family protein; similar to zinc finger (C3HC4-type RING finger) family protein [Arabidopsis thaliana] (TAIR:AT1G14200.1); similar to Os03g0324900 [Oryza sativa (japonica cultivar-group)] (GB:NP_001049982.1); similar to Zinc finger, RING-type; RINGv [Medicago truncatula] (GB:ABE89147.1); contains InterPro domain Zinc finger, RING-type; (InterPro:IPR001841)	AT1G26800	1.904	588	3.74249	8.313	7.582e-10	1.243e-08	12.16	5.484	5.743	5.626	5.677	5.6325	6.948	7.44	8.221	7.53633
252756_s_at		GDSL-motif lipase, putative; similar to carboxylic ester hydrolase/ lipase [Arabidopsis thaliana] (TAIR:AT1G59406.1); similar to carboxylic ester hydrolase/ lipase [Arabidopsis thaliana] (TAIR:AT1G59030.1); similar to Lipolytic enzyme, G-D-S-L [Medicago truncatula] (GB:ABE88960.1); contains InterPro domain Lipolytic enzyme, G-D-S-L; (InterPro:IPR001087); contains InterPro domain Lipolytic enzyme,…	multiple	1.904	589	3.74249	8.306	7.732e-10	1.264e-08	12.14	9.721	9.704	8.307	9.785	9.37925	11.05	11.5	11.31	11.2867
267045_at	AT2G34180.1, CIPK13	Encodes CBL-interacting protein kinase 13 (CIPK13)., Encodes CBL-interacting protein kinase 13 (CIPK13).	AT2G34180	1.902	590	3.73731	6.009	7.144e-07	6.096e-06	5.299	7.65	8.298	5.925	8.843	7.679	9.765	9.42	9.559	9.58133
247422_at	PEX14	mutant has a defect in the intracellular transport of thiolase from the cytosol to glyoxysomes (formerly known as ped2)	AT5G62810	1.901	591	3.73472	12.09	3.837e-14	1.958e-12	22.1	6.927	6.921	6.573	6.556	6.74425	8.645	8.715	8.575	8.645
248574_at		similar to unknown protein [Arabidopsis thaliana] (TAIR:AT1G10385.1); similar to expressed protein (with alternative splicing) [Oryza sativa (japonica cultivar-group)] (GB:AAS07222.1); similar to AT5g49830/K21G20_4 [Medicago truncatula] (GB:ABE86338.1); similar to Os07g0200000 [Oryza sativa (japonica cultivar-group)] (GB:NP_001059127.1); contains domain FAMILY NOT NAMED (PTHR21426); contains doma…	AT5G49830	1.899	592	3.72955	13.54	1.407e-15	1.11e-13	25.42	6.393	5.724	6.365	6.012	6.1235	8.188	7.962	7.919	8.023
251313_at		pentatricopeptide (PPR) repeat-containing protein; similar to pentatricopeptide (PPR) repeat-containing protein [Arabidopsis thaliana] (TAIR:AT1G02420.1); similar to Os06g0694600 [Oryza sativa (japonica cultivar-group)] (GB:NP_001058444.1); similar to IMP dehydrogenase/GMP reductase [Medicago truncatula] (GB:ABE78833.1); contains InterPro domain Pentatricopeptide repeat; (InterPro:IPR002885); con…	AT3G61360	1.899	593	3.72955	11.12	4.151e-13	1.55e-11	19.71	4.592	4.804	4.813	4.968	4.79425	6.695	6.655	6.729	6.693
256438_s_at		60S ribosomal protein L41 (RPL41C); Identical to 60S ribosomal protein L41 (RPL41G) [Arabidopsis Thaliana] (GB:P62120;GB:P35015); similar to 60S ribosomal protein L41 (RPL41G) [Arabidopsis thaliana] (TAIR:AT3G56020.1); similar to 60S ribosomal protein L41 (RPL41D) [Arabidopsis thaliana] (TAIR:AT3G08520.1); similar to 60S ribosomal protein L41 (RPL41E) [Arabidopsis thaliana] (TAIR:AT3G11120.1), 60…	multiple	1.899	594	3.72955	6.569	1.301e-07	1.315e-06	6.999	3.855	4.976	4.945	4.393	4.54225	6.259	6.168	6.897	6.44133
261896_at		transducin family protein / WD-40 repeat family protein; Identical to Rae1-like protein At1g80670 [Arabidopsis Thaliana] (GB:Q38942;GB:Q9SAJ0); similar to transducin family protein / WD-40 repeat family protein [Arabidopsis thaliana] (TAIR:AT1G15850.1); similar to RNA export 1 [Nicotiana benthamiana] (GB:ABG29731.1); contains InterPro domain WD-40 repeat; (InterPro:IPR001680)	AT1G80670	1.898	595	3.72696	9.93	8.796e-12	2.311e-10	16.64	7.857	8.279	8.456	8.958	8.3875	10.16	10.34	10.35	10.2833
248826_at	AT5G47080.1, CKB1	Regulatory subunit beta of casein kinase II. purified CKB1 resulted in up 100-fold stimulation of casein kinase activity compared with the CKA1 activity alone. Forms a tetrameric complex with CKA1 (CKA1(2)CKB1(2))., Regulatory subunit beta of casein kinase II. purified CKB1 resulted in up 100-fold stimulation of casein kinase activity compared with the CKA1 activity alone. Forms a tetrameric comp…	AT5G47080	1.898	596	3.72696	8.336	7.094e-10	1.168e-08	12.22	6.612	7.025	5.734	6.479	6.4625	8.328	8.381	8.374	8.361
258042_at		similar to unknown protein [Arabidopsis thaliana] (TAIR:AT1G51770.1); similar to expressed protein [Oryza sativa (japonica cultivar-group)] (GB:AAT77886.1); contains InterPro domain Protein of unknown function DUF266, plant; (InterPro:IPR004949)	AT3G21310	1.894	597	3.71664	9.255	5.415e-11	1.183e-09	14.81	5.299	5.149	5.376	5.114	5.2345	6.827	7.153	7.405	7.12833
251415_at		similar to hydroxyproline-rich glycoprotein family protein [Arabidopsis thaliana] (TAIR:AT4G16790.1); similar to conserved hypothetical protein [Medicago truncatula] (GB:ABE83694.1)	AT3G60380	1.892	598	3.71149	8.761	2.13e-10	3.996e-09	13.43	4.363	5.127	5.053	4.474	4.75425	6.888	6.591	6.458	6.64567
259761_at	LACS9	Encodes major plastidic long chain acyl-CoA synthetase with a slight substrate preference of oleic acid over any of the other fatty acids.	AT1G77590	1.889	599	3.70378	10.97	5.954e-13	2.142e-11	19.34	6.276	6.196	6.819	6.905	6.549	8.535	8.307	8.471	8.43767
246796_at		similar to unknown protein [Arabidopsis thaliana] (TAIR:AT3G05830.1); similar to hypothetical protein [Oryza sativa (japonica cultivar-group)] (GB:BAD86886.1); similar to Os05g0135900 [Oryza sativa (japonica cultivar-group)] (GB:NP_001054577.1); contains InterPro domain tRNA-binding arm; (InterPro:IPR010978)	AT5G26770	1.889	600	3.70378	6.22	3.757e-07	3.439e-06	5.939	3.744	3.811	5.218	4.69	4.36575	6.213	6.269	6.283	6.255
253306_at	ADL2	Encodes a protein with high sequence similarity to the dynamin superfamily. Among those members ADL2 was most closely related to Dnm1p of yeast and likely a member of the Vps1p subfamily. Widely expressed in various tissues with highest expression in flower tissues. Chloroplast localized.	AT4G33650	1.888	601	3.70122	9.496	2.811e-11	6.51e-10	15.47	5.099	5.585	6.32	5.224	5.557	7.794	7.017	7.522	7.44433
244961_at	ATCG01040.1, YCF5, ATCG01040.1, YCF5	Identical to Cytochrome c biogenesis protein ccsA (ccsA) [Arabidopsis Thaliana] (GB:P56770); similar to cytochrome c heme attachment protein [Gossypium hirsutum] (GB:YP_538991.1); contains InterPro domain Cytochrome c assembly protein; (InterPro:IPR002541), Identical to Cytochrome c biogenesis protein ccsA (ccsA) [Arabidopsis Thaliana] (GB:P56770); similar to cytochrome c heme attachment protein …	ATCG01040	1.888	602	3.70122	5.394	4.672e-06	3.225e-05	3.432	6.588	6.738	6.366	7.072	6.691	8.267	8.741	8.728	8.57867
261655_at		peptidyl-prolyl cis-trans isomerase cyclophilin-type family protein; similar to peptidyl-prolyl cis-trans isomerase cyclophilin-type family protein [Arabidopsis thaliana] (TAIR:AT5G67530.1); similar to Peptidyl-prolyl cis-trans isomerase-like 3 (PPIase) (Rotamase) (GB:Q5KHA8); similar to Os06g0130500 [Oryza sativa (japonica cultivar-group)] (GB:NP_001056690.1); contains InterPro domain Peptidyl-p…	AT1G01940	1.886	603	3.69609	7.381	1.141e-08	1.476e-07	9.435	5.148	6.887	5.738	6.439	6.053	8.245	7.55	8.023	7.93933
257929_at		DNA-directed RNA polymerase II, putative; similar to DNA-directed RNA polymerase II, putative [Arabidopsis thaliana] (TAIR:AT4G16265.1); similar to DNA-directed RNA polymerase, subunit C11/M/9 [Medicago truncatula] (GB:ABD32320.1); contains InterPro domain Zinc finger TFIIS-type 2; (InterPro:IPR013138); contains InterPro domain DNA-directed RNA polymerase, subunit C11/M/9; (InterPro:IPR012164); c…	AT3G16980	1.886	604	3.69609	7.301	1.449e-08	1.826e-07	9.195	4.948	4.71	4.969	4.584	4.80275	7.258	6.306	6.501	6.68833
261563_at		SEC14 cytosolic factor, putative / phosphoglyceride transfer protein, putative; similar to SEC14 cytosolic factor family protein / phosphoglyceride transfer family protein [Arabidopsis thaliana] (TAIR:AT1G14820.3); similar to Cellular retinaldehyde binding/alpha-tocopherol transport; Cellular retinaldehyde-binding/triple function, N-terminal [Medicago truncatula] (GB:ABE80207.1); contains InterPr…	AT1G01630	1.883	605	3.68841	8.188	1.085e-09	1.725e-08	11.8	5.026	6.296	5.786	5.144	5.563	7.631	7.341	7.367	7.44633
253453_at		protein phosphatase 2C, putative / PP2C, putative; similar to protein phosphatase 2C, putative / PP2C, putative [Arabidopsis thaliana] (TAIR:AT2G25070.1); similar to protein phosphatase type-2C [Zea mays] (GB:AAG43835.1); similar to Os06g0651600 [Oryza sativa (japonica cultivar-group)] (GB:NP_001058229.1); similar to Os02g0180000 [Oryza sativa (japonica cultivar-group)] (GB:NP_001046088.1); conta…	AT4G31860	1.882	606	3.68586	12.87	6.248e-15	4.072e-13	23.92	9.03	9.011	9.168	9.188	9.09925	10.75	11.08	11.12	10.9833
266719_at	CCA1	encodes a transcriptional repressor that performs overlapping functions with LHY in a regulatory feedback loop that is closely associated with the circadian oscillator of ARABIDOPSIS.	AT2G46830	1.881	607	3.6833	7.565	6.635e-09	8.998e-08	9.979	6.84	6.394	6.901	6.538	6.66825	8.511	8.496	8.642	8.54967
260633_at	AT1G62400.1	HT1 (HIGH LEAF TEMPERATURE 1); kinase/ protein threonine/tyrosine kinase; Identical to Serine/threonine-protein kinase HT1 (EC 2.7.11.1) (High leaf temperature protein 1) (HT1) [Arabidopsis Thaliana] (GB:Q2MHE4;GB:Q9MAV2); similar to protein kinase family protein [Arabidopsis thaliana] (TAIR:AT5G58950.1); similar to flag-tagged protein kinase domain of putative mitogen-activated protein kinase ki…	AT1G62400	1.88	608	3.68075	9.529	2.568e-11	5.996e-10	15.56	6.239	5.452	5.888	6.413	5.998	7.504	7.874	8.258	7.87867
248602_s_at		MADS-box protein (AGL73); similar to MADS-box protein (AGL84) [Arabidopsis thaliana] (TAIR:AT5G49420.1); similar to At3g12510-like protein [Boechera stricta] (GB:ABB89768.1); contains InterPro domain Transcription factor, MADS-box; (InterPro:IPR002100), MADS-box protein (AGL84); similar to MADS-box protein (AGL73) [Arabidopsis thaliana] (TAIR:AT5G38620.1); similar to At3g12510-like protein [Boech…	multiple	1.88	609	3.68075	6.414	2.078e-07	2.013e-06	6.531	5.954	6.028	5.663	6.604	6.06225	7.966	7.994	7.867	7.94233
264339_at	AT1G70290.1, ATTPS8	Encodes an enzyme putatively involved in trehalose biosynthesis. Though the protein has both trehalose-6-phosphate synthase (TPS)-like and trehalose-6-phosphate phosphatase (TPP)-like domains, neither activity has been detected in enzymatic assays nor has the protein been able to complement yeast TPS or TPP mutants., Encodes an enzyme putatively involved in trehalose biosynthesis. Though the prot…	AT1G70290	1.878	610	3.67565	7.51	7.808e-09	1.043e-07	9.815	6.139	6.81	5.784	6.904	6.40925	7.959	8.576	8.326	8.287
267026_at		encodes a member of the DREB subfamily A-2 of ERF/AP2 transcription factor family. The protein contains one AP2 domain. There are eight members in this subfamily including DREB2A AND DREB2B that are involved in response to drought.	AT2G38340	1.877	611	3.6731	6.887	4.99e-08	5.6e-07	7.957	5.486	5.341	5.205	6.954	5.7465	8.146	7.445	7.28	7.62367
251535_at		similar to unknown protein [Arabidopsis thaliana] (TAIR:AT5G06190.1)	AT3G58540	1.874	612	3.66547	11.05	4.873e-13	1.793e-11	19.55	4.627	4.288	5.038	4.721	4.6685	6.881	6.436	6.311	6.54267
254249_at		protein kinase, putative; similar to receptor-like protein kinase, putative [Arabidopsis thaliana] (TAIR:AT3G45860.1); similar to protein kinase family protein [Arabidopsis thaliana] (TAIR:AT4G23270.1); similar to CRK10 (CYSTEINE-RICH RLK10), kinase [Arabidopsis thaliana] (TAIR:AT4G23180.1); similar to receptor-like protein kinase homolog RK20-1 [Phaseolus vulgaris] (GB:AAD21872.1); contains Inte…	AT4G23280	1.871	613	3.65786	11.36	2.242e-13	8.972e-12	20.33	3.906	3.614	3.708	3.6	3.707	5.919	5.036	5.78	5.57833
254654_at	EIF4E	eIF4E protein. The cum1 mutation affects the local spreading of CMV within the inoculated leaf, delaying accumulation of cucumber mosaic virus coat protein.	AT4G18040	1.87	614	3.65533	9.951	8.307e-12	2.191e-10	16.69	6.078	5.98	5.785	5.017	5.715	7.703	7.482	7.568	7.58433
253699_at	AT4G29800.1	PLA IVD/PLP8 (Patatin-like protein 8); similar to PLA IIIA/PLP7 (Patatin-like protein 7) [Arabidopsis thaliana] (TAIR:AT3G54950.1); similar to putative lipid acyl hydrolase [Oryza sativa] (GB:AAK72885.1); similar to Os03g0254400 [Oryza sativa (japonica cultivar-group)] (GB:NP_001049586.1); contains InterPro domain Patatin; (InterPro:IPR002641)	AT4G29800	1.87	615	3.65533	8.757	2.155e-10	4.036e-09	13.42	5.049	4.786	5.803	6.037	5.41875	8.046	6.95	6.87	7.28867
259322_at		similar to myosin heavy chain-related [Arabidopsis thaliana] (TAIR:AT1G77580.2); similar to Protein of unknown function DUF869, plant [Medicago truncatula] (GB:ABE86171.1); contains InterPro domain DNA topoisomerases I, dispensable insert, eukaryotic-type; (InterPro:IPR009054); contains InterPro domain Spectrin repeat; (InterPro:IPR002017); contains InterPro domain t-snare; (InterPro:IPR010989); …	AT3G05270	1.866	616	3.64521	11.82	7.328e-14	3.398e-12	21.45	5.469	5.188	5.096	5.097	5.2125	6.701	6.953	7.581	7.07833
263940_at	AT2G35890.1, CPK25	member of Calcium Dependent Protein Kinase, member of Calcium Dependent Protein Kinase	AT2G35890	1.865	617	3.64268	9.247	5.538e-11	1.205e-09	14.79	6.921	7.723	7.805	7.026	7.36875	9.217	9.249	9.235	9.23367
263426_at	ATGPX2	glutathione peroxidase GPx	AT2G31570	1.862	618	3.63511	10.15	4.893e-12	1.363e-10	17.23	5.525	6.579	6.324	5.823	6.06275	7.733	8.236	7.806	7.925
248116_at	AT5G55020.1, MYB120	Encodes a putative transcription factor, member of the R2R3 factor gene family (MYB120)., Encodes a putative transcription factor, member of the R2R3 factor gene family (MYB120).	AT5G55020	1.861	619	3.63259	9.304	4.745e-11	1.049e-09	14.94	7.974	7.949	7.628	8.432	7.99575	9.639	9.984	9.946	9.85633
265044_at	AT1G03950.1	SNF7 family protein; similar to SNF7 family protein [Arabidopsis thaliana] (TAIR:AT5G44560.1); similar to Os10g0476400 [Oryza sativa (japonica cultivar-group)] (GB:NP_001064848.1); similar to BRI1-KD interacting protein 109 [Oryza sativa (japonica cultivar-group)] (GB:BAD11337.1); similar to Os03g0639800 [Oryza sativa (japonica cultivar-group)] (GB:NP_001050739.1); contains InterPro domain Snf7; …	AT1G03950	1.854	620	3.61501	10.93	6.654e-13	2.375e-11	19.23	6.008	6.038	6.161	5.987	6.0485	8.433	7.45	7.824	7.90233
249564_at		unknown protein	AT5G38400	1.853	621	3.61251	15.11	4.975e-17	5.972e-15	28.76	5.872	6.085	5.761	6.011	5.93225	7.969	7.635	7.75	7.78467
260255_at		ATP binding / protein kinase; similar to IBS1 (IMPAIRED IN BABA-INDUCED STERILITY 1), kinase [Arabidopsis thaliana] (TAIR:AT1G18670.1); similar to Protein kinase [Medicago truncatula] (GB:ABE79143.1); similar to Os07g0596600 [Oryza sativa (japonica cultivar-group)] (GB:NP_001060172.1); contains InterPro domain Serine/threonine protein kinase; (InterPro:IPR002290); contains InterPro domain Protein…	AT1G74330	1.852	622	3.61	11.71	9.65e-14	4.333e-12	21.17	6.654	6.707	6.583	7.091	6.75875	8.234	8.778	8.821	8.611
264463_at	AT1G10150.1	ATPP2-A10 (Phloem protein 2-A10); similar to CF9 [Arabidopsis thaliana] (TAIR:AT1G59510.1); similar to hypothetical protein [Oryza sativa (japonica cultivar-group)] (GB:AAT85053.1); similar to Os03g0769900 [Oryza sativa (japonica cultivar-group)] (GB:NP_001051400.1); similar to expressed protein [Oryza sativa (japonica cultivar-group)] (GB:AAR87321.1); contains InterPro domain Growth factor, rece…	AT1G10150	1.852	623	3.61	10.26	3.658e-12	1.051e-10	17.52	9.597	9.584	9.4	10.34	9.73025	11.43	11.62	11.7	11.5833
246401_at	AT1G57560.1	Member of the R2R3 factor gene family.	AT1G57560	1.852	624	3.61	6.465	1.784e-07	1.756e-06	6.683	3.793	4.373	4.012	4.947	4.28125	5.093	6.352	6.956	6.13367
255859_at		arogenate dehydrogenase; Identical to Arogenate dehydrogenase 1, chloroplast precursor (EC 1.3.1.78) (TyrAAT1) (TYRATC) (TYRAAT1) [Arabidopsis Thaliana] (GB:Q944B6;GB:O82603); similar to prephenate dehydrogenase family protein [Arabidopsis thaliana] (TAIR:AT1G15710.1); similar to Prephenate dehydrogenase; NADP oxidoreductase, coenzyme F420-dependent [Medicago truncatula] (GB:ABE87267.1); contains…	AT5G34930	1.85	625	3.605	11.97	5.09e-14	2.491e-12	21.82	6.527	6.419	6.367	5.838	6.28775	8.102	8.13	8.183	8.13833
260850_at		glucose-6-phosphate/phosphate translocator-related; similar to glucose-6-phosphate/phosphate translocator-related [Arabidopsis thaliana] (TAIR:AT1G77610.1); similar to hypothetical protein DDBDRAFT_0187416 [Dictyostelium discoideum AX4] (GB:XP_637234.1); similar to Os08g0104900 [Oryza sativa (japonica cultivar-group)] (GB:NP_001060782.1); similar to Os04g0692000 [Oryza sativa (japonica cultivar-g…	AT1G21870	1.85	626	3.605	8.737	2.281e-10	4.227e-09	13.36	6.686	5.464	5.943	6.564	6.16425	7.991	8.155	7.898	8.01467
251722_at		amino acid transporter family protein; similar to amino acid transporter family protein [Arabidopsis thaliana] (TAIR:AT2G40420.1); similar to Amino acid/polyamine transporter II [Medicago truncatula] (GB:ABE86055.1); contains InterPro domain Amino acid/polyamine transporter II; (InterPro:IPR002422); contains InterPro domain Amino acid transporter, transmembrane; (InterPro:IPR013057)	AT3G56200	1.848	627	3.60001	7.764	3.707e-09	5.348e-08	10.56	6.092	6.937	6.813	6.292	6.5335	8.611	8.165	8.37	8.382
252525_at		SEC14 cytosolic factor family protein / phosphoglyceride transfer family protein; similar to phosphatidylinositol transporter [Arabidopsis thaliana] (TAIR:AT2G21540.2); similar to transporter [Arabidopsis thaliana] (TAIR:AT4G34580.1); similar to Os03g0820900 [Oryza sativa (japonica cultivar-group)] (GB:NP_001051723.1); similar to hypothetical protein SPAC3H8.10 [Schizosaccharomyces pombe 972h-] (…	AT3G46450	1.846	628	3.59502	12.03	4.464e-14	2.218e-12	21.95	6.841	6.55	6.494	6.909	6.6985	8.191	8.658	8.786	8.545
255769_at		kelch repeat-containing protein; similar to unknown protein [Arabidopsis thaliana] (TAIR:AT1G74150.1); similar to hypothetical protein DDBDRAFT_0191741 [Dictyostelium discoideum AX4] (GB:XP_629287.1); similar to Os01g0300900 [Oryza sativa (japonica cultivar-group)] (GB:NP_001042819.1); contains InterPro domain Kelch; (InterPro:IPR011498); contains InterPro domain Galactose oxidase, central; (Inte…	AT1G18610	1.846	629	3.59502	10.36	2.814e-12	8.347e-11	17.78	6.224	6.177	5.786	5.219	5.8515	7.535	7.785	7.772	7.69733
261532_at		amino acid permease; similar to LHT2 (LYSINE HISTIDINE TRANSPORTER 2), amino acid permease [Arabidopsis thaliana] (TAIR:AT1G24400.1); similar to Os08g0127100 [Oryza sativa (japonica cultivar-group)] (GB:NP_001060901.1); similar to histidine amino acid transporter [Oryza sativa (indica cultivar-group)] (GB:CAD89802.1); contains InterPro domain Amino acid/polyamine transporter II; (InterPro:IPR0024…	AT1G71680	1.845	630	3.59253	7.597	6.044e-09	8.3e-08	10.07	5.576	5.91	5.278	5.68	5.611	6.945	7.697	7.725	7.45567
253046_at	AT4G37370.1, CYP81D8	member of CYP81D, member of CYP81D	AT4G37370	1.843	631	3.58755	6.194	4.064e-07	3.681e-06	5.861	6.036	6.495	5.845	7.918	6.5735	8.869	8.035	8.346	8.41667
260429_at	AT1G72450.1	similar to unknown protein [Arabidopsis thaliana] (TAIR:AT1G17380.1); similar to PnFL-2 [Ipomoea nil] (GB:AAG49896.1); similar to Os07g0615200 [Oryza sativa (japonica cultivar-group)] (GB:NP_001060268.1); similar to Os03g0402800 [Oryza sativa (japonica cultivar-group)] (GB:NP_001050322.1); contains InterPro domain ZIM; (InterPro:IPR010399)	AT1G72450	1.842	632	3.58507	7.558	6.769e-09	9.153e-08	9.959	5.387	4.889	4.37	5.114	4.94	6.489	7.098	6.758	6.78167
260673_at		similar to unknown protein [Arabidopsis thaliana] (TAIR:AT1G75060.1); similar to unknown [Vitis pseudoreticulata] (GB:ABC69763.1)	AT1G19330	1.842	633	3.58507	6.852	5.533e-08	6.138e-07	7.854	6.106	5.874	5.437	6.284	5.92525	7.392	8.058	7.852	7.76733
261424_at		DNAJ heat shock N-terminal domain-containing protein; similar to galactosyl transferase GMA12/MNN10 family protein [Arabidopsis thaliana] (TAIR:AT1G18690.1); similar to Os07g0632600 [Oryza sativa (japonica cultivar-group)] (GB:NP_001060367.1); similar to Molecular chaperone (DnaJ superfamily) (ISS) [Ostreococcus tauri] (GB:CAL52843.1); contains InterPro domain Thioredoxin-like fold; (InterPro:IPR…	AT1G18700	1.839	634	3.57762	9.174	6.772e-11	1.441e-09	14.58	5.956	6.641	5.551	5.45	5.8995	7.917	7.459	7.839	7.73833
250846_at	AT5G04590.1, SIR	A.thaliana gene encoding sulfite reductase., A.thaliana gene encoding sulfite reductase.	AT5G04590	1.839	635	3.57762	6.462	1.798e-07	1.767e-06	6.675	6.48	6.295	4.846	5.884	5.87625	7.788	7.567	7.79	7.715
257746_at	AT3G29200.1, CM1	L-ascorbate peroxidase, L-ascorbate peroxidase	AT3G29200	1.838	636	3.57514	10.62	1.44e-12	4.632e-11	18.46	5.592	5.638	5.987	5.951	5.792	7.487	7.644	7.759	7.63
259723_at	AT1G60960.1, IRT3	member of Fe(II) transporter isolog family, member of Fe(II) transporter isolog family	AT1G60960	1.838	637	3.57514	9.848	1.094e-11	2.811e-10	16.42	6.927	6.9	6.354	7.025	6.8015	8.31	8.6	9.007	8.639
248252_at	AT5G53250.1	AGP22/ATAGP22 (ARABINOGALACTAN PROTEINS 22); Identical to Arabinogalactan peptide 22 precursor (AG-peptide 22) (AGP22) [Arabidopsis Thaliana] (GB:Q9FK16); similar to AGP41 [Arabidopsis thaliana] (TAIR:AT5G24105.1); similar to unknown [Capsicum annuum] (GB:AAM12785.1); similar to Os02g0264800 [Oryza sativa (japonica cultivar-group)] (GB:NP_001046496.1); similar to Os01g0657000 [Oryza sativa (japon…	AT5G53250	1.837	638	3.57266	10.07	6.019e-12	1.644e-10	17.02	10.6	10.61	10.71	10.95	10.7175	12.68	12.45	12.54	12.5567
249598_at		S-adenosyl-L-methionine:carboxyl methyltransferase family protein; similar to S-adenosylmethionine-dependent methyltransferase [Arabidopsis thaliana] (TAIR:AT5G37990.1); similar to defense-related protein [Brassica carinata] (GB:AAK50345.1); contains InterPro domain SAM dependent carboxyl methyltransferase; (InterPro:IPR005299)	AT5G37970	1.837	639	3.57266	9.842	1.11e-11	2.841e-10	16.4	5.332	5.704	5.241	5.498	5.44375	6.535	7.786	7.523	7.28133
244983_at	ATCG00790.1, RPL16	chloroplast gene encoding a ribosomal protein L16, which is a constituent of 50S large ribosomal subunit, chloroplast gene encoding a ribosomal protein L16, which is a constituent of 50S large ribosomal subunit	ATCG00790	1.835	640	3.56771	7	3.548e-08	4.129e-07	8.298	5.06	4.825	4.656	3.825	4.5915	6.032	6.252	6.997	6.427
260251_at		DNAJ heat shock N-terminal domain-containing protein; similar to DNAJ heat shock N-terminal domain-containing protein / cell division protein-related [Arabidopsis thaliana] (TAIR:AT3G11450.1); similar to DnaJ domain containing protein [Tetrahymena thermophila SB210] (GB:XP_001016844.1); similar to Os12g0502700 [Oryza sativa (japonica cultivar-group)] (GB:NP_001066831.1); contains InterPro domain …	AT1G74250	1.835	641	3.56771	6.82	6.096e-08	6.698e-07	7.757	4.037	4.965	6.063	5.628	5.17325	6.979	7.026	7.021	7.00867
263223_at		coatomer protein epsilon subunit family protein / COPE family protein; similar to coatomer protein epsilon subunit family protein / COPE family protein [Arabidopsis thaliana] (TAIR:AT2G34840.1); similar to epsilon1-COP [Glycine max] (GB:BAA94964.1); contains InterPro domain Coatomer epsilon subunit; (InterPro:IPR006822); contains InterPro domain Protein prenyltransferase; (InterPro:IPR008940); co…	AT1G30630	1.834	642	3.56524	8.904	1.429e-10	2.799e-09	13.83	4.529	5.167	4.674	5.077	4.86175	6.709	6.407	6.971	6.69567
262262_at		similar to unknown protein [Arabidopsis thaliana] (TAIR:AT1G23150.1); similar to putative senescence-associated protein [Pisum sativum] (GB:BAB33412.1)	AT1G70780	1.832	643	3.5603	9.916	9.125e-12	2.392e-10	16.6	8.27	8.04	8.76	8.955	8.50625	10.45	10.27	10.29	10.3367
265499_at	AT2G15480.1	UGT73B5 (UDP-glucosyl transferase 73B5); UDP-glycosyltransferase/ transferase, transferring glycosyl groups; similar to UGT73B4, UDP-glycosyltransferase/ transferase, transferring glycosyl groups [Arabidopsis thaliana] (TAIR:AT2G15490.1); similar to UGT73B2, UDP-glucosyltransferase/ UDP-glycosyltransferase/ flavonol 3-O-glucosyltransferase [Arabidopsis thaliana] (TAIR:AT4G34135.1); similar to UGT…	AT2G15480	1.829	644	3.55291	11.62	1.208e-13	5.278e-12	20.95	7.179	7.867	7.517	7.253	7.454	9.177	9.282	9.39	9.283
267355_at		LIM domain-containing protein; similar to zinc ion binding [Arabidopsis thaliana] (TAIR:AT3G55770.5); similar to LIM domain protein WLIM2a [Populus tremula x Populus alba] (GB:ABK58469.1); contains InterPro domain LIM, zinc-binding; (InterPro:IPR001781); contains InterPro domain Bacterial enterotoxin; (InterPro:IPR008992)	AT2G39900	1.828	645	3.55045	11.55	1.422e-13	6.063e-12	20.78	9.645	9.617	9.178	10.04	9.62	11.15	11.57	11.62	11.4467
264779_at		thioredoxin family protein; Identical to Thioredoxin-like 1 [Arabidopsis Thaliana] (GB:O64654); similar to thioredoxin family protein [Arabidopsis thaliana] (TAIR:AT2G33270.1); similar to thioredoxin (GB:AAA33400.1); contains InterPro domain Thioredoxin-like fold; (InterPro:IPR012336); contains InterPro domain Thioredoxin-related; (InterPro:IPR006662); contains InterPro domain Thioredoxin domain …	AT1G08570	1.828	646	3.55045	10.62	1.436e-12	4.628e-11	18.46	6.997	6.886	6.9	6.852	6.90875	8.393	8.917	8.9	8.73667
253304_at		similar to hypothetical protein MtrDRAFT_AC148971g9v1 [Medicago truncatula] (GB:ABD28547.1); similar to Os03g0690000 [Oryza sativa (japonica cultivar-group)] (GB:NP_001050950.1); contains domain SUBFAMILY NOT NAMED (PTHR22739:SF6); contains domain FAMILY NOT NAMED (PTHR22739)	AT4G33640	1.828	647	3.55045	8.978	1.164e-10	2.336e-09	14.04	7.925	7.76	7.168	7.62	7.61825	9.46	9.456	9.423	9.44633
259793_at		encodes a member of the DREB subfamily A-6 of ERF/AP2 transcription factor family. The protein contains one AP2 domain. There are 8 members in this subfamily including RAP2.4.	AT1G64380	1.828	648	3.55045	7.194	1.99e-08	2.443e-07	8.877	5.615	5.461	5.234	6.174	5.621	7.467	7.425	7.455	7.449
265184_at		similar to unknown protein [Arabidopsis thaliana] (TAIR:AT1G70420.1); similar to Os01g0639600 [Oryza sativa (japonica cultivar-group)] (GB:NP_001043675.1); similar to Protein of unknown function DUF1645 [Medicago truncatula] (GB:ABE93113.1); contains InterPro domain Protein of unknown function DUF1645; (InterPro:IPR012442)	AT1G23710	1.826	649	3.54553	11.7	9.932e-14	4.442e-12	21.14	5.517	5.956	5.592	5.827	5.723	7.733	7.297	7.618	7.54933
250556_at	DGK1	diacylglycerol kinase	AT5G07920	1.825	650	3.54307	7.906	2.447e-09	3.656e-08	10.98	5.586	6.191	6.361	6.243	6.09525	8.579	7.496	7.685	7.92
266111_at		calcium-dependent protein kinase-related / CDPK-related; similar to unknown protein [Arabidopsis thaliana] (TAIR:AT1G14590.1); similar to Os02g0686300 [Oryza sativa (japonica cultivar-group)] (GB:NP_001047769.1); similar to H0307D04.3 [Oryza sativa (indica cultivar-group)] (GB:CAH66858.1); contains InterPro domain Homeodomain-like; (InterPro:IPR009057); contains InterPro domain Myb-like DNA-bindi…	AT2G02060	1.824	651	3.54062	11.5	1.612e-13	6.721e-12	20.66	4.444	4.003	4.101	4.722	4.3175	6.342	6.222	5.862	6.142
259280_at	PTB	polypyrimidine tract-binding protein homolog (PTB) mRNA,	AT3G01150	1.821	652	3.53326	9.687	1.678e-11	4.086e-10	15.99	5.548	5.223	5.194	6.117	5.5205	7.101	7.521	7.404	7.342
252900_at		shikimate kinase family protein; similar to ATP binding / shikimate kinase [Arabidopsis thaliana] (TAIR:AT2G21940.5); similar to putative shikimate kinase [Fagus sylvatica] (GB:ABA54868.1); contains InterPro domain Shikimate kinase; (InterPro:IPR000623)	AT4G39540	1.82	653	3.53081	8.651	2.903e-10	5.277e-09	13.12	5.028	5.727	5.602	5.164	5.38025	7.601	7.009	6.991	7.20033
255101_at		protease inhibitor/seed storage/lipid transfer protein (LTP) family protein; similar to protease inhibitor/seed storage/lipid transfer protein (LTP) family protein [Arabidopsis thaliana] (TAIR:AT1G36150.1); similar to xylogen protein 1 [Zinnia elegans] (GB:BAD24657.1); contains InterPro domain Plant lipid transfer protein/Par allergen; (InterPro:IPR000528); contains InterPro domain Plant lipid tr…	AT4G08670	1.818	654	3.52592	6.412	2.093e-07	2.024e-06	6.523	9.995	9.927	8.551	10.75	9.80575	11.72	11.69	11.46	11.6233
265449_at		arginine/serine-rich splicing factor, putative; similar to ATRSP31 (ARGININE/SERINE-RICH SPLICING FACTOR 31), RNA binding [Arabidopsis thaliana] (TAIR:AT3G61860.1); similar to ar (GB:AAT37136.1); similar to Os04g0118900 [Oryza sativa (japonica cultivar-group)] (GB:NP_001052061.1); contains InterPro domain Nucleotide-binding, alpha-beta plait; (InterPro:IPR012677); contains InterPro domain RNA-bin…	AT2G46610	1.817	655	3.52348	12.68	9.723e-15	5.9e-13	23.48	6.175	5.973	5.851	6.413	6.103	8.015	7.882	7.862	7.91967
251638_at		40S ribosomal protein S2 (RPS2D); Identical to 40S ribosomal protein S2-4 (RPS2D) [Arabidopsis Thaliana] (GB:Q9SCM3); similar to 40S ribosomal protein S2, putative [Arabidopsis thaliana] (TAIR:AT1G58684.1); similar to 40S ribosomal protein S2, putative [Arabidopsis thaliana] (TAIR:AT1G58983.1); similar to 40S ribosomal protein S2 (RPS2B) [Arabidopsis thaliana] (TAIR:AT1G59359.1); similar to Ribos…	AT3G57490	1.816	656	3.52104	9.865	1.043e-11	2.703e-10	16.47	5.647	6.32	5.626	5.667	5.815	7.665	7.498	7.731	7.63133
253855_at	AT4G28050.1	Member of TETRASPANIN family	AT4G28050	1.815	657	3.5186	11.51	1.574e-13	6.574e-12	20.68	8.884	8.824	7.986	8.79	8.621	10.48	10.37	10.46	10.4367
248300_at	TAP46	PP2A-associated protein with a possible function in the chilling response	AT5G53000	1.815	658	3.5186	10.5	1.981e-12	6.147e-11	18.14	7.314	7.474	6.659	7.522	7.24225	9.021	9.083	9.068	9.05733
258279_at		self-incompatibility protein-related; similar to self-incompatibility protein-related [Arabidopsis thaliana] (TAIR:AT3G27680.1); contains InterPro domain Plant self-incompatibility S1; (InterPro:IPR010264)	AT3G26870	1.815	659	3.5186	8.635	3.039e-10	5.485e-09	13.07	9.424	9.382	8.522	9.533	9.21525	10.46	11.34	11.29	11.03
264955_at		F-box family protein (FBX3); similar to F-box family protein [Arabidopsis thaliana] (TAIR:AT3G61590.1); similar to H0701F11.1 [Oryza sativa (indica cultivar-group)] (GB:CAJ86135.1); contains InterPro domain Cyclin-like F-box; (InterPro:IPR001810); contains InterPro domain Kelch; (InterPro:IPR011498); contains InterPro domain Galactose oxidase, central; (InterPro:IPR011043)	AT1G76920	1.814	660	3.51616	9.075	8.902e-11	1.843e-09	14.31	4.886	5.558	4.816	5.743	5.25075	7.269	6.871	7.053	7.06433
248324_at				1.812	661	3.51129	11.29	2.656e-13	1.043e-11	20.16	5.884	5.876	5.597	6.061	5.8545	7.623	7.756	7.621	7.66667
254458_at		DNAJ heat shock N-terminal domain-containing protein / sec63 domain-containing protein; similar to heat shock protein binding / unfolded protein binding [Arabidopsis thaliana] (TAIR:AT1G79940.1); similar to Molecular chaperone (DnaJ superfamily) (ISS) [Ostreococcus tauri] (GB:CAL53183.1); similar to Os04g0307200 [Oryza sativa (japonica cultivar-group)] (GB:NP_001052421.1); contains InterPro domai…	AT4G21180	1.812	662	3.51129	9.56	2.365e-11	5.551e-10	15.64	4.489	4.814	4.499	4.926	4.682	6.606	6.251	6.624	6.49367
253820_at		zinc ion binding; similar to zinc finger (C3HC4-type RING finger) family protein [Arabidopsis thaliana] (TAIR:AT2G20650.2); similar to hypothetical protein DDBDRAFT_0205494 [Dictyostelium discoideum AX4] (GB:XP_642403.1); similar to Os07g0501900 [Oryza sativa (japonica cultivar-group)] (GB:NP_001059722.1); contains InterPro domain Zinc finger, RING-type; (InterPro:IPR001841)	AT4G28370	1.811	663	3.50885	10.57	1.655e-12	5.228e-11	18.32	6.814	6.399	6.256	6.975	6.611	8.229	8.546	8.492	8.42233
264568_at		calcium-binding EF hand family protein; similar to calcium-binding EF hand family protein [Arabidopsis thaliana] (TAIR:AT2G32450.1); similar to Os03g0263900 [Oryza sativa (japonica cultivar-group)] (GB:NP_001049638.1); similar to O-GlcNAc-transferase-like protein [Castanea sativa] (GB:AAL15891.1); contains InterPro domain Tetratricopeptide region; (InterPro:IPR013026); contains InterPro domain Te…	AT1G05150	1.811	664	3.50885	8.36	6.633e-10	1.102e-08	12.29	6.546	6.539	5.984	5.602	6.16775	8.092	7.982	7.863	7.979
263891_at	ATGSL08	encodes a gene similar to callose synthase	AT2G36850	1.81	665	3.50642	11.28	2.75e-13	1.076e-11	20.12	7.253	7.35	7.421	7.639	7.41575	9.266	9.253	9.158	9.22567
245954_at	AT5G28530.1	FRS10 (FAR1-RELATED SEQUENCE 10); zinc ion binding; similar to FRS11 (FAR1-RELATED SEQUENCE 11), zinc ion binding [Arabidopsis thaliana] (TAIR:AT1G10240.1); similar to FAR1 [Medicago truncatula] (GB:ABE91851.1); similar to FAR1; Zinc finger, SWIM-type [Medicago truncatula] (GB:ABE78949.1); contains InterPro domain Zinc finger, PMZ-type; (InterPro:IPR006564); contains InterPro domain Zinc finger, …	AT5G28530	1.809	666	3.50399	10.05	6.351e-12	1.729e-10	16.96	5.7	6.614	5.588	6.203	6.02625	8.097	7.725	7.683	7.835
252769_at		galactokinase, putative; similar to ARA1 (ARABINOSE SENSITIVE 1), ATP binding / galactokinase [Arabidopsis thaliana] (TAIR:AT4G16130.1); similar to Os06g0702500 [Oryza sativa (japonica cultivar-group)] (GB:NP_001058491.1); similar to arabinose kinase-like protein [Nannochloris bacillaris] (GB:BAD42339.1); similar to Os02g0141300 [Oryza sativa (japonica cultivar-group)] (GB:NP_001045858.1); contai…	AT3G42850	1.809	667	3.50399	10.04	6.53e-12	1.771e-10	16.94	7.475	7.627	7.254	8.558	7.7285	9.396	9.682	9.533	9.537
258097_at		transport protein, putative; similar to transport protein, putative [Arabidopsis thaliana] (TAIR:AT4G14160.2); similar to transport protein, putative [Arabidopsis thaliana] (TAIR:AT2G21630.1); similar to transport protein, putative [Arabidopsis thaliana] (TAIR:AT1G05520.1); similar to At1g05520/T25N20_16 [Oryza sativa (japonica cultivar-group)] (GB:AAX96396.1); similar to Vesicle coat complex COP…	AT3G23660	1.809	668	3.50399	7.687	4.633e-09	6.527e-08	10.34	6.089	5.625	6.792	5.248	5.9385	8.109	7.516	7.617	7.74733
252377_at		proton-dependent oligopeptide transport (POT) family protein; similar to proton-dependent oligopeptide transport (POT) family protein [Arabidopsis thaliana] (TAIR:AT1G18880.1); similar to proton-dependent oligopeptide transport (POT) family protein [Arabidopsis thaliana] (TAIR:AT5G62680.1); similar to nitrate transporter NRT1-1 [Glycine max] (GB:BAB19756.1); similar to nitrate transporter NRT1-5 …	AT3G47960	1.809	669	3.50399	7.012	3.424e-08	3.997e-07	8.334	5.047	5.413	5.276	4.946	5.1705	6.19	7.905	6.844	6.97967
266106_at	AT2G45170.1, AtATG8e	Involved in autophagy. Under nutrient starvation the protein localizes to autophagosomes., Involved in autophagy. Under nutrient starvation the protein localizes to autophagosomes.	AT2G45170	1.806	670	3.49671	9.463	3.073e-11	7.059e-10	15.38	5.801	6.682	6.218	6.525	6.3065	8.07	8.169	8.098	8.11233
244966_at	ATCG00600.1, PETG	Cytochrome b6-f complex, subunit V. Disruption of homologous gene in Chlamydomonas results in disruption of cytochrome b6-f complex., Cytochrome b6-f complex, subunit V. Disruption of homologous gene in Chlamydomonas results in disruption of cytochrome b6-f complex.	ATCG00600	1.805	671	3.49429	5.471	3.692e-06	2.605e-05	3.666	3.298	3.762	3.663	3.639	3.5905	4.425	5.841	5.921	5.39567
261838_at	AT1G16030.1	HSP70B (heat shock protein 70B); ATP binding; similar to HSP70 (heat shock protein 70), ATP binding [Arabidopsis thaliana] (TAIR:AT3G12580.1); similar to heat shock cognate 70 kDa protein 3 (HSC70-3) (HSP70-3) [Arabidopsis thaliana] (TAIR:AT3G09440.1); similar to HSC70-1 (heat shock cognate 70 kDa protein 1), ATP binding [Arabidopsis thaliana] (TAIR:AT5G02500.1); similar to Heat shock 70 kDa prot…	AT1G16030	1.804	672	3.49187	6.796	6.561e-08	7.117e-07	7.683	8.62	8.314	9.883	10.39	9.30175	11.2	10.91	11.21	11.1067
256247_at	AT3G66656.1	MADS-box family protein; similar to MADS-box family protein [Arabidopsis thaliana] (TAIR:AT2G34440.1); similar to Transcription factor, MADS-box [Medicago truncatula] (GB:ABE85433.1); contains InterPro domain Transcription factor, MADS-box; (InterPro:IPR002100)	AT3G66656	1.802	673	3.48703	7.776	3.58e-09	5.181e-08	10.6	4.45	4.867	5.476	5.225	5.0045	7.114	6.598	6.708	6.80667
255997_s_at	CAB3, AT1G29920.1, CAB2, CAB1	member of Chlorophyll a/b-binding protein family, Encodes lhcb1.1 a component of the LHCIIb light harvesting complex associated with photosystem II., Encodes lhcb1.1 a component of the LHCIIb light harvesting complex associated with photosystem II., Subunit of light-harvesting complex II (LHCII),which absorbs light and transfers energy to the photosynthetic reaction center.	multiple	1.799	674	3.47979	5.797	1.364e-06	1.084e-05	4.655	4.102	3.876	4.031	3.56	3.89225	5.226	4.498	7.35	5.69133
264331_at		binding; similar to serine/threonine protein phosphatase-related [Arabidopsis thaliana] (TAIR:AT1G56440.1); similar to expressed protein [Oryza sativa (japonica cultivar-group)] (GB:AAR87266.1); contains InterPro domain Tetratricopeptide region; (InterPro:IPR013026); contains InterPro domain Tetratricopeptide TPR_1; (InterPro:IPR001440); contains InterPro domain Tetratricopeptide-like helical; (I…	AT1G04130	1.796	675	3.47256	7.848	2.9e-09	4.262e-08	10.81	4.821	5.089	5.985	6.078	5.49325	7.519	7	7.35	7.28967
261395_at		ovule development protein, putative; similar to ovule development protein, putative [Arabidopsis thaliana] (TAIR:AT1G16060.1); similar to Os08g0442400 [Oryza sativa (japonica cultivar-group)] (GB:NP_001061917.1); similar to AP2/EREBP transcription factor-like protein [Oryza sativa (japonica cultivar-group)] (GB:BAD10030.1); similar to Os09g0423800 [Oryza sativa (japonica cultivar-group)] (GB:NP_0…	AT1G79700	1.795	676	3.47015	7.256	1.657e-08	2.067e-07	9.061	5.683	5.778	6.365	4.584	5.6025	7.438	7.283	7.472	7.39767
244969_at	ATCG00650.1, RPS18	chloroplast-encoded ribosomal protein S18, chloroplast-encoded ribosomal protein S18	ATCG00650	1.795	677	3.47015	6.374	2.345e-07	2.244e-06	6.41	5.106	3.892	4.259	4.107	4.341	6.044	6.035	6.329	6.136
263245_at		F-box family protein; similar to F-box family protein [Arabidopsis thaliana] (TAIR:AT5G65850.1); similar to Probable disease resistance RPP8-like protein 2 (GB:Q9MAG6); contains InterPro domain Cyclin-like F-box; (InterPro:IPR001810); contains InterPro domain F-box associated type 3; (InterPro:IPR013187); contains InterPro domain Galactose oxidase, central; (InterPro:IPR011043); contains InterPro…	AT2G31470	1.794	678	3.46775	7.863	2.776e-09	4.099e-08	10.85	5.368	5.412	5.801	4.142	5.18075	6.818	7.265	6.841	6.97467
266637_at	AT2G35600.1, BRXL1	Belongs to five-member BRX gene family. Arabidopsis BRX genes share high levels of similarity among each others, with several conserved domains. The most distinct is BRX domain - highly conserved in all BRX genes among distantly related species. This protein-protein interaction domain is required and sufficient for BRX activity., Belongs to five-member BRX gene family. Arabidopsis BRX genes share…	AT2G35600	1.79	679	3.45815	8.69	2.603e-10	4.784e-09	13.23	6.055	6.402	6.551	7.228	6.559	7.906	8.495	8.646	8.349
264857_at	AT1G24170.1	Encodes a protein with putative galacturonosyltransferase activity.	AT1G24170	1.789	680	3.45575	9.643	1.892e-11	4.538e-10	15.87	6.646	7.073	7.22	8.052	7.24775	9.035	9.12	8.956	9.037
265214_at		tyrosine specific protein phosphatase family protein; Identical to Probable tyrosine-protein phosphatase At1g05000 (EC 3.1.3.48) [Arabidopsis Thaliana] (GB:Q9ZVN4); similar to tyrosine specific protein phosphatase family protein [Arabidopsis thaliana] (TAIR:AT2G32960.1); similar to tyrosine specific protein phosphatase family protein [Capsicum annuum] (GB:AAX20039.1); contains InterPro domain Put…	AT1G05000	1.789	681	3.45575	5.853	1.151e-06	9.315e-06	4.824	6.396	5.937	6.201	5.713	6.06175	6.911	8.513	8.13	7.85133
245976_at	AT5G13080.1, WRKY75	member of WRKY Transcription Factor; Group II-c, member of WRKY Transcription Factor; Group II-c	AT5G13080	1.785	682	3.44618	6.429	1.987e-07	1.935e-06	6.576	3.52	3.659	3.968	3.776	3.73075	4.017	6.344	6.186	5.51567
262106_at	AT1G02970.1	Protein kinase that negatively regulates the entry into mitosis.	AT1G02970	1.784	683	3.4438	11.87	6.584e-14	3.103e-12	21.56	5.924	5.878	5.611	6.106	5.87975	7.664	7.61	7.717	7.66367
256795_at	AT3G22110.1, PAC1	Encodes the alpha-3 subunit of 20s proteasome., Encodes the alpha-3 subunit of 20s proteasome.	AT3G22110	1.782	684	3.43903	14.75	1.054e-16	1.156e-14	28.01	6.419	6.92	6.655	6.449	6.61075	8.463	8.502	8.215	8.39333
248451_at		similar to unknown protein [Arabidopsis thaliana] (TAIR:AT4G25770.1); similar to Os03g0726800 [Oryza sativa (japonica cultivar-group)] (GB:NP_001051137.1); similar to putative protein [Oryza sativa] (GB:CAC39063.1); similar to Os08g0143700 [Oryza sativa (japonica cultivar-group)] (GB:NP_001060979.1); contains InterPro domain Esterase/lipase/thioesterase; (InterPro:IPR000379); contains InterPro do…	AT5G51180	1.782	685	3.43903	7.663	4.974e-09	6.978e-08	10.27	6.119	5.823	5.86	6.412	6.0535	7.899	7.742	7.866	7.83567
247822_at		phox (PX) domain-containing protein; similar to phox (PX) domain-containing protein [Arabidopsis thaliana] (TAIR:AT5G07120.1); similar to Os05g0474500 [Oryza sativa (japonica cultivar-group)] (GB:NP_001055825.1); similar to Os05g0346100 [Oryza sativa (japonica cultivar-group)] (GB:NP_001055259.1); similar to unknown protein [Oryza sativa (japonica cultivar-group)] (GB:BAD73617.1); contains InterP…	AT5G58440	1.781	686	3.43664	10.65	1.342e-12	4.349e-11	18.53	5.968	5.516	5.66	6.188	5.833	7.581	7.288	7.972	7.61367
254926_at	ACS6	encodes a a member of the 1-aminocyclopropane-1-carboxylate (ACC) synthase (S-adenosyl-L-methionine methylthioadenosine-lyase, EC 4.4.1.14) gene family	AT4G11280	1.778	687	3.4295	7.575	6.442e-09	8.799e-08	10.01	7.158	7.287	7.748	8.301	7.6235	9.271	9.467	9.466	9.40133
247069_at	AT5G66920.1	SKS17 (SKU5 Similar 17); copper ion binding / oxidoreductase; similar to SKS15 (SKU5 Similar 15), copper ion binding [Arabidopsis thaliana] (TAIR:AT4G37160.1); similar to SKS4 (SKU5 Similar 4), copper ion binding / oxidoreductase [Arabidopsis thaliana] (TAIR:AT4G22010.1); similar to SKS16 (SKU5 Similar 16), copper ion binding / pectinesterase [Arabidopsis thaliana] (TAIR:AT2G23630.1); similar to …	AT5G66920	1.778	688	3.4295	6.813	6.227e-08	6.793e-07	7.735	5.952	5.231	5.234	5.092	5.37725	7.396	6.891	7.18	7.15567
267393_at		similar to unknown protein [Arabidopsis thaliana] (TAIR:AT3G07900.1); similar to Plant protein family, putative [Medicago truncatula] (GB:ABE79402.1); similar to H+-transporting two-sector ATPase, delta (OSCP) subunit; Hypothetical plant protein [Medicago truncatula] (GB:ABE83885.1); contains InterPro domain Protein of unknown function DUF246, plant; (InterPro:IPR004348), similar to unknown prote…	AT2G44500	1.776	689	3.42475	8.355	6.726e-10	1.115e-08	12.28	5.72	5.991	5.78	6.739	6.0575	7.314	8.153	8.034	7.83367
254656_at		similar to unknown protein [Arabidopsis thaliana] (TAIR:AT1G29530.1); similar to hypothetical protein [Yarrowia lipolytica] (GB:XP_500773.1), similar to unknown protein [Arabidopsis thaliana] (TAIR:AT1G29530.1)	AT4G18070	1.775	690	3.42238	7.434	9.761e-09	1.284e-07	9.591	9.618	9.694	9.164	10.05	9.6315	11.45	11.4	11.36	11.4033
267570_at	HVT1	Has RNA or DNA helicase activity and expressed specifically in tapetum and vascular tissue. First identified member of a new group of the mle helicase group of the DEAH family.	AT2G30800	1.774	691	3.42001	9.603	2.108e-11	5.003e-10	15.76	6.243	7.152	6.639	7.077	6.77775	8.482	8.659	8.516	8.55233
257279_at		similar to hypothetical protein [Oryza sativa (japonica cultivar-group)] (GB:BAD09102.1)	AT3G14430	1.774	692	3.42001	8.546	3.905e-10	6.831e-09	12.82	5.044	4.963	5.316	4.921	5.061	7.075	6.849	6.579	6.83433
249765_at		C4-dicarboxylate transporter/malic acid transport family protein; similar to C4-dicarboxylate transporter/malic acid transport family protein [Arabidopsis thaliana] (TAIR:AT4G27970.1); similar to unknown protein [Oryza sativa (japonica cultivar-group)] (GB:BAD81510.1); similar to Os01g0385400 [Oryza sativa (japonica cultivar-group)] (GB:NP_001043099.1); similar to Os05g0219900 [Oryza sativa (japo…	AT5G24030	1.773	693	3.41764	5.979	7.833e-07	6.607e-06	5.207	8.029	7.895	7.498	8.31	7.933	9.705	9.684	9.729	9.706
255477_at		similar to unknown protein [Arabidopsis thaliana] (TAIR:AT1G02816.1); similar to Os05g0362300 [Oryza sativa (japonica cultivar-group)] (GB:NP_001055314.1); similar to Protein of unknown function, DUF538 [Oryza sativa (japonica cultivar-group)] (GB:AAX95409.1); similar to Os05g0362500 [Oryza sativa (japonica cultivar-group)] (GB:NP_001055315.1); contains InterPro domain Protein of unknown function…	AT4G02370	1.772	694	3.41527	9.02	1.035e-10	2.106e-09	14.16	6.248	6.025	6.2	6.605	6.2695	8.801	7.664	7.658	8.041
252062_at		nicastrin-related; Identical to Nicastrin precursor [Arabidopsis Thaliana] (GB:Q8GUM5;GB:Q9LXJ9;GB:Q9LXK0); similar to hypothetical protein DDBDRAFT_0187645 [Dictyostelium discoideum AX4] (GB:XP_637065.1); similar to Os02g0736500 [Oryza sativa (japonica cultivar-group)] (GB:NP_001048054.1); contains InterPro domain Nicastrin; (InterPro:IPR008710), nicastrin-related; similar to hypothetical protei…	AT3G52640	1.772	695	3.41527	8.959	1.228e-10	2.444e-09	13.99	6.14	5.585	5.653	5.573	5.73775	7.96	7.195	7.374	7.50967
252276_at		similar to hypothetical protein MtrDRAFT_AC119415g11v1 [Medicago truncatula] (GB:ABE85164.1)	AT3G49490	1.77	696	3.41054	10.56	1.713e-12	5.397e-11	18.28	6.705	7.066	6.914	6.926	6.90275	8.748	8.581	8.689	8.67267
263249_at	ADS2	homologous to delta 9 acyl-lipid desaturases of cyanobacteria and acyl-CoA desaturases of yeast and mammals. expression up-regulated by cold temperature.	AT2G31360	1.767	697	3.40345	8.512	4.301e-10	7.426e-09	12.73	7.731	7.77	7.807	7.329	7.65925	9.635	9.389	9.256	9.42667
249794_at	AT5G23530.1	similar to ATGID1C/GID1C (GA INSENSITIVE DWARF1C) [Arabidopsis thaliana] (TAIR:AT5G27320.1); similar to Esterase/lipase/thioesterase [Medicago truncatula] (GB:ABE80317.1); contains InterPro domain Esterase/lipase/thioesterase; (InterPro:IPR000379); contains InterPro domain Alpha/beta hydrolase fold-3; (InterPro:IPR013094)	AT5G23530	1.766	698	3.4011	7.397	1.089e-08	1.413e-07	9.482	9.191	9.141	8.394	9.511	9.05925	10.78	10.9	10.8	10.8267
267008_at		ABC transporter family protein; Identical to White-brown complex homolog protein 1 (WBC1) [Arabidopsis Thaliana] (GB:O80946); similar to ABC transporter family protein [Arabidopsis thaliana] (TAIR:AT5G13580.1); similar to ABC transporter family protein [Arabidopsis thaliana] (TAIR:AT3G55090.1); similar to ABC transporter family protein [Arabidopsis thaliana] (TAIR:AT3G53510.1); similar to unnamed…	AT2G39350	1.766	699	3.4011	6.281	3.114e-07	2.902e-06	6.127	5.186	4.263	5.831	5.484	5.191	6.801	6.922	7.148	6.957
260746_at	ATGSTU19	Encodes a glutathione transferase that is a member of Tau GST gene family. Expression is induced by drought stress, oxidative stress, and high doses of auxin and cytokinin. naming convention according to Wagner et al. (2002) The expression of this gene is upregulated by herbicide safeners such as benoxacor and fenclorim.	AT1G78380	1.764	700	3.39638	8.272	8.522e-10	1.384e-08	12.04	6.552	6.705	6.77	7.272	6.82475	8.621	8.881	8.264	8.58867
262148_at		26.5 kDa class I small heat shock protein-like (HSP26.5-P); similar to HSP21 (HEAT SHOCK PROTEIN 21) [Arabidopsis thaliana] (TAIR:AT4G27670.1); similar to chloroplast-localized small heat shock protein 22 [Funaria hygrometrica] (GB:AAF19022.1); contains InterPro domain HSP20-like chaperone; (InterPro:IPR008978); contains InterPro domain Heat shock protein Hsp20; (InterPro:IPR002068)	AT1G52560	1.763	701	3.39403	6.647	1.027e-07	1.064e-06	7.235	4.821	5.125	6.358	5.912	5.554	7.774	6.423	7.755	7.31733
261566_at		similar to unknown protein [Arabidopsis thaliana] (TAIR:AT4G10430.3); similar to Os02g0106800 [Oryza sativa (japonica cultivar-group)] (GB:NP_001045630.1); similar to Os08g0152800 [Oryza sativa (japonica cultivar-group)] (GB:NP_001061007.1); similar to Predicted membrane protein (ISS) [Ostreococcus tauri] (GB:CAL54240.1); contains InterPro domain TMPIT-like; (InterPro:IPR012926)	AT1G33230	1.761	702	3.38933	10.46	2.184e-12	6.704e-11	18.04	6.934	6.88	7.188	7.629	7.15775	9.042	8.752	8.962	8.91867
256854_at		proteasome-related; similar to hypothetical protein [Trifolium pratense] (GB:BAE71213.1); contains InterPro domain Armadillo-like helical; (InterPro:IPR011989); contains InterPro domain HEAT; (InterPro:IPR000357)	AT3G15180	1.76	703	3.38698	10.43	2.35e-12	7.128e-11	17.96	5.236	5.612	5.083	5.38	5.32775	7.169	6.593	7.502	7.088
257749_at	ACT2	Encodes an actin that is constitutively expressed in vegetative structures but not pollen.	AT3G18780	1.759	704	3.38463	14.54	1.618e-16	1.677e-14	27.58	9.885	9.87	9.751	9.986	9.873	11.52	11.62	11.75	11.63
246724_at		myb family transcription factor; similar to transcription factor [Arabidopsis thaliana] (TAIR:AT3G04450.1); similar to CDPK substrate protein 1; CSP1 [Mesembryanthemum crystallinum] (GB:AAF32350.1); contains InterPro domain Homeodomain-like; (InterPro:IPR009057); contains InterPro domain Myb-like DNA-binding region, SHAQKYF class; (InterPro:IPR006447); contains InterPro domain Myb, DNA-binding; (…	AT5G29000	1.753	705	3.37059	9.573	2.282e-11	5.371e-10	15.68	4.708	5.149	4.246	4.526	4.65725	6.477	6.562	6.192	6.41033
251909_at	TRFL4	Arabidopsis thaliana telomere-binding protein, putative (At3g53790)	AT3G53790	1.752	706	3.36825	12.36	2.034e-14	1.104e-12	22.74	6.754	6.55	6.425	6.598	6.58175	8.625	8.254	8.122	8.33367
257687_at		short-chain dehydrogenase/reductase (SDR) family protein; Identical to Peroxisomal 2,4-dienoyl-CoA reductase (EC 1.3.1.34) [Arabidopsis Thaliana] (GB:Q9LTV6;GB:Q67Y37;GB:Q680G7); similar to D2,D4-dienoyl-CoA reductase-related [Arabidopsis thaliana] (TAIR:AT2G07640.1); similar to Os04g0614000 [Oryza sativa (japonica cultivar-group)] (GB:NP_001053860.1); similar to MGC82265 protein [Xenopus laevis]…	AT3G12800	1.752	707	3.36825	11.37	2.199e-13	8.814e-12	20.35	7.906	8.022	7.388	7.994	7.8275	9.415	9.668	9.655	9.57933
262052_at		hAT-like transposase family (hobo/Ac/Tam3), has a 5.0e-62 P-value blast match to GB:AAD24567 transposase Tag2 (hAT-element) (Arabidopsis thaliana)	AT1G80020	1.75	708	3.36359	7.325	1.348e-08	1.713e-07	9.268	5.769	6.043	5.618	5.817	5.81175	7.668	7.2	7.818	7.562
264795_at	AT1G08680.1, ZIGA4	A member of ARF GAP domain (AGD), A thaliana has 15 members, grouped into four classes. AGD14 belongs to the class 4, together with AGD15., A member of ARF GAP domain (AGD), A thaliana has 15 members, grouped into four classes. AGD14 belongs to the class 4, together with AGD15.	AT1G08680	1.749	709	3.36126	8.896	1.464e-10	2.849e-09	13.81	5.864	5.952	5.143	4.854	5.45325	6.75	7.24	7.617	7.20233
258721_at		lipin family protein; similar to lipin family protein [Arabidopsis thaliana] (TAIR:AT5G42870.1); similar to lipin, N-terminal conserved re (GB:ABA94690.1); contains InterPro domain LNS2, Lipin/Ned1/Smp2; (InterPro:IPR013209); contains InterPro domain Lipin, N-terminal conserved region; (InterPro:IPR007651)	AT3G09560	1.748	710	3.35893	13.9	6.359e-16	5.71e-14	26.21	8.117	8.094	7.823	8.083	8.02925	9.654	9.907	9.77	9.777
248805_at		similar to unknown protein [Arabidopsis thaliana] (TAIR:AT5G47490.1); similar to hypothetical protein 24.t00016 [Brassica oleracea] (GB:ABD64938.1); similar to hypothetical protein 24.t00015 [Brassica oleracea] (GB:ABD64937.1); similar to hypothetical protein 25.t00024 [Brassica oleracea] (GB:ABD64978.1); contains domain RGPR-RELATED (PTHR13402); contains domain SIMILARITY TO UNKNOWN PROTEIN (PTH…	AT5G47480	1.748	711	3.35893	8.543	3.944e-10	6.877e-09	12.81	6.82	6.666	6.398	5.853	6.43425	8.41	7.984	8.153	8.18233
258188_at		mRNA level of the MEB5.2 gene (At3g17800) remains unchanged after cutting the inflorescence stem	AT3G17800	1.747	712	3.3566	7.199	1.961e-08	2.409e-07	8.892	5.699	5.585	5.801	6.96	6.01125	7.819	7.478	7.977	7.758
260029_at		glycoside hydrolase family 47 protein; similar to mannosyl-oligosaccharide 1,2-alpha-mannosidase, putative [Arabidopsis thaliana] (TAIR:AT3G21160.1); similar to putative alpha-mannosidase [Oryza sativa (japonica cultivar-group)] (GB:AAT01383.1); similar to Os05g0209100 [Oryza sativa (japonica cultivar-group)] (GB:NP_001054909.1); contains InterPro domain Ankyrin; (InterPro:IPR002110); contains In…	AT1G30000	1.746	713	3.35427	12.59	1.193e-14	6.924e-13	23.27	6.427	7.092	6.646	6.474	6.65975	8.54	8.223	8.455	8.406
259212_at		similar to Os01g0263500 [Oryza sativa (japonica cultivar-group)] (GB:NP_001042658.1); contains domain SUBFAMILY NOT NAMED (PTHR13130:SF1); contains domain FAMILY NOT NAMED (PTHR13130)	AT3G09180	1.746	714	3.35427	8.608	3.282e-10	5.863e-09	13	5.035	5.841	5.494	5.161	5.38275	7.226	6.896	7.263	7.12833
258954_at		armadillo/beta-catenin repeat family protein; similar to armadillo/beta-catenin repeat family protein [Arabidopsis thaliana] (TAIR:AT5G58680.1); similar to Os07g0587500 [Oryza sativa (japonica cultivar-group)] (GB:NP_001060138.1); similar to Os03g0435300 [Oryza sativa (japonica cultivar-group)] (GB:NP_001050437.1); similar to IMP dehydrogenase/GMP reductase [Medicago truncatula] (GB:ABE88245.1); …	AT3G01400	1.744	715	3.34963	8.282	8.291e-10	1.348e-08	12.07	5.19	5.027	4.576	4.915	4.927	6.996	6.41	6.606	6.67067
259520_at		similar to unknown protein [Arabidopsis thaliana] (TAIR:AT1G62840.1); similar to Os02g0455400 [Oryza sativa (japonica cultivar-group)] (GB:NP_001046773.1); similar to unknown protein [Oryza sativa (japonica cultivar-group)] (GB:BAD19988.1); contains InterPro domain Protein of unknown function DUF1442; (InterPro:IPR009902)	AT1G12320	1.744	716	3.34963	6.741	7.728e-08	8.257e-07	7.519	6.476	6.839	5.738	7.04	6.52325	8.595	8.231	7.977	8.26767
267293_at	AT2G23810.1	Member of TETRASPANIN family	AT2G23810	1.743	717	3.3473	6.427	2.002e-07	1.948e-06	6.568	8.341	8.908	8.17	9.366	8.69625	10.42	10.44	10.45	10.4367
262478_at		similar to unknown protein [Arabidopsis thaliana] (TAIR:AT1G61240.3); similar to putative lysine ketoglutarate reductase trans-splicing related 1 [Oryza sativa (japonica cultivar-group)] (GB:BAD62500.1); similar to Os07g0564800 [Oryza sativa (japonica cultivar-group)] (GB:NP_001060006.1); similar to Os06g0731900 [Oryza sativa (japonica cultivar-group)] (GB:NP_001058667.1); contains InterPro domai…	AT1G11170	1.742	718	3.34499	10.08	5.892e-12	1.613e-10	17.04	5.104	5.258	5.174	5.343	5.21975	7.066	6.781	7.037	6.96133
250291_at	AK-LYS1, AT5G13280.1	Asp kinase inhibited by Lys and S-adenosylmethionine. Contains regulatory domains that belong to the ACT domain family, which allow binding to a extreme variety of ligands. Can function as a monomer or as a dimer with acetohydroxyacid synthase (HSDH)., Asp kinase inhibited by Lys and S-adenosylmethionine. Contains regulatory domains that belong to the ACT domain family, which allow binding to a e…	AT5G13280	1.741	719	3.34267	11.9	6.025e-14	2.851e-12	21.65	8.195	8.386	8.272	7.836	8.17225	9.806	9.921	10.01	9.91233
265422_at	AT2G20800.1, NDB4, AT2G20800.1, NDB4	NDB4 (NAD(P)H DEHYDROGENASE B4); NADH dehydrogenase; similar to NDB1 (NAD(P)H DEHYDROGENASE B1), NADH dehydrogenase/ disulfide oxidoreductase [Arabidopsis thaliana] (TAIR:AT4G28220.1); similar to pyridine nucleotide-disulphide oxidoreductase family protein [Arabidopsis thaliana] (TAIR:AT4G21490.1); similar to NDB2 (NAD(P)H DEHYDROGENASE B2), disulfide oxidoreductase [Arabidopsis thaliana] (TAIR:A…	AT2G20800	1.74	720	3.34035	10.6	1.535e-12	4.893e-11	18.39	5.516	5.408	5.876	5.507	5.57675	7.811	6.843	7.297	7.317
246536_at		structural maintenance of chromosomes (SMC) family protein (MSS2); similar to MIM (HYPERSENSITIVE TO MMS, IRRADIATION AND MMC), ATP binding [Arabidopsis thaliana] (TAIR:AT5G61460.1); similar to Os05g0596600 [Oryza sativa (japonica cultivar-group)] (GB:NP_001056521.1); similar to Structural maintenance of chromosome protein SMC, C-terminal [Medicago truncatula] (GB:ABE93633.1); similar to SMC5 pro…	AT5G15920	1.74	721	3.34035	8.937	1.303e-10	2.582e-09	13.93	5.836	4.763	4.582	5.301	5.1205	7.065	6.674	6.841	6.86
249237_at		similar to unknown protein [Arabidopsis thaliana] (TAIR:AT3G27090.1); similar to N-rich protein [Glycine max] (GB:CAI44933.1); contains domain KELCH-RELATED PROTEINS (PTHR23230); contains domain no description (SM00767); contains domain gb def: Hypothetical protein At5g42050 (PTHR23230:SF16)	AT5G42050	1.74	722	3.34035	8.889	1.489e-10	2.891e-09	13.79	6.267	5.923	5.586	6.628	6.101	7.864	7.935	7.725	7.84133
265413_s_at		similar to MATE efflux family protein [Arabidopsis thaliana] (TAIR:AT4G21900.1); similar to Tetratricopeptide-like helical [Medicago truncatula] (GB:ABE80926.1); similar to Os01g0968000 [Oryza sativa (japonica cultivar-group)] (GB:NP_001045514.1); contains InterPro domain Protein prenyltransferase; (InterPro:IPR008940), similar to unknown protein [Arabidopsis thaliana] (TAIR:AT2G16650.1); similar…	multiple	1.739	723	3.33804	8.087	1.449e-09	2.256e-08	11.51	6.017	6.212	6.324	5.851	6.101	8.425	7.531	7.566	7.84067
249878_at		TATA-binding protein-associated phosphoprotein Dr1 protein, putative (DR1); Identical to Dr1 protein homolog (DR1) [Arabidopsis Thaliana] (GB:P49592); similar to TATA-binding protein-associated phosphoprotein Dr1 protein, putative [Arabidopsis thaliana] (TAIR:AT5G08190.1); similar to repressor protein [Glycine max] (GB:AAL73489.1); contains InterPro domain Histone-fold; (InterPro:IPR009072); cont…	AT5G23090	1.738	724	3.33572	8.866	1.592e-10	3.053e-09	13.72	5.514	5.617	5.552	6.226	5.72725	7.489	7.414	7.493	7.46533
257029_at		similar to dem protein-related / defective embryo and meristems protein-related [Arabidopsis thaliana] (TAIR:AT4G33400.1); similar to DEM2 [Lycopersicon esculentum] (GB:AAQ90244.1); similar to Quinoprotein amine dehydrogenase, beta chain-like [Medicago truncatula] (GB:ABE80529.1); similar to DEM2 [Lycopersicon esculentum] (GB:AAQ90245.1); contains InterPro domain Quinonprotein alcohol dehydrogena…	AT3G19240	1.737	725	3.33341	10.05	6.43e-12	1.746e-10	16.95	8.915	9.338	9.539	10.17	9.4905	11.08	11.3	11.3	11.2267
266310_at	FUS12	Represses photomorphogenesis and induces skotomorphogenesis in the dark.	AT2G26990	1.736	726	3.3311	6.548	1.388e-07	1.395e-06	6.934	3.614	3.164	3.233	3.757	3.442	6.328	4.417	4.789	5.178
250355_at		glycine-rich protein; similar to glycine-rich protein [Arabidopsis thaliana] (TAIR:AT5G47020.1); similar to glycine-rich protein [Arabidopsis thaliana] (TAIR:AT4G32920.1); similar to hypothetical protein MtrDRAFT_AC144766g15v1 [Medicago truncatula] (GB:ABE91983.1); similar to Thiolase [Medicago truncatula] (GB:ABE80802.1); similar to hypothetical protein MtrDRAFT_AC146940g33v1 [Medicago truncatul…	AT5G11700	1.733	727	3.32418	9.619	2.015e-11	4.802e-10	15.8	6.814	7.322	6.883	7.333	7.088	8.787	8.772	8.903	8.82067
261412_at	APX1, AT1G07890.1	Encodes a cytosolic ascorbate peroxidase APX1. Ascorbate peroxidases are enzymes that scavenge hydrogen peroxide in plant cells. Eight types of APX have been described for Arabidopsis: three cytosolic (APX1, APX2, APX6), two chloroplastic types (stromal sAPX, thylakoid tAPX), and three microsomal (APX3, APX4, APX5) isoforms. At least part of the induction of heat shock proteins during light stres…	AT1G07890	1.732	728	3.32188	8.608	3.276e-10	5.857e-09	13	7.563	7.493	7.422	8.295	7.69325	9.51	9.275	9.49	9.425
259186_at		aldose 1-epimerase family protein; similar to aldose 1-epimerase family protein [Arabidopsis thaliana] (TAIR:AT5G14500.1); similar to Galactose mutarotase-like [Medicago truncatula] (GB:ABE86317.1); contains InterPro domain Galactose mutarotase-like; (InterPro:IPR011013); contains InterPro domain Aldose 1-epimerase; (InterPro:IPR008183)	AT3G01590	1.732	729	3.32188	5.603	2.469e-06	1.82e-05	4.065	5.483	6.132	4.715	5.468	5.4495	7.454	6.987	7.105	7.182
254107_at		transporter, putative; similar to glycerol-3-phosphate transporter, putative / glycerol 3-phosphate permease, putative [Arabidopsis thaliana] (TAIR:AT3G47420.1); similar to transporter, putative [Arabidopsis thaliana] (TAIR:AT1G30560.1); similar to Os08g0156600 [Oryza sativa (japonica cultivar-group)] (GB:NP_001061024.1); similar to putative Glycerol-3-phosphate transporter [Oryza sativa (japonic…	AT4G25220	1.731	730	3.31958	10.66	1.328e-12	4.314e-11	18.54	6.414	6.615	6.189	6.234	6.363	8.281	7.739	8.263	8.09433
264399_at		postsynaptic protein-related; similar to Os08g0190800 [Oryza sativa (japonica cultivar-group)] (GB:NP_001061168.1); similar to unnamed protein product [Tetraodon nigroviridis] (GB:CAF91025.1); contains domain CRIPT-RELATED (PTHR11800:SF1); contains domain DNA-DIRECTED RNA POLYMERASE (PTHR11800)	AT1G61780	1.73	731	3.31728	11.14	3.877e-13	1.462e-11	19.78	7.292	7.878	7.607	6.861	7.4095	9.133	9.103	9.183	9.13967
249040_at		eukaryotic translation initiation factor 3 subunit 7, putative / eIF-3 zeta, putative / eIF3d, putative; similar to translation initiation factor [Arabidopsis thaliana] (TAIR:AT4G20980.3); similar to eukaryotic translation initiation factor 3 (eIF-3), putative [Musa acuminata] (GB:ABF69959.1); similar to Os05g0566500 [Oryza sativa (japonica cultivar-group)] (GB:NP_001056343.1); similar to putativ…	AT5G44320	1.73	732	3.31728	7.601	5.976e-09	8.221e-08	10.08	5.854	5.457	7.119	6.576	6.2515	8.247	7.741	7.955	7.981
244944_s_at	ATMG00080.1, RPL16, ATMG00090.1, RPS3	encodes a mitochondrial ribosomal protein L16, which is a constituent of the large ribosomal subunit, encodes a mitochondrial ribosomal protein L16, which is a constituent of the large ribosomal subunit, ribosomal protein S3, ribosomal protein S3	multiple	1.73	733	3.31728	6.202	3.969e-07	3.611e-06	5.885	4.495	4.623	4.63	4.196	4.486	6.337	6.332	5.98	6.21633
259447_s_at	AT1G02430.1, AT1G02440.1	A member of ARF GTPase family. A thaliana has 21 members of this family, known to be essential for vesicle coating and uncoating and functions in GTP-binding. Gene encoding ADP-ribosylation factor and similar to other ARFs and ARF-like proteins., A member of ARF GTPase family. A thaliana has 21 members of this family, known to be essential for vesicle coating and uncoating and functions in GTP-bi…	multiple	1.729	734	3.31498	10.03	6.692e-12	1.809e-10	16.91	4.196	4.541	4.435	4.602	4.4435	6.31	5.805	6.404	6.173
267470_at	AT2G30490.1, ATC4H	Encodes a cinnamate-4-hydroxylase., Encodes a cinnamate-4-hydroxylase.	AT2G30490	1.729	735	3.31498	8.259	8.836e-10	1.431e-08	12	4.922	5.642	4.347	5.114	5.00625	6.527	7.268	6.41	6.735
258826_at	ATGSL10	encodes a gene similar to callose synthase	AT3G07160	1.728	736	3.31268	10.9	7.106e-13	2.505e-11	19.17	7.549	7.655	7.994	8.627	7.95625	9.854	9.623	9.575	9.684
265093_at		ABC transporter family protein; Identical to Non-intrinsic ABC protein 4 (GCN-related protein 2) (NAP4) [Arabidopsis Thaliana] (GB:Q3EDJ0;GB:Q9ZWB0); similar to POP1 [Arabidopsis thaliana] (TAIR:AT5G44110.1); similar to Lipid exporter ABCA1 and related proteins, ABC superfamily (ISS) [Ostreococcus tauri] (GB:CAL55166.1); similar to Os02g0810300 [Oryza sativa (japonica cultivar-group)] (GB:NP_0010…	AT1G03905	1.728	737	3.31268	10.04	6.644e-12	1.798e-10	16.92	4.617	5.662	4.627	5.308	5.0535	6.81	6.702	6.834	6.782
251782_at		glycosyl hydrolase family 20 protein; similar to glycosyl hydrolase family 20 protein [Arabidopsis thaliana] (TAIR:AT1G65590.1); similar to Os05g0115900 [Oryza sativa (japonica cultivar-group)] (GB:NP_001054468.1); similar to Os01g0891000 [Oryza sativa (japonica cultivar-group)] (GB:NP_001045052.1); similar to putative beta-N-acetylhexosaminidase [Oryza sativa (japonica cultivar-group)] (GB:AAT77…	AT3G55260	1.728	738	3.31268	9.05	9.546e-11	1.956e-09	14.24	6.063	5.711	5.818	6.49	6.0205	7.737	7.715	7.794	7.74867
254323_at		auxin-responsive family protein; similar to auxin-responsive family protein [Arabidopsis thaliana] (TAIR:AT4G12410.1); similar to Auxin responsive SAUR protein [Medicago truncatula] (GB:ABE93517.1); similar to Os04g0537100 [Oryza sativa (japonica cultivar-group)] (GB:NP_001053425.1); similar to Os02g0643800 [Oryza sativa (japonica cultivar-group)] (GB:NP_001047561.1); contains InterPro domain Aux…	AT4G22620	1.728	739	3.31268	7.361	1.212e-08	1.561e-07	9.374	5.984	5.518	6.217	6.103	5.9555	7.163	7.789	8.1	7.684
249437_at		glycosyltransferase family 14 protein / core-2/I-branching enzyme family protein; similar to glycosyltransferase family 14 protein / core-2/I-branching enzyme family protein [Arabidopsis thaliana] (TAIR:AT5G15050.1); similar to BGGP Beta-1-3-galactosyl-O-glycosyl-glycoprotein [Ae (GB:CAH05144.1); similar to Os12g0639700 [Oryza sativa (japonica cultivar-group)] (GB:NP_001067391.1); contains InterP…	AT5G39990	1.727	740	3.31039	9.665	1.785e-11	4.312e-10	15.93	5.709	5.952	5.498	5.875	5.7585	7.435	7.508	7.515	7.486
264367_at		BSD domain-containing protein; similar to BSD domain-containing protein [Arabidopsis thaliana] (TAIR:AT4G13110.1); similar to PREDICTED: similar to Bsdc1 protein, partial [Strongylocentrotus purpuratus] (GB:XP_787471.2); similar to PREDICTED: similar to Bsdc1 protein [Strongylocentrotus purpuratus] (GB:XP_001192532.1); similar to Os07g0647400 [Oryza sativa (japonica cultivar-group)] (GB:NP_001060…	AT1G03350	1.726	741	3.30809	12.59	1.183e-14	6.899e-13	23.28	7.168	7.199	7.268	7.142	7.19425	9.053	8.761	8.946	8.92
251692_s_at	AT3G52020.1	SCPL39 (serine carboxypeptidase-like 39); serine carboxypeptidase; similar to SCPL40 (serine carboxypeptidase-like 40), serine carboxypeptidase [Arabidopsis thaliana] (TAIR:AT3G63470.1); similar to putative serine carboxypeptidase [Pisum sativum] (GB:CAC19488.1); contains InterPro domain Esterase/lipase/thioesterase; (InterPro:IPR000379); contains InterPro domain Peptidase S10, serine carboxypept…	multiple	1.726	742	3.30809	7.091	2.704e-08	3.226e-07	8.57	9.027	8.904	8.323	8.978	8.808	10.44	10.49	10.67	10.5333
247353_at		oxidoreductase, zinc-binding dehydrogenase family protein; similar to alcohol dehydrogenase, putative [Arabidopsis thaliana] (TAIR:AT1G64710.1); similar to Alcohol dehydrogenase superfamily, zinc-containing [Medicago truncatula] (GB:ABE83681.1); contains InterPro domain NAD-binding site; (InterPro:IPR000205); contains InterPro domain GroES-like; (InterPro:IPR011032); contains InterPro domain Alco…	AT5G63620	1.723	743	3.30122	8.663	2.808e-10	5.12e-09	13.15	6.239	6.842	6.225	6.683	6.49725	8.174	8.261	8.224	8.21967
251135_at		similar to proline-rich family protein [Arabidopsis thaliana] (TAIR:AT3G09000.1); similar to Os01g0141900 [Oryza sativa (japonica cultivar-group)] (GB:NP_001041987.1); similar to putative proteophosphoglycan [Oryza sativa (japonica cultivar-group)] (GB:BAD61066.1)	AT5G01280	1.722	744	3.29893	10.21	4.161e-12	1.179e-10	17.39	5.954	6.335	6.317	6.526	6.283	7.495	8.423	8.098	8.00533
258725_at		DEAD/DEAH box helicase, putative; Identical to Probable DEAD-box ATP-dependent RNA helicase 45 (EC 3.6.1.-) (RH45) [Arabidopsis Thaliana] (GB:Q9SF41); similar to DEAD box RNA helicase, putative [Arabidopsis thaliana] (TAIR:AT1G20920.1); similar to DEAD-box protein abstrakt (ISS) [Ostreococcus tauri] (GB:CAL55237.1); similar to DEAD box polypeptide 46 [Mus musculus] (GB:NP_666087.2); similar to RN…	AT3G09620	1.719	745	3.29208	9.468	3.03e-11	6.98e-10	15.39	5.053	4.949	5.635	5.733	5.3425	7.138	6.766	7.28	7.06133
245591_at		similar to MADS-box family protein [Arabidopsis thaliana] (TAIR:AT1G46408.1)	AT4G14530	1.719	746	3.29208	7.951	2.151e-09	3.242e-08	11.11	3.978	4.394	4.658	4.862	4.473	6.109	5.522	6.945	6.192
258712_s_at		40S ribosomal protein S23 (RPS23A); Identical to 40S ribosomal protein S23-1 (S12) (RPS23A) [Arabidopsis Thaliana] (GB:Q9SF35;GB:Q8LG36); similar to 40S ribosomal protein S23 (RPS23B) [Arabidopsis thaliana] (TAIR:AT5G02960.1); similar to Ribosomal protein S23, eukaryotic and archaeal form [Medicago truncatula] (GB:ABE78299.1); similar to unknown [Solanum tuberosum] (GB:ABB16993.1); contains Inter…	multiple	1.717	747	3.28752	11.27	2.815e-13	1.096e-11	20.1	6.212	6.135	5.985	6.079	6.10275	7.951	7.882	7.625	7.81933
264742_at		AAA-type ATPase family protein; similar to AAA-type ATPase family protein [Arabidopsis thaliana] (TAIR:AT1G02890.1); similar to AAA-type ATPase family protein [Arabidopsis thaliana] (TAIR:AT4G24860.1); similar to AAA-type ATPase family protein [Arabidopsis thaliana] (TAIR:AT4G02480.1); similar to Peptidase S1 and S6, chymotrypsin/Hap; Immunoglobulin/major histocompatibility complex; AAA ATPase, c…	AT1G62130	1.714	748	3.28069	9.858	1.064e-11	2.748e-10	16.45	4.958	5.429	4.59	5.135	5.028	6.804	6.668	6.753	6.74167
254740_s_at	AT4G13890.1, SHM5, AT4G13890.1, SHM5, SHM4	SHM5 (SERINE HYDROXYMETHYLTRANSFERASE 5); glycine hydroxymethyltransferase; similar to SHM4 (SERINE HYDROXYMETHYLTRANSFERASE 4), glycine hydroxymethyltransferase [Arabidopsis thaliana] (TAIR:AT4G13930.1); similar to Serine hydroxymethyltransferase, mitochondrial precursor, putative, expressed [Oryza sativa (japonica cultivar-group)] (GB:ABA97575.2); similar to Glycine/serine hydroxymethyltransfer…	multiple	1.712	749	3.27615	8.54	3.979e-10	6.922e-09	12.8	7.696	7.67	7.689	7.45	7.62625	9.554	9.23	9.231	9.33833
258011_at		homeobox protein (HAT 3.1); Identical to Homeobox protein HAT3.1 (HAT3.1) [Arabidopsis Thaliana] (GB:Q04996;GB:Q9LT66); similar to PRHA (PATHOGENESIS RELATED HOMEODOMAIN PROTEIN A), transcription factor [Arabidopsis thaliana] (TAIR:AT4G29940.1); similar to Homeobox protein HOX1A (GB:P46605); contains InterPro domain Zinc finger, FYVE/PHD-type; (InterPro:IPR011011); contains InterPro domain Homeod…	AT3G19510	1.71	750	3.27161	8.819	1.812e-10	3.442e-09	13.59	4.763	4.906	5.487	5.853	5.25225	7.008	6.741	7.137	6.962
252185_at		similar to PRLI-interacting factor-related [Arabidopsis thaliana] (TAIR:AT1G63850.1); similar to PRLI-interacting factor G-like protein [Oryza sativa (japonica cultivar-group)] (GB:BAC83795.1); similar to Os03g0769400 [Oryza sativa (japonica cultivar-group)] (GB:NP_001051395.1); similar to Os07g0123500 [Oryza sativa (japonica cultivar-group)] (GB:NP_001058798.1); contains domain POZ domain (SSF54…	AT3G50780	1.709	751	3.26934	9.927	8.844e-12	2.321e-10	16.63	6.674	7.043	6.519	6.641	6.71925	8.518	8.365	8.403	8.42867
266055_at		pre-mRNA splicing factor PRP38 family protein; similar to unknown protein [Arabidopsis thaliana] (TAIR:AT5G53440.1); similar to ATSRL1, binding [Arabidopsis thaliana] (TAIR:AT5G37370.1); similar to Os09g0103600 [Oryza sativa (japonica cultivar-group)] (GB:NP_001062557.1); similar to pre-mRNA processing factor [Triticum aestivum] (GB:AAY84870.1); contains InterPro domain PRP38; (InterPro:IPR005037)	AT2G40650	1.709	752	3.26934	6.388	2.253e-07	2.166e-06	6.45	4.741	5.058	6.317	4.856	5.243	7.297	6.669	6.891	6.95233
260418_s_at		cox19 family protein; similar to cox19 family protein [Arabidopsis thaliana] (TAIR:AT1G69750.1); similar to Os02g0313500 [Oryza sativa (japonica cultivar-group)] (GB:NP_001046657.1); similar to 2-oxo acid dehydrogenase, lipoyl-binding site; CHCH [Medicago truncatula] (GB:ABE85559.1); contains InterPro domain CHCH; (InterPro:IPR010625), cox19 family protein; similar to cox19 family protein [Arabid…	multiple	1.707	753	3.26481	8.681	2.671e-10	4.898e-09	13.2	7.813	8.018	8.444	8.725	8.25	10.62	9.67	9.579	9.95633
257963_at		FF domain-containing protein / WW domain-containing protein; similar to protein binding [Arabidopsis thaliana] (TAIR:AT1G44910.1); similar to hypothetical protein [Oryza sativa] (GB:AAL59029.1); similar to Os10g0485000 [Oryza sativa (japonica cultivar-group)] (GB:NP_001064893.1); contains InterPro domain FF; (InterPro:IPR002713); contains InterPro domain WW/Rsp5/WWP; (InterPro:IPR001202)	AT3G19840	1.706	754	3.26255	10.14	5.095e-12	1.414e-10	17.19	4.566	4.657	4.891	4.669	4.69575	6.81	6.116	6.28	6.402
248434_at		23.5 kDa mitochondrial small heat shock protein (HSP23.5-M); similar to ATHSP23.6-MITO (MITOCHONDRION-LOCALIZED SMALL HEAT SHOCK PROTEIN 23.6) [Arabidopsis thaliana] (TAIR:AT4G25200.1); similar to LMW heat shock protein [Euphorbia esula] (GB:AAF37726.1); contains InterPro domain Heat shock protein Hsp20; (InterPro:IPR002068)	AT5G51440	1.704	755	3.25803	5.419	4.329e-06	3.009e-05	3.508	6.492	5.744	7.372	8.115	6.93075	8.905	8.107	8.89	8.634
258817_at		pentatricopeptide (PPR) repeat-containing protein; similar to pentatricopeptide (PPR) repeat-containing protein [Arabidopsis thaliana] (TAIR:AT2G29760.1); similar to hypothetical protein [Oryza sativa (japonica cultivar-group)] (GB:AAP12991.1); similar to Os03g0743200 [Oryza sativa (japonica cultivar-group)] (GB:NP_001051231.1); contains InterPro domain Pentatricopeptide repeat; (InterPro:IPR0028…	AT3G04750	1.703	756	3.25577	11.33	2.415e-13	9.565e-12	20.25	4.298	4.821	4.734	4.436	4.57225	6.085	6.346	6.393	6.27467
246307_at	AT3G51800.1, ATG2	putative nuclear DNA-binding protein G2p (AtG2) mRNA,, putative nuclear DNA-binding protein G2p (AtG2) mRNA,	AT3G51800	1.703	757	3.25577	8.571	3.64e-10	6.421e-09	12.89	4.688	4.484	5.401	4.822	4.84875	6.773	6.408	6.475	6.552
255609_s_at		XH/XS domain-containing protein; similar to XH/XS domain-containing protein [Arabidopsis thaliana] (TAIR:AT5G59390.1); similar to putative transcription factor [Oryza sativa (japonica cultivar-group)] (GB:BAB21190.1); contains InterPro domain Region of unknown function XH; (InterPro:IPR005379); contains InterPro domain Region of unknown function XS; (InterPro:IPR005380), XH/XS domain-containing p…	multiple	1.702	758	3.25352	9.454	3.154e-11	7.229e-10	15.35	4.239	3.823	4.62	3.759	4.11025	5.927	5.403	6.105	5.81167
262758_at		F-box family protein; similar to F-box family protein [Arabidopsis thaliana] (TAIR:AT1G67190.1); similar to Os09g0454300 [Oryza sativa (japonica cultivar-group)] (GB:NP_001063351.1); similar to Os08g0469500 [Oryza sativa (japonica cultivar-group)] (GB:NP_001062012.1); similar to Cyclin-like F-box [Medicago truncatula] (GB:ABE77844.1); contains InterPro domain Cyclin-like F-box; (InterPro:IPR00181…	AT1G10780	1.702	759	3.25352	7.002	3.53e-08	4.111e-07	8.303	5.811	5.702	6.537	6.299	6.08725	8.359	7.653	7.357	7.78967
245020_at	ATCG00540.1, PETA	Encodes cytochrome f apoprotein; involved in photosynthetic electron transport chain; encoded by the chloroplast genome and is transcriptionally repressed by a nuclear gene HCF2., Encodes cytochrome f apoprotein; involved in photosynthetic electron transport chain; encoded by the chloroplast genome and is transcriptionally repressed by a nuclear gene HCF2.	ATCG00540	1.701	760	3.25126	9.645	1.882e-11	4.523e-10	15.87	5.588	5.91	5.562	5.522	5.6455	6.898	7.38	7.761	7.34633
263973_at	AT2G42740.1, RPL16A	encodes a cytosolic ribosomal protein L16, which is a constituent of 60S large ribosomal complex. Gene is expressed in root stele and anthers and expression is induced by auxin treatment., encodes a cytosolic ribosomal protein L16, which is a constituent of 60S large ribosomal complex. Gene is expressed in root stele and anthers and expression is induced by auxin treatment.	AT2G42740	1.701	761	3.25126	6.322	2.75e-07	2.595e-06	6.251	4.826	5.363	6.071	5.336	5.399	7.177	6.933	7.192	7.10067
251101_at	AT5G01680.1, ATCHX26	member of Putative Na+/H+ antiporter family, member of Putative Na+/H+ antiporter family	AT5G01680	1.7	762	3.24901	7.826	3.094e-09	4.517e-08	10.74	8.138	8.592	7.417	9.051	8.2995	10.04	10.06	9.898	9.99933
261933_at		2-dehydro-3-deoxyphosphoheptonate aldolase, putative / 3-deoxy-D-arabino-heptulosonate 7-phosphate synthase, putative / DAHP synthetase, putative; similar to DHS2 (3-DEOXY-D-ARABINO-HEPTULOSONATE 7-PHOSPHATE SYNTHASE), 3-deoxy-7-phosphoheptulonate synthase [Arabidopsis thaliana] (TAIR:AT4G33510.1); similar to DHS1 (3-DEOXY-D-ARABINO-HEPTULOSONATE 7-PHOSPHATE SYNTHASE 1), 3-deoxy-7-phosphoheptulon…	AT1G22410	1.7	763	3.24901	7.303	1.439e-08	1.816e-07	9.203	6.563	5.631	5.834	6.249	6.06925	8.193	7.68	7.436	7.76967
264968_at		rubber elongation factor (REF) family protein; Identical to REF/SRPP-like protein At1g67360 [Arabidopsis Thaliana] (GB:Q9FYF7); similar to rubber elongation factor (REF) protein-related [Arabidopsis thaliana] (TAIR:AT2G47780.1); similar to Stress-related protein (GB:Q9SW70); contains InterPro domain Rubber elongation factor; (InterPro:IPR008802)	AT1G67360	1.697	764	3.24226	11.2	3.329e-13	1.276e-11	19.93	9.035	8.963	8.914	9.765	9.16925	10.87	10.82	10.91	10.8667
248243_at		auxin-responsive family protein; similar to auxin-responsive family protein [Arabidopsis thaliana] (TAIR:AT4G00880.1); similar to Auxin responsive SAUR protein [Medicago truncatula] (GB:ABE93517.1); contains InterPro domain Auxin responsive SAUR protein; (InterPro:IPR003676)	AT5G53590	1.697	765	3.24226	7.437	9.671e-09	1.274e-07	9.601	7.419	7.346	7.284	8.914	7.74075	9.8	9.277	9.236	9.43767
257104_at		ER lumen protein retaining receptor, putative / HDEL receptor, putative; similar to ERD2 (ER lumen protein retaining receptor 2), receptor [Arabidopsis thaliana] (TAIR:AT1G29330.1); similar to ER lumen protein retaining receptor (HDEL receptor) (PGP169-12) (GB:Q9ZTN2); contains InterPro domain ER lumen protein retaining receptor; (InterPro:IPR000133)	AT3G25040	1.696	766	3.24001	10.41	2.47e-12	7.433e-11	17.91	6.641	6.723	5.802	6.525	6.42275	8.329	7.986	8.041	8.11867
256183_at	ATMKK4	encodes a mitogen-activated map kinase kinase (there are nine in Arabidopsis) involved in innate immunity. This protein activate MPK3/MPK6 and early-defense genes redundantly with MKK5.	AT1G51660	1.695	767	3.23777	10.36	2.808e-12	8.34e-11	17.79	5.357	5.014	5.583	5.228	5.2955	7.275	6.369	7.327	6.99033
257753_at		60S ribosomal protein L30 (RPL30C); Identical to 60S ribosomal protein L30-3 (RPL30C) [Arabidopsis Thaliana] (GB:Q9LSA3); similar to 60S ribosomal protein L30 (RPL30B) [Arabidopsis thaliana] (TAIR:AT1G77940.1); similar to 60S ribosomal protein L30 (GB:O49884); contains InterPro domain Ribosomal protein L30e; (InterPro:IPR000231); contains InterPro domain Ribosomal protein L7Ae/L30e/S12e/Gadd45; (…	AT3G18740	1.693	768	3.23328	11.82	7.304e-14	3.393e-12	21.45	5.432	5.702	6.202	5.708	5.761	7.519	7.376	7.467	7.454
264321_at		similar to PREDICTED: similar to dymeclin [Rattus norve (GB:XP_001054727.1); similar to Os01g0773100 [Oryza sativa (japonica cultivar-group)] (GB:NP_001044398.1); contains domain SUBFAMILY NOT NAMED (PTHR12895:SF1); contains domain FAMILY NOT NAMED (PTHR12895)	AT1G04200	1.692	769	3.23104	7.865	2.76e-09	4.077e-08	10.86	4.245	4.999	4.503	5.137	4.721	6.778	6.489	5.972	6.413
258789_at		Mutator-like transposase family, has a 5.9e-64 P-value blast match to GB:AAA21566 mudrA of transposon="MuDR" (MuDr-element) (Zea mays)	AT3G04605	1.69	770	3.22657	6.674	9.456e-08	9.895e-07	7.317	6.817	6.396	6.342	5.634	6.29725	7.728	8.209	8.024	7.987
255133_at		tetratricopeptide repeat (TPR)-containing protein; similar to PAPP5/PP5 (PROTEIN PHOSPHATASE 5), phosphoprotein phosphatase/ protein binding / protein serine/threonine phosphatase [Arabidopsis thaliana] (TAIR:AT2G42810.1); similar to H0814G11.17 [Oryza sativa (indica cultivar-group)] (GB:CAJ86350.1); similar to OSJNBa0039K24.25 [Oryza sativa (japonica cultivar-group)] (GB:CAE01806.2); contains In…	AT4G08320	1.689	771	3.22433	12.02	4.589e-14	2.273e-12	21.92	7.387	7.847	7.66	7.748	7.6605	9.006	9.525	9.516	9.349
251989_at	AT3G53110.1, LOS4	Encodes a putative DEAD-Box RNA Helicase and has RNA-dependent ATPase activity. Mutant is Sensitive to chilling stress and heat stress. Germination of the mutant is inhibited by ABA. LOS4 may be involved in temperature sensing. Is enriched in the nuclear envelope and also located in the cytoplasm. LOS4 is involved in export of poly A RNA., Encodes a putative DEAD-Box RNA Helicase and has RNA-depe…	AT3G53110	1.689	772	3.22433	8.348	6.853e-10	1.134e-08	12.26	4.805	4.968	5.711	5.334	5.2045	6.775	6.922	6.983	6.89333
248880_at		similar to unknown protein [Arabidopsis thaliana] (TAIR:AT4G17860.1); similar to Protein of unknown function DUF239, plant [Medicago truncatula] (GB:ABE93923.1); similar to Os07g0205500 [Oryza sativa (japonica cultivar-group)] (GB:NP_001059148.1); similar to Os07g0573400 [Oryza sativa (japonica cultivar-group)] (GB:NP_001060067.1); contains InterPro domain Protein of unknown function DUF239, plan…	AT5G46200	1.689	773	3.22433	7.489	8.311e-09	1.106e-07	9.753	9.998	10.3	9.337	10.99	10.1562	11.64	11.97	11.94	11.85
259859_at		protein phosphatase 2C-related / PP2C-related; similar to protein phosphatase 2C-related / PP2C-related [Arabidopsis thaliana] (TAIR:AT1G09160.1); similar to Protein phosphatase 2C-like [Medicago truncatula] (GB:ABE85667.1); contains InterPro domain Protein phosphatase 2C-like; (InterPro:IPR001932), protein phosphatase type 2C; similar to protein phosphatase 2C-related / PP2C-related [Arabidopsis…	AT1G68410	1.689	774	3.22433	7.482	8.46e-09	1.124e-07	9.735	7.293	7.542	7.582	7.535	7.488	8.822	9.284	9.423	9.17633
251336_at	BAP1	Encodes a protein with a C2 domain that binds to BON1 in yeast two hybrid analyses. Its ability to bind to phospholipids is enhanced by calcium ions. Involved in maintaining cell homeostasis.	AT3G61190	1.688	775	3.2221	7.4	1.081e-08	1.403e-07	9.489	5.412	4.59	4.571	5.635	5.052	6.586	6.719	6.913	6.73933
265595_at		26S protease regulatory complex subunit 4, putative; similar to RPT2A (regulatory particle triple-A 2A), ATPase [Arabidopsis thaliana] (TAIR:AT4G29040.1); similar to AAA ATPase; 26S proteasome subunit P45 [Medicago truncatula] (GB:ABD32889.1); similar to 26S proteasome subunit 4-like protein [Brassica napus] (GB:CAC14432.1); similar to 26S proteasome subunit 4-like [Solanum tuberosum] (GB:ABB0263…	AT2G20140	1.688	776	3.2221	7.083	2.772e-08	3.3e-07	8.546	5.706	6.053	6.643	6.221	6.15575	7.982	7.663	7.887	7.844
261569_at	LHY	myb-related putative transcription factor involved in circadian rhythm along with another myb transcription factor CCA1	AT1G01060	1.687	777	3.21986	7.577	6.41e-09	8.766e-08	10.01	7.615	8.087	7.488	7.327	7.62925	9.405	9.091	9.453	9.31633
250512_at		similar to unknown protein [Arabidopsis thaliana] (TAIR:AT1G08530.1); similar to conserved hypothetical protein [Medicago truncatula] (GB:ABE89404.1)	AT5G09995	1.686	778	3.21763	8.104	1.378e-09	2.152e-08	11.56	5.108	5.105	4.787	5.92	5.23	7.218	6.557	6.972	6.91567
251998_at	AT3G53090.1, UPL7	encodes a ubiquitin-protein ligase containing a HECT domain. There are six other HECT-domain UPLs in Arabidopsis., encodes a ubiquitin-protein ligase containing a HECT domain. There are six other HECT-domain UPLs in Arabidopsis.	AT3G53090	1.685	779	3.2154	9.617	2.028e-11	4.828e-10	15.8	6.221	6.27	5.842	5.455	5.947	7.726	7.617	7.555	7.63267
262985_s_at	AT1G23290.1, RPL27A	Encodes a ribosomal protein L27A, a constituent of the large subunit of the ribosomal complex. Regulated by TCP20., Encodes a ribosomal protein L27A, a constituent of the large subunit of the ribosomal complex. Regulated by TCP20., 60S ribosomal protein L27A (RPL27aC); Identical to 60S ribosomal protein L27a-3 (RPL27AC) [Arabidopsis Thaliana] (GB:P49637;GB:Q8LE80); similar to RPL27A (RIBOSOMAL PR…	multiple	1.685	780	3.2154	8.592	3.429e-10	6.087e-09	12.95	6.472	6.926	5.873	5.707	6.2445	7.943	7.92	7.925	7.92933
259694_at	AT1G63180.1	Encodes a protein with UDP-D-glucose 4-epimerase activity. Involved in pollen development.	AT1G63180	1.685	781	3.2154	8.285	8.209e-10	1.336e-08	12.08	8.915	8.87	8.573	9.681	9.00975	10.4	10.79	10.9	10.6967
245986_at	PBS1	Mutant is defective in perception of Pseudomonas syringae avirulence gene avrPphB. Encodes a putative serine-threonine kinase.	AT5G13160	1.684	782	3.21318	11.59	1.284e-13	5.546e-12	20.89	6.978	6.916	7.017	7.063	6.9935	8.642	8.687	8.703	8.67733
252713_at	CAM7	EF hand domain protein encodes a calmodulin. Can functionally complement a yeast CaM mutant.	AT3G43810	1.684	783	3.21318	11.56	1.378e-13	5.898e-12	20.82	10.35	10.3	10.09	10.38	10.28	11.94	11.97	11.98	11.9633
257202_at		leucine-rich repeat family protein / protein kinase family protein; similar to leucine-rich repeat family protein / protein kinase family protein [Arabidopsis thaliana] (TAIR:AT1G24650.1); similar to leucine-rich repeat protein kinase, putative [Arabidopsis thaliana] (TAIR:AT2G01820.1); similar to TMK1 (TRANSMEMBRANE KINASE 1) [Arabidopsis thaliana] (TAIR:AT1G66150.1); similar to TMK [Oryza sativ…	AT3G23750	1.684	784	3.21318	10.55	1.736e-12	5.445e-11	18.27	8.561	8.896	8.391	9.086	8.7335	10.32	10.45	10.48	10.4167
262385_at		root hair defective 3 GTP-binding (RHD3) family protein; similar to root hair defective 3 GTP-binding (RHD3) family protein [Arabidopsis thaliana] (TAIR:AT5G45160.1); similar to RHD3 (ROOT HAIR DEFECTIVE 3) [Arabidopsis thaliana] (TAIR:AT3G13870.1); similar to root hair defective 3 GTP-binding protein [Triticum aestivum] (GB:AAS67855.2); similar to Os01g0575000 [Oryza sativa (japonica cultivar-gr…	AT1G72960	1.684	785	3.21318	9.23	5.807e-11	1.251e-09	14.74	5.941	6.88	6.201	6.251	6.31825	8.099	8.009	7.898	8.002
247295_at		similar to Os12g0502100 [Oryza sativa (japonica cultivar-group)] (GB:NP_001066826.1)	AT5G64180	1.682	786	3.20872	9.341	4.284e-11	9.562e-10	15.04	5.202	5.858	5.059	5.17	5.32225	7.045	6.938	7.03	7.00433
265096_at		similar to unknown protein [Arabidopsis thaliana] (TAIR:AT5G44040.1); similar to At1g04030 [Coffea canephora] (GB:ABD93477.2); similar to Os04g0511700 [Oryza sativa (japonica cultivar-group)] (GB:NP_001053294.1); similar to OSIGBa0157K09-H0214G12.18 [Oryza sativa (indica cultivar-group)] (GB:CAH68007.1)	AT1G04030	1.681	787	3.2065	10.68	1.237e-12	4.047e-11	18.61	7.03	7.653	7.018	7.19	7.22275	8.615	9.068	9.029	8.904
250860_at	AT5G04770.1	Transporter for essential amino acids, with preference for large, neutral and cationic amino acids. Expressed in sink tissues. Induced during infestation of roots by the plant parasitic root-knot nematode, Meloidogyne incognita. Localized in the plasma membrane.	AT5G04770	1.679	788	3.20206	6.385	2.273e-07	2.183e-06	6.441	6.523	6.932	5.501	7.304	6.565	8.524	8.18	8.029	8.24433
253961_at	AT4G26440.1, WRKY34	member of WRKY Transcription Factor; Group I, member of WRKY Transcription Factor; Group I	AT4G26440	1.677	789	3.19762	9.625	1.983e-11	4.736e-10	15.82	7.338	7.82	7.327	7.539	7.506	9.445	9.177	8.926	9.18267
266386_at		homeobox-leucine zipper family protein / lipid-binding START domain-containing protein; similar to homeobox-leucine zipper family protein / lipid-binding START domain-containing protein [Arabidopsis thaliana] (TAIR:AT1G05230.2); similar to PDF2 (PROTODERMAL FACTOR2), DNA binding / transcription factor [Arabidopsis thaliana] (TAIR:AT4G04890.1); similar to ATML1 (MERISTEM LAYER 1), DNA binding [Ara…	AT2G32370	1.676	790	3.19541	9.219	5.992e-11	1.287e-09	14.71	5.752	5.213	5.566	5.966	5.62425	7.456	7.305	7.139	7.3
252275_at	AT3G49600.1, UBP26	Encodes a ubiquitin-specific protease., Encodes a ubiquitin-specific protease.	AT3G49600	1.676	791	3.19541	8.921	1.365e-10	2.692e-09	13.88	5.164	6.281	6.055	6.262	5.9405	7.676	7.697	7.476	7.61633
265686_at		similar to zinc finger (C3HC4-type RING finger) family protein [Arabidopsis thaliana] (TAIR:AT2G24480.1)	AT2G24460	1.676	792	3.19541	6.146	4.696e-07	4.181e-06	5.717	6.517	7.286	7.182	8.401	7.3465	8.604	9.2	9.263	9.02233
262613_at	AT1G13960.1, WRKY4	Encodes WRKY DNA-binding protein 4 (WRKY4)., Encodes WRKY DNA-binding protein 4 (WRKY4).	AT1G13960	1.675	793	3.19319	12.06	4.157e-14	2.093e-12	22.02	7.702	7.986	7.739	8.185	7.903	9.275	9.754	9.703	9.57733
261097_at		leucine-rich repeat transmembrane protein kinase, putative; similar to leucine-rich repeat transmembrane protein kinase, putative [Arabidopsis thaliana] (TAIR:AT1G12460.1); similar to putative receptor-like protein kinase [Oryza sativa (japonica cultivar-group)] (GB:AAM88626.1); similar to Os03g0127700 [Oryza sativa (japonica cultivar-group)] (GB:NP_001048834.1); contains InterPro domain Protein …	AT1G62950	1.675	794	3.19319	7.557	6.787e-09	9.172e-08	9.956	6.614	6.139	6.695	6.709	6.53925	8.371	8.106	8.166	8.21433
258273_at		glutaredoxin family protein; Identical to Monothiol glutaredoxin-S15 (AtGrxS15) (GRXS15) [Arabidopsis Thaliana] (GB:Q8LBK6;GB:Q9LW13); similar to thioredoxin family protein [Arabidopsis thaliana] (TAIR:AT4G04950.1); similar to glutaredoxin [Arachis hypogaea] (GB:ABE68717.1); contains InterPro domain Thioredoxin-like fold; (InterPro:IPR012336); contains InterPro domain Glutaredoxin; (InterPro:IPR0…	AT3G15660	1.673	795	3.18877	10.55	1.735e-12	5.445e-11	18.27	5.859	6.342	5.83	5.361	5.848	7.667	7.38	7.515	7.52067
247060_at	AT5G66760.1, SDH1-1	One of two genes in Arabidopsis that encode a flavoprotein subunit of the mitochondrial succinate dehydrogenase complex., One of two genes in Arabidopsis that encode a flavoprotein subunit of the mitochondrial succinate dehydrogenase complex.	AT5G66760	1.671	796	3.18435	10.51	1.939e-12	6.041e-11	18.16	9.29	9.495	9.248	9.673	9.4265	11.27	11	11.02	11.0967
263202_at	AT1G05630.1	Encodes an inositol polyphosphate 5-phosphatase with phosphatase activity toward only Ins(1,4,5)P3. Induced in response to ABA and wounding treatments. Expressed in young seedlings and flowers, while no transcripts were detectable in maturated roots, stems, and rosette leaves Modulates the development of cotyledon veins through its regulation of auxin homeostasis	AT1G05630	1.669	797	3.17994	12.75	8.304e-15	5.218e-13	23.64	8.818	9.063	8.995	8.842	8.9295	10.31	10.75	10.74	10.6
256823_at		hAT dimerisation domain-containing protein; similar to unknown protein [Arabidopsis thaliana] (TAIR:AT4G15020.1); similar to Os03g0822900 [Oryza sativa (japonica cultivar-group)] (GB:NP_001051738.1); similar to hypothetical protein [Oryza sativa (japonica cultivar-group)] (GB:AAO18451.1); contains InterPro domain Protein of unknown function DUF1544; (InterPro:IPR011523); contains InterPro domain …	AT3G22220	1.668	798	3.17774	10.51	1.949e-12	6.065e-11	18.15	7.122	6.949	6.646	6.601	6.8295	8.388	8.456	8.649	8.49767
258737_at		similar to unknown protein [Arabidopsis thaliana] (TAIR:AT5G26740.3); similar to Protein of unknown function [Medicago truncatula] (GB:ABD32854.1); contains InterPro domain Protein of unknown function DUF300; (InterPro:IPR005178)	AT3G05940	1.668	799	3.17774	6.98	3.769e-08	4.358e-07	8.238	6.413	6.271	5.405	6.635	6.181	8.752	7.091	7.706	7.84967
252320_at		xyloglucan:xyloglucosyl transferase, putative / xyloglucan endotransglycosylase, putative / endo-xyloglucan transferase, putative; Identical to Probable xyloglucan endotransglucosylase/hydrolase protein 11 precursor (EC 2.4.1.207) (At-XTH11) (XTH-11) (XTH11) [Arabidopsis Thaliana] (GB:Q9SMP1); similar to XTH3 (XYLOGLUCAN ENDOTRANSGLUCOSYLASE/HYDROLASE 3), hydrolase, acting on glycosyl bonds [Arab…	AT3G48580	1.668	800	3.17774	6.181	4.225e-07	3.809e-06	5.822	5.537	5.969	5.772	5.817	5.77375	7.424	7.511	7.39	7.44167
245032_at		transposase IS4 family protein, contains Pfam profile: PF01609 transposase DDE domain	AT2G26630	1.668	801	3.17774	6.15	4.645e-07	4.149e-06	5.728	5.671	6.605	6.187	5.077	5.885	8.2	6.984	7.476	7.55333
266981_at	ATRPL23A	Encodes a putative ribosomal protein L23a (AtrpL23a).	AT2G39460	1.667	802	3.17554	9.192	6.447e-11	1.378e-09	14.63	5.561	6.184	6.185	6.495	6.10625	7.932	7.616	7.77	7.77267
263087_s_at		mannitol transporter, putative; Identical to Putative polyol transporter 1 (PLT1) [Arabidopsis Thaliana] (GB:Q9XIH7); similar to ATPLT5 (POLYOL TRANSPORTER 5), D-ribose transporter/ D-xylose transporter/ carbohydrate transporter/ galactose transporter/ glucose transporter/ glycerol transporter/ hydrogen:sugar symporter/ mannitol transporter/ monosaccharide transporter/ myo-inositol transporter/ s…	multiple	1.665	803	3.17114	10.45	2.234e-12	6.803e-11	18.02	6.896	6.805	6.162	6.666	6.63225	8.195	8.444	8.251	8.29667
259273_s_at		protein kinase, putative; similar to protein kinase, putative [Arabidopsis thaliana] (TAIR:AT5G15080.1); similar to serine/threonine protein kinase-like [Solanum tuberosum] (GB:AAU89742.1); contains InterPro domain Protein kinase-like; (InterPro:IPR011009); contains InterPro domain Protein kinase; (InterPro:IPR000719); contains InterPro domain Serine/threonine protein kinase, active site; (InterP…	multiple	1.665	804	3.17114	5.703	1.82e-06	1.4e-05	4.368	5.583	5.912	4.437	3.843	4.94375	6.63	6.448	6.747	6.60833
261632_at		similar to Os06g0618600 [Oryza sativa (japonica cultivar-group)] (GB:NP_001058085.1); similar to E set domain-containing protein [Dictyostelium discoideum AX4] (GB:XP_642605.1); contains InterPro domain RNA polymerase subunit, RPB5/RPB6-like; (InterPro:IPR009026)	AT1G50120	1.664	805	3.16894	9.641	1.899e-11	4.551e-10	15.86	6.585	6.213	6.309	6.49	6.39925	8.126	7.885	8.178	8.063
264547_at	CLC-F	chloroplast CLC-f chloride channel protein	AT1G55620	1.664	806	3.16894	9.241	5.637e-11	1.219e-09	14.77	6.482	6.515	7.302	7	6.82475	8.911	8.034	8.519	8.488
259664_at	AGP21, AT1G55330.1	Encodes a putative arabinogalactan-protein (AGP21)., Encodes a putative arabinogalactan-protein (AGP21).	AT1G55330	1.663	807	3.16674	11.62	1.189e-13	5.224e-12	20.96	10.81	11.09	10.69	11.17	10.94	12.63	12.59	12.6	12.6067
261786_at	ATCNGC7	member of Cyclic nucleotide gated channel family	AT1G15990	1.662	808	3.16455	11.15	3.828e-13	1.447e-11	19.79	7.678	8.309	8.224	8.244	8.11375	9.761	9.803	9.763	9.77567
251148_at	AT3G63180.1	similar to unknown protein [Arabidopsis thaliana] (TAIR:AT3G22380.1); similar to unknown protein [Oryza sativa (japonica cultivar-group)] (GB:BAC84664.1)	AT3G63180	1.661	809	3.16236	13.28	2.503e-15	1.866e-13	24.84	5.979	5.943	6.46	6.14	6.1305	7.857	7.634	7.884	7.79167
249185_at		DC1 domain-containing protein; similar to DC1 domain-containing protein [Arabidopsis thaliana] (TAIR:AT5G43040.1); similar to DC1 domain-containing protein [Brassica oleracea] (GB:ABD65623.1); contains InterPro domain Zinc finger, ZZ-type; (InterPro:IPR000433); contains InterPro domain C1-like; (InterPro:IPR011424); contains InterPro domain DC1; (InterPro:IPR004146)	AT5G43030	1.661	810	3.16236	7.423	1.009e-08	1.323e-07	9.558	7.782	7.859	8.638	8.237	8.129	8.844	10.2	10.33	9.79133
251362_at		DEAD/DEAH box helicase, putative (RH12); Identical to DEAD-box ATP-dependent RNA helicase 12 (EC 3.6.1.-) (RH12) [Arabidopsis Thaliana] (GB:Q9M2E0;GB:Q9ZS08); similar to DEAD/DEAH box helicase, putative [Arabidopsis thaliana] (TAIR:AT2G45810.1); similar to DEAD/DEAH box helicase, putative [Arabidopsis thaliana] (TAIR:AT4G00660.1); similar to Helicase, C-terminal [Medicago truncatula] (GB:ABE84720…	AT3G61240	1.66	811	3.16017	10.62	1.444e-12	4.639e-11	18.45	6.513	5.724	5.401	5.82	5.8645	7.575	7.332	7.666	7.52433
249319_s_at		WD-40 repeat family protein / zfwd3 protein (ZFWD3); similar to WD-40 repeat family protein / zfwd4 protein (ZFWD4) [Arabidopsis thaliana] (TAIR:AT5G49200.1); similar to WD-40 repeat [Trichodesmium erythraeum IMS101] (GB:YP_722799.1); similar to Os02g0677700 [Oryza sativa (japonica cultivar-group)] (GB:NP_001047729.1); similar to Os03g0145600 [Oryza sativa (japonica cultivar-group)] (GB:NP_001048…	multiple	1.659	812	3.15798	9.27	5.198e-11	1.138e-09	14.85	5.416	5.62	6.211	6.097	5.836	7.209	7.751	7.526	7.49533
260820_at		leucine-rich repeat transmembrane protein kinase, putative; similar to ATP binding / kinase/ protein serine/threonine kinase [Arabidopsis thaliana] (TAIR:AT5G01950.1); similar to leucine-rich repeat transmembrane protein kinase, putative [Arabidopsis thaliana] (TAIR:AT5G37450.1); similar to leucine-rich repeat transmembrane protein kinase, putative [Arabidopsis thaliana] (TAIR:AT3G53590.1); simil…	AT1G06840	1.659	813	3.15798	8.49	4.582e-10	7.864e-09	12.66	7.166	6.82	6.815	7.045	6.9615	8.527	8.732	8.603	8.62067
257528_at		similar to unknown protein [Arabidopsis thaliana] (TAIR:AT5G15560.1); similar to cell wall-anchored protein [Staphylococcus saprophyticus subsp. saprophyticus ATCC 15305] (GB:YP_300225.1)	AT3G02125	1.659	814	3.15798	5.68	1.953e-06	1.488e-05	4.298	9.122	8.961	7.217	9.154	8.6135	9.899	10.45	10.47	10.273
259353_at		aminotransferase class IV family protein; Identical to Branched-chain-amino-acid aminotransferase-like protein 1 (Atbcat- like) [Arabidopsis Thaliana] (GB:Q8W0Z7;GB:Q9MAA0); similar to aminotransferase class IV family protein [Arabidopsis thaliana] (TAIR:AT5G27410.1); similar to Aminotransferase, class IV [Medicago truncatula] (GB:ABE80609.1); similar to branched-chain amino acid aminotransferase…	AT3G05190	1.658	815	3.15579	12.04	4.375e-14	2.184e-12	21.97	5.724	6.157	6.062	6.162	6.02625	7.606	7.462	7.986	7.68467
251773_at		NLI interacting factor (NIF) family protein; similar to NLI interacting factor (NIF) family protein [Arabidopsis thaliana] (TAIR:AT1G29780.1); similar to hypothetical protein 56B23-g1 [Lycopersicon esculentum] (GB:AAW22871.1); similar to Os05g0466800 [Oryza sativa (japonica cultivar-group)] (GB:NP_001055788.1); similar to Os01g0833100 [Oryza sativa (japonica cultivar-group)] (GB:NP_001044710.1); …	AT3G55960	1.658	816	3.15579	10.31	3.262e-12	9.504e-11	17.63	5.899	5.457	5.484	4.855	5.42375	7.257	7.053	6.934	7.08133
245417_at		formyltetrahydrofolate deformylase, putative; similar to formyltetrahydrofolate deformylase, putative [Arabidopsis thaliana] (TAIR:AT5G47435.1); similar to formyltetrahydrofolate deformylase, putative [Brassica oleracea] (GB:ABD64983.1); contains InterPro domain Formyltetrahydrofolate deformylase; (InterPro:IPR004810); contains InterPro domain Formyl transferase, N-terminal; (InterPro:IPR002376)	AT4G17360	1.658	817	3.15579	10.2	4.262e-12	1.203e-10	17.37	6.747	6.658	6.914	6.736	6.76375	8.279	8.606	8.379	8.42133
247501_at		similar to unknown protein [Arabidopsis thaliana] (TAIR:AT3G14750.1); similar to transglutaminase [Zea mays] (GB:CAD13455.1); similar to transglutaminase [Zea mays] (GB:CAD32336.1)	AT5G61920	1.658	818	3.15579	7.215	1.87e-08	2.312e-07	8.94	4.568	5.268	5.532	5.02	5.097	6.924	6.238	7.102	6.75467
247215_at	AT5G64905.1	PROPEP3 (Elicitor peptide 3 precursor); Identical to Elicitor peptide 3 precursor (PEP3) [Arabidopsis Thaliana] (GB:Q8LAX3); similar to 80C09_18 [Brassica rapa subsp. pekinensis] (GB:AAZ41829.1)	AT5G64905	1.657	819	3.1536	6.028	6.732e-07	5.773e-06	5.358	6.843	7.452	7.074	8.632	7.50025	9.075	9.321	9.075	9.157
259626_at	AT1G42990.1	AtbZIP60 consists of a bZIP DNA binding domain followed by a putative transmembrane domain. GFP fusions containing the first 260 amino acids (AtbZIP60deltaC) are nuclear-localized. AtbZIP60 is upregulated by the addition of tunicamycin (ER stress response inductor), DTT (inhibitor of disulfide bond formation) and azetin-2-carboxylate (proline analog perturbing protein structure). It is hypothesiz…	AT1G42990	1.656	820	3.15142	14.11	4.05e-16	3.833e-14	26.66	8.971	9.234	9.392	9.396	9.24825	10.85	10.95	10.91	10.9033
255940_at		prolyl oligopeptidase, putative / prolyl endopeptidase, putative / post-proline cleaving enzyme, putative; similar to prolyl oligopeptidase [Arabidopsis thaliana] (TAIR:AT1G76140.1); similar to prolyl endopeptidase [Homo sapiens] (GB:NP_002717.3); similar to prolyl endopeptidase [Homo sapiens] (GB:BAA86936.1); similar to PREDICTED: prolyl endopeptidase [Pan troglodytes] (GB:XP_518657.2); contains…	AT1G20380	1.654	821	3.14705	12.43	1.748e-14	9.723e-13	22.89	6.583	6.526	6.78	6.323	6.553	7.906	8.293	8.422	8.207
251099_at		kelch repeat-containing protein; similar to unknown protein [Arabidopsis thaliana] (TAIR:AT3G11000.1); similar to Kelch-like protein [Oryza sativa (japonica cultivar-group)] (GB:BAC65044.1); contains InterPro domain Galactose oxidase, central; (InterPro:IPR011043); contains InterPro domain Kelch repeat; (InterPro:IPR006652)	AT5G01660	1.653	822	3.14487	11.06	4.737e-13	1.751e-11	19.57	5.969	5.497	5.477	5.17	5.52825	7.168	7.173	7.203	7.18133
245872_at		BSD domain-containing protein; similar to unknown protein [Arabidopsis thaliana] (TAIR:AT1G69030.1); similar to Os04g0662000 [Oryza sativa (japonica cultivar-group)] (GB:NP_001054153.1); similar to Os02g0726400 [Oryza sativa (japonica cultivar-group)] (GB:NP_001047990.1); contains InterPro domain BSD; (InterPro:IPR005607)	AT1G26300	1.653	823	3.14487	7.157	2.222e-08	2.696e-07	8.767	5.007	5.243	5.971	5.078	5.32475	6.562	6.598	7.773	6.97767
263877_at		similar to unknown protein [Arabidopsis thaliana] (TAIR:AT4G39360.1)	AT2G21780	1.653	824	3.14487	5.378	4.917e-06	3.374e-05	3.382	4.858	5.092	5.328	5.714	5.248	6.825	7.229	6.649	6.901
261609_at		phospholipase C; similar to phospholipase C [Arabidopsis thaliana] (TAIR:AT3G19310.1); similar to Os04g0430200 [Oryza sativa (japonica cultivar-group)] (GB:NP_001052817.1); similar to B0222C05.4 [Oryza sativa (indica cultivar-group)] (GB:CAH66396.1); contains InterPro domain Phosphatidylinositol-specific phospholipase C, X region; (InterPro:IPR000909)	AT1G49740	1.652	825	3.14269	9.519	2.641e-11	6.141e-10	15.53	5.417	5.176	4.738	5.326	5.16425	6.77	6.704	6.976	6.81667
262874_at		similar to NERD [Medicago truncatula] (GB:ABE94711.1); contains InterPro domain NERD; (InterPro:IPR011528)	AT1G65020	1.652	826	3.14269	6.796	6.547e-08	7.114e-07	7.685	4.793	5.296	4.816	5.507	5.103	6.514	6.664	7.088	6.75533
255407_at		ankyrin repeat family protein; similar to ankyrin repeat family protein [Arabidopsis thaliana] (TAIR:AT4G03440.1); similar to Os07g0527800 [Oryza sativa (japonica cultivar-group)] (GB:NP_001059835.1); similar to ankyrin repeat family protein-like [Oryza sativa (japonica cultivar-group)] (GB:BAD28446.1); contains InterPro domain Ankyrin; (InterPro:IPR002110)	AT4G03480	1.649	827	3.13616	9.836	1.129e-11	2.883e-10	16.39	5.813	5.778	5.626	5.811	5.757	7.03	7.594	7.595	7.40633
257421_at		similar to unknown protein [Arabidopsis thaliana] (TAIR:AT1G62420.1); similar to uncharacterized plant-specific domain TIGR01615 family protein, expressed [Oryza sativa (japonica cultivar-group)] (GB:ABA93251.2); contains InterPro domain Protein of unknown function DUF506, plant; (InterPro:IPR006502)	AT1G12030	1.649	828	3.13616	9.58	2.241e-11	5.282e-10	15.7	7.498	7.397	6.784	6.529	7.052	8.62	8.745	8.74	8.70167
251921_at		40S ribosomal protein S21 (RPS21B); Identical to 40S ribosomal protein S21-1 (RPS21B) [Arabidopsis Thaliana] (GB:Q9M337); similar to 40S ribosomal protein S21 (RPS21C) [Arabidopsis thaliana] (TAIR:AT5G27700.1); similar to Ribosomal protein S21e [Medicago truncatula] (GB:ABD28456.1); contains InterPro domain Ribosomal protein S21e; (InterPro:IPR001931)	AT3G53890	1.648	829	3.13399	10.47	2.113e-12	6.53e-11	18.07	5.115	4.968	5.273	4.891	5.06175	6.791	6.658	6.682	6.71033
257378_s_at		NLI interacting factor (NIF) family protein; similar to NLI interacting factor (NIF) family protein [Arabidopsis thaliana] (TAIR:AT5G23470.1); similar to Os05g0390500 [Oryza sativa (japonica cultivar-group)] (GB:NP_001055440.1); similar to phosphatase-like [Oryza sativa (japonica cultivar-group)] (GB:BAD19077.1); contains InterPro domain FCP1-like phosphatase, phosphatase domain; (InterPro:IPR011…	multiple	1.648	830	3.13399	9.127	7.7e-11	1.619e-09	14.46	4.567	4.151	4.361	4.679	4.4395	5.918	5.864	6.48	6.08733
249584_s_at	AT5G37810.1, AT5G37820.1	NIP4;1/NLM4 (NOD26-LIKE INTRINSIC PROTEIN 4;1); water channel; Identical to Putative aquaporin NIP4.1 (NOD26-like intrinsic protein 4.1) (NIP4.1) [Arabidopsis Thaliana] (GB:Q9FIZ9); similar to NIP4,2/NLM5 (NOD26-LIKE INTRINSIC PROTEIN 4,2), water channel [Arabidopsis thaliana] (TAIR:AT5G37820.1); similar to Probable aquaporin NIP-type (Pollen-specific membrane integral protein) (GB:P49173); conta…	multiple	1.648	831	3.13399	7.475	8.66e-09	1.148e-07	9.712	9.571	9.877	9.061	10.61	9.77975	11.34	11.43	11.52	11.43
246255_at		transcription factor IIB (TFIIB) family protein; similar to TFIIB (TRANSCRIPTION FACTOR II B), RNA polymerase II transcription factor [Arabidopsis thaliana] (TAIR:AT2G41630.1); similar to BAC19.3 [Lycopersicon esculentum] (GB:AAG01118.1); contains InterPro domain Transcription factor TFIIB related; (InterPro:IPR000812); contains InterPro domain Transcription factor TFIIB, cyclin-related; (InterPr…	AT4G36650	1.648	832	3.13399	6.638	1.054e-07	1.086e-06	7.209	5.848	6.133	6.444	6.135	6.14	7.081	8.244	8.038	7.78767
251637_at		binding; similar to Zinc finger, C2H2-type [Medicago truncatula] (GB:ABE93779.1); contains InterPro domain Armadillo-like helical; (InterPro:IPR011989)	AT3G57570	1.646	833	3.12965	8.454	5.073e-10	8.655e-09	12.56	5.163	4.97	6.074	4.88	5.27175	7.108	6.869	6.778	6.91833
245019_at	ATCG00530.1, YCF10, ATCG00530.1, YCF10	Identical to Chloroplast envelope membrane protein (cemA) [Arabidopsis Thaliana] (GB:P56783); similar to proton extrusion protein-related [Arabidopsis thaliana] (TAIR:AT4G31040.1); similar to chloroplast envelope membrane protein [Gossypium hirsutum] (GB:YP_538947.1); contains InterPro domain CemA; (InterPro:IPR004282), Identical to Chloroplast envelope membrane protein (cemA) [Arabidopsis Thalia…	ATCG00530	1.646	834	3.12965	6.838	5.781e-08	6.38e-07	7.81	5.137	6.142	5.096	5.969	5.586	6.675	7.365	7.655	7.23167
264831_at		similar to COG3148: Uncharacterized conserved protein [Yersinia intermedia ATCC 29909] (GB:ZP_00833766.1); similar to Os06g0342600 [Oryza sativa (japonica cultivar-group)] (GB:NP_001057573.1); contains InterPro domain DTW; (InterPro:IPR005636)	AT1G03687	1.645	835	3.12748	8.74	2.262e-10	4.201e-09	13.37	5.834	5.778	5.959	6.921	6.123	7.687	7.898	7.718	7.76767
248951_at		mob1/phocein family protein; similar to mob1/phocein family protein [Arabidopsis thaliana] (TAIR:AT4G19050.1); similar to Mob1-like protein [Medicago sativa subsp. falcata] (GB:CAC41010.2); similar to Os03g0577200 [Oryza sativa (japonica cultivar-group)] (GB:NP_001050541.1); contains InterPro domain Mob1/phocein; (InterPro:IPR005301); contains InterPro domain Ferritin/ribonucleotide reductase-lik…	AT5G45550	1.644	836	3.12531	6.875	5.173e-08	5.791e-07	7.921	7.853	8.409	7.593	7.764	7.90475	9.62	9.37	9.656	9.54867
264698_at		RNA recognition motif (RRM)-containing protein; similar to unknown protein [Arabidopsis thaliana] (TAIR:AT2G22795.1); similar to Os02g0326200 [Oryza sativa (japonica cultivar-group)] (GB:NP_001046705.1); similar to RNA recognition motif (RRM)-containing protein-like [Oryza sativa (japonica cultivar-group)] (GB:BAD15694.1); contains InterPro domain Nucleotide-binding, alpha-beta plait; (InterPro:I…	AT1G70200	1.644	837	3.12531	6.533	1.449e-07	1.452e-06	6.891	3.859	5.014	5.03	4.76	4.66575	6.249	6.536	6.144	6.30967
265552_at	AT2G07560.1	AHA6 (ARABIDOPSIS H(+)-ATPASE 6); ATPase; Identical to ATPase 6, plasma membrane-type (EC 3.6.3.6) (Proton pump 6) (AHA6) [Arabidopsis Thaliana] (GB:Q9SH76); similar to AHA8 (ARABIDOPSIS H(+)-ATPASE 8), ATPase [Arabidopsis thaliana] (TAIR:AT3G42640.1); similar to AHA2 (Arabidopsis H(+)-ATPase 2), ATPase [Arabidopsis thaliana] (TAIR:AT4G30190.1); similar to AHA9 (Arabidopsis H(+)-ATPase 9), hydrog…	AT2G07560	1.643	838	3.12315	9.668	1.769e-11	4.278e-10	15.93	9.108	9.002	9.069	8.78	8.98975	10.49	10.74	10.67	10.6333
245001_at	ATCG00220.1, PSBM	PSII low MW protein, PSII low MW protein	ATCG00220	1.639	839	3.1145	8.077	1.493e-09	2.318e-08	11.48	6.801	6.706	6.216	6.018	6.43525	8.24	7.667	8.315	8.074
256545_at		hAT-like transposase family (hobo/Ac/Tam3), has a 2.1e-83 P-value blast match to GB:CAA29005 ORFa of Maize Ac (hAT-element) (Zea mays)	AT3G14800	1.638	840	3.11234	9.892	9.713e-12	2.535e-10	16.54	6.224	5.711	6.294	6.661	6.2225	7.758	7.932	7.89	7.86
246424_at	AT5G17020.1, XPO1A	Encodes a member of the exportin protein family which functions as receptors for nuclear export. Binds to a variety of proteins having leucine rich export signals., Encodes a member of the exportin protein family which functions as receptors for nuclear export. Binds to a variety of proteins having leucine rich export signals.	AT5G17020	1.637	841	3.11018	10.45	2.233e-12	6.803e-11	18.02	5.539	5.627	5.798	5.61	5.6435	7.231	7.176	7.436	7.281
245299_at	AT4G17530.1, RAB1C, AT4G17530.1, RAB1C	RAB1C; GTP binding; similar to AtRABD2b/AtRab1A (Arabidopsis Rab GTPase homolog D2b), GTP binding [Arabidopsis thaliana] (TAIR:AT5G47200.1); similar to GTP-binding protein, putative [Brassica oleracea] (GB:ABD65068.1); contains InterPro domain Small GTP-binding protein domain; (InterPro:IPR005225); contains InterPro domain Ras small GTPase, Rab type; (InterPro:IPR003579); contains InterPro domain…	AT4G17530	1.636	842	3.10803	10.41	2.505e-12	7.528e-11	17.9	8.093	7.967	7.937	8.173	8.0425	9.77	9.634	9.632	9.67867
246938_at	CYCA2;1	core cell cycle genes	AT5G25380	1.635	843	3.10588	10.59	1.573e-12	4.984e-11	18.37	6.744	7.296	7.332	6.805	7.04425	8.652	8.767	8.619	8.67933
249759_at	YSL2	closest Arabidopsis homolog of Zea maize metal-phytosiderophore/metal-nicotianamine transporter ZmYS1	AT5G24380	1.635	844	3.10588	9.311	4.652e-11	1.031e-09	14.96	8.944	8.996	8.468	8.563	8.74275	10.09	10.49	10.55	10.3767
245248_at	ATB', ATB'	B' regulatory subunit of PP2A (AtB'gamma), B' regulatory subunit of PP2A	AT4G15415	1.634	845	3.10372	10.39	2.619e-12	7.81e-11	17.86	7.901	8.546	8.203	8.224	8.2185	9.572	9.945	10.04	9.85233
252825_at	AT4G39890.1	AtRABH1c (Arabidopsis Rab GTPase homolog H1c); GTP binding; similar to AtRABH1d (Arabidopsis Rab GTPase homolog H1d), GTP binding [Arabidopsis thaliana] (TAIR:AT2G22290.1); similar to 80A08_22 [Brassica rapa subsp. pekinensis] (GB:AAZ67607.1); contains InterPro domain Small GTP-binding protein domain; (InterPro:IPR005225); contains InterPro domain Ras small GTPase, Rab type; (InterPro:IPR003579);…	AT4G39890	1.633	846	3.10157	9.042	9.736e-11	1.992e-09	14.22	6.963	7.204	6.892	7.131	7.0475	8.657	8.662	8.722	8.68033
249473_at	AHP3, AT5G39340.1	Encodes AHP3, one of the six Arabidopsis thaliana histidine phosphotransfer proteins (AHPs) involved in Histidine (His)-to-Aspartate (Asp) phosphorelay signal transduction. AHPs function as redundant positive regulators of cytokinin signaling. Members of the AHP gene family include: AT3G21510 (AHP1), AT3G29350 (APH2), AT5G39340 (APH3), AT3G16360 (APH4), AT1G03430 (APH5) and AT1G80100 (APH6)., Enc…	AT5G39340	1.631	847	3.09728	8.844	1.688e-10	3.227e-09	13.67	5.677	5.393	4.733	5.171	5.2435	6.768	7.012	6.843	6.87433
258569_at	AT3G04400.1	EMB2171 (EMBRYO DEFECTIVE 2171); structural constituent of ribosome; Identical to 60S ribosomal protein L23 (RPL23C) [Arabidopsis Thaliana] (GB:P49690;GB:Q8L8P0;GB:Q9SDB5); similar to 60S ribosomal protein L23 (RPL23A) [Arabidopsis thaliana] (TAIR:AT1G04480.1); similar to 60S ribosomal protein L23 (RPL23B) [Arabidopsis thaliana] (TAIR:AT2G33370.1); similar to ribosomal protein L17 [Castanea sativ…	AT3G04400	1.63	848	3.09513	9.534	2.537e-11	5.929e-10	15.57	6.039	6.109	5.095	5.815	5.7645	7.464	7.606	7.113	7.39433
259995_at		Golgi transport complex protein-related; similar to Os05g0378900 [Oryza sativa (japonica cultivar-group)] (GB:NP_001055390.1); similar to component of oligomeric gol (GB:NP_006339.2); contains InterPro domain Steroid nuclear receptor, ligand-binding; (InterPro:IPR008946)	AT1G67930	1.626	849	3.08656	10.36	2.864e-12	8.474e-11	17.77	5.921	6.387	6.417	5.853	6.1445	8.158	7.599	7.553	7.77
266450_s_at		ribonuclease P family protein; similar to Os05g0472300 [Oryza sativa (japonica cultivar-group)] (GB:NP_001055815.1); similar to POP4 (processing of precursor , S. cerevisiae) homolog [Bos taurus] (GB:NP_001029942.1); similar to Ribonuclease P protein subunit p29 (GB:Q2KIB9); contains InterPro domain Ribonuclease P subunit; (InterPro:IPR002730)	AT2G43190	1.626	850	3.08656	7.419	1.021e-08	1.335e-07	9.547	4.703	4.922	4.951	4.835	4.85275	6.538	6.223	6.676	6.479
256224_at	AT1G56330.1, SAR1	Encodes a small GTP-binding protein implicated in ER to cis-Golgi transport of other proteins. A member of ARF-like GTPase family. A thaliana has 21 members, in two subfamilies, ARF and ARF-like (ARL) GTPases. The protein is found associated to the ER and free in the cytosol., Encodes a small GTP-binding protein implicated in ER to cis-Golgi transport of other proteins. A member of ARF-like GTPas…	AT1G56330	1.625	851	3.08442	11.63	1.172e-13	5.163e-12	20.98	8.57	8.616	8.364	8.498	8.512	10.24	10.05	10.11	10.1333
248258_at		nuclear movement family protein; similar to nuclear movement family protein [Arabidopsis thaliana] (TAIR:AT4G27890.1); similar to salt tolerance protein 5-like protein [Solanum tuberosum] (GB:ABB16978.1); contains InterPro domain HSP20-like chaperone; (InterPro:IPR008978); contains InterPro domain CS; (InterPro:IPR007052)	AT5G53400	1.625	852	3.08442	8.954	1.243e-10	2.469e-09	13.97	7.648	7.983	8.288	8.501	8.105	9.686	9.534	9.971	9.73033
251187_at	AT3G62770.1, AtATG18a	Required for autophagosome formation during nutrient deprivation and senescence., Required for autophagosome formation during nutrient deprivation and senescence.	AT3G62770	1.622	853	3.07801	9.302	4.768e-11	1.053e-09	14.94	7.616	7.667	7.476	8.425	7.796	9.551	9.391	9.312	9.418
264454_at		U2 snRNP auxiliary factor-related; similar to ATU2AF35A, RNA binding [Arabidopsis thaliana] (TAIR:AT1G27650.1); similar to RNA-binding re (GB:ABE91954.1); contains InterPro domain U2 auxiliary factor small subunit; (InterPro:IPR009145); contains InterPro domain RNA recognition, region 1; (InterPro:IPR003954); contains InterPro domain Concanavalin A-like lectin/glucanase; (InterPro:IPR008985); con…	AT1G10320	1.622	854	3.07801	8.7	2.529e-10	4.663e-09	13.26	3.744	3.815	4.051	4.362	3.993	5.583	5.722	5.539	5.61467
263585_at		60S ribosomal protein L39 (RPL39A); Identical to 60S ribosomal protein L39-1 (RPL39C) [Arabidopsis Thaliana] (GB:P51424;GB:Q541X1;GB:Q93VI7;GB:Q9SIS1); similar to 60S ribosomal protein L39 (RPL39C) [Arabidopsis thaliana] (TAIR:AT4G31985.1); similar to putative 60S ribosomal protein L39 [Oryza sativa (japonica cultivar-group)] (GB:BAD19088.1); similar to 60S ribosomal protein L39 [Oryza sativa (ja…	AT2G25210	1.622	855	3.07801	5.857	1.136e-06	9.216e-06	4.837	5.157	5.149	5.661	4.784	5.18775	7.163	6.428	6.838	6.80967
267275_at	AT2G30240.1, ATCHX13	member of Putative Na+/H+ antiporter family, member of Putative Na+/H+ antiporter family	AT2G30240	1.62	856	3.07375	7.542	7.109e-09	9.567e-08	9.909	6.226	6.472	5.653	5.758	6.02725	8.098	7.343	7.5	7.647
265002_at	LHT2	High-affinity transporter for neutral and acidic amino acids, expressed in tapetum tissue of anthers	AT1G24400	1.62	857	3.07375	6.056	6.192e-07	5.369e-06	5.441	5.553	5.946	5.551	6.951	6.00025	7.963	7.033	7.866	7.62067
247566_at		40S ribosomal protein S19 (RPS19C); Identical to 40S ribosomal protein S19-3 (RPS19C) [Arabidopsis Thaliana] (GB:Q9FNP8); similar to 40S ribosomal protein S19 (RPS19B) [Arabidopsis thaliana] (TAIR:AT5G15520.1); similar to 40S ribosomal protein S19 (RPS19A) [Arabidopsis thaliana] (TAIR:AT3G02080.1); similar to 40S ribosomal protein S19-like [Solanum tuberosum] (GB:ABB87116.1); contains InterPro do…	AT5G61170	1.619	858	3.07162	8.17	1.14e-09	1.805e-08	11.75	5.197	5.984	4.63	5.51	5.33025	6.862	6.871	7.114	6.949
265079_at		Kin17 DNA-binding protein-related; similar to Kin17 DNA-binding protein-related [Arabidopsis thaliana] (TAIR:AT5G51795.1); similar to Os03g0570300 [Oryza sativa (japonica cultivar-group)] (GB:NP_001050519.1); similar to hypothetical protein [Oryza sativa] (GB:AAG59654.1); contains InterPro domain Translation protein SH3-like; (InterPro:IPR008991)	AT1G55460	1.619	859	3.07162	8.097	1.41e-09	2.198e-08	11.53	6.46	6.778	6.926	6.737	6.72525	8.303	8.416	8.315	8.34467
266826_at		GCN5-related N-acetyltransferase (GNAT) family protein / amino acid kinase family protein; similar to GCN5-related N-acetyltransferase (GNAT) family protein / amino acid kinase family protein [Arabidopsis thaliana] (TAIR:AT4G37670.2); similar to Os07g0585600 [Oryza sativa (japonica cultivar-group)] (GB:NP_001060125.1); similar to putative amino-acid N-acetyltransferase [Oryza sativa (japonica cul…	AT2G22910	1.618	860	3.06949	7.498	8.087e-09	1.077e-07	9.78	5.035	5.435	6.057	5.696	5.55575	7.027	7.209	7.284	7.17333
267104_at	ERD15	Encodes hydrophilic protein lacking Cys residues that is expressed in response to drought stress, light stress and treatment with plant-growth-promoting rhizobacteria (Paenibacillus polymyxa), possibly revealing a connection between responses to biotic and abiotic stress. Also identified as a CTC Interacting Domain (CID) protein in a yeast two hybrid screen using the PAB2 protein as bait. Contain…	AT2G41430	1.614	861	3.06099	8.099	1.399e-09	2.183e-08	11.54	5.33	5.395	5.297	5.647	5.41725	6.521	7.128	7.444	7.031
255605_at		extra-large G-protein-related; similar to extra-large G-protein-related [Arabidopsis thaliana] (TAIR:AT1G01440.1); similar to unknown [Striga asiatica] (GB:ABE66402.1)	AT4G01090	1.614	862	3.06099	7.591	6.138e-09	8.41e-08	10.06	5.445	5.476	4.816	6.464	5.55025	7.128	7.455	6.912	7.165
266742_at		mitochondrial transcription termination factor-related / mTERF-related; similar to mitochondrial transcription termination factor-related / mTERF-related [Arabidopsis thaliana] (TAIR:AT2G34620.1); similar to Putative mTERF domain containing protein, identical [Solanum demissum] (GB:AAU90316.1); contains InterPro domain Mitochodrial transcription termination factor-related; (InterPro:IPR003690)	AT2G03050	1.612	863	3.05675	13.08	3.927e-15	2.748e-13	24.39	7.997	8.011	7.61	8.112	7.9325	9.404	9.54	9.688	9.544
254936_at		UBX domain-containing protein; similar to UBX domain-containing protein [Arabidopsis thaliana] (TAIR:AT4G23040.1); similar to Fas-associated factor 1-like protein [Capsicum annuum] (GB:AAW66458.1); contains InterPro domain UBX; (InterPro:IPR001012); contains InterPro domain UAS; (InterPro:IPR006577); contains InterPro domain UBA-like; (InterPro:IPR009060)	AT4G10790	1.612	864	3.05675	8.906	1.422e-10	2.787e-09	13.84	6.138	6.82	6.646	6.502	6.5265	8.076	8.145	8.194	8.13833
256209_at	AT1G50940.1	Encodes the electron transfer flavoprotein ETF alpha, a putative subunit of the mitochondrial electron transfer flavoprotein complex (ETF beta is At5g43430.1) in Arabidopsis. Mutations of the ETF beta gene results in accelerated senescence and early death compared to wild-type during extended darkness.	AT1G50940	1.611	865	3.05463	6.602	1.178e-07	1.2e-06	7.098	4.463	5.317	4.992	5.248	5.005	7.156	6.509	6.184	6.61633
255364_s_at	AT4G04020.1	Fibrillin precursor protein. The fibrillin preprotein, but not the mature protein interacts with ABI2. Regulated by abscisic acid response regulators. Involved in abscisic acid-mediated photoprotection., plastid-lipid associated protein PAP, putative; Identical to Probable plastid-lipid-associated protein 2, chloroplast precursor (AtPap2) (Fibrillin-2) (PAP2) [Arabidopsis Thaliana] (GB:O49629;GB:…	multiple	1.611	866	3.05463	5.524	3.143e-06	2.25e-05	3.826	5.533	6.194	5.628	5.056	5.60275	7.006	7.245	7.389	7.21333
254891_at	SAY1	Isolated as a suppressor of a dominant mutant in the Ara4 gene that was expressed in yeast ypt1 mutant strains. A novel protein with a small region of similarity to coil-coiled domain of yeast VSP27 protein.	AT4G11740	1.61	867	3.05252	10.46	2.182e-12	6.704e-11	18.04	6.984	7.255	6.729	7.28	7.062	8.728	8.564	8.722	8.67133
256298_at				1.61	868	3.05252	10.3	3.286e-12	9.562e-11	17.63	3.862	3.598	3.692	4.047	3.79975	5.077	5.499	5.654	5.41
258452_at	AOX1A, AT3G22370.1	Encodes an isoform of alternative oxidase that is expressed in rosettes, flowers, and root. The alternative oxidase of plant mitochondria transfers electrons from the ubiquinone pool to oxygen without energy conservations. It is regulated through transcriptional control and by pyruvate. Plays a role in shoot acclimation to low temperature. Also is capable of ameliorating reactive oxygen species p…	AT3G22370	1.61	869	3.05252	7.934	2.258e-09	3.397e-08	11.06	9.786	9.934	9.408	10.76	9.972	11.62	11.58	11.55	11.5833
263811_at		long-chain-fatty-acid--CoA ligase family protein / long-chain acyl-CoA synthetase family protein (LACS8); similar to LACS9 (LONG CHAIN ACYL-COA SYNTHETASE 9), long-chain-fatty-acid-CoA ligase [Arabidopsis thaliana] (TAIR:AT1G77590.1); similar to Os05g0317200 [Oryza sativa (japonica cultivar-group)] (GB:NP_001055177.1); similar to putative long chain acyl-CoA synthetase 9 [Trifolium pratense] (GB:…	AT2G04350	1.609	870	3.0504	8.837	1.726e-10	3.286e-09	13.64	6.512	6.651	6.95	7.072	6.79625	8.468	8.265	8.482	8.405
255778_at	PSP	3-phosphoserine phosphatase acting in the last step of serine biosynthesis within the chloroplast	AT1G18640	1.609	871	3.0504	7.005	3.493e-08	4.07e-07	8.314	4.873	4.4	4.602	5.025	4.725	6.169	5.93	6.904	6.33433
263613_at		similar to unknown protein [Arabidopsis thaliana] (TAIR:AT4G32020.1)	AT2G25250	1.608	872	3.04829	8.29	8.102e-10	1.32e-08	12.09	7.814	7.995	7.429	8.193	7.85775	8.983	9.791	9.623	9.46567
258740_at		Lon protease, putative; Identical to Putative Lon protease homolog 3, mitochondrial precursor (EC 3.4.21.-) (LON) [Arabidopsis Thaliana] (GB:Q9M9L8); similar to LON_ARA_ARA (Lon protease homolog gene), ATP binding / ATP-dependent peptidase/ serine-type peptidase [Arabidopsis thaliana] (TAIR:AT5G26860.1); similar to Lon protease, putative [Arabidopsis thaliana] (TAIR:AT3G05790.1); similar to Lon p…	AT3G05780	1.608	873	3.04829	7.336	1.305e-08	1.669e-07	9.3	4.416	4.12	4.338	4.896	4.4425	6.657	5.337	6.158	6.05067
262979_s_at		histone H3, putative; Identical to Histone H3-like 1 [Arabidopsis Thaliana] (GB:Q9FX60;GB:Q8LCA8); similar to histone H3 [Arabidopsis thaliana] (TAIR:AT5G10980.1); similar to histone H3.2 [Arabidopsis thaliana] (TAIR:AT4G40030.3); similar to DNA binding [Arabidopsis thaliana] (TAIR:AT4G40040.2); similar to histone 3 [Picea abies] (GB:AAX92698.1); similar to disease-resistent-related protein [Oryz…	multiple	1.607	874	3.04618	5.47	3.713e-06	2.618e-05	3.66	3.479	3.424	4.639	5.906	4.362	5.894	6.352	5.663	5.96967
261258_at		aspartate/glutamate/uridylate kinase family protein; similar to hypothetical protein [Cicer arietinum] (GB:CAD59684.1); similar to Os01g0764600 [Oryza sativa (japonica cultivar-group)] (GB:NP_001044343.1); contains InterPro domain Aspartate/glutamate/uridylate kinase; (InterPro:IPR001048); contains InterPro domain Ankyrin; (InterPro:IPR002110); contains InterPro domain Fosfomycin resistance kinas…	AT1G26640	1.606	875	3.04407	9.278	5.09e-11	1.119e-09	14.87	6.571	5.931	6.765	6.031	6.3245	7.987	7.94	7.862	7.92967
267342_at	AT2G44520.1	COX10 (CYTOCHROME C OXIDASE 10); prenyltransferase; similar to Os01g0527700 [Oryza sativa (japonica cultivar-group)] (GB:NP_001043230.1); similar to Heme A farnesyltransferase (ISS) [Ostreococcus tauri] (GB:CAL51914.1); contains InterPro domain UbiA prenyltransferase; (InterPro:IPR000537); contains InterPro domain Protoheme IX farnesyltransferase; (InterPro:IPR006369)	AT2G44520	1.605	876	3.04196	11.86	6.687e-14	3.138e-12	21.54	6.226	6.384	6.271	5.987	6.217	8.07	7.669	7.727	7.822
251768_at		phosphoinositide-specific phospholipase C, putative; similar to phosphoinositide-specific phospholipase C family protein [Arabidopsis thaliana] (TAIR:AT2G40116.1); similar to ATPLC2 (PHOSPHOLIPASE C 2), phospholipase C [Arabidopsis thaliana] (TAIR:AT3G08510.2); similar to phosphatidylinositol-specific phospholipase C [Glycine max] (GB:AAA74441.1); similar to phosphoinositide-specific phospholipas…	AT3G55940	1.605	877	3.04196	8.778	2.032e-10	3.834e-09	13.48	8.007	7.986	7.661	7.528	7.7955	8.986	9.572	9.644	9.40067
266834_s_at		pseudogene, protein phosphatase 2C, blastp match of 65% identity and 8.1e-74 P-value to GP|30013681|gb|AAP03883.1||AY220484 Avr9/Cf-9 rapidly elicited protein 284 {Nicotiana tabacum}, protein phosphatase 2C, putative / PP2C, putative; similar to protein phosphatase 2C, putative / PP2C, putative [Arabidopsis thaliana] (TAIR:AT1G07160.1); similar to protein phosphatase 2C [Medicago sativa] (GB:CAA7…	multiple	1.603	878	3.03774	8.419	5.596e-10	9.455e-09	12.46	7.807	7.961	8.065	8.238	8.01775	9.477	9.717	9.669	9.621
258176_at		serine/threonine protein phosphatase 2A (PP2A) regulatory subunit B', putative; similar to serine/threonine protein phosphatase 2A (PP2A) regulatory subunit B' (B'gamma) [Arabidopsis thaliana] (TAIR:AT4G15415.1); similar to protein phosphatase type 2A regulator [Arabidopsis thaliana] (TAIR:AT3G26020.2); similar to serine/threonine protein phosphatase 2A (PP2A) regulatory subunit B', putative [Ara…	AT3G21650	1.602	879	3.03564	9.427	3.388e-11	7.697e-10	15.28	7.351	7.195	7.071	7.592	7.30225	8.848	8.812	9.052	8.904
253516_at		selenium binding; similar to selenium binding [Arabidopsis thaliana] (TAIR:AT2G24440.1); similar to Os05g0250500 [Oryza sativa (japonica cultivar-group)] (GB:NP_001055027.1); similar to Os11g0704000 [Oryza sativa (japonica cultivar-group)] (GB:NP_001068541.1); similar to Selenoprotein H (GB:Q8IZQ5); contains InterPro domain SelT/selW/selH selenoprotein; (InterPro:IPR011893)	AT4G31360	1.602	880	3.03564	7.5	8.043e-09	1.072e-07	9.786	5.657	5.796	6.801	6.598	6.213	7.529	8.041	7.877	7.81567
262355_at		mitochondrial substrate carrier family protein; similar to mitochondrial substrate carrier family protein [Arabidopsis thaliana] (TAIR:AT5G26200.1); similar to Os09g0444700 [Oryza sativa (japonica cultivar-group)] (GB:NP_001063299.1); similar to Os03g0175200 [Oryza sativa (japonica cultivar-group)] (GB:NP_001049133.1); similar to mitochondrial carrier, putative, expressed [Oryza sativa (japonica …	AT1G72820	1.602	881	3.03564	5.528	3.105e-06	2.226e-05	3.838	4.53	4.673	6.154	5.696	5.26325	6.546	6.927	7.122	6.865
259865_at		Encodes a member of the casein kinase 1 protein family that is localized to the cytoplasm and nucleus.	AT1G72710	1.601	882	3.03354	12.31	2.277e-14	1.219e-12	22.62	5.87	6.075	6.02	6.074	6.00975	7.66	7.65	7.52	7.61
258691_at		similar to alphavirus core protein family [Arabidopsis thaliana] (TAIR:AT3G08640.1); similar to Os01g0812900 [Oryza sativa (japonica cultivar-group)] (GB:NP_001044596.1); similar to unknown protein [Oryza sativa (japonica cultivar-group)] (GB:BAD68215.1); similar to P0432B10.9 [Oryza sativa (japonica cultivar-group)] (GB:BAB90391.1)	AT3G08630	1.598	883	3.02723	11.1	4.276e-13	1.587e-11	19.68	7.147	7.522	7.099	6.874	7.1605	8.639	8.727	8.91	8.75867
256715_at	AT2G34090.1	MEE18 (maternal effect embryo arrest 18); similar to unknown protein [Oryza sativa (japonica cultivar-group)] (GB:BAD61229.1); similar to Os01g0613900 [Oryza sativa (japonica cultivar-group)] (GB:NP_001043564.1); contains InterPro domain Protein of unknown function UPF0052 and CofD; (InterPro:IPR002882)	AT2G34090	1.597	884	3.02514	9.042	9.76e-11	1.995e-09	14.22	6.873	6.519	5.971	6.713	6.519	8.207	8.049	8.092	8.116
251023_at		amino acid transporter family protein; similar to amino acid transporter family protein [Arabidopsis thaliana] (TAIR:AT3G09330.1); similar to amino acid transporter family protein [Arabidopsis thaliana] (TAIR:AT5G02180.1); similar to amino acid transporter family protein [Arabidopsis thaliana] (TAIR:AT3G09340.1); similar to Os12g0574000 [Oryza sativa (japonica cultivar-group)] (GB:NP_001067099.1)…	AT5G02170	1.595	885	3.02095	5.975	7.931e-07	6.678e-06	5.195	6.65	6.859	6.976	7.947	7.108	8.765	8.596	8.749	8.70333
253956_at	AT4G26700.1, ATFIM1	fimbrin-like protein, fimbrin-like protein	AT4G26700	1.594	886	3.01885	6.388	2.25e-07	2.165e-06	6.451	4.288	4.664	4.952	5.918	4.9555	7.357	6.268	6.021	6.54867
255087_at		SPla/RYanodine receptor (SPRY) domain-containing protein; similar to SPla/RYanodine receptor (SPRY) domain-containing protein [Arabidopsis thaliana] (TAIR:AT1G35470.2); similar to ranBPM-like [Oryza sativa (japonica cultivar-group)] (GB:BAD15463.1); contains InterPro domain CTLH, C-terminal to LisH motif; (InterPro:IPR006595); contains InterPro domain CT11-RanBPM; (InterPro:IPR013144); contains I…	AT4G09340	1.593	887	3.01676	6.53	1.462e-07	1.463e-06	6.882	6.094	6.459	6.405	6.071	6.25725	7.673	7.958	7.918	7.84967
246041_at		esterase/lipase/thioesterase family protein; similar to esterase/lipase/thioesterase family protein [Arabidopsis thaliana] (TAIR:AT5G14980.1); similar to Os01g0317800 [Oryza sativa (japonica cultivar-group)] (GB:NP_001042883.1); similar to hydrolase, alpha/beta fold family protein, putative, expressed [Oryza sativa (japonica cultivar-group)] (GB:ABB46702.1); similar to Alpha/beta hydrolase [Medic…	AT5G19290	1.593	888	3.01676	6.483	1.686e-07	1.667e-06	6.739	9.164	9.436	9.229	9.988	9.45425	11	11.06	11.09	11.05
249009_at	AT5G44610.1	Encodes a protein of unknown function with seven repeated VEEKK motifs. RNAi and overexpression experiments suggest that the gene is not involved in cell division but might be consequential for cell shape of epidermal and cortical cells. The protein encoded by this gene binds to cortical microtubules and inhibits tubulin polymerization.	AT5G44610	1.592	889	3.01467	9.244	5.59e-11	1.212e-09	14.78	10.3	10.28	10.51	10.68	10.4425	11.97	12.08	12.05	12.0333
251863_at	AT3G54870.1	Armadillo-repeat containing kinesin-related protein. Plays a role during transition to root-hair tip growth.	AT3G54870	1.591	890	3.01258	8.542	3.949e-10	6.881e-09	12.81	4.297	4.079	4.035	4.29	4.17525	5.917	5.111	6.27	5.766
254287_at		similar to unknown protein [Arabidopsis thaliana] (TAIR:AT4G11860.1); similar to PREDICTED: similar to Y55F3AM.9 [Macaca mulatta] (GB:XP_001106845.1); similar to Os06g0712400 [Oryza sativa (japonica cultivar-group)] (GB:NP_001058557.1); contains InterPro domain Protein of unknown function DUF544; (InterPro:IPR007518)	AT4G22960	1.59	891	3.01049	12.39	1.905e-14	1.045e-12	22.8	6.296	6.2	6.434	6.338	6.317	8.236	7.687	7.8	7.90767
255155_at				1.59	892	3.01049	11.65	1.109e-13	4.913e-12	21.03	5.472	5.903	6.148	6.317	5.96	7.574	7.622	7.454	7.55
253257_at	AT4G34390.1, XLG2, AT4G34390.1, XLG2	XLG2 (extra-large GTP-binding protein 2); signal transducer; similar to XLG1 (EXTRA-LARGE G-PROTEIN 1), signal transducer [Arabidopsis thaliana] (TAIR:AT2G23460.1); similar to extra-large guanine nucleotide binding protein, putative, expressed [Oryza sativa (japonica cultivar-group)] (GB:ABA99166.1); contains InterPro domain Zinc finger, FYVE/PHD-type; (InterPro:IPR011011); contains InterPro doma…	AT4G34390	1.59	893	3.01049	9.759	1.386e-11	3.452e-10	16.18	6.548	6.637	5.91	6.216	6.32775	7.815	7.951	7.987	7.91767
247017_at		transcriptional factor B3 family protein; similar to transcriptional factor B3 family protein [Arabidopsis thaliana] (TAIR:AT3G06160.1); similar to Transcriptional factor B3; Cupredoxin; TonB box, N-terminal [Medicago truncatula] (GB:ABE81225.1); similar to Transcriptional factor B3; Cupredoxin [Medicago truncatula] (GB:ABE81219.1); contains InterPro domain Cupredoxin; (InterPro:IPR008972); conta…	AT5G66980	1.59	894	3.01049	8.462	4.95e-10	8.477e-09	12.58	4.245	4.906	5.449	5.35	4.9875	6.766	6.276	6.69	6.57733
246944_at		ubiquinol-cytochrome C reductase complex 14 kDa protein, putative; similar to ubiquinol-cytochrome C reductase complex 14 kDa protein, putative [Arabidopsis thaliana] (TAIR:AT4G32470.1); similar to Ubiquinol-cytochrome c reductase complex 14 kDa protein (CR14) (GB:P48502); contains InterPro domain Cytochrome bd ubiquinol oxidase, 14 kDa subunit; (InterPro:IPR003197)	AT5G25450	1.589	895	3.00841	6.922	4.482e-08	5.086e-07	8.064	7.993	7.973	8.396	9.065	8.35675	9.633	9.923	10.28	9.94533
251763_at	AT3G55730.1, MYB109	putative transcription factor MYB109 (MYB109) mRNA,, putative transcription factor MYB109 (MYB109) mRNA,	AT3G55730	1.588	896	3.00632	6.805	6.377e-08	6.939e-07	7.712	8.262	8.523	8.21	9.179	8.5435	9.899	10.27	10.22	10.1297
254454_at	AT4G21130.1	similar to man and yeast U3-55K genes, involved in processing of pre-ribosomal RNA.	AT4G21130	1.587	897	3.00424	9.45	3.183e-11	7.283e-10	15.34	4.126	4.776	4.933	5.094	4.73225	6.138	6.507	6.312	6.319
263134_at	AT1G78570.1	Encodes a UDP-L-Rhamnose synthase involved in the biosynthesis of rhamnose, a major monosaccharide component of pectin. Catalyzes the conversion of UDP-D-Glc to UDP-L-Rha. The dehydrogenase domain of RHM1 was shown to catalyze the conversion of UDP-D-Glc to the reaction intermediate UDP-4-keto-6-deoxy-D-Glc using recombinant protein assay but the activity of the full-length protein was not determ…	AT1G78570	1.587	898	3.00424	7.63	5.488e-09	7.633e-08	10.17	8.386	8.457	8.381	8.323	8.38675	9.924	9.972	10.03	9.97533
255555_at		protein transport protein-related; similar to transport protein, putative [Arabidopsis thaliana] (TAIR:AT2G21630.1); similar to putative Sec23 protein [Oryza sativa (japonica cultivar-group)] (GB:BAD44981.1); similar to Os01g0321700 [Oryza sativa (japonica cultivar-group)] (GB:NP_001042891.1); contains InterPro domain Sec23/Sec24 beta-sandwich; (InterPro:IPR012990); contains InterPro domain Gelso…	AT4G01810	1.586	899	3.00216	5.958	8.341e-07	6.98e-06	5.145	6.049	6.316	6.039	7.027	6.35775	8.055	7.858	7.917	7.94333
249377_at		similar to unknown protein [Arabidopsis thaliana] (TAIR:AT2G41730.1)	AT5G40690	1.585	900	3.00008	5.373	4.99e-06	3.413e-05	3.367	6.039	6.44	5.298	7.643	6.355	8.294	7.663	7.862	7.93967

## Sheet: Downregualted in SIV PT v 4h PT
ID	Symbol	Description	Genbank	logFC (SIV v 4hPT)	Number UP/DOWN	FC	t (SIV PT v 4hPT)	P.Value (SIV PT v 4hPT)	adj.P.Val (SIV PT v 4hPT)	B (SIV PT v 4hPT)	4h PT-1_signal	4h PT-2_signal	4h PT-3_signal	4h PT-4_signal	average signal_ 4h PT (log2)	SIV PT-1_signal	SIV PT-2_signal	SIV PT-3_signal	average signal_ SIV PT (log2)
259140_at	LYC	Encodes a protein with lycopene &#946;-cyclase activity. This enzyme uses the linear, symmetrical lycopene as substrate. However, unlike the &#949;-cyclase which adds only one ring, the &#946;-cyclase introduces a ring at both ends of lycopene to form the bicyclic &beta;-carotene.	AT3G10230	-1.585	1	3.00008	-11.55	1.404e-13	5.995e-12	20.8	7.272	7.671	7.341	7.216	7.375	5.857	6.005	5.509	5.79033
254512_at		terpene synthase/cyclase family protein; similar to terpene synthase/cyclase family protein [Arabidopsis thaliana] (TAIR:AT4G20210.1); similar to terpene synthase/cyclase family protein [Arabidopsis thaliana] (TAIR:AT4G20200.1); similar to terpene synthase/cyclase family protein [Arabidopsis thaliana] (TAIR:AT1G66020.1); similar to Casbene synthase, chloroplast precursor (GB:P59287); contains Int…	AT4G20230	-1.588	2	3.00632	-8.673	2.732e-10	4.999e-09	13.18	6.087	6.258	6.673	5.878	6.224	4.647	4.462	4.798	4.63567
254806_at		trehalose-6-phosphate phosphatase, putative; similar to trehalose-6-phosphate phosphatase, putative [Arabidopsis thaliana] (TAIR:AT4G22590.1); similar to trehalose-phosphate phosphatase [Nicotiana tabacum] (GB:AAU03490.1); contains InterPro domain Trehalose-phosphatase; (InterPro:IPR003337); contains InterPro domain HAD-superfamily hydrolase subfamily IIB; (InterPro:IPR006379)	AT4G12430	-1.592	3	3.01467	-10.76	1.004e-12	3.358e-11	18.82	10.91	10.86	11.01	10.74	10.88	9.438	9.289	9.135	9.28733
247523_at	AT5G61410.1, RPE	Arabidopsis thaliana ribulose-5-phosphate-3-epimerase mRNA, Arabidopsis thaliana ribulose-5-phosphate-3-epimerase mRNA	AT5G61410	-1.596	4	3.02304	-12.66	1.027e-14	6.147e-13	23.42	11.8	11.72	11.59	11.63	11.685	10.13	10.08	10.06	10.09
258647_at		F-box family protein; similar to F-box family protein [Arabidopsis thaliana] (TAIR:AT3G23880.1); similar to Cyclin-like F-box; F-box protein interaction domain [Medicago truncatula] (GB:ABE89134.1); contains InterPro domain Cyclin-like F-box; (InterPro:IPR001810); contains InterPro domain Galactose oxidase, central; (InterPro:IPR011043); contains InterPro domain F-box associated type 1; (InterPro…	AT3G07870	-1.597	5	3.02514	-8.331	7.188e-10	1.182e-08	12.21	9.065	8.685	9.384	8.164	8.8245	7.418	7.008	7.258	7.228
259498_at	GOS11	Golgi SNARE 11 protein (GOS11)	AT1G15880	-1.598	6	3.02723	-13.59	1.242e-15	1.008e-13	25.54	10.93	11.02	11.06	10.68	10.9225	9.183	9.432	9.355	9.32333
254545_at		immunophilin / FKBP-type peptidyl-prolyl cis-trans isomerase family protein; similar to immunophilin / FKBP-type peptidyl-prolyl cis-trans isomerase family protein [Arabidopsis thaliana] (TAIR:AT5G13410.1); similar to peptidylprolyl isomerase, FKBP-type family protein [Musa acuminata] (GB:ABF70026.1); contains InterPro domain Peptidylprolyl isomerase, FKBP-type; (InterPro:IPR001179)	AT4G19830	-1.6	7	3.03143	-11.81	7.621e-14	3.503e-12	21.41	7.921	8.21	8.483	7.996	8.1525	6.729	6.635	6.294	6.55267
246012_at		zinc finger (C3HC4-type RING finger) family protein; similar to zinc finger (C3HC4-type RING finger) family protein [Arabidopsis thaliana] (TAIR:AT5G24870.2); similar to Zinc finger, RING-type; RINGv [Medicago truncatula] (GB:ABE80412.1); contains InterPro domain Zinc finger, RING-type; (InterPro:IPR001841), protein binding / zinc ion binding; similar to zinc finger (C3HC4-type RING finger) famil…	AT5G10650	-1.601	8	3.03354	-10.43	2.355e-12	7.133e-11	17.96	10.13	10.32	10.35	9.745	10.1363	8.435	8.528	8.641	8.53467
245133_at	GAE4	UDP-D-glucuronate 4-epimerase, Potential natural antisense gene, locus overlaps with AT2G45310	multiple	-1.604	9	3.03985	-9.835	1.132e-11	2.888e-10	16.38	11.23	11.38	11.38	11.29	11.32	9.758	9.761	9.628	9.71567
251180_at		similar to unknown protein [Arabidopsis thaliana] (TAIR:AT2G47480.1); similar to hypothetical protein MtrDRAFT_AC145329g26v1 [Medicago truncatula] (GB:ABE91000.1)	AT3G62640	-1.606	10	3.04407	-9.973	7.849e-12	2.084e-10	16.75	11.74	11.83	12.01	12.02	11.9	10.91	10.17	9.798	10.2927
256176_at	AT1G51640.1	A member of EXO70 gene family, putative exocyst subunits, conserved in land plants. Arabidopsis thaliana contains 23 putative EXO70 genes, which can be classified into eight clusters on the phylogenetic tree.	AT1G51640	-1.607	11	3.04618	-6.633	1.071e-07	1.102e-06	7.193	6.065	6.367	5.915	4.763	5.7775	4.603	3.919	3.987	4.16967
257925_at		similar to ATBET12 [Arabidopsis thaliana] (TAIR:AT4G14450.1)	AT3G23170	-1.608	12	3.04829	-9.036	9.924e-11	2.025e-09	14.2	11.75	12.05	12.29	11.93	12.005	10.6	10.42	10.17	10.3967
266581_at		late embryogenesis abundant protein, putative / LEA protein, putative; Identical to Desiccation-related protein At2g46140 (LEA type-2 family protein At2g46140) [Arabidopsis Thaliana] (GB:O82355;GB:Q8LC67); similar to LEA14 (LATE EMBRYOGENESIS ABUNDANT 14) [Arabidopsis thaliana] (TAIR:AT1G01470.1); similar to Chain A, Solution Structure Of A Putative Late Embryogenesis Abundant (Lea) Protein At2g4…	AT2G46140	-1.609	13	3.0504	-8.47	4.84e-10	8.3e-09	12.61	10.57	10.64	10.5	10.36	10.5175	9.155	8.796	8.78	8.91033
252052_at	AT3G52600.1	ATCWINV2 (ARABIDOPSIS THALIANA CELL WALL INVERTASE 2); hydrolase, hydrolyzing O-glycosyl compounds; similar to ATCWINV4 (ARABIDOPSIS THALIANA CELL WALL INVERTASE 4), hydrolase, hydrolyzing O-glycosyl compounds [Arabidopsis thaliana] (TAIR:AT2G36190.1); similar to Beta-fructofuranosidase, insoluble isoenzyme 1 precursor (Sucrose hydrolase 1) (Invertase 1) (Cell wall beta-fructosidase 1) (GB:P26792…	AT3G52600	-1.615	14	3.06312	-10.91	6.907e-13	2.443e-11	19.2	12.85	12.87	12.56	12.57	12.7125	11.4	11.03	10.85	11.0933
264198_at		Identical to Uncharacterized protein At1g22800 [Arabidopsis Thaliana] (GB:O80543;GB:Q84MB4); similar to hypothetical protein Rru_A0736 [Rhodospirillum rubrum ATCC 11170] (GB:YP_425827.1); similar to Os12g0203100 [Oryza sativa (japonica cultivar-group)] (GB:NP_001066375.1); contains InterPro domain Methyltransferase type 11; (InterPro:IPR013216)	AT1G22800	-1.619	15	3.07162	-12.23	2.746e-14	1.443e-12	22.44	8.862	9.013	8.811	8.441	8.78175	7.344	7.296	6.848	7.16267
254272_at		similar to unknown protein [Arabidopsis thaliana] (TAIR:AT4G12000.1); similar to At1g12450-related [Medicago truncatula] (GB:ABE81486.1); contains domain UNCHARACTERIZED (PTHR12677)	AT4G22850	-1.62	16	3.07375	-9.636	1.925e-11	4.607e-10	15.85	7.467	7.847	7.836	7.38	7.6325	6.32	5.757	5.962	6.013
247847_at		similar to Os02g0139100 [Oryza sativa (japonica cultivar-group)] (GB:NP_001045842.1); similar to unnamed protein product [Ostreococcus tauri] (GB:CAL55062.1); similar to Os06g0703800 [Oryza sativa (japonica cultivar-group)] (GB:NP_001058502.1); contains domain FAMILY NOT NAMED (PTHR13009)	AT5G58110	-1.621	17	3.07588	-11.46	1.782e-13	7.345e-12	20.56	10.41	10.55	10.56	10.27	10.4475	9.302	8.527	8.65	8.82633
266751_at	AT2G47015.1	Encodes a microRNA. MicroRNAs are regulatory RNAs with a mature length of ~21-nucleotides that are processed from hairpin precursors by Dicer-like enzymes. MicroRNAs can negatively regulate gene expression by attenuating translation or by directing mRNA cleavage. Mature sequence:ATGCACTGCCTCTTCCCTGGC, peptide chain release factor, putative; similar to APG3 (ALBINO AND PALE GREEN), translation rel…	multiple	-1.626	18	3.08656	-8.935	1.311e-10	2.596e-09	13.92	8.931	8.606	8.564	7.901	8.5005	7.272	6.988	6.363	6.87433
253210_at	AT4G34840.1	ATMTN2; methylthioadenosine nucleosidase; similar to ATMTN1, catalytic/ methylthioadenosine nucleosidase [Arabidopsis thaliana] (TAIR:AT4G38800.1); similar to putative ripening-related protein [Vitis vinifera] (GB:CAB85633.1); contains InterPro domain Purine and other phosphorylases, family 1; (InterPro:IPR000845)	AT4G34840	-1.635	19	3.10588	-11.46	1.752e-13	7.253e-12	20.57	8.508	8.361	8.177	7.848	8.2235	6.661	6.502	6.603	6.58867
266744_at		nucleoside phosphatase family protein / GDA1/CD39 family protein; similar to nucleoside phosphatase family protein / GDA1/CD39 family protein [Arabidopsis thaliana] (TAIR:AT1G14230.1); similar to Nucleoside phosphatase GDA1/CD39 [Medicago truncatula] (GB:ABE85847.1); contains InterPro domain Nucleoside phosphatase GDA1/CD39; (InterPro:IPR000407)	AT2G02970	-1.637	20	3.11018	-12.7	9.338e-15	5.733e-13	23.52	11.82	11.83	11.99	11.86	11.875	10.52	10.26	9.941	10.2403
260504_at	AT1G47220.1	CYCA3;3 (CYCLIN A3;3); cyclin-dependent protein kinase regulator; similar to CYCA3,2, cyclin-dependent protein kinase [Arabidopsis thaliana] (TAIR:AT1G47210.2); similar to cyclin-dependent protein kinase regulator-like protein [Brassica rapa] (GB:ABB97043.1); contains InterPro domain Cyclin, N-terminal; (InterPro:IPR006671); contains InterPro domain Cyclin-like; (InterPro:IPR011028); contains Int…	AT1G47220	-1.637	21	3.11018	-6.995	3.601e-08	4.18e-07	8.284	7.296	6.247	5.826	6.567	6.484	4.423	4.889	5.229	4.847
251039_at		similar to unknown protein [Arabidopsis thaliana] (TAIR:AT5G59080.1)	AT5G02020	-1.639	22	3.1145	-9.505	2.748e-11	6.369e-10	15.49	10.88	10.85	10.85	10.43	10.7525	9.22	9.175	8.942	9.11233
263029_at		similar to unknown protein [Arabidopsis thaliana] (TAIR:AT1G70220.1); similar to hypothetical protein Afu6g08070 [Asper (GB:XP_750698.1); similar to Os02g0741900 [Oryza sativa (japonica cultivar-group)] (GB:NP_001048085.1); contains domain FAMILY NOT NAMED (PTHR13542); contains domain SUBFAMILY NOT NAMED (PTHR13542:SF2)	AT1G24050	-1.64	23	3.11666	-12.94	5.347e-15	3.556e-13	24.08	10.48	10.51	10.5	10.22	10.4275	9.056	8.682	8.626	8.788
251102_at	AT5G01690.1, ATCHX27	member of Putative Na+/H+ antiporter family, member of Putative Na+/H+ antiporter family	AT5G01690	-1.642	24	3.12098	-10.01	7.14e-12	1.912e-10	16.85	9.889	9.976	9.976	9.109	9.7375	8.498	7.712	8.076	8.09533
265497_at		non-LTR retrotransposon family (LINE), has a 5.4e-35 P-value blast match to GB:AAB41224 ORF2 (LINE-element) (Rattus norvegicus)	AT2G15720	-1.645	25	3.12748	-8.433	5.387e-10	9.143e-09	12.5	6.504	6.121	6.482	5.55	6.16425	4.852	4.169	4.536	4.519
246319_at		nucleic acid binding; similar to nucleic acid binding [Arabidopsis thaliana] (TAIR:AT2G40960.1); similar to Os05g0411600 [Oryza sativa (japonica cultivar-group)] (GB:NP_001055538.1); similar to DIP1 [Zea mays] (GB:AAZ73119.1); contains InterPro domain Single-stranded nucleic acid binding R3H; (InterPro:IPR001374)	AT3G56680	-1.653	26	3.14487	-15.78	1.31e-17	2.019e-15	30.09	10.86	10.82	11.08	10.88	10.91	9.337	9.29	9.149	9.25867
246918_at		similar to unknown protein [Arabidopsis thaliana] (TAIR:AT4G32270.1); similar to Ubiquitin [Medicago truncatula] (GB:ABE81772.1); contains domain no description (G3D.3.10.20.90); contains domain Ubiquitin-like (SSF54236)	AT5G25340	-1.654	27	3.14705	-14.17	3.57e-16	3.422e-14	26.79	11.79	11.91	11.94	11.62	11.815	10.31	10.18	9.988	10.1593
258241_at	AT3G27650.1	LOB domain protein 25 / lateral organ boundaries domain protein 25 (LBD25); Identical to LOB domain-containing protein 25 (LBD25) [Arabidopsis Thaliana] (GB:Q8L8Q3;GB:Q8W1D6;GB:Q9LVX4); similar to LOB (LATERAL ORGAN BOUNDARIES) [Arabidopsis thaliana] (TAIR:AT5G63090.4); similar to LOB domain-containing protein 25 (GB:Q8L8Q3); contains InterPro domain Lateral organ boundaries, LOB; (InterPro:IPR00…	AT3G27650	-1.655	28	3.14923	-7.331	1.322e-08	1.687e-07	9.287	7.621	7.728	7.94	7.686	7.74375	6.375	5.527	6.365	6.089
262022_at		bZIP family transcription factor; similar to DNA binding / transcription factor [Arabidopsis thaliana] (TAIR:AT1G58110.2); similar to Eukaryotic transcription factor, DNA-binding [Medicago truncatula] (GB:ABE89685.1); contains domain no description (G3D.1.20.5.170)	AT1G35490	-1.658	29	3.15579	-10.76	1.029e-12	3.421e-11	18.79	11.73	11.96	12.44	12.09	12.055	10.89	10.28	10.01	10.3933
258216_at		C2 domain-containing protein; similar to C2 domain-containing protein [Arabidopsis thaliana] (TAIR:AT1G48590.1); similar to C2 [Medicago truncatula] (GB:ABE81436.1); contains InterPro domain C2; (InterPro:IPR000008); contains InterPro domain C2 calcium/lipid-binding region, CaLB; (InterPro:IPR008973)	AT3G17980	-1.659	30	3.15798	-10.52	1.859e-12	5.807e-11	18.2	12.42	12.49	12.25	12.27	12.3575	10.72	10.75	10.61	10.6933
261036_at	ATDRG1	Encodes a member of the DRG (developmentally regulated G-protein) family expressed throughout the plant, with highest expression in actively growing tissues.	AT1G17470	-1.664	31	3.16894	-10.23	3.968e-12	1.127e-10	17.44	9.44	9.53	9.418	9.095	9.37075	7.967	7.539	7.615	7.707
259588_at		similar to unknown protein [Arabidopsis thaliana] (TAIR:AT1G67330.1); similar to hypothetical protein MA4_111B14.64 [Musa acuminata] (GB:ABF72010.1); contains InterPro domain Protein of unknown function DUF579, plant; (InterPro:IPR006514)	AT1G27930	-1.665	32	3.17114	-8.18	1.11e-09	1.761e-08	11.77	7.9	8.314	8.116	7.697	8.00675	6.267	6.287	6.471	6.34167
254024_at		pathogenesis-related protein, putative; similar to allergen V5/Tpx-1-related family protein [Arabidopsis thaliana] (TAIR:AT5G57625.1); similar to Allergen V5/Tpx-1 related [Medicago truncatula] (GB:ABE83411.1); contains InterPro domain Ves allergen; (InterPro:IPR002413); contains InterPro domain Allergen V5/Tpx-1 related; (InterPro:IPR001283)	AT4G25780	-1.667	33	3.17554	-10.82	8.622e-13	2.969e-11	18.97	12.71	12.87	12.7	12.64	12.73	11.53	10.96	10.7	11.0633
259378_at		mitotic phosphoprotein N' end (MPPN) family protein; similar to MPPN [Medicago truncatula] (GB:ABE80936.1); contains InterPro domain MPPN; (InterPro:IPR007846)	AT3G16310	-1.667	34	3.17554	-10.55	1.755e-12	5.498e-11	18.26	8.943	9.02	9.411	8.901	9.06875	7.861	7.015	7.328	7.40133
261974_at		protein kinase family protein; similar to WNK8 (Arabidopsis WNK kinase 8), kinase [Arabidopsis thaliana] (TAIR:AT5G41990.1); similar to ZIK1 protein [Medicago sativa] (GB:CAC84087.1); similar to Os02g0672800 [Oryza sativa (japonica cultivar-group)] (GB:NP_001047709.1); contains InterPro domain Protein kinase-like; (InterPro:IPR011009); contains InterPro domain Protein kinase; (InterPro:IPR000719)…	AT1G64630	-1.667	35	3.17554	-10.26	3.662e-12	1.051e-10	17.52	11.41	11.31	11.03	10.98	11.1825	9.66	9.481	9.402	9.51433
265489_at		F-box family protein; similar to F-box family protein [Arabidopsis thaliana] (TAIR:AT2G16450.1); similar to Probable disease resistance RPP8-like protein 2 (GB:Q9MAG6); contains InterPro domain Cyclin-like F-box; (InterPro:IPR001810); contains InterPro domain F-box associated type 3; (InterPro:IPR013187); contains InterPro domain Galactose oxidase, central; (InterPro:IPR011043); contains InterPro…	AT2G15640	-1.675	36	3.19319	-10.27	3.59e-12	1.036e-10	17.54	6.08	6.533	6.786	6.67	6.51725	4.923	5.009	4.595	4.84233
256051_at	AT1G06970.1, ATCHX14	member of Putative Na+/H+ antiporter family, member of Putative Na+/H+ antiporter family	AT1G06970	-1.677	37	3.19762	-11.92	5.829e-14	2.793e-12	21.68	9.454	9.947	9.521	9.164	9.5215	7.814	7.966	7.755	7.845
246080_at		unknown protein	AT5G20460	-1.68	38	3.20428	-9.581	2.233e-11	5.273e-10	15.7	9.348	9.854	10.41	9.824	9.859	8.308	8.03	8.197	8.17833
250935_at	UBQ3	encodes ubiquitin that is attached to proteins destined for degradation. UBQ3 is most homologous with UBQ4, and is expressed in higher levels in vegetative tissue but lower levels in flowers than UBQ4. UBQ3 encodes different number of ubiquitins in different ecotypes. UBQ3 transcript level is modulated by UV-B and light/dark treatments.	AT5G03240	-1.685	39	3.2154	-10.74	1.073e-12	3.562e-11	18.75	10.07	9.874	9.556	9.845	9.83625	8.275	7.997	8.182	8.15133
258849_at	AT3G03250.1	Is thought to encode a cytosolic UDP-glucose pyrophosphorylase with strong similarity to potato UTP--glucose-1-phosphate uridylyltransferase. Downregulated by flooding.	AT3G03250	-1.685	40	3.2154	-9.831	1.143e-11	2.911e-10	16.37	10.33	10.19	9.601	9.541	9.9155	8.278	8.109	8.303	8.23
256940_at		unknown protein	AT3G30720	-1.688	41	3.2221	-10.85	8.114e-13	2.83e-11	19.03	8.921	9.164	9.264	8.877	9.0565	7.438	7.317	7.35	7.36833
260696_at		similar to Os11g0220300 [Oryza sativa (japonica cultivar-group)] (GB:NP_001067521.1); similar to hypothetical protein [Oryza sativa (japonica cultivar-group)] (GB:BAD61574.1)	AT1G32520	-1.693	42	3.23328	-9.399	3.661e-11	8.227e-10	15.2	7.379	7.274	7.688	7.599	7.485	5.215	6.053	6.107	5.79167
[truncated: 193 more rows]
