# Supplementary material for: Penetration of the Stigma and Style Elicits a Novel Transcriptome in Pollen Tubes, Pointing to Genes Critical for Growth in a Pistil
Source: PLoS Genet. 2009 Aug 28;5(8):e1000621. doi: 10.1371/journal.pgen.1000621 (PMC2726614; doi:10.1371/journal.pgen.1000621)
Supplement: Table S16 — Syngenta Arabidopsis Insertion Lines (SAIL) analyzed (0.04 MB XLS) [file pgen.1000621.s021.xls]

## Sheet: SAIL mutant details
Gene ID	Insert ID	Expression levels fold change (microarray results)	Array ID	SAIL ID	Insert site	Right Primer (RP) sequence	Left Primer (LP) sequence	PCR confirmation of T-DNA insertion (LB primer + RP primer)	PCR amplification of wild type loci of insertion site (RP primer + LP primer)	Plants with 2:2 GUS pollen tetrads (as per Johnson et al 2004)	is there at least one gene in the genome that is >80% ID amino acids?	% Identity of closest related protein
Insertions in genes that are up regulated in 4h PT vs dry pollen
At2g31550	At2g31550-1	41.1694	263397_s_at	SAIL_122_F01.v1	Intron	ATCGCAACCAAACTCAACATC	TCAGTTTTGCAAATCGTGATG	+	+	+	Yes	98.2
At2g25630	At2g25630-1	18.1324	265904_at	SAIL_169_D09	Exon	TCTCGAGACATAAATCATAAAGACG	CTTTGATTGCTTCTCCGTGAG	+	+	+	Yes	89.8
At5g22910	At5g22910-1	17.8055	249884_at	SAIL_98_B04	Intron	CCCCACCAATAAAGCTCCTAG	TACCAAACGCTTGGTTTCTTG	+	+	+	No	50.8
At5g23530	At5g23530-1	15.917	249794_at	SAIL_189_B10	300-UTR3	TTTCCCTGAATTGCCTGAG	AAAAGACGGACGATCCAATG	+	+	+	No	38.2
At4g18050	At4g18050-1	13.871	254710_at	SAIL_349_D06	Exon	AGATGATTCAAGATCCCGAGG	GCTCAAAAGACCTAACCGGAC	+	+	+	No	71.5
At4g18050	At4g18050-2	13.871	254710_at	SAIL_240_F09	Exon	AGATGATTCAAGATCCCGAGG	GCTCAAAAGACCTAACCGGAC	+	+	+	No	71.5
At4g18050	At4g18050-3	13.871	254710_at	SAIL_253_C05	Exon	GGATGCTTCAACAGTGAGGAG	TGAATCTCCACCTGATCGATC	+	+	+	No	71.5
At4g18050	At4g18050-4	13.871	254710_at	SAIL_416_C08	Exon	TGATGCAGTGAGCAGCATAAG	TATCGTAACCCTGAGGCAATG	+	+	+	No	71.5
At4g18050	At4g18050-5	13.871	254710_at	SAIL_1169_B04	300-UTR3	CAGGTGGTGCTTATGCTTCTC	CTCACTTTCCAGAGGCTTGTG	+	+	No GUS staining	No	71.5
At4g21323	At4g21323-1	13.7704	254403_at	SAIL_374_D11	Exon	AGACCGATACCACCGTTTTTC	GGACATGGGATTACTTAGGCC	+	+	+	No	51.8
At5g12030	At5g12030-1	11.432	250351_at	SAIL_110_F03	300-UTR3	TGTTATTTGCATTCGCAAATG	ATGGATTTGGAGTTTGGAAGG	+	+	+	No	77.3
At1g74450	At1g74450-1	10.5542	260227_at	SAIL_1166_G08	Exon	TCTCTCTGCTCCCAAATTCAG	ATGATCCTATCGTGCAACGAC	+	+	+	No	64.9
At1g60420	At1g60420-1	10.163	264219_at	SAIL_1158_F04	300-UTR3	AAAGAAGCAAGGGACCTTGTC	TGAAGGCTGTAGAACATTGGC	+	+	+	No	56.7
At5g10695	At5g10695-1	7.95025	246018_at	SAIL_242_A07	Exon	CCCCTAATCCAAAATTGCTTC	TCATTCTACGATCCGATTTGC	+	+	-	No	42.4
At3g24500	At3g24500-1	7.10089	258133_at	SAIL_344_C12	1000-Prom	TTTCTCCATTTTCGTCTCTGG	ATCATTCAGCGGAACAACATC	+	+	-	No	53.2
At4g08670	At4g08670-1	7.05184	255101_at	SAIL_340_C07	Intron	AACAATGGTGAGTGCAGGAAC	CTTGCAAACTCTCCATTGCTC	+	+	+	No	53
At4g08670	At4g08670-2	7.05184	255101_at	SAIL_360_H11	Intron	AACAATGGTGAGTGCAGGAAC	CTTGCAAACTCTCCATTGCTC	+	+	-	No	53
At4g08670	At4g08670-3	7.05184	255101_at	SAIL_1056_C10	Intron	AACAATGGTGAGTGCAGGAAC	CTTGCAAACTCTCCATTGCTC	-	+	-	No	53
At4g16480	At4g16480-1	5.59253	245499_at	SAIL_1179_G07	1000-Prom	CCAATCTAAATCCTAAAGCAGGG	TTACCGATGGAGAAATTGTGC	-	+	+	No	75.9
At1g09575	At1g09575-1	5.25613	264512_at	SAIL_315_F07	300-UTR5	ACATTGCCGTACGCCTTATC	TCTCAAGGAGAGAAAAAGGGC	-	+	+	No	73.4
At2g05160	At2g05160-1	5.15153	263106_at	SAIL_108_C07	Exon	AGGATGCATCAAAGTTTGTGG	GGACTCTCGGGTAGATTCAGG	+	+	+	No	71.2
At2g05160	At2g05160-2	5.15153	263106_at	SAIL_240_A11	Intron	AGGATGCATCAAAGTTTGTGG	GGACTCTCGGGTAGATTCAGG	+	+	+	No	71.2
At2g05160	At2g05160-3	5.15153	263106_at	SAIL_108_D09	Exon	AGGATGCATCAAAGTTTGTGG	GGACTCTCGGGTAGATTCAGG	-	+	No GUS staining	No	71.2
At2g05160	At2g05160-4	5.15153	263106_at	SAIL_108_E08	Exon	AGGATGCATCAAAGTTTGTGG	GGACTCTCGGGTAGATTCAGG	-	+	+	No	71.2
At2g05160	At2g05160-5	5.15153	263106_at	SAIL_348_E04	Exon	AGGATGCATCAAAGTTTGTGG	GGACTCTCGGGTAGATTCAGG	-	+	+	No	71.2
At2g05160	At2g05160-6	5.15153	263106_at	SAIL_108_A08	Exon	AGGATGCATCAAAGTTTGTGG	GGACTCTCGGGTAGATTCAGG	-	+	+	No	71.2
At2g05160	At2g05160-7	5.15153	263106_at	SAIL_184_H08	Exon	TACAGGGGAAACAACATGCTC	TGTTTGCATTTGTCTGCATTG	+	+	-	No	71.2
At2g05160	At2g05160-8	5.15153	263106_at	SAIL_108_F09	Exon	AGGATGCATCAAAGTTTGTGG	GGACTCTCGGGTAGATTCAGG	-	+	+	No	71.2
At2g05160	At2g05160-9	5.15153	263106_at	SAIL_108_C09	Exon	AGGATGCATCAAAGTTTGTGG	GGACTCTCGGGTAGATTCAGG	-	+	+	No	71.2
At4g18950	At4g18950-1	3.77441	254605_at	SAIL_49_G10	300-UTR5	AGTCTCACACCACCATCGATC	GCCATACAAATCCACATGTTG	+	+	-	No	62.2
At5g55020	At5g55020-1	3.77245	248116_at	SAIL_223_C07	Exon	AGTGAAGAAAGCTTGGGGAAG	TCAGAAAAACACAGGTTTGGC	-	+	+	Yes	80.7
At5g55020	At5g55020-1	3.77245	248116_at	SAIL_272_C10	300-UTR3	AGAGGATGTCTTCGAAGAGGC	AAGCCATCGCTTAGGCTTTAC	+	+	+	Yes	80.7
At5g59720	At5g59720-1	3.63889	247691_at	SAIL_72_A07	300-UTR5	TCGGAAATTTAGTGCCAACTG	ATGCTGCAGAAGAGATCCAAC	+	+	+	No	78
At3g46220	At3g46220-1	3.55969	252513_at	SAIL_99_F02	Exon	GGAGAAGAGGAATCGAGATGG	TGGGTGATGAAAAAGATCGTC	+	+	-	No	32.3
At5g58070	At5g58070-1	3.45216	247851_at	SAIL_340_G11	300-UTR5	TGAATTGGAATTGAAAGCGAG	GGAGTCTTGTGAAGCTTGCTG	+	+	-	No	27.8
At2g01920	At2g01920-1	3.38288	263304_at	SAIL_324_C05	Exon	AAAATGAAGTTGTGGAGACGC	TTCAGCTTTAGGTTTGAAATGTTG	+	+	+	No	53.8
At2g46600	At2g46600-1	3.15852	265460_at	SAIL_420_G02	Exon	TCTTGGAATGAATATCAGCCG	GGGTCCTGCTCCTTATGAAAG	+	+	-	No	54.5
At1g79360	At1g79360-1	3.0663	264124_at	SAIL_384_C11	300-UTR5	AAAATGAATCGTTCCAATCCC	GCTTCCTCATTGACTTCTTCG	+	+	+	No	62.6
At1g79360	At1g79360-2	3.0663	264124_at	SAIL_215_G02	300-UTR5	TTGGGGAGGATACAGATGTTG	TAGAACTGAGAATCGGCGAAC	+	+	-	No	62.6
At1g79360	At1g79360-3	3.0663	264124_at	SAIL_427_D02	1000-Prom	TTGGGGAGGATACAGATGTTG	TAGAACTGAGAATCGGCGAAC	+	+	-	No	62.6
Insertions in genes that are up regulated in SIV PT vs 4h PT
At2g23970	At2g23970-1	22.1004	266562_at	SAIL_46_G12	Intron 1	CTCCAGTTGGCTTCTGTTACG	AATAAGCAAGCAATGTGGCTG	+	+	+	No	77.2
At2g17000	At2g17000-1	21.4626	257439_at	SAIL_440_F11	Exon 4	GATGTCAAGTGGATGAAACCG	AGGCGATGAAGACAATGTGTC	-	+	+	No	59.6
At1g55910	At1g55910-1	16.778	260601_at	SAIL_346_A08	Exon 1	GCTGACCTCTGATTCGATTTG	TGGAAGGTTCATTTTTCGTTG	+	+	+	No	60.6
At1g72150	At1g72150-1	16.748	259803_at	SAIL_265_C05	Exon 1	GCCTCTGATGATTTCTCCTCC	TGCTACTGCTTTCTCTTTCCG	+	+	+	No	71.4
At5g28540	At5g28540-1	11.9284	245956_s_at	SAIL_36_H05	Exon 5	ATGGTGACACTCACTTGGGAG	TGATTTACCACTCGCCTTGTC	+	+	+	No	76
At5g66890	At5g66890-1	11.0171	247064_at	SAIL_331_G08	300-UTR5	CTCAAGAGATTGGCAAACTGC	TTCGAAAATCGAAGACGACTC	+	+	+	No	60.8
At2g34920	At2g34920-1	8.44638	267410_at	SAIL_1169_C01	300-UTR3	TTCTGCTCTGCTTTGTTTTCC	GCAGGATCATGGAGTTCTCTG	+	+	+	No	50.5
At5g67250	At5g67250-1	7.67323	247033_at	SAIL_407_A05	300-UTR3	GTATGGATGGTGATGAAACCG	CTGTAAGTTTTGCGGTGTTCG	+	+	+	No	64.4
At3g05220	At3g05220-1	5.99565	259354_at	SAIL_273_B10	Exon 3	TTGCTGATGATGAAGACGATG	GCGTACATCATCGGATGGTAC	+	+	No GUS staining	No	63.4
At3g18000	At3g18000-1	4.93255	258218_at	SAIL_22_D10	300-UTR5	GGTACCTCAGGACGTTCTTCC	AAGCCACAAAAGGGATGGTAG	+	+	+	Yes	89.7
