# Supplementary material for: Penetration of the Stigma and Style Elicits a Novel Transcriptome in Pollen Tubes, Pointing to Genes Critical for Growth in a Pistil
Source: PLoS Genet. 2009 Aug 28;5(8):e1000621. doi: 10.1371/journal.pgen.1000621 (PMC2726614; doi:10.1371/journal.pgen.1000621)
Supplement: Table S17 — List of primers used in RT-PCR and qRT-PCR experiments (0.02 MB XLS) [file pgen.1000621.s022.xls]

## Sheet: Sheet2
Table S17. RT-PCR primer sequences
Gene	Left Primer	Right Primer
At3g18780	TCCCTCAGCACATTCCAGCAGAT	AACGATTCCTGGACCTGCCTCATC
At5g11820	GTAGCCTCGCGATTAACTGTTG	GCCTTTGGCCTTTATTGTCTCT
At3g15860	CCGTAACTCAATGACGGGATTA	TCAGCGTCCAGATAGGTGTTTT
At1g66220	TGCTTCTAGAGTGCCTCGTTTC	GGTTGATCAAACCACCTCCATA
At3g19940	TTGTCTCAATTTACGCGGTTG	AACATGTTGACCGAGACGTTG
At3g43550	TATGCCAATTTCTTGGCTGACT	TCCTTTACCGCAACATCCTCTA
At5g22910	ACTTGCTGGTTTGATTCTTGGA	TCATGTCCACTATTCGTTGTGC
At5g26100	GAACTCAAAGACGGAACCAATG	AACCGCTAAAACGCATCTGTAA
At2g31550	GCGGGAGCTTTACAGTTTAGGT	TTCCACAACATCCTCTCTTCGT
At4g21323	GAGGGCCTAGTTCATTTTCACC	CAGCAGGAGACCAATTAGGATG
At1g71380	CGAATAACCCGTATTACGCAAA	GGCGTAAGTTGTGAGCAAGAAT
At4g18050	ATTGGTAAAGCCACATTTGGTG	TTCCAGAAGGGATAGTCAAGC
At5g42260	AGCGTCACAGGTGAAAGAGAAG	ACCATCTTCAAATGTTGAGCGT
At1g09070	CATACCCACAACAGGGAGGTTA	AGTCCTAGTCCCATTCCAGCTC
At1g69840	CTCAGCAACACGAGGAATCAG	CAGGCTCGATATCCACAATCA
At3g23820	GGATACAAGCAAGACGGTGAAG	GTAGTTGATGGCGAAGATGAGG
At5g45650	CGCTAGAGCATCGCTCTTGTAT	CTACAAATTCCCATGACCGTGT
At2g01290	CAGTGAGTGATGCGATTCTGAG	CCAAAATCAACGAGAAGAGGTG
At3g60080	CTTCTCAATGTCGTCTTCCACC	TCATCATCGTTTTCTCCGTCTT
At1g22410	CGCTTGAAGCTGTGCTAGAGA	TCCTCAAACGAATCCGATCTT
At2g01920	AAGCGACGAGTCATAACGATGT	GAAGAACAAGCCGTGCAATAAC
At2g21510	ATGACCCTGAAATCAGAAAGCA	CCCGATTTCTTTAGCAGCTTTT
At1g09080	GGTGATAGGGATCGATCTAGGG	TAAGGCTTCCCATCTTTGTTCA
At1g63530	TCACCATTTCTTTTGCCTCAGT	CAATCACATTGTTCGGTTCAGA
At1g72760	AAAACCTGAGCCCCTAGTTCAC	CAGATTTCACTCCAAGCATTCC
At1g18830	AACTCGATTTTCAGTCCAACGA	ACAAATCTCTAACGTGCGCAAT
At2g04230	TGAATTTTGCCCAAAGTGATTC	GGCAAGTCACTGATTCTGTCCT
At1g80870	GTCGACGAGAAATTGAAGGATG	AGCTTCTCCGCTTCGATCTACT
At3g18000	ATGCAAGTGCATTGGAGCTTAT	CAGCCATGTAGAAGTCACCTCC
At2g17000	GACCGTCTTCGAGTCAATCATC	CCATATCCGGACTACGGTTGTA
At4g35710	CGTGGCGTTCAGTCATATGTTA	AGTCCCTCCATCGACTTTCTTC
At1g66470	CATTCAGTATTCCGTTCGCACT	GGTAAAACGGTAAATGCCACAA
At5g28470	GCGATTTGGATCTCACTTTACG	AACCGTCAGAAACTCCATCAGA
At5g27870	TACCTACAAAACAGCCACCGTT	ATCGATTGTGCCCGAGATAGTA
At3g06830	CCAAGAAAATGCCTCACGTAAC	TGTTCTCGATTCCGATGTTCTT
At1g73630	AAAAACGGTTTGATTTCGTCCT	AAATTTGCACAGCAGAATGCTT
At2g28080	TTACCATATGGATCTGCTTCGG	GGCTTTGATTGTTTTGTCTTCG
At3g01820	TTGCTATCAAAGAGGCTCGAAG	ATTCCGGTTTACCAGATGGTCT
At5g27870	AGACGATTAACGAGGCATTGAA	ATAGCAACCGCTTGATGCTTTA
AT2g23970	TTCTCTTTGCCAAAAGCTTGAC	TCCATACGAACACATCTCAACG
AT1g03010	TATCGAGCCGTTGACATTTACC	GACCGTTGAGGAAACTGATGAC
AT2g28170	CGGAAACCTTTATGGGAATCTC	AAGTCTCAGCCCCTTCTTTGAC
AT3g16030	CGTCGAGAAGGATGAGAAAATG	GAGGTCCTTCTGAGTCATGGTG
AT5g26250	TTCGGCTACATGCTCTAAGCTC	ACGCCTCTGATCTTCTTGAGTG
